# Supplementary material for: Medulloblastoma-associated DDX3 variant selectively alters the translational response to stress
Source: Oncotarget. 2016 Apr 5;7(19):28169–82. doi: 10.18632/oncotarget.8612 (PMC5053718; doi:10.18632/oncotarget.8612)
Supplement: Supplementary file 2 [file oncotarget-07-28169-s002.xlsx]

## Sheet: Protein-coding mRNAs
DDX3_WT		Norm RT stops	DDX3_R534H		Norm RT stops	DDX3_WT_Ars		Norm RT stops	DDX3_R534H_Ars		Norm RT stops
ENSG ID	Raw iCLIP RT stops	5422811	ENSG ID	Raw iCLIP RT stops	6589464	ENSG ID	Raw iCLIP RT stops	3428272	ENSG ID	Raw iCLIP RT stops	2720555	Lbirary Depth
ENSG00000251357	26177	48272	ENSG00000168959	23310	35374.7	ENSG00000184009	53850	157076	ENSG00000168298	21165	77796.6
ENSG00000204388	23059	42522.2	ENSG00000204388	17779	26981	ENSG00000204388	52752	153873	ENSG00000184009	18193	66872.4
ENSG00000167658	21051	38819.4	ENSG00000105193	15000	22763.6	ENSG00000187837	41814	121968	ENSG00000187837	18171	66791.5
ENSG00000137818	19451	35868.9	ENSG00000167658	14044	21312.8	ENSG00000168298	30290	88353.5	ENSG00000105193	12767	46927.9
ENSG00000105193	18880	34815.9	ENSG00000251357	13951	21171.7	ENSG00000168959	29767	86828	ENSG00000197061	12567	46192.8
ENSG00000166165	16400	30242.6	ENSG00000137818	11725	17793.6	ENSG00000204389	24842	72462.2	ENSG00000203852	12414	45630.4
ENSG00000074800	16326	30106.2	ENSG00000049449	11129	16889.1	ENSG00000197061	23898	69708.6	ENSG00000124693	12039	44252
ENSG00000123416	15635	28831.9	ENSG00000074800	10978	16659.9	ENSG00000177606	23663	69023.1	ENSG00000183941	11702	43013.3
ENSG00000204628	14442	26631.9	ENSG00000166165	10883	16515.8	ENSG00000203852	22731	66304.5	ENSG00000182217	11106	40822.6
ENSG00000168298	13986	25791.1	ENSG00000123416	10845	16458.1	ENSG00000183941	21967	64076	ENSG00000203811	10645	39128
ENSG00000184009	13388	24688.3	ENSG00000080823	10774	16350.3	ENSG00000167658	21787	63551	ENSG00000149273	10454	38426
ENSG00000253729	12145	22396.1	ENSG00000168298	10568	16037.7	ENSG00000182217	21288	62095.4	ENSG00000204628	9771	35915.5
ENSG00000167526	11852	21855.8	ENSG00000204628	10248	15552.1	ENSG00000203811	21266	62031.3	ENSG00000177606	9166	33691.7
ENSG00000103495	11629	21444.6	ENSG00000130255	8415	12770.4	ENSG00000153187	20665	60278.2	ENSG00000204388	8369	30762.1
ENSG00000105372	11606	21402.2	ENSG00000196230	8311	12612.6	ENSG00000124693	20118	58682.6	ENSG00000100316	8246	30310
ENSG00000183941	11410	21040.7	ENSG00000122566	8133	12342.4	ENSG00000105193	19956	58210.1	ENSG00000158406	8106	29795.4
ENSG00000109971	11383	20991	ENSG00000184009	7921	12020.7	ENSG00000080824	19280	56238.2	ENSG00000147180	7969	29291.8
ENSG00000130255	11297	20832.4	ENSG00000167526	7566	11482	ENSG00000253729	18747	54683.5	ENSG00000183558	7784	28611.8
ENSG00000196230	11090	20450.6	ENSG00000203852	7518	11409.1	ENSG00000109971	18681	54491	ENSG00000177600	7721	28380.2
ENSG00000122566	11066	20406.4	ENSG00000105372	7511	11398.5	ENSG00000074800	18593	54234.3	ENSG00000157514	7519	27637.7
ENSG00000108518	10587	19523.1	ENSG00000108518	7502	11384.8	ENSG00000183558	18172	53006.3	ENSG00000166165	7507	27593.6
ENSG00000182217	10585	19519.4	ENSG00000105281	7443	11295.3	ENSG00000158406	17987	52466.7	ENSG00000137818	7311	26873.2
ENSG00000127022	10513	19386.6	ENSG00000102054	7280	11047.9	ENSG00000080823	16991	49561.4	ENSG00000198518	7131	26211.6
ENSG00000105281	10240	18883.2	ENSG00000161016	7244	10993.3	ENSG00000203812	16781	48948.9	ENSG00000215301	7106	26119.7
ENSG00000161016	10140	18698.8	ENSG00000198034	7187	10906.8	ENSG00000196230	16638	48531.7	ENSG00000203812	6979	25652.9
ENSG00000198034	10065	18560.5	ENSG00000203811	7097	10770.2	ENSG00000198518	15914	46419.9	ENSG00000240972	6879	25285.3
ENSG00000154734	10026	18488.6	ENSG00000103495	7035	10676.1	ENSG00000166165	15292	44605.6	ENSG00000074800	6740	24774.4
ENSG00000174444	9991	18424	ENSG00000142168	6874	10431.8	ENSG00000161960	15290	44599.7	ENSG00000196230	6647	24432.5
ENSG00000203852	9968	18381.6	ENSG00000137210	6706	10176.9	ENSG00000204628	15166	44238	ENSG00000198034	6458	23737.8
ENSG00000089157	9895	18247	ENSG00000183941	6602	10019	ENSG00000115053	15079	43984.3	ENSG00000167658	6424	23612.8
ENSG00000102054	9781	18036.8	ENSG00000127022	6585	9993.23	ENSG00000075624	14577	42520	ENSG00000104904	6347	23329.8
ENSG00000203811	9703	17892.9	ENSG00000197756	6558	9952.25	ENSG00000123416	14094	41111.1	ENSG00000130255	6294	23135
ENSG00000168959	9644	17784.1	ENSG00000182217	6470	9818.7	ENSG00000149273	13727	40040.6	ENSG00000196262	6092	22392.5
ENSG00000069275	9628	17754.6	ENSG00000147180	6323	9595.62	ENSG00000111640	13599	39667.2	ENSG00000142676	5955	21888.9
ENSG00000108953	9416	17363.7	ENSG00000108953	6302	9563.75	ENSG00000096384	13383	39037.2	ENSG00000123416	5907	21712.5
ENSG00000197756	8806	16238.8	ENSG00000109971	6291	9547.06	ENSG00000122566	13252	38655	ENSG00000105202	5803	21330.2
ENSG00000177606	8710	16061.8	ENSG00000174444	6263	9504.57	ENSG00000196262	13135	38313.8	ENSG00000105889	5762	21179.5
ENSG00000099194	8599	15857.1	ENSG00000089157	6077	9222.3	ENSG00000174231	13081	38156.2	ENSG00000122566	5751	21139.1
ENSG00000167642	8448	15578.6	ENSG00000154734	6066	9205.6	ENSG00000114867	13031	38010.4	ENSG00000141682	5741	21102.3
ENSG00000110955	8427	15539.9	ENSG00000177606	5833	8852.01	ENSG00000177600	12866	37529.1	ENSG00000161016	5679	20874.4
ENSG00000142168	8309	15322.3	ENSG00000253729	5821	8833.8	ENSG00000099783	12681	36989.5	ENSG00000253729	5627	20683.3
ENSG00000179218	8195	15112.1	ENSG00000069275	5818	8829.25	ENSG00000150991	12011	35035.1	ENSG00000156508	5541	20367.2
ENSG00000147180	8049	14842.9	ENSG00000110955	5788	8783.72	ENSG00000044574	11536	33649.6	ENSG00000111640	5515	20271.6
ENSG00000080824	8034	14815.2	ENSG00000099194	5716	8674.45	ENSG00000067225	11311	32993.3	ENSG00000148303	5435	19977.5
ENSG00000204389	7975	14706.4	ENSG00000187837	5539	8405.84	ENSG00000184678	11289	32929.1	ENSG00000128272	5409	19882
ENSG00000177600	7846	14468.5	ENSG00000111716	5236	7946.02	ENSG00000100316	11184	32622.8	ENSG00000124635	5318	19547.5
ENSG00000140391	7716	14228.8	ENSG00000177600	5192	7879.24	ENSG00000049449	11060	32261.2	ENSG00000197903	5299	19477.6
ENSG00000156508	7592	14000.1	ENSG00000080824	5145	7807.92	ENSG00000105372	10988	32051.1	ENSG00000125691	5229	19220.3
ENSG00000143799	7527	13880.3	ENSG00000170315	4891	7422.45	ENSG00000130255	10967	31989.9	ENSG00000063177	5142	18900.6
ENSG00000204256	7460	13756.7	ENSG00000167642	4868	7387.55	ENSG00000177733	10944	31922.8	ENSG00000142168	4890	17974.3
ENSG00000137154	7426	13694	ENSG00000179218	4710	7147.77	ENSG00000169045	10863	31686.5	ENSG00000130066	4849	17823.6
ENSG00000104549	7297	13456.1	ENSG00000137154	4697	7128.05	ENSG00000143799	10813	31540.7	ENSG00000170315	4836	17775.8
ENSG00000105889	7258	13384.2	ENSG00000147799	4673	7091.62	ENSG00000156508	10661	31097.3	ENSG00000089157	4829	17750.1
ENSG00000197061	7162	13207.2	ENSG00000143799	4514	6850.33	ENSG00000151224	10631	31009.8	ENSG00000158373	4798	17636.1
ENSG00000124766	7094	13081.8	ENSG00000204256	4464	6774.45	ENSG00000104904	10440	30452.7	ENSG00000124766	4784	17584.6
ENSG00000115053	6925	12770.1	ENSG00000122406	4444	6744.1	ENSG00000147180	10437	30443.9	ENSG00000177733	4731	17389.8
ENSG00000149925	6824	12583.9	ENSG00000215301	4442	6741.06	ENSG00000161016	10429	30420.6	ENSG00000184678	4616	16967.1
ENSG00000187837	6729	12408.7	ENSG00000156508	4432	6725.89	ENSG00000170315	10377	30268.9	ENSG00000167526	4586	16856.9
ENSG00000124486	6688	12333.1	ENSG00000149925	4390	6662.15	ENSG00000198034	10119	29516.3	ENSG00000133124	4554	16739.2
ENSG00000065526	6680	12318.3	ENSG00000204389	4388	6659.12	ENSG00000069275	10073	29382.1	ENSG00000168959	4552	16731.9
ENSG00000183558	6672	12303.6	ENSG00000130520	4386	6656.08	ENSG00000137818	10061	29347.1	ENSG00000153187	4422	16254
ENSG00000075624	6626	12218.8	ENSG00000115053	4370	6631.8	ENSG00000120738	9953	29032.1	ENSG00000197756	4366	16048.2
ENSG00000122406	6571	12117.3	ENSG00000183558	4333	6575.65	ENSG00000215301	9946	29011.7	ENSG00000164587	4349	15985.7
ENSG00000141682	6545	12069.4	ENSG00000140391	4327	6566.54	ENSG00000105889	9934	28976.7	ENSG00000112081	4265	15676.9
ENSG00000170315	6353	11715.3	ENSG00000119487	4287	6505.84	ENSG00000167526	9754	28451.7	ENSG00000115053	4242	15592.4
ENSG00000120438	6324	11661.8	ENSG00000161040	4249	6448.17	ENSG00000158373	9748	28434.1	ENSG00000124529	4224	15526.2
ENSG00000198518	6309	11634.2	ENSG00000083845	4192	6361.67	ENSG00000149925	9608	28025.8	ENSG00000161960	4133	15191.8
ENSG00000215301	6262	11547.5	ENSG00000231500	4163	6317.66	ENSG00000119487	9518	27763.3	ENSG00000105372	4109	15103.5
ENSG00000009307	6247	11519.9	ENSG00000169567	4143	6287.31	ENSG00000108953	9511	27742.8	ENSG00000106554	4102	15077.8
ENSG00000072501	6231	11490.4	ENSG00000108561	4120	6252.41	ENSG00000108424	9504	27722.4	ENSG00000108561	4021	14780.1
ENSG00000240972	6216	11462.7	ENSG00000111640	4113	6241.78	ENSG00000153157	9464	27605.7	ENSG00000111716	3957	14544.8
ENSG00000106554	6183	11401.8	ENSG00000075624	4098	6219.02	ENSG00000188229	9270	27039.9	ENSG00000169045	3923	14419.9
ENSG00000135821	6174	11385.2	ENSG00000132507	4068	6173.49	ENSG00000124635	9168	26742.3	ENSG00000188486	3918	14401.5
ENSG00000067225	6144	11329.9	ENSG00000135821	4039	6129.48	ENSG00000128272	8787	25631	ENSG00000149925	3893	14309.6
ENSG00000074696	6142	11326.2	ENSG00000138668	4021	6102.17	ENSG00000197903	8741	25496.8	ENSG00000142534	3848	14144.2
ENSG00000111640	6136	11315.2	ENSG00000124766	3972	6027.8	ENSG00000117450	8708	25400.6	ENSG00000145191	3836	14100.1
ENSG00000204469	6105	11258	ENSG00000141682	3962	6012.63	ENSG00000089280	8655	25246	ENSG00000164032	3784	13908.9
ENSG00000153187	6064	11182.4	ENSG00000074696	3925	5956.48	ENSG00000197102	8500	24793.8	ENSG00000108953	3773	13868.5
ENSG00000087460	6060	11175	ENSG00000172757	3887	5898.81	ENSG00000105202	8454	24659.7	ENSG00000158710	3771	13861.1
ENSG00000185624	6059	11173.2	ENSG00000243678	3871	5874.53	ENSG00000112081	8425	24575.1	ENSG00000096384	3722	13681
ENSG00000111716	6059	11173.2	ENSG00000072501	3867	5868.46	ENSG00000166508	8401	24505.1	ENSG00000089280	3658	13445.8
ENSG00000231500	5993	11051.5	ENSG00000164032	3820	5797.13	ENSG00000089157	8315	24254.2	ENSG00000197451	3586	13181.1
ENSG00000110321	5882	10846.8	ENSG00000106554	3817	5792.58	ENSG00000125691	8297	24201.7	ENSG00000132646	3529	12971.6
ENSG00000083845	5846	10780.4	ENSG00000087460	3794	5757.68	ENSG00000132507	8250	24064.6	ENSG00000174444	3512	12909.1
ENSG00000178952	5820	10732.4	ENSG00000256566	3760	5706.08	ENSG00000167553	8202	23924.6	ENSG00000143799	3484	12806.2
ENSG00000169567	5804	10702.9	ENSG00000142937	3705	5622.61	ENSG00000124766	8188	23883.8	ENSG00000180573	3436	12629.8
ENSG00000163399	5763	10627.3	ENSG00000120438	3674	5575.57	ENSG00000204256	8144	23755.4	ENSG00000103495	3418	12563.6
ENSG00000142937	5683	10479.8	ENSG00000149273	3673	5574.05	ENSG00000188486	8097	23618.3	ENSG00000115268	3393	12471.7
ENSG00000132341	5665	10446.6	ENSG00000178952	3667	5564.94	ENSG00000063177	8068	23533.7	ENSG00000080824	3385	12442.3
ENSG00000108561	5598	10323.1	ENSG00000104549	3661	5555.84	ENSG00000116560	7993	23315	ENSG00000204256	3353	12324.7
ENSG00000149273	5564	10260.4	ENSG00000112706	3655	5546.73	ENSG00000092841	7987	23297.5	ENSG00000117450	3352	12321
ENSG00000138668	5564	10260.4	ENSG00000198518	3654	5545.22	ENSG00000197451	7952	23195.4	ENSG00000182199	3335	12258.5
ENSG00000169813	5531	10199.5	ENSG00000197061	3652	5542.18	ENSG00000198431	7884	22997	ENSG00000120738	3332	12247.5
ENSG00000130520	5524	10186.6	ENSG00000009307	3636	5517.9	ENSG00000103495	7859	22924.1	ENSG00000196747	3310	12166.6
ENSG00000117362	5524	10186.6	ENSG00000125691	3616	5487.55	ENSG00000117724	7810	22781.2	ENSG00000166508	3280	12056.4
ENSG00000255508	5473	10092.6	ENSG00000132341	3598	5460.23	ENSG00000111716	7797	22743.2	ENSG00000198431	3270	12019.6
ENSG00000243678	5471	10088.9	ENSG00000124172	3586	5442.02	ENSG00000124529	7777	22684.9	ENSG00000131469	3231	11876.3
ENSG00000125691	5422	9998.5	ENSG00000150753	3579	5431.4	ENSG00000107581	7765	22649.9	ENSG00000172270	3226	11857.9
ENSG00000174748	5364	9891.55	ENSG00000067225	3575	5425.33	ENSG00000180573	7683	22410.7	ENSG00000171858	3212	11806.4
ENSG00000142676	5357	9878.64	ENSG00000198431	3561	5404.08	ENSG00000148303	7573	22089.8	ENSG00000069275	3190	11725.5
ENSG00000174231	5349	9863.89	ENSG00000142864	3546	5381.32	ENSG00000197409	7443	21710.6	ENSG00000102144	3182	11696.1
ENSG00000164032	5332	9832.54	ENSG00000165119	3543	5376.77	ENSG00000026025	7440	21701.9	ENSG00000203814	3090	11358
ENSG00000086758	5303	9779.06	ENSG00000159335	3528	5354	ENSG00000115268	7338	21404.4	ENSG00000147403	3083	11332.2
ENSG00000026025	5301	9775.37	ENSG00000105202	3506	5320.61	ENSG00000127022	7321	21354.8	ENSG00000138668	3069	11280.8
ENSG00000131469	5245	9672.11	ENSG00000143761	3428	5202.24	ENSG00000106554	7307	21313.9	ENSG00000150991	3066	11269.8
ENSG00000096384	5239	9661.04	ENSG00000082898	3420	5190.1	ENSG00000172757	7232	21095.2	ENSG00000125835	2957	10869.1
ENSG00000100316	5205	9598.34	ENSG00000092199	3386	5138.51	ENSG00000197756	7217	21051.4	ENSG00000172757	2942	10814
ENSG00000196787	5191	9572.53	ENSG00000110958	3382	5132.44	ENSG00000174444	7214	21042.7	ENSG00000075624	2942	10814
ENSG00000203812	5182	9555.93	ENSG00000026025	3369	5112.71	ENSG00000110321	7170	20914.3	ENSG00000164104	2934	10784.6
ENSG00000113328	5172	9537.49	ENSG00000142676	3359	5097.53	ENSG00000133124	7136	20815.2	ENSG00000197409	2924	10747.8
ENSG00000143815	5171	9535.64	ENSG00000203812	3355	5091.46	ENSG00000138668	7130	20797.6	ENSG00000110955	2892	10630.2
ENSG00000159335	5167	9528.27	ENSG00000240972	3351	5085.39	ENSG00000142168	7116	20756.8	ENSG00000108518	2888	10615.5
ENSG00000082898	5163	9520.89	ENSG00000047634	3321	5039.86	ENSG00000158710	7027	20497.2	ENSG00000255508	2886	10608.1
ENSG00000150753	5138	9474.79	ENSG00000136942	3313	5027.72	ENSG00000184825	6975	20345.5	ENSG00000174231	2882	10593.4
ENSG00000172757	5131	9461.88	ENSG00000063177	3285	4985.23	ENSG00000203814	6967	20322.2	ENSG00000161547	2794	10270
ENSG00000132507	5103	9410.25	ENSG00000185624	3283	4982.2	ENSG00000131747	6927	20205.5	ENSG00000067225	2786	10240.6
ENSG00000139644	5071	9351.24	ENSG00000131469	3271	4963.98	ENSG00000108561	6902	20132.6	ENSG00000180596	2772	10189.1
ENSG00000142864	5028	9271.94	ENSG00000186468	3259	4945.77	ENSG00000172270	6885	20083	ENSG00000044574	2769	10178.1
ENSG00000145147	5026	9268.26	ENSG00000196787	3224	4892.66	ENSG00000164587	6864	20021.7	ENSG00000100201	2733	10045.7
ENSG00000110958	5020	9257.19	ENSG00000169813	3217	4882.04	ENSG00000142676	6844	19963.4	ENSG00000109971	2728	10027.4
ENSG00000060237	4998	9216.62	ENSG00000096384	3177	4821.33	ENSG00000240972	6803	19843.8	ENSG00000092621	2722	10005.3
ENSG00000158406	4983	9188.96	ENSG00000108298	3174	4816.78	ENSG00000104824	6740	19660.1	ENSG00000198563	2704	9939.15
ENSG00000092199	4945	9118.89	ENSG00000105185	3168	4807.67	ENSG00000135829	6737	19651.3	ENSG00000118181	2664	9792.12
ENSG00000165119	4885	9008.24	ENSG00000255508	3142	4768.22	ENSG00000141367	6686	19502.5	ENSG00000145494	2648	9733.31
ENSG00000090621	4883	9004.56	ENSG00000204469	3139	4763.67	ENSG00000144381	6577	19184.6	ENSG00000102054	2626	9652.44
ENSG00000104904	4796	8844.12	ENSG00000133112	3090	4689.3	ENSG00000130726	6575	19178.8	ENSG00000169567	2601	9560.55
ENSG00000126261	4780	8814.62	ENSG00000198931	3085	4681.72	ENSG00000161547	6566	19152.5	ENSG00000169813	2576	9468.66
ENSG00000105202	4749	8757.45	ENSG00000126261	3074	4665.02	ENSG00000108654	6452	18820	ENSG00000156976	2572	9453.95
ENSG00000112308	4746	8751.92	ENSG00000174748	3073	4663.51	ENSG00000189091	6451	18817.1	ENSG00000026025	2536	9321.63
ENSG00000133124	4732	8726.1	ENSG00000090621	3068	4655.92	ENSG00000072501	6432	18761.6	ENSG00000108424	2532	9306.92
ENSG00000135404	4730	8722.41	ENSG00000142534	3063	4648.33	ENSG00000155380	6415	18712.1	ENSG00000080823	2526	9284.87
ENSG00000242265	4713	8691.06	ENSG00000139644	3052	4631.64	ENSG00000065526	6349	18519.5	ENSG00000197238	2468	9071.68
ENSG00000049449	4698	8663.4	ENSG00000104904	3037	4608.87	ENSG00000143761	6323	18443.7	ENSG00000083845	2453	9016.54
ENSG00000114867	4690	8648.65	ENSG00000133124	3026	4592.18	ENSG00000179010	6313	18414.5	ENSG00000127022	2437	8957.73
ENSG00000143761	4663	8598.86	ENSG00000145592	3017	4578.52	ENSG00000161040	6286	18335.8	ENSG00000143761	2430	8932
ENSG00000047634	4659	8591.49	ENSG00000060237	3003	4557.28	ENSG00000159140	6275	18303.7	ENSG00000167553	2429	8928.33
ENSG00000104341	4608	8497.44	ENSG00000105889	2991	4539.06	ENSG00000110955	6233	18181.2	ENSG00000164304	2421	8898.92
ENSG00000145592	4596	8475.31	ENSG00000163399	2977	4517.82	ENSG00000142864	6228	18166.6	ENSG00000117632	2416	8880.54
ENSG00000136942	4593	8469.78	ENSG00000100316	2975	4514.78	ENSG00000179218	6222	18149.1	ENSG00000155380	2407	8847.46
ENSG00000108298	4578	8442.12	ENSG00000065526	2972	4510.23	ENSG00000148773	6077	17726.1	ENSG00000184825	2400	8821.73
ENSG00000143543	4552	8394.17	ENSG00000143815	2965	4499.61	ENSG00000166598	6069	17702.8	ENSG00000170889	2392	8792.32
ENSG00000124172	4518	8331.47	ENSG00000124486	2950	4476.84	ENSG00000163468	6000	17501.5	ENSG00000166689	2353	8648.97
ENSG00000164104	4510	8316.72	ENSG00000113328	2949	4475.33	ENSG00000132341	5993	17481.1	ENSG00000142937	2348	8630.59
ENSG00000239672	4449	8204.23	ENSG00000164405	2942	4464.7	ENSG00000142534	5976	17431.5	ENSG00000132507	2337	8590.16
ENSG00000105185	4448	8202.39	ENSG00000138326	2935	4454.08	ENSG00000092377	5953	17364.4	ENSG00000122406	2328	8557.08
ENSG00000164587	4440	8187.64	ENSG00000113368	2926	4440.42	ENSG00000086758	5827	16996.9	ENSG00000111786	2327	8553.4
ENSG00000198931	4412	8136	ENSG00000117362	2920	4431.32	ENSG00000169813	5819	16973.6	ENSG00000172809	2306	8476.21
ENSG00000167468	4409	8130.47	ENSG00000119335	2916	4425.25	ENSG00000142937	5777	16851.1	ENSG00000092841	2247	8259.34
ENSG00000173726	4408	8128.63	ENSG00000164587	2901	4402.48	ENSG00000108518	5657	16501	ENSG00000138326	2244	8248.32
ENSG00000133112	4406	8124.94	ENSG00000167468	2899	4399.45	ENSG00000204469	5602	16340.6	ENSG00000132780	2204	8101.29
ENSG00000117632	4380	8076.99	ENSG00000110321	2888	4382.75	ENSG00000155506	5576	16264.8	ENSG00000132341	2189	8046.15
ENSG00000070756	4378	8073.3	ENSG00000117632	2867	4350.88	ENSG00000196747	5566	16235.6	ENSG00000107581	2181	8016.75
ENSG00000103202	4318	7962.66	ENSG00000104341	2844	4315.98	ENSG00000180596	5555	16203.5	ENSG00000160888	2174	7991.02
ENSG00000111786	4284	7899.96	ENSG00000153187	2840	4309.91	ENSG00000150753	5547	16180.2	ENSG00000184897	2169	7972.64
ENSG00000164405	4282	7896.27	ENSG00000164104	2836	4303.84	ENSG00000132780	5541	16162.7	ENSG00000221983	2164	7954.26
ENSG00000174437	4271	7875.99	ENSG00000145741	2820	4279.56	ENSG00000084234	5429	15836	ENSG00000139343	2160	7939.56
ENSG00000113368	4247	7831.73	ENSG00000181163	2814	4270.45	ENSG00000110958	5419	15806.8	ENSG00000179010	2160	7939.56
ENSG00000125835	4241	7820.67	ENSG00000135404	2774	4209.75	ENSG00000141682	5396	15739.7	ENSG00000174886	2152	7910.15
ENSG00000155506	4213	7769.03	ENSG00000111786	2771	4205.2	ENSG00000130985	5362	15640.5	ENSG00000132475	2140	7866.04
ENSG00000167815	4212	7767.19	ENSG00000180817	2761	4190.02	ENSG00000147140	5350	15605.5	ENSG00000179051	2128	7821.93
ENSG00000124635	4198	7741.37	ENSG00000177733	2759	4186.99	ENSG00000111642	5235	15270.1	ENSG00000166681	2124	7807.23
ENSG00000187109	4173	7695.27	ENSG00000070756	2750	4173.33	ENSG00000124486	5184	15121.3	ENSG00000154277	2113	7766.8
ENSG00000080823	4172	7693.43	ENSG00000197451	2746	4167.26	ENSG00000100201	5160	15051.3	ENSG00000108654	2108	7748.42
ENSG00000063177	4169	7687.89	ENSG00000115268	2744	4164.22	ENSG00000147799	5155	15036.7	ENSG00000124783	2104	7733.72
ENSG00000177733	4160	7671.3	ENSG00000123131	2735	4150.57	ENSG00000188987	5109	14902.6	ENSG00000142864	2103	7730.04
ENSG00000119335	4135	7625.2	ENSG00000124767	2728	4139.94	ENSG00000132646	5103	14885	ENSG00000137154	2093	7693.28
ENSG00000082641	4128	7612.29	ENSG00000095066	2708	4109.59	ENSG00000160888	5102	14882.1	ENSG00000183598	2090	7682.26
ENSG00000123131	4116	7590.16	ENSG00000188486	2694	4088.34	ENSG00000113013	5090	14847.1	ENSG00000105640	2088	7674.9
ENSG00000166689	4111	7580.94	ENSG00000173726	2684	4073.17	ENSG00000111786	5078	14812.1	ENSG00000127184	2088	7674.9
ENSG00000198431	4090	7542.21	ENSG00000158406	2674	4057.99	ENSG00000135316	5019	14640	ENSG00000167747	2081	7649.17
ENSG00000186468	4073	7510.86	ENSG00000187109	2667	4047.37	ENSG00000126261	5001	14587.5	ENSG00000186197	2079	7641.82
ENSG00000145741	4006	7387.31	ENSG00000112308	2665	4044.34	ENSG00000125944	5001	14587.5	ENSG00000144381	2078	7638.15
ENSG00000137210	4004	7383.62	ENSG00000172809	2656	4030.68	ENSG00000083845	4965	14482.5	ENSG00000124172	2069	7605.07
ENSG00000089220	3974	7328.3	ENSG00000242265	2639	4004.88	ENSG00000125835	4892	14269.6	ENSG00000203813	2062	7579.34
ENSG00000124693	3958	7298.8	ENSG00000174231	2625	3983.63	ENSG00000133243	4891	14266.7	ENSG00000075415	2056	7557.28
ENSG00000105220	3956	7295.11	ENSG00000075415	2625	3983.63	ENSG00000145191	4852	14152.9	ENSG00000166441	2049	7531.55
ENSG00000111669	3953	7289.58	ENSG00000062485	2599	3944.18	ENSG00000105220	4840	14117.9	ENSG00000254772	2046	7520.52
ENSG00000075415	3936	7258.23	ENSG00000103202	2591	3932.03	ENSG00000167978	4818	14053.7	ENSG00000070669	2038	7491.12
ENSG00000167635	3907	7204.75	ENSG00000111669	2589	3929	ENSG00000112706	4784	13954.6	ENSG00000197102	2032	7469.06
ENSG00000101182	3894	7180.78	ENSG00000086758	2576	3909.27	ENSG00000203813	4742	13832	ENSG00000174748	2028	7454.36
ENSG00000197746	3888	7169.71	ENSG00000082641	2574	3906.24	ENSG00000140264	4742	13832	ENSG00000136942	2027	7450.69
ENSG00000152234	3872	7140.21	ENSG00000005022	2573	3904.72	ENSG00000164304	4688	13674.5	ENSG00000149806	1991	7318.36
ENSG00000105677	3846	7092.26	ENSG00000101182	2565	3892.58	ENSG00000124422	4684	13662.9	ENSG00000196787	1986	7299.98
ENSG00000125107	3842	7084.89	ENSG00000172270	2564	3891.06	ENSG00000108298	4681	13654.1	ENSG00000164405	1979	7274.25
ENSG00000167553	3835	7071.98	ENSG00000182774	2544	3860.71	ENSG00000129351	4672	13627.9	ENSG00000231500	1973	7252.2
ENSG00000137309	3803	7012.97	ENSG00000197903	2532	3842.5	ENSG00000147403	4662	13598.7	ENSG00000092199	1967	7230.14
ENSG00000140988	3800	7007.44	ENSG00000089220	2531	3840.98	ENSG00000111669	4658	13587	ENSG00000167642	1948	7160.3
ENSG00000116237	3790	6989	ENSG00000105220	2504	3800.01	ENSG00000140332	4655	13578.3	ENSG00000143815	1943	7141.93
ENSG00000131747	3766	6944.74	ENSG00000125534	2503	3798.49	ENSG00000167552	4644	13546.2	ENSG00000111669	1941	7134.57
ENSG00000108424	3762	6937.36	ENSG00000175130	2496	3787.86	ENSG00000164032	4631	13508.3	ENSG00000140332	1933	7105.17
ENSG00000267059	3758	6929.99	ENSG00000267059	2469	3746.89	ENSG00000255302	4623	13484.9	ENSG00000110958	1932	7101.49
ENSG00000142534	3744	6904.17	ENSG00000101856	2464	3739.3	ENSG00000183598	4579	13356.6	ENSG00000110321	1932	7101.49
ENSG00000172270	3742	6900.48	ENSG00000100485	2460	3733.23	ENSG00000174748	4521	13187.4	ENSG00000151224	1926	7079.44
ENSG00000148773	3723	6865.44	ENSG00000160201	2454	3724.13	ENSG00000132475	4492	13102.8	ENSG00000111775	1924	7072.09
ENSG00000184897	3718	6856.22	ENSG00000178982	2431	3689.22	ENSG00000171858	4480	13067.8	ENSG00000099783	1920	7057.38
ENSG00000197451	3712	6845.16	ENSG00000137309	2425	3680.12	ENSG00000143815	4478	13062	ENSG00000108298	1914	7035.33
ENSG00000138326	3697	6817.5	ENSG00000144713	2419	3671.01	ENSG00000131469	4476	13056.1	ENSG00000114867	1911	7024.3
ENSG00000175130	3674	6775.08	ENSG00000116237	2418	3669.49	ENSG00000137154	4475	13053.2	ENSG00000139644	1909	7016.95
ENSG00000124795	3644	6719.76	ENSG00000131143	2418	3669.49	ENSG00000089009	4463	13018.2	ENSG00000049449	1881	6914.03
ENSG00000134294	3632	6697.63	ENSG00000108106	2416	3666.46	ENSG00000165280	4459	13006.6	ENSG00000133706	1880	6910.35
ENSG00000125534	3629	6692.1	ENSG00000127184	2410	3657.35	ENSG00000102054	4425	12907.4	ENSG00000100320	1876	6895.65
ENSG00000100473	3569	6581.46	ENSG00000265681	2402	3645.21	ENSG00000133026	4420	12892.8	ENSG00000140264	1866	6858.89
ENSG00000124767	3561	6566.7	ENSG00000244731	2392	3630.04	ENSG00000165732	4387	12796.5	ENSG00000060237	1858	6829.49
ENSG00000256566	3551	6548.26	ENSG00000184897	2374	3602.72	ENSG00000170889	4378	12770.3	ENSG00000124767	1835	6744.95
ENSG00000205581	3544	6535.36	ENSG00000117592	2374	3602.72	ENSG00000124575	4370	12746.9	ENSG00000173436	1820	6689.81
ENSG00000115268	3538	6524.29	ENSG00000140988	2358	3578.44	ENSG00000113368	4366	12735.3	ENSG00000168209	1808	6645.7
ENSG00000130723	3538	6524.29	ENSG00000167553	2340	3551.12	ENSG00000139644	4364	12729.4	ENSG00000084234	1807	6642.03
ENSG00000089009	3521	6492.94	ENSG00000099901	2337	3546.57	ENSG00000164104	4361	12720.7	ENSG00000100028	1805	6634.68
ENSG00000107581	3519	6489.25	ENSG00000171858	2334	3542.02	ENSG00000102144	4359	12714.9	ENSG00000153157	1795	6597.92
ENSG00000180817	3495	6445	ENSG00000139343	2332	3538.98	ENSG00000156976	4356	12706.1	ENSG00000112118	1794	6594.24
ENSG00000188486	3493	6441.31	ENSG00000004478	2312	3508.63	ENSG00000122406	4352	12694.4	ENSG00000204389	1785	6561.16
ENSG00000197102	3482	6421.02	ENSG00000176340	2307	3501.04	ENSG00000165119	4325	12615.7	ENSG00000104824	1783	6553.81
ENSG00000147889	3462	6384.14	ENSG00000110492	2306	3499.53	ENSG00000254772	4252	12402.7	ENSG00000145592	1783	6553.81
ENSG00000181163	3458	6376.77	ENSG00000118181	2305	3498.01	ENSG00000179051	4239	12364.8	ENSG00000071082	1782	6550.13
ENSG00000140990	3447	6356.48	ENSG00000143543	2297	3485.87	ENSG00000187514	4232	12344.4	ENSG00000135069	1776	6528.08
ENSG00000174010	3436	6336.2	ENSG00000167635	2296	3484.35	ENSG00000130402	4180	12192.7	ENSG00000126261	1766	6491.32
ENSG00000110492	3401	6271.66	ENSG00000140990	2290	3475.24	ENSG00000135624	4178	12186.9	ENSG00000105185	1761	6472.94
ENSG00000144713	3391	6253.21	ENSG00000184779	2264	3435.79	ENSG00000181218	4172	12169.4	ENSG00000181218	1753	6443.54
ENSG00000101439	3391	6253.21	ENSG00000224389	2258	3426.68	ENSG00000105640	4172	12169.4	ENSG00000150753	1747	6421.48
ENSG00000120802	3387	6245.84	ENSG00000203907	2238	3396.33	ENSG00000125107	4119	12014.8	ENSG00000184260	1737	6384.73
ENSG00000127184	3374	6221.87	ENSG00000171530	2238	3396.33	ENSG00000092199	4103	11968.1	ENSG00000086758	1737	6384.73
ENSG00000131143	3361	6197.89	ENSG00000187514	2217	3364.46	ENSG00000255508	4049	11810.6	ENSG00000155096	1734	6373.7
ENSG00000166508	3350	6177.61	ENSG00000167815	2205	3346.25	ENSG00000011304	4030	11755.2	ENSG00000204469	1728	6351.65
ENSG00000196924	3337	6153.64	ENSG00000166681	2202	3341.7	ENSG00000120802	4008	11691	ENSG00000186468	1727	6347.97
ENSG00000171858	3333	6146.26	ENSG00000101439	2201	3340.18	ENSG00000142920	3960	11551	ENSG00000197914	1720	6322.24
ENSG00000135624	3318	6118.6	ENSG00000105640	2197	3334.11	ENSG00000115484	3917	11425.6	ENSG00000130726	1717	6311.21
ENSG00000124422	3303	6090.94	ENSG00000196262	2189	3321.97	ENSG00000092201	3910	11405.2	ENSG00000188229	1712	6292.83
ENSG00000172809	3303	6090.94	ENSG00000166689	2186	3317.42	ENSG00000254870	3876	11306	ENSG00000163468	1696	6234.02
ENSG00000142541	3302	6089.09	ENSG00000125944	2181	3309.83	ENSG00000172809	3872	11294.3	ENSG00000197837	1696	6234.02
ENSG00000174886	3301	6087.25	ENSG00000099341	2176	3302.24	ENSG00000143384	3833	11180.6	ENSG00000143771	1691	6215.64
ENSG00000117592	3278	6044.84	ENSG00000145147	2169	3291.62	ENSG00000184897	3823	11151.4	ENSG00000089009	1690	6211.97
ENSG00000178982	3261	6013.49	ENSG00000124635	2162	3281	ENSG00000013275	3815	11128.1	ENSG00000108679	1678	6167.86
ENSG00000100201	3255	6002.42	ENSG00000135624	2152	3265.82	ENSG00000130723	3813	11122.2	ENSG00000164919	1669	6134.78
ENSG00000184990	3246	5985.83	ENSG00000126067	2145	3255.2	ENSG00000196176	3798	11078.5	ENSG00000188987	1669	6134.78
ENSG00000182774	3244	5982.14	ENSG00000184990	2124	3223.33	ENSG00000184260	3797	11075.6	ENSG00000142192	1667	6127.43
ENSG00000144381	3229	5954.48	ENSG00000170515	2117	3212.7	ENSG00000152795	3792	11061	ENSG00000140350	1662	6109.05
ENSG00000142192	3215	5928.66	ENSG00000205581	2115	3209.67	ENSG00000198830	3766	10985.1	ENSG00000125356	1653	6075.97
ENSG00000187514	3215	5928.66	ENSG00000105677	2105	3194.49	ENSG00000104332	3755	10953	ENSG00000184831	1653	6075.97
ENSG00000160201	3210	5919.44	ENSG00000156482	2101	3188.42	ENSG00000130066	3749	10935.5	ENSG00000113558	1649	6061.26
ENSG00000116729	3208	5915.75	ENSG00000182899	2095	3179.32	ENSG00000221983	3739	10906.4	ENSG00000143933	1648	6057.59
ENSG00000118181	3207	5913.91	ENSG00000152402	2082	3159.59	ENSG00000100142	3736	10897.6	ENSG00000147123	1629	5987.75
ENSG00000179262	3203	5906.53	ENSG00000104824	2081	3158.07	ENSG00000139343	3734	10891.8	ENSG00000120802	1620	5954.67
ENSG00000176340	3189	5880.71	ENSG00000008988	2073	3145.93	ENSG00000117632	3715	10836.4	ENSG00000134294	1615	5936.29
ENSG00000135052	3184	5871.49	ENSG00000152234	2072	3144.41	ENSG00000088247	3700	10792.6	ENSG00000143878	1614	5932.61
ENSG00000172534	3182	5867.81	ENSG00000142541	2055	3118.61	ENSG00000159377	3697	10783.9	ENSG00000131747	1613	5928.94
ENSG00000125944	3180	5864.12	ENSG00000198830	2054	3117.1	ENSG00000176890	3689	10760.5	ENSG00000197746	1608	5910.56
ENSG00000221983	3177	5858.59	ENSG00000114867	2048	3107.99	ENSG00000168036	3683	10743	ENSG00000116251	1605	5899.53
ENSG00000166598	3177	5858.59	ENSG00000159692	2048	3107.99	ENSG00000105568	3682	10740.1	ENSG00000126267	1599	5877.48
ENSG00000159140	3165	5836.46	ENSG00000174437	2036	3089.78	ENSG00000136942	3669	10702.2	ENSG00000008018	1599	5877.48
ENSG00000186480	3142	5794.04	ENSG00000067560	2027	3076.12	ENSG00000009307	3664	10687.6	ENSG00000113013	1589	5840.72
ENSG00000179195	3142	5794.04	ENSG00000107581	2022	3068.53	ENSG00000198563	3652	10652.6	ENSG00000165119	1582	5814.99
ENSG00000105323	3131	5773.76	ENSG00000136810	2017	3060.95	ENSG00000154277	3639	10614.7	ENSG00000203907	1580	5807.64
ENSG00000140332	3127	5766.38	ENSG00000144381	2012	3053.36	ENSG00000231500	3638	10611.8	ENSG00000165732	1576	5792.94
ENSG00000108106	3113	5740.57	ENSG00000147889	2009	3048.81	ENSG00000118181	3635	10603	ENSG00000181163	1575	5789.26
ENSG00000203907	3099	5714.75	ENSG00000100473	2004	3041.22	ENSG00000182944	3633	10597.2	ENSG00000187514	1562	5741.48
ENSG00000158710	3098	5712.9	ENSG00000197746	2001	3036.67	ENSG00000138326	3603	10509.7	ENSG00000179218	1561	5737.8
ENSG00000086598	3093	5703.68	ENSG00000155506	2001	3036.67	ENSG00000104852	3597	10492.2	ENSG00000130520	1557	5723.1
ENSG00000155660	3090	5698.15	ENSG00000112306	1994	3026.04	ENSG00000174437	3585	10457.2	ENSG00000198918	1549	5693.69
ENSG00000112306	3087	5692.62	ENSG00000155660	1993	3024.53	ENSG00000120438	3583	10451.3	ENSG00000105281	1538	5653.26
ENSG00000099901	3074	5668.65	ENSG00000179262	1992	3023.01	ENSG00000149806	3579	10439.7	ENSG00000113739	1534	5638.56
ENSG00000008988	3058	5639.14	ENSG00000089009	1990	3019.97	ENSG00000145907	3547	10346.3	ENSG00000113368	1534	5638.56
ENSG00000104824	3050	5624.39	ENSG00000111639	1984	3010.87	ENSG00000145494	3531	10299.6	ENSG00000065526	1530	5623.85
ENSG00000178913	3043	5611.48	ENSG00000124795	1974	2995.69	ENSG00000055070	3516	10255.9	ENSG00000256566	1517	5576.07
ENSG00000139343	3016	5561.69	ENSG00000104852	1973	2994.17	ENSG00000256566	3513	10247.1	ENSG00000255302	1507	5539.31
ENSG00000005022	3006	5543.25	ENSG00000143771	1971	2991.14	ENSG00000100485	3493	10188.8	ENSG00000155506	1507	5539.31
ENSG00000089280	3004	5539.56	ENSG00000108424	1968	2986.59	ENSG00000082898	3486	10168.4	ENSG00000102317	1506	5535.64
ENSG00000127603	3004	5539.56	ENSG00000157514	1967	2985.07	ENSG00000239672	3477	10142.1	ENSG00000135821	1500	5513.58
ENSG00000091542	3003	5537.72	ENSG00000089693	1964	2980.52	ENSG00000224389	3459	10089.6	ENSG00000072501	1492	5484.18
ENSG00000148303	3003	5537.72	ENSG00000172663	1962	2977.48	ENSG00000196419	3434	10016.7	ENSG00000100142	1485	5458.45
ENSG00000196262	2999	5530.34	ENSG00000108107	1950	2959.27	ENSG00000105323	3410	9946.7	ENSG00000182611	1484	5454.77
ENSG00000136156	2997	5526.65	ENSG00000239672	1946	2953.2	ENSG00000126267	3401	9920.45	ENSG00000159377	1483	5451.09
ENSG00000159461	2997	5526.65	ENSG00000260272	1944	2950.16	ENSG00000075415	3372	9835.86	ENSG00000099622	1483	5451.09
ENSG00000101856	2997	5526.65	ENSG00000142192	1942	2947.13	ENSG00000163399	3366	9818.36	ENSG00000125944	1474	5418.01
ENSG00000169710	2992	5517.43	ENSG00000092377	1942	2947.13	ENSG00000117523	3366	9818.36	ENSG00000125107	1473	5414.34
ENSG00000149547	2990	5513.75	ENSG00000166508	1941	2945.61	ENSG00000166441	3347	9762.94	ENSG00000101856	1473	5414.34
ENSG00000265681	2986	5506.37	ENSG00000102007	1925	2921.33	ENSG00000137259	3341	9745.43	ENSG00000135624	1471	5406.98
ENSG00000004478	2974	5484.24	ENSG00000104848	1916	2907.67	ENSG00000185624	3338	9736.68	ENSG00000114391	1470	5403.31
ENSG00000105221	2968	5473.18	ENSG00000143870	1915	2906.15	ENSG00000079246	3332	9719.18	ENSG00000110492	1466	5388.61
ENSG00000160710	2959	5456.58	ENSG00000100902	1912	2901.6	ENSG00000167747	3297	9617.09	ENSG00000152234	1464	5381.25
ENSG00000130522	2956	5451.05	ENSG00000102144	1907	2894.01	ENSG00000102317	3292	9602.51	ENSG00000180817	1464	5381.25
ENSG00000167996	2955	5449.2	ENSG00000140264	1902	2886.43	ENSG00000112118	3284	9579.17	ENSG00000147140	1455	5348.17
ENSG00000105640	2942	5425.23	ENSG00000132646	1900	2883.39	ENSG00000244731	3268	9532.5	ENSG00000165280	1451	5333.47
ENSG00000126067	2939	5419.7	ENSG00000100142	1900	2883.39	ENSG00000004478	3267	9529.58	ENSG00000188612	1449	5326.12
ENSG00000163468	2916	5377.28	ENSG00000131747	1889	2866.7	ENSG00000181163	3264	9520.83	ENSG00000172201	1449	5326.12
ENSG00000067560	2914	5373.6	ENSG00000145494	1888	2865.18	ENSG00000140350	3255	9494.58	ENSG00000173660	1440	5293.04
ENSG00000198830	2905	5357	ENSG00000124693	1888	2865.18	ENSG00000178952	3254	9491.66	ENSG00000174010	1437	5282.01
ENSG00000108107	2901	5349.62	ENSG00000140332	1884	2859.11	ENSG00000065150	3249	9477.08	ENSG00000089220	1434	5270.98
ENSG00000104852	2884	5318.27	ENSG00000221983	1869	2836.35	ENSG00000176619	3220	9392.49	ENSG00000142541	1429	5252.6
ENSG00000260272	2882	5314.59	ENSG00000151224	1865	2830.28	ENSG00000170540	3219	9389.57	ENSG00000172660	1428	5248.93
ENSG00000117724	2877	5305.37	ENSG00000174010	1861	2824.21	ENSG00000100345	3210	9363.32	ENSG00000167552	1420	5219.52
ENSG00000244038	2876	5303.52	ENSG00000130066	1860	2822.69	ENSG00000015479	3208	9357.48	ENSG00000135829	1408	5175.41
ENSG00000138829	2861	5275.86	ENSG00000134294	1858	2819.65	ENSG00000182199	3177	9267.06	ENSG00000163682	1406	5168.06
ENSG00000130726	2859	5272.17	ENSG00000133243	1854	2813.58	ENSG00000136450	3165	9232.06	ENSG00000130985	1406	5168.06
ENSG00000099341	2858	5270.33	ENSG00000156261	1850	2807.51	ENSG00000152234	3165	9232.06	ENSG00000134684	1406	5168.06
ENSG00000163902	2843	5242.67	ENSG00000163468	1850	2807.51	ENSG00000108179	3158	9211.64	ENSG00000136628	1402	5153.36
ENSG00000166441	2830	5218.7	ENSG00000148773	1849	2805.99	ENSG00000124795	3154	9199.97	ENSG00000135390	1400	5146.01
ENSG00000015479	2806	5174.44	ENSG00000158710	1848	2804.48	ENSG00000127922	3154	9199.97	ENSG00000135486	1391	5112.93
ENSG00000160014	2800	5163.37	ENSG00000219200	1847	2802.96	ENSG00000127184	3145	9173.72	ENSG00000082898	1387	5098.22
ENSG00000156261	2799	5161.53	ENSG00000198918	1842	2795.37	ENSG00000160633	3140	9159.13	ENSG00000115484	1379	5068.82
ENSG00000184779	2797	5157.84	ENSG00000186480	1833	2781.71	ENSG00000164405	3138	9153.3	ENSG00000127922	1374	5050.44
ENSG00000116288	2791	5146.78	ENSG00000116288	1825	2769.57	ENSG00000008018	3125	9115.38	ENSG00000047634	1373	5046.76
ENSG00000163931	2790	5144.93	ENSG00000086598	1822	2765.02	ENSG00000119335	3116	9089.13	ENSG00000152795	1370	5035.74
ENSG00000149136	2781	5128.34	ENSG00000184678	1803	2736.19	ENSG00000103342	3107	9062.87	ENSG00000105220	1368	5028.39
ENSG00000170889	2761	5091.46	ENSG00000178913	1803	2736.19	ENSG00000136527	3103	9051.21	ENSG00000131143	1368	5028.39
ENSG00000136527	2746	5063.79	ENSG00000167996	1795	2724.05	ENSG00000239306	3089	9010.37	ENSG00000187840	1367	5024.71
ENSG00000089693	2745	5061.95	ENSG00000132475	1780	2701.28	ENSG00000197238	3084	8995.79	ENSG00000242265	1367	5024.71
ENSG00000143870	2740	5052.73	ENSG00000166598	1777	2696.73	ENSG00000169710	3080	8984.12	ENSG00000147889	1365	5017.36
ENSG00000145191	2738	5049.04	ENSG00000178741	1773	2690.66	ENSG00000186468	3079	8981.2	ENSG00000196176	1362	5006.33
ENSG00000167978	2738	5049.04	ENSG00000089280	1761	2672.45	ENSG00000100028	3065	8940.36	ENSG00000178982	1357	4987.95
ENSG00000132475	2738	5049.04	ENSG00000090266	1730	2625.4	ENSG00000142657	3055	8911.19	ENSG00000176340	1354	4976.93
ENSG00000113558	2733	5039.82	ENSG00000147140	1728	2622.37	ENSG00000172663	3053	8905.36	ENSG00000154518	1353	4973.25
ENSG00000169855	2721	5017.69	ENSG00000143742	1727	2620.85	ENSG00000104848	3045	8882.03	ENSG00000138829	1352	4969.57
ENSG00000124529	2721	5017.69	ENSG00000105323	1727	2620.85	ENSG00000124767	3044	8879.11	ENSG00000108107	1348	4954.87
ENSG00000113569	2712	5001.1	ENSG00000071082	1723	2614.78	ENSG00000060237	3036	8855.77	ENSG00000135316	1343	4936.49
ENSG00000105438	2709	4995.56	ENSG00000186298	1723	2614.78	ENSG00000087460	3025	8823.69	ENSG00000133112	1342	4932.82
ENSG00000084090	2680	4942.09	ENSG00000172534	1722	2613.26	ENSG00000159692	3004	8762.43	ENSG00000125743	1338	4918.11
ENSG00000111371	2661	4907.05	ENSG00000204435	1721	2611.75	ENSG00000197837	2994	8733.26	ENSG00000166986	1337	4914.44
ENSG00000169045	2650	4886.76	ENSG00000148303	1720	2610.23	ENSG00000140988	2990	8721.6	ENSG00000169714	1336	4910.76
ENSG00000102007	2646	4879.39	ENSG00000126267	1714	2601.12	ENSG00000196787	2986	8709.93	ENSG00000173726	1335	4907.09
ENSG00000145494	2634	4857.26	ENSG00000136156	1713	2599.6	ENSG00000090621	2984	8704.09	ENSG00000154734	1331	4892.38
ENSG00000128595	2630	4849.88	ENSG00000244038	1704	2585.95	ENSG00000145592	2978	8686.59	ENSG00000189091	1328	4881.36
ENSG00000143771	2624	4838.82	ENSG00000135052	1692	2567.74	ENSG00000186197	2954	8616.59	ENSG00000130522	1328	4881.36
ENSG00000185883	2620	4831.44	ENSG00000198668	1691	2566.22	ENSG00000089597	2949	8602	ENSG00000112667	1325	4870.33
ENSG00000173812	2611	4814.85	ENSG00000154518	1690	2564.7	ENSG00000113407	2949	8602	ENSG00000267059	1325	4870.33
ENSG00000135316	2610	4813	ENSG00000169045	1688	2561.67	ENSG00000142192	2938	8569.92	ENSG00000167635	1324	4866.65
ENSG00000147140	2609	4811.16	ENSG00000104332	1687	2560.15	ENSG00000160208	2935	8561.16	ENSG00000110497	1318	4844.6
ENSG00000166681	2607	4807.47	ENSG00000166441	1675	2541.94	ENSG00000196924	2930	8546.58	ENSG00000116560	1316	4837.25
ENSG00000007202	2589	4774.28	ENSG00000113569	1669	2532.83	ENSG00000110497	2919	8514.49	ENSG00000092201	1314	4829.9
ENSG00000182899	2578	4753.99	ENSG00000149136	1668	2531.31	ENSG00000099341	2918	8511.58	ENSG00000169018	1313	4826.22
ENSG00000170540	2574	4746.62	ENSG00000149547	1659	2517.66	ENSG00000131143	2917	8508.66	ENSG00000159131	1313	4826.22
ENSG00000219200	2574	4746.62	ENSG00000124529	1658	2516.14	ENSG00000167635	2906	8476.57	ENSG00000170540	1311	4818.87
ENSG00000100142	2569	4737.4	ENSG00000134419	1654	2510.07	ENSG00000197746	2905	8473.66	ENSG00000155660	1311	4818.87
ENSG00000133872	2542	4687.61	ENSG00000105438	1653	2508.55	ENSG00000135821	2903	8467.82	ENSG00000153879	1305	4796.82
ENSG00000136450	2540	4683.92	ENSG00000125107	1653	2508.55	ENSG00000242265	2903	8467.82	ENSG00000120438	1304	4793.14
ENSG00000188290	2538	4680.23	ENSG00000215021	1652	2507.03	ENSG00000133112	2902	8464.91	ENSG00000185130	1293	4752.71
ENSG00000118971	2526	4658.1	ENSG00000179195	1651	2505.51	ENSG00000089220	2900	8459.07	ENSG00000198931	1285	4723.3
ENSG00000186197	2526	4658.1	ENSG00000170889	1646	2497.93	ENSG00000143933	2892	8435.74	ENSG00000075826	1284	4719.63
ENSG00000156482	2524	4654.41	ENSG00000167004	1638	2485.79	ENSG00000100320	2891	8432.82	ENSG00000124795	1276	4690.22
ENSG00000105887	2523	4652.57	ENSG00000100201	1629	2472.13	ENSG00000105281	2859	8339.48	ENSG00000187109	1270	4668.17
ENSG00000069849	2522	4650.72	ENSG00000130726	1628	2470.61	ENSG00000167085	2852	8319.06	ENSG00000160201	1268	4660.81
ENSG00000011304	2516	4639.66	ENSG00000188987	1624	2464.54	ENSG00000182611	2848	8307.39	ENSG00000243678	1263	4642.44
ENSG00000166710	2515	4637.82	ENSG00000091542	1619	2456.95	ENSG00000096696	2836	8272.39	ENSG00000156261	1256	4616.71
ENSG00000154723	2512	4632.28	ENSG00000163931	1617	2453.92	ENSG00000115306	2828	8249.05	ENSG00000113387	1254	4609.35
ENSG00000134419	2506	4621.22	ENSG00000113558	1617	2453.92	ENSG00000131473	2819	8222.8	ENSG00000073111	1252	4602
ENSG00000136810	2498	4606.47	ENSG00000069849	1609	2441.78	ENSG00000187109	2808	8190.72	ENSG00000116062	1250	4594.65
ENSG00000155380	2497	4604.62	ENSG00000154723	1605	2435.71	ENSG00000106263	2769	8076.96	ENSG00000099341	1250	4594.65
ENSG00000129351	2497	4604.62	ENSG00000147684	1603	2432.67	ENSG00000243678	2761	8053.62	ENSG00000095066	1241	4561.57
ENSG00000126267	2497	4604.62	ENSG00000187699	1599	2426.6	ENSG00000108679	2753	8030.28	ENSG00000126067	1240	4557.89
ENSG00000175826	2493	4597.25	ENSG00000147123	1594	2419.01	ENSG00000169714	2752	8027.37	ENSG00000065911	1238	4550.54
ENSG00000094916	2485	4582.49	ENSG00000130723	1593	2417.5	ENSG00000126457	2750	8021.53	ENSG00000178952	1230	4521.14
ENSG00000116560	2482	4576.96	ENSG00000196924	1591	2414.46	ENSG00000166689	2747	8012.78	ENSG00000198755	1223	4495.41
ENSG00000111639	2474	4562.21	ENSG00000131828	1589	2411.43	ENSG00000155660	2742	7998.2	ENSG00000108179	1223	4495.41
ENSG00000116133	2474	4562.21	ENSG00000027001	1587	2408.39	ENSG00000135486	2736	7980.7	ENSG00000140988	1219	4480.7
ENSG00000071082	2468	4551.15	ENSG00000125356	1586	2406.87	ENSG00000205937	2736	7980.7	ENSG00000120948	1212	4454.97
ENSG00000112081	2464	4543.77	ENSG00000124422	1586	2406.87	ENSG00000178982	2728	7957.36	ENSG00000134419	1207	4436.59
ENSG00000100320	2462	4540.08	ENSG00000147403	1584	2403.84	ENSG00000143401	2726	7951.53	ENSG00000104852	1204	4425.57
ENSG00000065150	2459	4534.55	ENSG00000241837	1584	2403.84	ENSG00000143621	2722	7939.86	ENSG00000124422	1204	4425.57
ENSG00000084234	2455	4527.17	ENSG00000105887	1582	2400.8	ENSG00000127603	2713	7913.61	ENSG00000140391	1194	4388.81
ENSG00000171530	2452	4521.64	ENSG00000188290	1576	2391.7	ENSG00000233822	2700	7875.69	ENSG00000172716	1193	4385.13
ENSG00000167552	2449	4516.11	ENSG00000153879	1572	2385.63	ENSG00000114391	2676	7805.68	ENSG00000129351	1189	4370.43
ENSG00000198668	2449	4516.11	ENSG00000044574	1571	2384.11	ENSG00000101972	2673	7796.93	ENSG00000142657	1188	4366.76
ENSG00000044574	2440	4499.51	ENSG00000152082	1567	2378.04	ENSG00000071082	2670	7788.18	ENSG00000196532	1184	4352.05
ENSG00000151914	2438	4495.82	ENSG00000167088	1566	2376.52	ENSG00000073111	2669	7785.26	ENSG00000090621	1183	4348.38
ENSG00000179051	2428	4477.38	ENSG00000182180	1563	2371.97	ENSG00000100796	2661	7761.93	ENSG00000138095	1181	4341.03
ENSG00000167088	2426	4473.69	ENSG00000136527	1560	2367.42	ENSG00000054118	2654	7741.51	ENSG00000112706	1180	4337.35
ENSG00000173436	2425	4471.85	ENSG00000189159	1556	2361.35	ENSG00000130520	2652	7735.68	ENSG00000147224	1180	4337.35
ENSG00000182670	2423	4468.16	ENSG00000160014	1554	2358.31	ENSG00000063244	2651	7732.76	ENSG00000117593	1179	4333.67
ENSG00000186298	2421	4464.47	ENSG00000143612	1553	2356.79	ENSG00000077235	2636	7689	ENSG00000155130	1175	4318.97
ENSG00000131507	2420	4462.63	ENSG00000137285	1551	2353.76	ENSG00000124172	2630	7671.5	ENSG00000145907	1173	4311.62
ENSG00000168036	2415	4453.41	ENSG00000170540	1550	2352.24	ENSG00000155130	2624	7654	ENSG00000167085	1172	4307.94
ENSG00000187699	2412	4447.88	ENSG00000129351	1548	2349.2	ENSG00000142541	2622	7648.17	ENSG00000196305	1170	4300.59
ENSG00000143612	2409	4442.35	ENSG00000180573	1548	2349.2	ENSG00000183779	2621	7645.25	ENSG00000089693	1169	4296.92
ENSG00000117906	2407	4438.66	ENSG00000011304	1539	2335.55	ENSG00000166226	2608	7607.33	ENSG00000008988	1167	4289.57
ENSG00000051523	2407	4438.66	ENSG00000120802	1536	2330.99	ENSG00000101361	2602	7589.83	ENSG00000254870	1164	4278.54
ENSG00000147403	2404	4433.13	ENSG00000112667	1535	2329.48	ENSG00000135679	2599	7581.08	ENSG00000204387	1162	4271.19
ENSG00000184678	2403	4431.28	ENSG00000117593	1534	2327.96	ENSG00000175130	2591	7557.74	ENSG00000168028	1157	4252.81
ENSG00000105254	2398	4422.06	ENSG00000162852	1530	2321.89	ENSG00000196890	2589	7551.91	ENSG00000188290	1155	4245.46
ENSG00000087086	2398	4422.06	ENSG00000067704	1528	2318.85	ENSG00000172534	2584	7537.32	ENSG00000055070	1152	4234.43
ENSG00000113391	2390	4407.31	ENSG00000100028	1525	2314.3	ENSG00000133706	2580	7525.66	ENSG00000239672	1146	4212.38
ENSG00000224877	2389	4405.46	ENSG00000172660	1522	2309.75	ENSG00000142230	2578	7519.82	ENSG00000171863	1145	4208.7
ENSG00000102144	2388	4403.62	ENSG00000166710	1519	2305.2	ENSG00000120948	2576	7513.99	ENSG00000173674	1141	4194
ENSG00000102030	2384	4396.24	ENSG00000171863	1515	2299.12	ENSG00000116062	2576	7513.99	ENSG00000136527	1137	4179.29
ENSG00000189159	2372	4374.12	ENSG00000126457	1511	2293.05	ENSG00000115524	2569	7493.57	ENSG00000062485	1136	4175.62
ENSG00000103266	2370	4370.43	ENSG00000140350	1510	2291.54	ENSG00000105185	2560	7467.32	ENSG00000146701	1136	4175.62
ENSG00000152082	2369	4368.58	ENSG00000113013	1509	2290.02	ENSG00000162852	2554	7449.82	ENSG00000213741	1133	4164.59
ENSG00000215021	2368	4366.74	ENSG00000130522	1508	2288.5	ENSG00000143878	2553	7446.9	ENSG00000123131	1125	4135.19
ENSG00000067704	2362	4355.67	ENSG00000105254	1507	2286.98	ENSG00000197914	2535	7394.4	ENSG00000113328	1118	4109.46
ENSG00000158373	2343	4320.64	ENSG00000103266	1495	2268.77	ENSG00000181222	2533	7388.56	ENSG00000168036	1118	4109.46
ENSG00000146701	2342	4318.79	ENSG00000163041	1494	2267.26	ENSG00000113387	2529	7376.89	ENSG00000119335	1117	4105.78
ENSG00000128272	2341	4316.95	ENSG00000146701	1490	2261.19	ENSG00000113810	2527	7371.06	ENSG00000031698	1114	4094.75
ENSG00000180573	2336	4307.73	ENSG00000116729	1487	2256.63	ENSG00000092621	2522	7356.48	ENSG00000119487	1109	4076.37
ENSG00000116649	2330	4296.66	ENSG00000183048	1482	2249.04	ENSG00000168906	2521	7353.56	ENSG00000180879	1108	4072.7
ENSG00000116161	2319	4276.38	ENSG00000110651	1476	2239.94	ENSG00000189241	2506	7309.81	ENSG00000189241	1103	4054.32
ENSG00000147684	2317	4272.69	ENSG00000051523	1474	2236.9	ENSG00000179195	2504	7303.97	ENSG00000166794	1099	4039.62
ENSG00000115758	2315	4269	ENSG00000128272	1473	2235.39	ENSG00000107954	2490	7263.13	ENSG00000224877	1095	4024.91
ENSG00000241837	2310	4259.78	ENSG00000173812	1469	2229.32	ENSG00000125356	2487	7254.38	ENSG00000067560	1095	4024.91
ENSG00000077147	2310	4259.78	ENSG00000169714	1466	2224.76	ENSG00000169018	2486	7251.47	ENSG00000179958	1089	4002.86
ENSG00000180596	2310	4259.78	ENSG00000131507	1465	2223.25	ENSG00000070756	2485	7248.55	ENSG00000229117	1082	3977.13
ENSG00000105223	2309	4257.94	ENSG00000125835	1462	2218.69	ENSG00000125743	2484	7245.63	ENSG00000105568	1081	3973.45
ENSG00000105607	2296	4233.97	ENSG00000128595	1456	2209.59	ENSG00000134419	2476	7222.3	ENSG00000167996	1078	3962.43
ENSG00000169905	2296	4233.97	ENSG00000084090	1454	2206.55	ENSG00000186501	2474	7216.46	ENSG00000172244	1077	3958.75
ENSG00000198918	2294	4230.28	ENSG00000106153	1452	2203.52	ENSG00000143321	2472	7210.63	ENSG00000170515	1075	3951.4
ENSG00000183048	2291	4224.75	ENSG00000143933	1450	2200.48	ENSG00000168439	2463	7184.38	ENSG00000142230	1074	3947.72
ENSG00000197111	2285	4213.68	ENSG00000117906	1449	2198.96	ENSG00000196557	2461	7178.54	ENSG00000182774	1072	3940.37
ENSG00000147955	2282	4208.15	ENSG00000100320	1448	2197.45	ENSG00000156261	2455	7161.04	ENSG00000233822	1072	3940.37
ENSG00000135679	2282	4208.15	ENSG00000169710	1446	2194.41	ENSG00000029363	2450	7146.46	ENSG00000143401	1071	3936.7
ENSG00000159346	2281	4206.31	ENSG00000135316	1445	2192.89	ENSG00000124614	2449	7143.54	ENSG00000244005	1066	3918.32
ENSG00000154518	2272	4189.71	ENSG00000133872	1443	2189.86	ENSG00000185130	2447	7137.71	ENSG00000011304	1065	3914.64
ENSG00000130066	2265	4176.8	ENSG00000113391	1441	2186.82	ENSG00000173726	2440	7117.29	ENSG00000074071	1063	3907.29
ENSG00000205937	2254	4156.52	ENSG00000141552	1437	2180.75	ENSG00000162607	2439	7114.37	ENSG00000162783	1060	3896.26
ENSG00000117523	2254	4156.52	ENSG00000042753	1436	2179.24	ENSG00000115541	2439	7114.37	ENSG00000145912	1059	3892.59
ENSG00000167004	2253	4154.67	ENSG00000077147	1434	2176.2	ENSG00000174010	2433	7096.87	ENSG00000226976	1056	3881.56
ENSG00000147123	2252	4152.83	ENSG00000125743	1434	2176.2	ENSG00000183684	2432	7093.95	ENSG00000063046	1055	3877.89
ENSG00000131473	2251	4150.98	ENSG00000169021	1432	2173.17	ENSG00000168280	2431	7091.04	ENSG00000159140	1053	3870.53
ENSG00000160767	2245	4139.92	ENSG00000116161	1429	2168.61	ENSG00000169567	2430	7088.12	ENSG00000134440	1052	3866.86
ENSG00000166794	2244	4138.08	ENSG00000118971	1427	2165.58	ENSG00000198931	2426	7076.45	ENSG00000175130	1052	3866.86
ENSG00000042753	2235	4121.48	ENSG00000105607	1427	2165.58	ENSG00000136628	2426	7076.45	ENSG00000219200	1052	3866.86
ENSG00000140350	2232	4115.95	ENSG00000107954	1424	2161.03	ENSG00000084090	2420	7058.95	ENSG00000135404	1051	3863.18
ENSG00000160208	2231	4114.1	ENSG00000197102	1421	2156.47	ENSG00000063046	2413	7038.53	ENSG00000004478	1049	3855.83
ENSG00000176890	2227	4106.73	ENSG00000160710	1419	2153.44	ENSG00000173436	2410	7029.78	ENSG00000131828	1046	3844.8
ENSG00000203814	2222	4097.51	ENSG00000196531	1416	2148.88	ENSG00000172660	2408	7023.95	ENSG00000089685	1044	3837.45
ENSG00000170759	2221	4095.66	ENSG00000224877	1414	2145.85	ENSG00000169021	2398	6994.78	ENSG00000173113	1042	3830.1
ENSG00000169714	2220	4093.82	ENSG00000203814	1414	2145.85	ENSG00000090273	2397	6991.86	ENSG00000261147	1042	3830.1
ENSG00000110651	2217	4088.29	ENSG00000186197	1413	2144.33	ENSG00000099901	2381	6945.19	ENSG00000101444	1037	3811.72
ENSG00000160075	2210	4075.38	ENSG00000007202	1412	2142.81	ENSG00000147889	2376	6930.61	ENSG00000112695	1036	3808.05
ENSG00000078369	2208	4071.69	ENSG00000180596	1410	2139.78	ENSG00000253626	2372	6918.94	ENSG00000198830	1033	3797.02
ENSG00000188157	2202	4060.62	ENSG00000205937	1410	2139.78	ENSG00000099194	2367	6904.35	ENSG00000111642	1032	3793.34
ENSG00000141959	2194	4045.87	ENSG00000134308	1407	2135.23	ENSG00000187699	2359	6881.02	ENSG00000136938	1032	3793.34
ENSG00000134308	2194	4045.87	ENSG00000105221	1405	2132.19	ENSG00000172244	2353	6863.52	ENSG00000179195	1030	3785.99
ENSG00000150991	2192	4042.18	ENSG00000009335	1399	2123.09	ENSG00000141522	2350	6854.77	ENSG00000167088	1030	3785.99
ENSG00000104723	2188	4034.81	ENSG00000166794	1394	2115.5	ENSG00000173660	2342	6831.43	ENSG00000101972	1030	3785.99
ENSG00000090266	2184	4027.43	ENSG00000155130	1393	2113.98	ENSG00000146247	2341	6828.51	ENSG00000116288	1028	3778.64
ENSG00000111328	2180	4020.06	ENSG00000159140	1392	2112.46	ENSG00000134294	2334	6808.09	ENSG00000115875	1026	3771.29
ENSG00000131828	2175	4010.83	ENSG00000112081	1386	2103.36	ENSG00000113558	2330	6796.43	ENSG00000184779	1025	3767.61
ENSG00000197903	2174	4008.99	ENSG00000173674	1381	2095.77	ENSG00000189403	2330	6796.43	ENSG00000166136	1024	3763.94
ENSG00000184216	2167	3996.08	ENSG00000196683	1379	2092.73	ENSG00000116288	2327	6787.68	ENSG00000265681	1023	3760.26
ENSG00000132646	2161	3985.02	ENSG00000115241	1365	2071.49	ENSG00000146731	2315	6752.67	ENSG00000160208	1021	3752.91
ENSG00000173674	2161	3985.02	ENSG00000141959	1362	2066.94	ENSG00000089693	2313	6746.84	ENSG00000260342	1021	3752.91
ENSG00000104738	2161	3985.02	ENSG00000065150	1359	2062.38	ENSG00000157514	2300	6708.92	ENSG00000111639	1017	3738.21
ENSG00000169021	2154	3972.11	ENSG00000170296	1357	2059.35	ENSG00000184270	2295	6694.33	ENSG00000143612	1017	3738.21
ENSG00000143321	2146	3957.36	ENSG00000254772	1354	2054.8	ENSG00000158615	2293	6688.5	ENSG00000143621	1012	3719.83
ENSG00000148248	2146	3957.36	ENSG00000145191	1349	2047.21	ENSG00000108946	2289	6676.83	ENSG00000128626	1006	3697.77
ENSG00000117410	2144	3953.67	ENSG00000178035	1347	2044.17	ENSG00000101444	2287	6671	ENSG00000172586	1005	3694.1
ENSG00000111642	2140	3946.29	ENSG00000087086	1344	2039.62	ENSG00000087365	2270	6621.41	ENSG00000133639	1001	3679.4
ENSG00000161960	2133	3933.38	ENSG00000100243	1343	2038.1	ENSG00000089685	2269	6618.49	ENSG00000182899	1000	3675.72
ENSG00000006453	2132	3931.54	ENSG00000099800	1341	2035.07	ENSG00000170345	2265	6606.83	ENSG00000117724	999	3672.04
ENSG00000154380	2131	3929.7	ENSG00000267740	1340	2033.55	ENSG00000265681	2264	6603.91	ENSG00000077235	996	3661.02
ENSG00000100243	2128	3924.16	ENSG00000015479	1337	2029	ENSG00000099800	2256	6580.57	ENSG00000239306	996	3661.02
ENSG00000153879	2124	3916.79	ENSG00000142687	1336	2027.48	ENSG00000215021	2250	6563.07	ENSG00000143333	995	3657.34
ENSG00000013306	2121	3911.26	ENSG00000184216	1332	2021.41	ENSG00000166197	2248	6557.24	ENSG00000108106	995	3657.34
ENSG00000140264	2121	3911.26	ENSG00000170759	1327	2013.82	ENSG00000196532	2242	6539.74	ENSG00000130741	994	3653.67
ENSG00000178741	2116	3902.04	ENSG00000136450	1326	2012.3	ENSG00000109111	2235	6519.32	ENSG00000173812	992	3646.31
ENSG00000178035	2116	3902.04	ENSG00000138829	1326	2012.3	ENSG00000165671	2229	6501.82	ENSG00000184270	991	3642.64
ENSG00000126457	2115	3900.19	ENSG00000229117	1325	2010.79	ENSG00000162244	2229	6501.82	ENSG00000167792	990	3638.96
ENSG00000113712	2112	3894.66	ENSG00000172201	1324	2009.27	ENSG00000168028	2228	6498.9	ENSG00000215021	987	3627.94
ENSG00000063244	2112	3894.66	ENSG00000188612	1316	1997.13	ENSG00000138829	2220	6475.57	ENSG00000126457	987	3627.94
ENSG00000168936	2108	3887.28	ENSG00000126016	1316	1997.13	ENSG00000197846	2218	6469.73	ENSG00000167468	984	3616.91
ENSG00000176619	2104	3879.91	ENSG00000155380	1314	1994.09	ENSG00000124593	2215	6460.98	ENSG00000161040	980	3602.21
ENSG00000126016	2101	3874.37	ENSG00000151062	1312	1991.06	ENSG00000198918	2210	6446.4	ENSG00000151366	980	3602.21
ENSG00000103024	2094	3861.47	ENSG00000126602	1311	1989.54	ENSG00000146701	2210	6446.4	ENSG00000171530	978	3594.85
ENSG00000135390	2088	3850.4	ENSG00000204525	1304	1978.92	ENSG00000147123	2206	6434.73	ENSG00000196365	974	3580.15
ENSG00000113013	2085	3844.87	ENSG00000111371	1301	1974.36	ENSG00000160201	2205	6431.81	ENSG00000134590	972	3572.8
ENSG00000112667	2081	3837.49	ENSG00000142920	1301	1974.36	ENSG00000204569	2168	6323.89	ENSG00000241837	969	3561.77
ENSG00000135446	2080	3835.65	ENSG00000168036	1298	1969.81	ENSG00000067560	2166	6318.05	ENSG00000135931	969	3561.77
ENSG00000060138	2080	3835.65	ENSG00000169905	1298	1969.81	ENSG00000130816	2164	6312.22	ENSG00000158615	968	3558.1
ENSG00000150093	2069	3815.36	ENSG00000165704	1297	1968.29	ENSG00000131051	2162	6306.38	ENSG00000009307	966	3550.75
ENSG00000117593	2060	3798.77	ENSG00000117410	1295	1965.26	ENSG00000108055	2157	6291.8	ENSG00000113407	966	3550.75
ENSG00000113648	2047	3774.8	ENSG00000088986	1293	1962.22	ENSG00000159217	2156	6288.88	ENSG00000124486	966	3550.75
ENSG00000157514	2043	3767.42	ENSG00000116560	1290	1957.67	ENSG00000153147	2154	6283.05	ENSG00000166710	965	3547.07
ENSG00000240694	2032	3747.13	ENSG00000161960	1286	1951.6	ENSG00000142687	2152	6277.21	ENSG00000106153	965	3547.07
ENSG00000159217	2031	3745.29	ENSG00000160767	1286	1951.6	ENSG00000188612	2151	6274.3	ENSG00000102158	961	3532.37
ENSG00000171863	2031	3745.29	ENSG00000111328	1285	1950.08	ENSG00000183741	2150	6271.38	ENSG00000108946	960	3528.69
ENSG00000184992	2028	3739.76	ENSG00000176890	1285	1950.08	ENSG00000255526	2149	6268.46	ENSG00000135446	960	3528.69
ENSG00000088247	2014	3713.94	ENSG00000054148	1282	1945.53	ENSG00000113712	2148	6265.55	ENSG00000005022	955	3510.31
ENSG00000115241	2007	3701.03	ENSG00000135390	1281	1944.01	ENSG00000108294	2145	6256.8	ENSG00000088247	953	3502.96
ENSG00000257411	2005	3697.34	ENSG00000147955	1280	1942.49	ENSG00000166794	2140	6242.21	ENSG00000168003	952	3499.29
ENSG00000063245	2000	3688.12	ENSG00000160075	1277	1937.94	ENSG00000149136	2140	6242.21	ENSG00000090266	950	3491.93
ENSG00000184825	2000	3688.12	ENSG00000173660	1277	1937.94	ENSG00000176340	2138	6236.38	ENSG00000185624	946	3477.23
ENSG00000241468	1993	3675.22	ENSG00000154277	1277	1937.94	ENSG00000164134	2136	6230.54	ENSG00000099901	942	3462.53
ENSG00000141552	1991	3671.53	ENSG00000131473	1273	1931.87	ENSG00000260272	2117	6175.12	ENSG00000196890	942	3462.53
ENSG00000120948	1990	3669.68	ENSG00000261717	1272	1930.35	ENSG00000094916	2117	6175.12	ENSG00000112715	939	3451.5
ENSG00000133639	1989	3667.84	ENSG00000120948	1267	1922.77	ENSG00000151914	2116	6172.21	ENSG00000131051	935	3436.8
ENSG00000229117	1975	3642.02	ENSG00000099817	1264	1918.21	ENSG00000242028	2115	6169.29	ENSG00000103266	935	3436.8
ENSG00000089597	1975	3642.02	ENSG00000158373	1264	1918.21	ENSG00000179958	2112	6160.54	ENSG00000145741	934	3433.12
ENSG00000103342	1974	3640.18	ENSG00000167552	1264	1918.21	ENSG00000159131	2107	6145.95	ENSG00000090273	934	3433.12
ENSG00000182180	1964	3621.74	ENSG00000168280	1263	1916.7	ENSG00000103266	2106	6143.04	ENSG00000084090	934	3433.12
ENSG00000204525	1963	3619.89	ENSG00000168653	1261	1913.66	ENSG00000125166	2106	6143.04	ENSG00000137259	932	3425.77
ENSG00000130402	1961	3616.21	ENSG00000182670	1261	1913.66	ENSG00000005022	2103	6134.29	ENSG00000248919	928	3411.07
ENSG00000172660	1945	3586.7	ENSG00000150275	1258	1909.11	ENSG00000163682	2099	6122.62	ENSG00000115541	924	3396.37
ENSG00000099800	1945	3586.7	ENSG00000120727	1253	1901.52	ENSG00000115875	2099	6122.62	ENSG00000054118	923	3392.69
ENSG00000141759	1939	3575.64	ENSG00000117523	1251	1898.49	ENSG00000102024	2097	6116.78	ENSG00000137309	921	3385.34
ENSG00000169718	1931	3560.88	ENSG00000116251	1250	1896.97	ENSG00000233224	2090	6096.37	ENSG00000147274	920	3381.66
ENSG00000106153	1931	3560.88	ENSG00000127922	1244	1887.86	ENSG00000137309	2088	6090.53	ENSG00000184990	920	3381.66
ENSG00000167986	1928	3555.35	ENSG00000105223	1243	1886.34	ENSG00000140391	2086	6084.7	ENSG00000152082	920	3381.66
ENSG00000009335	1924	3547.98	ENSG00000169855	1240	1881.79	ENSG00000121774	2085	6081.78	ENSG00000092377	920	3381.66
ENSG00000154277	1915	3531.38	ENSG00000196557	1239	1880.27	ENSG00000187555	2085	6081.78	ENSG00000104341	910	3344.91
ENSG00000182087	1914	3529.53	ENSG00000135446	1239	1880.27	ENSG00000112972	2084	6078.86	ENSG00000103342	909	3341.23
ENSG00000099817	1905	3512.94	ENSG00000127603	1231	1868.13	ENSG00000197111	2081	6070.11	ENSG00000169021	909	3341.23
ENSG00000088986	1904	3511.09	ENSG00000159461	1229	1865.1	ENSG00000198900	2078	6061.36	ENSG00000143753	908	3337.55
ENSG00000163382	1904	3511.09	ENSG00000104738	1229	1865.1	ENSG00000113648	2074	6049.7	ENSG00000204525	907	3333.88
ENSG00000170606	1903	3509.25	ENSG00000099795	1229	1865.1	ENSG00000108107	2071	6040.94	ENSG00000178999	906	3330.2
ENSG00000146963	1896	3496.34	ENSG00000269242	1228	1863.58	ENSG00000100401	2067	6029.28	ENSG00000117906	904	3322.85
ENSG00000158604	1889	3483.43	ENSG00000174021	1227	1862.06	ENSG00000111530	2067	6029.28	ENSG00000213965	901	3311.82
ENSG00000143742	1887	3479.75	ENSG00000179051	1224	1857.51	ENSG00000086061	2067	6029.28	ENSG00000124593	899	3304.47
ENSG00000115306	1887	3479.75	ENSG00000117450	1220	1851.44	ENSG00000123136	2066	6026.36	ENSG00000169976	898	3300.8
ENSG00000126012	1886	3477.9	ENSG00000197111	1218	1848.41	ENSG00000108106	2056	5997.19	ENSG00000101182	897	3297.12
ENSG00000125743	1884	3474.21	ENSG00000115484	1218	1848.41	ENSG00000121380	2054	5991.36	ENSG00000176890	892	3278.74
ENSG00000117505	1878	3463.15	ENSG00000105176	1215	1843.85	ENSG00000128626	2054	5991.36	ENSG00000100650	892	3278.74
ENSG00000057608	1876	3459.46	ENSG00000160221	1212	1839.3	ENSG00000171863	2052	5985.52	ENSG00000099800	889	3267.72
ENSG00000101972	1870	3448.4	ENSG00000132589	1210	1836.26	ENSG00000143751	2050	5979.69	ENSG00000124207	888	3264.04
ENSG00000179295	1867	3442.86	ENSG00000006453	1210	1836.26	ENSG00000196236	2049	5976.77	ENSG00000105223	885	3253.01
ENSG00000160294	1867	3442.86	ENSG00000115758	1202	1824.12	ENSG00000135404	2049	5976.77	ENSG00000101361	885	3253.01
ENSG00000196531	1861	3431.8	ENSG00000102225	1199	1819.57	ENSG00000131711	2048	5973.86	ENSG00000182944	883	3245.66
ENSG00000137285	1860	3429.96	ENSG00000116649	1192	1808.95	ENSG00000184831	2047	5970.94	ENSG00000162244	883	3245.66
ENSG00000163041	1858	3426.27	ENSG00000060138	1189	1804.4	ENSG00000154518	2043	5959.27	ENSG00000110696	882	3241.99
ENSG00000008018	1857	3424.42	ENSG00000163902	1186	1799.84	ENSG00000123562	2040	5950.52	ENSG00000126602	881	3238.31
ENSG00000129515	1856	3422.58	ENSG00000063244	1184	1796.81	ENSG00000130175	2036	5938.85	ENSG00000013275	881	3238.31
ENSG00000115484	1856	3422.58	ENSG00000197958	1182	1793.77	ENSG00000167986	2034	5933.02	ENSG00000014641	881	3238.31
ENSG00000183779	1856	3422.58	ENSG00000003056	1180	1790.74	ENSG00000065978	2030	5921.35	ENSG00000130816	876	3219.93
ENSG00000117691	1854	3418.89	ENSG00000143321	1180	1790.74	ENSG00000168066	2029	5918.43	ENSG00000143751	875	3216.26
ENSG00000099795	1848	3407.83	ENSG00000065911	1178	1787.7	ENSG00000186298	2020	5892.18	ENSG00000205581	875	3216.26
ENSG00000147274	1844	3400.45	ENSG00000105968	1171	1777.08	ENSG00000169217	2015	5877.6	ENSG00000136450	874	3212.58
ENSG00000121579	1839	3391.23	ENSG00000160208	1170	1775.56	ENSG00000150275	2011	5865.93	ENSG00000177084	871	3201.55
ENSG00000114942	1839	3391.23	ENSG00000148248	1170	1775.56	ENSG00000196305	2009	5860.1	ENSG00000102024	870	3197.88
ENSG00000204463	1838	3389.39	ENSG00000088247	1170	1775.56	ENSG00000170515	2007	5854.26	ENSG00000144713	870	3197.88
ENSG00000003056	1837	3387.54	ENSG00000013306	1167	1771.01	ENSG00000182481	2005	5848.43	ENSG00000074696	870	3197.88
ENSG00000054148	1828	3370.95	ENSG00000167283	1167	1771.01	ENSG00000101182	2002	5839.68	ENSG00000147604	868	3190.53
ENSG00000196305	1826	3367.26	ENSG00000184825	1167	1771.01	ENSG00000102158	2001	5836.76	ENSG00000167986	865	3179.5
ENSG00000126602	1826	3367.26	ENSG00000196591	1166	1769.49	ENSG00000134057	1999	5830.93	ENSG00000159335	860	3161.12
ENSG00000189091	1825	3365.41	ENSG00000113648	1164	1766.46	ENSG00000130522	1995	5819.26	ENSG00000136810	860	3161.12
ENSG00000100028	1825	3365.41	ENSG00000147274	1163	1764.94	ENSG00000160014	1994	5816.34	ENSG00000139514	859	3157.44
ENSG00000058262	1823	3361.73	ENSG00000165637	1162	1763.42	ENSG00000009954	1988	5798.84	ENSG00000185787	857	3150.09
ENSG00000151366	1817	3350.66	ENSG00000163382	1158	1757.35	ENSG00000177700	1986	5793.01	ENSG00000104889	856	3146.42
ENSG00000112697	1814	3345.13	ENSG00000062194	1156	1754.32	ENSG00000147274	1985	5790.09	ENSG00000005700	855	3142.74
ENSG00000139514	1814	3345.13	ENSG00000104723	1155	1752.8	ENSG00000143870	1981	5778.42	ENSG00000134308	855	3142.74
ENSG00000183336	1811	3339.6	ENSG00000255526	1155	1752.8	ENSG00000145741	1974	5758	ENSG00000124575	855	3142.74
ENSG00000184575	1805	3328.53	ENSG00000094916	1152	1748.25	ENSG00000132382	1972	5752.17	ENSG00000135679	854	3139.07
ENSG00000163430	1796	3311.94	ENSG00000196305	1148	1742.18	ENSG00000170759	1972	5752.17	ENSG00000139146	852	3131.71
ENSG00000165637	1793	3306.4	ENSG00000185825	1143	1734.59	ENSG00000119285	1970	5746.34	ENSG00000196531	849	3120.69
ENSG00000117450	1792	3304.56	ENSG00000008018	1142	1733.07	ENSG00000145912	1969	5743.42	ENSG00000111144	847	3113.34
ENSG00000132589	1790	3300.87	ENSG00000150991	1140	1730.03	ENSG00000185787	1966	5734.67	ENSG00000117592	846	3109.66
ENSG00000092201	1786	3293.49	ENSG00000138385	1139	1728.52	ENSG00000166681	1964	5728.83	ENSG00000174437	845	3105.98
ENSG00000165716	1782	3286.12	ENSG00000176619	1138	1727	ENSG00000214078	1959	5714.25	ENSG00000168906	844	3102.31
ENSG00000116350	1775	3273.21	ENSG00000101444	1136	1723.96	ENSG00000172716	1954	5699.66	ENSG00000244731	839	3083.93
ENSG00000188229	1774	3271.37	ENSG00000074071	1134	1720.93	ENSG00000155096	1953	5696.75	ENSG00000118971	837	3076.58
ENSG00000161547	1773	3269.52	ENSG00000124207	1129	1713.34	ENSG00000167642	1952	5693.83	ENSG00000133026	834	3065.55
ENSG00000102024	1772	3267.68	ENSG00000096746	1129	1713.34	ENSG00000166986	1950	5688	ENSG00000166226	831	3054.52
ENSG00000116251	1766	3256.61	ENSG00000113387	1127	1710.31	ENSG00000178988	1950	5688	ENSG00000113712	831	3054.52
ENSG00000120727	1761	3247.39	ENSG00000113712	1125	1707.27	ENSG00000179262	1946	5676.33	ENSG00000125166	830	3050.85
ENSG00000196683	1760	3245.55	ENSG00000188229	1125	1707.27	ENSG00000168003	1945	5673.41	ENSG00000083168	829	3047.17
ENSG00000112514	1759	3243.71	ENSG00000185883	1122	1702.72	ENSG00000166136	1943	5667.58	ENSG00000184076	828	3043.5
ENSG00000181222	1758	3241.86	ENSG00000102119	1122	1702.72	ENSG00000134590	1941	5661.74	ENSG00000074842	828	3043.5
ENSG00000143774	1757	3240.02	ENSG00000167978	1119	1698.17	ENSG00000106682	1941	5661.74	ENSG00000196683	824	3028.79
ENSG00000169018	1757	3240.02	ENSG00000159131	1118	1696.65	ENSG00000203907	1938	5652.99	ENSG00000166598	821	3017.77
ENSG00000172201	1756	3238.17	ENSG00000008513	1116	1693.61	ENSG00000147224	1936	5647.16	ENSG00000147162	821	3017.77
ENSG00000155130	1754	3234.48	ENSG00000089053	1115	1692.1	ENSG00000179115	1934	5641.33	ENSG00000011052	820	3014.09
ENSG00000159131	1753	3232.64	ENSG00000150093	1114	1690.58	ENSG00000167548	1934	5641.33	ENSG00000143384	819	3010.42
ENSG00000070961	1752	3230.8	ENSG00000101220	1112	1687.54	ENSG00000182899	1929	5626.74	ENSG00000124614	818	3006.74
ENSG00000258472	1752	3230.8	ENSG00000108679	1104	1675.4	ENSG00000198755	1926	5617.99	ENSG00000224389	817	3003.06
ENSG00000173660	1749	3225.26	ENSG00000110696	1101	1670.85	ENSG00000177084	1925	5615.07	ENSG00000082641	817	3003.06
ENSG00000140443	1748	3223.42	ENSG00000130383	1100	1669.33	ENSG00000117410	1924	5612.16	ENSG00000113583	817	3003.06
ENSG00000089053	1747	3221.58	ENSG00000116133	1098	1666.3	ENSG00000134644	1923	5609.24	ENSG00000155463	814	2992.04
ENSG00000115677	1746	3219.73	ENSG00000111642	1097	1664.78	ENSG00000110367	1919	5597.57	ENSG00000162607	814	2992.04
ENSG00000213741	1744	3216.04	ENSG00000165672	1095	1661.74	ENSG00000113575	1916	5588.82	ENSG00000198901	811	2981.01
ENSG00000143401	1742	3212.36	ENSG00000100138	1093	1658.71	ENSG00000167088	1916	5588.82	ENSG00000183048	809	2973.66
ENSG00000160221	1740	3208.67	ENSG00000023734	1093	1658.71	ENSG00000011485	1914	5582.99	ENSG00000089597	806	2962.63
ENSG00000169230	1738	3204.98	ENSG00000170606	1090	1654.16	ENSG00000178252	1914	5582.99	ENSG00000100387	799	2936.9
ENSG00000105429	1730	3190.23	ENSG00000089820	1089	1652.64	ENSG00000184779	1906	5559.65	ENSG00000233927	798	2933.23
ENSG00000189241	1729	3188.38	ENSG00000116350	1087	1649.6	ENSG00000101856	1905	5556.74	ENSG00000116984	798	2933.23
ENSG00000143933	1729	3188.38	ENSG00000160294	1086	1648.09	ENSG00000204390	1903	5550.9	ENSG00000267855	795	2922.2
ENSG00000188612	1728	3186.54	ENSG00000131508	1085	1646.57	ENSG00000138095	1901	5545.07	ENSG00000179262	794	2918.52
ENSG00000102225	1727	3184.7	ENSG00000125991	1082	1642.02	ENSG00000087087	1897	5533.4	ENSG00000126012	793	2914.85
ENSG00000140943	1724	3179.16	ENSG00000103024	1081	1640.5	ENSG00000078674	1886	5501.31	ENSG00000183527	791	2907.49
ENSG00000096746	1721	3173.63	ENSG00000084234	1079	1637.46	ENSG00000100811	1882	5489.65	ENSG00000160294	790	2903.82
ENSG00000161040	1720	3171.79	ENSG00000184076	1075	1631.39	ENSG00000145495	1872	5460.48	ENSG00000160221	790	2903.82
ENSG00000196376	1719	3169.94	ENSG00000133639	1073	1628.36	ENSG00000136938	1871	5457.56	ENSG00000146963	790	2903.82
ENSG00000131711	1718	3168.1	ENSG00000078369	1071	1625.32	ENSG00000162783	1866	5442.98	ENSG00000141552	790	2903.82
ENSG00000065911	1718	3168.1	ENSG00000142230	1070	1623.8	ENSG00000184076	1864	5437.14	ENSG00000196376	788	2896.47
ENSG00000135862	1718	3168.1	ENSG00000126012	1069	1622.29	ENSG00000184840	1860	5425.47	ENSG00000163399	786	2889.12
ENSG00000165678	1714	3160.72	ENSG00000117724	1069	1622.29	ENSG00000164919	1858	5419.64	ENSG00000165629	786	2889.12
ENSG00000106537	1713	3158.88	ENSG00000130402	1068	1620.77	ENSG00000224877	1858	5419.64	ENSG00000106246	785	2885.44
ENSG00000269242	1709	3151.5	ENSG00000063245	1068	1620.77	ENSG00000120705	1857	5416.72	ENSG00000112972	784	2881.76
ENSG00000138385	1708	3149.66	ENSG00000075240	1067	1619.25	ENSG00000178913	1851	5399.22	ENSG00000167283	779	2863.39
ENSG00000204310	1707	3147.81	ENSG00000167986	1066	1617.73	ENSG00000183431	1840	5367.14	ENSG00000088832	779	2863.39
ENSG00000130881	1705	3144.13	ENSG00000115461	1064	1614.7	ENSG00000014641	1838	5361.3	ENSG00000109475	777	2856.03
ENSG00000143418	1698	3131.22	ENSG00000186010	1060	1608.63	ENSG00000128595	1838	5361.3	ENSG00000115524	777	2856.03
ENSG00000070087	1697	3129.37	ENSG00000141759	1058	1605.59	ENSG00000178999	1837	5358.38	ENSG00000177971	777	2856.03
ENSG00000105968	1691	3118.31	ENSG00000164919	1057	1604.08	ENSG00000175792	1834	5349.63	ENSG00000136997	774	2845.01
ENSG00000119487	1685	3107.24	ENSG00000149100	1056	1602.56	ENSG00000124207	1834	5349.63	ENSG00000099194	774	2845.01
ENSG00000132182	1684	3105.4	ENSG00000181222	1051	1594.97	ENSG00000067704	1831	5340.88	ENSG00000165672	774	2845.01
ENSG00000144724	1683	3103.56	ENSG00000130725	1049	1591.94	ENSG00000008988	1831	5340.88	ENSG00000184840	774	2845.01
ENSG00000174021	1681	3099.87	ENSG00000115541	1047	1588.9	ENSG00000124783	1828	5332.13	ENSG00000182180	773	2841.33
ENSG00000196591	1679	3096.18	ENSG00000170043	1047	1588.9	ENSG00000116984	1828	5332.13	ENSG00000156482	773	2841.33
ENSG00000110497	1679	3096.18	ENSG00000173436	1046	1587.38	ENSG00000070814	1820	5308.8	ENSG00000196419	771	2833.98
ENSG00000105176	1678	3094.34	ENSG00000138073	1045	1585.86	ENSG00000173113	1820	5308.8	ENSG00000103202	771	2833.98
ENSG00000125991	1675	3088.8	ENSG00000121579	1045	1585.86	ENSG00000115758	1819	5305.88	ENSG00000100804	770	2830.3
ENSG00000184076	1674	3086.96	ENSG00000057608	1044	1584.35	ENSG00000010292	1819	5305.88	ENSG00000130723	769	2826.63
ENSG00000159658	1674	3086.96	ENSG00000165678	1041	1579.79	ENSG00000151062	1818	5302.96	ENSG00000141576	769	2826.63
ENSG00000105329	1673	3085.12	ENSG00000123975	1040	1578.28	ENSG00000074071	1817	5300.05	ENSG00000117523	768	2822.95
ENSG00000124702	1671	3081.43	ENSG00000160131	1038	1575.24	ENSG00000183048	1817	5300.05	ENSG00000197697	768	2822.95
ENSG00000186010	1671	3081.43	ENSG00000187840	1037	1573.72	ENSG00000197694	1816	5297.13	ENSG00000197846	766	2815.6
ENSG00000129559	1668	3075.9	ENSG00000179295	1035	1570.69	ENSG00000148411	1811	5282.54	ENSG00000196924	765	2811.93
ENSG00000159692	1665	3070.36	ENSG00000112695	1034	1569.17	ENSG00000047410	1808	5273.79	ENSG00000086598	762	2800.9
ENSG00000197958	1663	3066.68	ENSG00000103342	1033	1567.65	ENSG00000103018	1803	5259.21	ENSG00000164284	760	2793.55
ENSG00000134291	1662	3064.83	ENSG00000070087	1033	1567.65	ENSG00000099622	1803	5259.21	ENSG00000168653	759	2789.87
ENSG00000165732	1662	3064.83	ENSG00000112514	1032	1566.14	ENSG00000182774	1803	5259.21	ENSG00000185928	759	2789.87
ENSG00000173272	1661	3062.99	ENSG00000117691	1031	1564.62	ENSG00000141252	1800	5250.46	ENSG00000135334	756	2778.84
ENSG00000257103	1653	3048.23	ENSG00000146963	1031	1564.62	ENSG00000117593	1793	5230.04	ENSG00000141522	756	2778.84
ENSG00000215472	1649	3040.86	ENSG00000173272	1030	1563.1	ENSG00000126067	1792	5227.12	ENSG00000196511	755	2775.17
ENSG00000134250	1641	3026.11	ENSG00000169230	1030	1563.1	ENSG00000141576	1792	5227.12	ENSG00000197694	752	2764.14
ENSG00000127922	1639	3022.42	ENSG00000101972	1028	1560.07	ENSG00000154473	1789	5218.37	ENSG00000091542	748	2749.44
ENSG00000156976	1635	3015.04	ENSG00000004059	1028	1560.07	ENSG00000229117	1781	5195.04	ENSG00000153885	746	2742.09
ENSG00000165650	1628	3002.13	ENSG00000145912	1025	1555.51	ENSG00000080603	1778	5186.29	ENSG00000143575	746	2742.09
ENSG00000165704	1628	3002.13	ENSG00000159217	1024	1554	ENSG00000173674	1774	5174.62	ENSG00000187699	745	2738.41
ENSG00000165672	1628	3002.13	ENSG00000143401	1024	1554	ENSG00000213965	1771	5165.87	ENSG00000034510	745	2738.41
ENSG00000133706	1627	3000.29	ENSG00000124614	1024	1554	ENSG00000213741	1768	5157.12	ENSG00000130402	744	2734.74
ENSG00000262526	1626	2998.44	ENSG00000184992	1021	1549.44	ENSG00000183283	1762	5139.62	ENSG00000261717	743	2731.06
ENSG00000074071	1624	2994.76	ENSG00000213741	1020	1547.93	ENSG00000196235	1761	5136.7	ENSG00000163479	741	2723.71
ENSG00000129625	1623	2992.91	ENSG00000112245	1020	1547.93	ENSG00000126012	1761	5136.7	ENSG00000131711	739	2716.36
ENSG00000196747	1623	2992.91	ENSG00000090273	1019	1546.41	ENSG00000129515	1760	5133.78	ENSG00000112514	738	2712.68
ENSG00000158669	1622	2991.07	ENSG00000158604	1019	1546.41	ENSG00000100216	1759	5130.86	ENSG00000133243	737	2709.01
ENSG00000004059	1618	2983.69	ENSG00000159346	1019	1546.41	ENSG00000008513	1758	5127.95	ENSG00000112306	735	2701.65
ENSG00000108679	1615	2978.16	ENSG00000139514	1018	1544.89	ENSG00000103194	1757	5125.03	ENSG00000108294	735	2701.65
ENSG00000112972	1612	2972.63	ENSG00000142208	1018	1544.89	ENSG00000167522	1757	5125.03	ENSG00000166197	733	2694.3
ENSG00000147799	1612	2972.63	ENSG00000189227	1016	1541.86	ENSG00000146223	1756	5122.11	ENSG00000132382	731	2686.95
ENSG00000140450	1611	2970.78	ENSG00000169018	1014	1538.82	ENSG00000126602	1756	5122.11	ENSG00000088986	730	2683.28
ENSG00000179010	1608	2965.25	ENSG00000105655	1012	1535.79	ENSG00000111639	1756	5122.11	ENSG00000004779	727	2672.25
ENSG00000142949	1607	2963.41	ENSG00000161547	1011	1534.27	ENSG00000113569	1754	5116.28	ENSG00000205937	721	2650.19
ENSG00000124207	1602	2954.19	ENSG00000196747	1007	1528.2	ENSG00000108021	1754	5116.28	ENSG00000120727	720	2646.52
ENSG00000142230	1601	2952.34	ENSG00000070669	1007	1528.2	ENSG00000196367	1752	5110.45	ENSG00000116237	720	2646.52
ENSG00000174684	1600	2950.5	ENSG00000114942	1007	1528.2	ENSG00000143753	1751	5107.53	ENSG00000168159	720	2646.52
ENSG00000254772	1599	2948.66	ENSG00000168936	1004	1523.64	ENSG00000128050	1747	5095.86	ENSG00000170312	719	2642.84
ENSG00000185825	1598	2946.81	ENSG00000143418	1004	1523.64	ENSG00000083168	1743	5084.19	ENSG00000129559	719	2642.84
ENSG00000130985	1596	2943.12	ENSG00000167774	1003	1522.13	ENSG00000219481	1743	5084.19	ENSG00000127445	718	2639.17
ENSG00000125356	1593	2937.59	ENSG00000103363	1003	1522.13	ENSG00000135390	1739	5072.53	ENSG00000230989	716	2631.82
ENSG00000109332	1592	2935.75	ENSG00000105197	1000	1517.57	ENSG00000117592	1736	5063.78	ENSG00000106682	715	2628.14
ENSG00000176894	1590	2932.06	ENSG00000140374	996	1511.5	ENSG00000257103	1728	5040.44	ENSG00000186298	715	2628.14
ENSG00000075151	1590	2932.06	ENSG00000089597	995	1509.99	ENSG00000172201	1727	5037.52	ENSG00000186010	712	2617.11
ENSG00000085662	1589	2930.21	ENSG00000156976	992	1505.43	ENSG00000143549	1726	5034.61	ENSG00000255872	712	2617.11
ENSG00000168159	1585	2922.84	ENSG00000089685	992	1505.43	ENSG00000141543	1726	5034.61	ENSG00000179271	712	2617.11
ENSG00000110367	1583	2919.15	ENSG00000197837	989	1500.88	ENSG00000106153	1724	5028.77	ENSG00000100216	711	2613.44
ENSG00000102119	1578	2909.93	ENSG00000129562	986	1496.33	ENSG00000111775	1720	5017.1	ENSG00000067704	711	2613.44
ENSG00000122257	1577	2908.09	ENSG00000162244	986	1496.33	ENSG00000117906	1715	5002.52	ENSG00000079246	708	2602.41
ENSG00000135535	1574	2902.55	ENSG00000085662	986	1496.33	ENSG00000196531	1710	4987.94	ENSG00000087460	707	2598.73
ENSG00000145912	1573	2900.71	ENSG00000182220	983	1491.78	ENSG00000100353	1707	4979.18	ENSG00000143106	707	2598.73
ENSG00000154473	1570	2895.18	ENSG00000180879	982	1490.26	ENSG00000075151	1706	4976.27	ENSG00000160752	706	2595.06
ENSG00000065978	1567	2889.65	ENSG00000110880	982	1490.26	ENSG00000147162	1706	4976.27	ENSG00000131495	705	2591.38
ENSG00000177084	1565	2885.96	ENSG00000140443	982	1490.26	ENSG00000110492	1705	4973.35	ENSG00000100345	705	2591.38
ENSG00000079459	1565	2885.96	ENSG00000184575	976	1481.15	ENSG00000251357	1701	4961.68	ENSG00000128050	704	2587.71
ENSG00000113387	1564	2884.11	ENSG00000102024	974	1478.12	ENSG00000145147	1700	4958.77	ENSG00000165704	703	2584.03
ENSG00000170043	1560	2876.74	ENSG00000185088	972	1475.08	ENSG00000166851	1697	4950.02	ENSG00000143742	702	2580.36
ENSG00000101444	1559	2874.89	ENSG00000160194	971	1473.56	ENSG00000196331	1694	4941.26	ENSG00000173272	701	2576.68
ENSG00000123975	1559	2874.89	ENSG00000154473	969	1470.53	ENSG00000108256	1692	4935.43	ENSG00000258790	700	2573
ENSG00000168653	1556	2869.36	ENSG00000106537	968	1469.01	ENSG00000180817	1692	4935.43	ENSG00000117139	700	2573
ENSG00000149923	1554	2865.67	ENSG00000136938	968	1469.01	ENSG00000263563	1691	4932.51	ENSG00000123975	697	2561.98
ENSG00000118705	1554	2865.67	ENSG00000077152	967	1467.49	ENSG00000143398	1691	4932.51	ENSG00000078674	697	2561.98
ENSG00000164733	1548	2854.61	ENSG00000145907	965	1464.46	ENSG00000108344	1690	4929.6	ENSG00000147799	697	2561.98
ENSG00000023734	1548	2854.61	ENSG00000124702	964	1462.94	ENSG00000100836	1689	4926.68	ENSG00000102393	695	2554.63
ENSG00000100902	1548	2854.61	ENSG00000128050	961	1458.39	ENSG00000143294	1689	4926.68	ENSG00000106603	694	2550.95
ENSG00000153774	1546	2850.92	ENSG00000117862	957	1452.32	ENSG00000230989	1689	4926.68	ENSG00000134644	694	2550.95
ENSG00000233276	1543	2845.39	ENSG00000165732	957	1452.32	ENSG00000167815	1689	4926.68	ENSG00000149100	691	2539.92
ENSG00000162244	1543	2845.39	ENSG00000109332	956	1450.8	ENSG00000135446	1683	4909.18	ENSG00000100902	691	2539.92
ENSG00000105655	1543	2845.39	ENSG00000269237	955	1449.28	ENSG00000077097	1682	4906.26	ENSG00000146247	689	2532.57
ENSG00000089685	1543	2845.39	ENSG00000176788	955	1449.28	ENSG00000167470	1676	4888.76	ENSG00000112308	688	2528.9
ENSG00000134874	1542	2843.54	ENSG00000255872	955	1449.28	ENSG00000037474	1675	4885.84	ENSG00000135940	687	2525.22
ENSG00000115461	1539	2838.01	ENSG00000174684	954	1447.77	ENSG00000143106	1674	4882.93	ENSG00000130175	684	2514.19
ENSG00000186395	1536	2832.48	ENSG00000170584	954	1447.77	ENSG00000131795	1673	4880.01	ENSG00000233276	684	2514.19
ENSG00000130816	1534	2828.79	ENSG00000151366	952	1444.73	ENSG00000132603	1670	4871.26	ENSG00000156411	681	2503.17
ENSG00000108468	1531	2823.26	ENSG00000161970	949	1440.18	ENSG00000144713	1666	4859.59	ENSG00000196331	680	2499.49
ENSG00000172795	1531	2823.26	ENSG00000183648	948	1438.66	ENSG00000123144	1666	4859.59	ENSG00000185551	677	2488.46
ENSG00000082805	1529	2819.57	ENSG00000117505	947	1437.14	ENSG00000112308	1659	4839.17	ENSG00000116350	676	2484.79
ENSG00000141522	1527	2815.88	ENSG00000240694	947	1437.14	ENSG00000088986	1656	4830.42	ENSG00000260272	676	2484.79
ENSG00000183337	1526	2814.04	ENSG00000135679	946	1435.63	ENSG00000180879	1654	4824.59	ENSG00000165264	673	2473.76
ENSG00000178695	1511	2786.38	ENSG00000109133	946	1435.63	ENSG00000172586	1654	4824.59	ENSG00000099795	672	2470.08
ENSG00000049656	1510	2784.53	ENSG00000155368	946	1435.63	ENSG00000147604	1650	4812.92	ENSG00000130770	670	2462.73
ENSG00000167283	1510	2784.53	ENSG00000110367	944	1432.59	ENSG00000167468	1644	4795.42	ENSG00000135476	668	2455.38
ENSG00000100401	1503	2771.63	ENSG00000172795	944	1432.59	ENSG00000101367	1643	4792.5	ENSG00000100219	668	2455.38
ENSG00000141367	1502	2769.78	ENSG00000154380	943	1431.07	ENSG00000169976	1642	4789.58	ENSG00000089248	667	2451.71
ENSG00000118816	1499	2764.25	ENSG00000175826	942	1429.55	ENSG00000076003	1636	4772.08	ENSG00000253719	667	2451.71
ENSG00000196419	1498	2762.4	ENSG00000130770	942	1429.55	ENSG00000175216	1631	4757.5	ENSG00000148773	666	2448.03
ENSG00000168385	1497	2760.56	ENSG00000170312	940	1426.52	ENSG00000115677	1625	4740	ENSG00000123562	662	2433.33
ENSG00000163682	1497	2760.56	ENSG00000196376	940	1426.52	ENSG00000134333	1624	4737.08	ENSG00000178035	661	2429.65
ENSG00000161970	1494	2755.03	ENSG00000159658	939	1425	ENSG00000171530	1621	4728.33	ENSG00000129625	660	2425.98
ENSG00000117862	1493	2753.18	ENSG00000092201	939	1425	ENSG00000127837	1619	4722.5	ENSG00000242028	660	2425.98
ENSG00000149100	1488	2743.96	ENSG00000140450	936	1420.45	ENSG00000086598	1618	4719.58	ENSG00000106263	659	2422.3
ENSG00000109133	1487	2742.12	ENSG00000188157	935	1418.93	ENSG00000143771	1615	4710.83	ENSG00000077152	659	2422.3
ENSG00000062194	1487	2742.12	ENSG00000213988	934	1417.41	ENSG00000078369	1614	4707.91	ENSG00000104738	659	2422.3
ENSG00000149806	1480	2729.21	ENSG00000070961	933	1415.9	ENSG00000117114	1613	4704.99	ENSG00000100814	658	2418.62
ENSG00000145495	1479	2727.37	ENSG00000233276	932	1414.38	ENSG00000116251	1609	4693.33	ENSG00000105176	656	2411.27
ENSG00000123684	1477	2723.68	ENSG00000140319	932	1414.38	ENSG00000134308	1608	4690.41	ENSG00000062194	655	2407.6
ENSG00000106628	1475	2719.99	ENSG00000121644	931	1412.86	ENSG00000062650	1597	4658.32	ENSG00000197153	651	2392.89
ENSG00000088325	1475	2719.99	ENSG00000130816	931	1412.86	ENSG00000134684	1595	4652.49	ENSG00000242485	650	2389.22
ENSG00000112118	1474	2718.15	ENSG00000257103	928	1408.31	ENSG00000131504	1593	4646.66	ENSG00000116729	650	2389.22
ENSG00000170584	1473	2716.3	ENSG00000168385	927	1406.79	ENSG00000143420	1590	4637.91	ENSG00000172534	650	2389.22
ENSG00000164919	1472	2714.46	ENSG00000115875	925	1403.76	ENSG00000154734	1588	4632.07	ENSG00000115758	650	2389.22
ENSG00000168028	1470	2710.77	ENSG00000067057	924	1402.24	ENSG00000112306	1587	4629.15	ENSG00000070756	649	2385.54
ENSG00000117114	1466	2703.39	ENSG00000110717	922	1399.2	ENSG00000108883	1587	4629.15	ENSG00000178252	648	2381.87
ENSG00000196236	1465	2701.55	ENSG00000177084	922	1399.2	ENSG00000091542	1586	4626.24	ENSG00000103024	648	2381.87
ENSG00000259040	1463	2697.86	ENSG00000141522	921	1397.69	ENSG00000233276	1586	4626.24	ENSG00000096746	647	2378.19
ENSG00000213923	1462	2696.02	ENSG00000079459	920	1396.17	ENSG00000136448	1584	4620.4	ENSG00000183684	647	2378.19
ENSG00000136026	1462	2696.02	ENSG00000204463	920	1396.17	ENSG00000130332	1578	4602.9	ENSG00000117114	644	2367.16
ENSG00000102898	1462	2696.02	ENSG00000182199	920	1396.17	ENSG00000185551	1578	4602.9	ENSG00000189403	643	2363.49
ENSG00000136938	1458	2688.64	ENSG00000148411	915	1388.58	ENSG00000116133	1575	4594.15	ENSG00000076003	642	2359.81
ENSG00000112312	1458	2688.64	ENSG00000128524	915	1388.58	ENSG00000110880	1575	4594.15	ENSG00000145495	642	2359.81
ENSG00000105197	1456	2684.95	ENSG00000095209	912	1384.03	ENSG00000211450	1572	4585.4	ENSG00000111276	642	2359.81
ENSG00000160216	1452	2677.58	ENSG00000115677	910	1380.99	ENSG00000126254	1572	4585.4	ENSG00000119383	641	2356.14
ENSG00000166197	1448	2670.2	ENSG00000258315	910	1380.99	ENSG00000179271	1571	4582.48	ENSG00000117362	640	2352.46
ENSG00000185551	1448	2670.2	ENSG00000178719	909	1379.47	ENSG00000005700	1571	4582.48	ENSG00000198374	638	2345.11
ENSG00000128050	1447	2668.36	ENSG00000166197	906	1374.92	ENSG00000167258	1570	4579.57	ENSG00000105607	638	2345.11
ENSG00000130725	1445	2664.67	ENSG00000132780	902	1368.85	ENSG00000183207	1568	4573.73	ENSG00000116161	638	2345.11
ENSG00000184007	1445	2664.67	ENSG00000105429	902	1368.85	ENSG00000101596	1564	4562.07	ENSG00000176619	636	2337.76
ENSG00000160131	1444	2662.83	ENSG00000112118	902	1368.85	ENSG00000105401	1564	4562.07	ENSG00000100473	635	2334.08
ENSG00000197858	1433	2642.54	ENSG00000149923	901	1367.33	ENSG00000160818	1562	4556.23	ENSG00000065150	633	2326.73
ENSG00000107372	1431	2638.85	ENSG00000122565	900	1365.82	ENSG00000140365	1562	4556.23	ENSG00000100591	633	2326.73
ENSG00000169180	1430	2637.01	ENSG00000204310	900	1365.82	ENSG00000182149	1560	4550.4	ENSG00000181222	632	2323.06
ENSG00000156599	1430	2637.01	ENSG00000105258	898	1362.78	ENSG00000062194	1559	4547.48	ENSG00000211450	632	2323.06
ENSG00000198755	1427	2631.48	ENSG00000176894	896	1359.75	ENSG00000198901	1556	4538.73	ENSG00000144785	632	2323.06
ENSG00000185088	1426	2629.63	ENSG00000102978	895	1358.23	ENSG00000168159	1555	4535.81	ENSG00000140374	630	2315.7
ENSG00000163257	1424	2625.94	ENSG00000130985	895	1358.23	ENSG00000135940	1552	4527.06	ENSG00000164134	628	2308.35
ENSG00000076716	1422	2622.26	ENSG00000108829	894	1356.71	ENSG00000161057	1550	4521.23	ENSG00000111897	628	2308.35
ENSG00000169627	1419	2616.72	ENSG00000034510	894	1356.71	ENSG00000104738	1549	4518.31	ENSG00000183741	624	2293.65
ENSG00000160194	1419	2616.72	ENSG00000109475	893	1355.19	ENSG00000184216	1547	4512.48	ENSG00000103194	623	2289.97
ENSG00000160932	1417	2613.04	ENSG00000241343	892	1353.68	ENSG00000111276	1546	4509.56	ENSG00000134057	623	2289.97
ENSG00000131116	1416	2611.19	ENSG00000185787	891	1352.16	ENSG00000135334	1545	4506.64	ENSG00000189159	623	2289.97
ENSG00000110880	1410	2600.13	ENSG00000102898	890	1350.64	ENSG00000160752	1544	4503.73	ENSG00000094916	622	2286.3
ENSG00000165527	1410	2600.13	ENSG00000179958	889	1349.12	ENSG00000160294	1544	4503.73	ENSG00000137285	622	2286.3
ENSG00000169851	1405	2590.91	ENSG00000143774	888	1347.61	ENSG00000101057	1541	4494.98	ENSG00000184575	621	2282.62
ENSG00000071626	1405	2590.91	ENSG00000160932	887	1346.09	ENSG00000144028	1538	4486.23	ENSG00000125977	620	2278.95
ENSG00000188987	1404	2589.06	ENSG00000104889	886	1344.57	ENSG00000184990	1533	4471.64	ENSG00000011485	620	2278.95
ENSG00000038427	1404	2589.06	ENSG00000041357	883	1340.02	ENSG00000152082	1532	4468.72	ENSG00000010292	619	2275.27
ENSG00000165671	1403	2587.22	ENSG00000133706	881	1336.98	ENSG00000261147	1530	4462.89	ENSG00000129562	619	2275.27
ENSG00000101220	1401	2583.53	ENSG00000196419	880	1335.47	ENSG00000104889	1528	4457.06	ENSG00000165671	619	2275.27
ENSG00000143013	1398	2578	ENSG00000135486	880	1335.47	ENSG00000034510	1525	4448.31	ENSG00000198805	619	2275.27
ENSG00000198162	1397	2576.15	ENSG00000066044	879	1333.95	ENSG00000163479	1523	4442.47	ENSG00000142920	618	2271.6
ENSG00000112378	1395	2572.47	ENSG00000112697	879	1333.95	ENSG00000100804	1523	4442.47	ENSG00000064393	618	2271.6
ENSG00000160213	1392	2566.93	ENSG00000164111	879	1333.95	ENSG00000134440	1522	4439.55	ENSG00000123144	617	2267.92
ENSG00000105701	1391	2565.09	ENSG00000160213	879	1333.95	ENSG00000161203	1520	4433.72	ENSG00000105323	616	2264.24
ENSG00000186575	1388	2559.56	ENSG00000168374	878	1332.43	ENSG00000060138	1520	4433.72	ENSG00000148834	616	2264.24
ENSG00000170558	1384	2552.18	ENSG00000179010	877	1330.91	ENSG00000242372	1518	4427.89	ENSG00000257103	616	2264.24
ENSG00000067057	1382	2548.49	ENSG00000181039	876	1329.39	ENSG00000075240	1515	4419.14	ENSG00000131473	615	2260.57
ENSG00000090273	1378	2541.12	ENSG00000162521	876	1329.39	ENSG00000253719	1514	4416.22	ENSG00000141367	613	2253.22
ENSG00000145907	1378	2541.12	ENSG00000162783	876	1329.39	ENSG00000105176	1513	4413.3	ENSG00000130332	612	2249.54
ENSG00000103363	1377	2539.27	ENSG00000183684	875	1327.88	ENSG00000127445	1513	4413.3	ENSG00000183431	610	2242.19
ENSG00000161203	1377	2539.27	ENSG00000124783	874	1326.36	ENSG00000177971	1509	4401.63	ENSG00000182220	607	2231.16
ENSG00000176903	1376	2537.43	ENSG00000136997	874	1326.36	ENSG00000183337	1509	4401.63	ENSG00000105404	606	2227.49
ENSG00000011052	1375	2535.59	ENSG00000062582	873	1324.84	ENSG00000184110	1507	4395.8	ENSG00000244038	603	2216.46
ENSG00000118046	1375	2535.59	ENSG00000129625	873	1324.84	ENSG00000145833	1506	4392.88	ENSG00000219481	603	2216.46
ENSG00000206503	1372	2530.05	ENSG00000118680	872	1323.32	ENSG00000041357	1505	4389.97	ENSG00000242372	602	2212.78
ENSG00000180879	1372	2530.05	ENSG00000011052	871	1321.81	ENSG00000004487	1501	4378.3	ENSG00000143543	602	2212.78
ENSG00000062485	1371	2528.21	ENSG00000108468	871	1321.81	ENSG00000130725	1499	4372.47	ENSG00000127837	601	2209.11
ENSG00000173456	1368	2522.68	ENSG00000113407	870	1320.29	ENSG00000038427	1497	4366.63	ENSG00000110880	601	2209.11
ENSG00000113583	1366	2518.99	ENSG00000109084	868	1317.25	ENSG00000087191	1496	4363.71	ENSG00000128595	601	2209.11
ENSG00000167522	1365	2517.14	ENSG00000104886	867	1315.74	ENSG00000044115	1492	4352.05	ENSG00000248643	599	2201.76
ENSG00000165280	1365	2517.14	ENSG00000175414	866	1314.22	ENSG00000089737	1492	4352.05	ENSG00000154473	599	2201.76
ENSG00000112245	1362	2511.61	ENSG00000111775	863	1309.67	ENSG00000163931	1487	4337.46	ENSG00000140365	599	2201.76
ENSG00000187840	1360	2507.92	ENSG00000183336	863	1309.67	ENSG00000090266	1487	4337.46	ENSG00000167004	598	2198.08
ENSG00000165629	1360	2507.92	ENSG00000169627	861	1306.63	ENSG00000167283	1485	4331.63	ENSG00000177700	598	2198.08
ENSG00000163655	1357	2502.39	ENSG00000206503	861	1306.63	ENSG00000113460	1485	4331.63	ENSG00000165678	598	2198.08
ENSG00000114686	1355	2498.7	ENSG00000165629	860	1305.11	ENSG00000096746	1484	4328.71	ENSG00000133119	596	2190.73
ENSG00000133657	1354	2496.86	ENSG00000131711	859	1303.6	ENSG00000162704	1476	4305.38	ENSG00000113569	596	2190.73
ENSG00000034510	1353	2495.02	ENSG00000002586	858	1302.08	ENSG00000131495	1474	4299.54	ENSG00000123349	596	2190.73
ENSG00000173638	1351	2491.33	ENSG00000165194	857	1300.56	ENSG00000153201	1471	4290.79	ENSG00000116747	595	2187.05
ENSG00000205339	1351	2491.33	ENSG00000169718	855	1297.53	ENSG00000171634	1471	4290.79	ENSG00000183283	594	2183.38
ENSG00000182220	1351	2491.33	ENSG00000125304	854	1296.01	ENSG00000107815	1467	4279.12	ENSG00000175792	593	2179.7
ENSG00000162607	1350	2489.48	ENSG00000164733	853	1294.49	ENSG00000130770	1465	4273.29	ENSG00000149084	592	2176.03
ENSG00000124783	1350	2489.48	ENSG00000165280	852	1292.97	ENSG00000062485	1461	4261.62	ENSG00000169230	590	2168.68
ENSG00000214026	1348	2485.8	ENSG00000253626	849	1288.42	ENSG00000165502	1460	4258.71	ENSG00000143320	589	2165
ENSG00000144785	1346	2482.11	ENSG00000122257	849	1288.42	ENSG00000130741	1456	4247.04	ENSG00000051523	589	2165
ENSG00000083857	1344	2478.42	ENSG00000180992	846	1283.87	ENSG00000116350	1448	4223.7	ENSG00000178988	588	2161.32
ENSG00000169738	1341	2472.89	ENSG00000184260	842	1277.8	ENSG00000185825	1446	4217.87	ENSG00000143870	587	2157.65
ENSG00000078808	1339	2469.2	ENSG00000113583	839	1273.24	ENSG00000006712	1445	4214.95	ENSG00000112996	587	2157.65
ENSG00000153885	1338	2467.36	ENSG00000128283	839	1273.24	ENSG00000173473	1444	4212.03	ENSG00000130383	587	2157.65
ENSG00000071655	1337	2465.51	ENSG00000100380	838	1271.73	ENSG00000105221	1442	4206.2	ENSG00000009335	586	2153.97
ENSG00000006007	1337	2465.51	ENSG00000114686	837	1270.21	ENSG00000137337	1441	4203.28	ENSG00000122257	586	2153.97
ENSG00000162783	1337	2465.51	ENSG00000197858	837	1270.21	ENSG00000168264	1441	4203.28	ENSG00000178913	584	2146.62
ENSG00000100138	1337	2465.51	ENSG00000159228	836	1268.69	ENSG00000047634	1440	4200.37	ENSG00000104549	583	2142.95
ENSG00000010292	1336	2463.67	ENSG00000183779	836	1268.69	ENSG00000137076	1440	4200.37	ENSG00000164548	583	2142.95
ENSG00000117500	1330	2452.6	ENSG00000183527	834	1265.66	ENSG00000135476	1439	4197.45	ENSG00000155368	582	2139.27
ENSG00000110717	1328	2448.91	ENSG00000100632	833	1264.14	ENSG00000147684	1437	4191.62	ENSG00000169020	582	2139.27
ENSG00000197157	1327	2447.07	ENSG00000143106	833	1264.14	ENSG00000171314	1436	4188.7	ENSG00000161847	582	2139.27
ENSG00000198901	1324	2441.54	ENSG00000134291	832	1262.62	ENSG00000099817	1435	4185.78	ENSG00000006652	580	2131.92
ENSG00000162430	1321	2436.01	ENSG00000129515	831	1261.1	ENSG00000205609	1435	4185.78	ENSG00000127603	579	2128.24
ENSG00000003989	1319	2432.32	ENSG00000134453	831	1261.1	ENSG00000112514	1435	4185.78	ENSG00000146281	579	2128.24
ENSG00000155368	1318	2430.47	ENSG00000185551	830	1259.59	ENSG00000105607	1432	4177.03	ENSG00000147684	576	2117.22
ENSG00000085998	1316	2426.79	ENSG00000161203	830	1259.59	ENSG00000132002	1430	4171.2	ENSG00000100796	576	2117.22
ENSG00000111530	1315	2424.94	ENSG00000110700	828	1256.55	ENSG00000110696	1426	4159.53	ENSG00000163902	575	2113.54
ENSG00000198911	1314	2423.1	ENSG00000172115	826	1253.52	ENSG00000156709	1424	4153.7	ENSG00000143398	574	2109.86
ENSG00000105568	1311	2417.57	ENSG00000146731	826	1253.52	ENSG00000080345	1422	4147.86	ENSG00000160209	574	2109.86
ENSG00000145604	1309	2413.88	ENSG00000112312	826	1253.52	ENSG00000077147	1421	4144.95	ENSG00000162704	574	2109.86
ENSG00000162521	1307	2410.19	ENSG00000003989	824	1250.48	ENSG00000120889	1421	4144.95	ENSG00000179918	573	2106.19
ENSG00000143947	1307	2410.19	ENSG00000206053	824	1250.48	ENSG00000009335	1420	4142.03	ENSG00000138385	573	2106.19
ENSG00000198258	1305	2406.5	ENSG00000243147	823	1248.96	ENSG00000109685	1419	4139.11	ENSG00000263563	567	2084.13
ENSG00000122565	1303	2402.81	ENSG00000184787	821	1245.93	ENSG00000111371	1417	4133.28	ENSG00000178741	567	2084.13
ENSG00000189227	1300	2397.28	ENSG00000189241	820	1244.41	ENSG00000179918	1417	4133.28	ENSG00000105254	566	2080.46
ENSG00000197837	1300	2397.28	ENSG00000198258	820	1244.41	ENSG00000148248	1413	4121.61	ENSG00000163931	566	2080.46
ENSG00000096696	1300	2397.28	ENSG00000124571	820	1244.41	ENSG00000171793	1412	4118.69	ENSG00000204568	565	2076.78
ENSG00000070669	1299	2395.44	ENSG00000182004	820	1244.41	ENSG00000108588	1410	4112.86	ENSG00000112578	565	2076.78
ENSG00000205246	1294	2386.22	ENSG00000205339	819	1242.89	ENSG00000102241	1409	4109.94	ENSG00000150779	565	2076.78
ENSG00000095209	1284	2367.78	ENSG00000075151	819	1242.89	ENSG00000027001	1407	4104.11	ENSG00000117410	564	2073.11
ENSG00000184840	1284	2367.78	ENSG00000118705	818	1241.38	ENSG00000244038	1405	4098.27	ENSG00000255439	564	2073.11
ENSG00000172716	1283	2365.93	ENSG00000143977	815	1236.82	ENSG00000151835	1402	4089.52	ENSG00000103018	562	2065.75
ENSG00000133026	1282	2364.09	ENSG00000135862	814	1235.31	ENSG00000105438	1402	4089.52	ENSG00000110700	562	2065.75
ENSG00000114391	1281	2362.24	ENSG00000159592	813	1233.79	ENSG00000004779	1400	4083.69	ENSG00000154723	562	2065.75
ENSG00000113407	1281	2362.24	ENSG00000159079	813	1233.79	ENSG00000214753	1400	4083.69	ENSG00000125534	561	2062.08
ENSG00000128283	1280	2360.4	ENSG00000156411	813	1233.79	ENSG00000180198	1397	4074.94	ENSG00000183207	560	2058.4
ENSG00000109084	1278	2356.71	ENSG00000162298	813	1233.79	ENSG00000176087	1397	4074.94	ENSG00000113391	559	2054.73
ENSG00000129128	1276	2353.02	ENSG00000214026	813	1233.79	ENSG00000109475	1388	4048.69	ENSG00000160194	558	2051.05
ENSG00000062582	1276	2353.02	ENSG00000173933	812	1232.27	ENSG00000109606	1388	4048.69	ENSG00000104723	558	2051.05
ENSG00000185787	1273	2347.49	ENSG00000088325	811	1230.75	ENSG00000185900	1387	4045.77	ENSG00000103035	556	2043.7
ENSG00000108829	1270	2341.96	ENSG00000082805	811	1230.75	ENSG00000116455	1387	4045.77	ENSG00000085662	556	2043.7
ENSG00000170312	1270	2341.96	ENSG00000163257	810	1229.24	ENSG00000198805	1385	4039.94	ENSG00000172795	556	2043.7
ENSG00000077782	1269	2340.11	ENSG00000153885	810	1229.24	ENSG00000185928	1385	4039.94	ENSG00000185825	555	2040.02
ENSG00000166295	1268	2338.27	ENSG00000006007	809	1227.72	ENSG00000169851	1385	4039.94	ENSG00000100138	553	2032.67
ENSG00000163463	1268	2338.27	ENSG00000140943	808	1226.2	ENSG00000269237	1384	4037.02	ENSG00000183779	552	2029
ENSG00000181218	1268	2338.27	ENSG00000125995	807	1224.68	ENSG00000106246	1384	4037.02	ENSG00000203950	550	2021.65
ENSG00000169439	1268	2338.27	ENSG00000136240	806	1223.16	ENSG00000167325	1380	4025.35	ENSG00000121774	550	2021.65
ENSG00000049860	1267	2336.43	ENSG00000054116	805	1221.65	ENSG00000123200	1379	4022.43	ENSG00000114686	548	2014.29
ENSG00000065000	1266	2334.58	ENSG00000134057	804	1220.13	ENSG00000219200	1378	4019.52	ENSG00000079459	548	2014.29
ENSG00000105364	1265	2332.74	ENSG00000163430	804	1220.13	ENSG00000074696	1377	4016.6	ENSG00000197714	547	2010.62
ENSG00000092841	1265	2332.74	ENSG00000143753	803	1218.61	ENSG00000175166	1377	4016.6	ENSG00000198242	546	2006.94
ENSG00000164535	1263	2329.05	ENSG00000189091	803	1218.61	ENSG00000161847	1376	4013.68	ENSG00000159217	546	2006.94
ENSG00000139291	1262	2327.21	ENSG00000182087	803	1218.61	ENSG00000104341	1375	4010.77	ENSG00000205155	546	2006.94
ENSG00000142208	1261	2325.36	ENSG00000136026	802	1217.09	ENSG00000006453	1374	4007.85	ENSG00000174684	546	2006.94
ENSG00000159079	1261	2325.36	ENSG00000131116	802	1217.09	ENSG00000167792	1368	3990.35	ENSG00000102007	546	2006.94
ENSG00000253719	1259	2321.67	ENSG00000101057	802	1217.09	ENSG00000130811	1365	3981.6	ENSG00000108064	546	2006.94
ENSG00000110696	1257	2317.99	ENSG00000168938	800	1214.06	ENSG00000198366	1362	3972.85	ENSG00000188846	545	2003.27
ENSG00000198176	1254	2312.45	ENSG00000158669	800	1214.06	ENSG00000175265	1361	3969.93	ENSG00000133872	545	2003.27
ENSG00000077312	1253	2310.61	ENSG00000123684	799	1212.54	ENSG00000112695	1360	3967.01	ENSG00000156709	545	2003.27
ENSG00000075391	1249	2303.23	ENSG00000100075	798	1211.02	ENSG00000173812	1359	3964.1	ENSG00000125995	545	2003.27
ENSG00000171246	1247	2299.55	ENSG00000197892	798	1211.02	ENSG00000145734	1359	3964.1	ENSG00000159199	544	1999.59
ENSG00000130175	1247	2299.55	ENSG00000090372	797	1209.51	ENSG00000118971	1356	3955.35	ENSG00000163041	544	1999.59
ENSG00000228716	1245	2295.86	ENSG00000189043	797	1209.51	ENSG00000149923	1356	3955.35	ENSG00000244462	543	1995.92
ENSG00000159228	1242	2290.33	ENSG00000253719	795	1206.47	ENSG00000131503	1354	3949.51	ENSG00000004455	542	1992.24
ENSG00000077152	1238	2282.95	ENSG00000085998	794	1204.95	ENSG00000112578	1354	3949.51	ENSG00000130810	541	1988.56
ENSG00000077809	1238	2282.95	ENSG00000010256	794	1204.95	ENSG00000054598	1354	3949.51	ENSG00000182481	539	1981.21
ENSG00000100380	1235	2277.42	ENSG00000149806	794	1204.95	ENSG00000130254	1353	3946.59	ENSG00000159079	539	1981.21
ENSG00000184260	1234	2275.57	ENSG00000145604	793	1203.44	ENSG00000174243	1353	3946.59	ENSG00000044115	538	1977.54
ENSG00000175756	1234	2275.57	ENSG00000101384	793	1203.44	ENSG00000157933	1343	3917.43	ENSG00000186501	537	1973.86
ENSG00000116857	1231	2270.04	ENSG00000105329	793	1203.44	ENSG00000186010	1342	3914.51	ENSG00000160075	537	1973.86
ENSG00000121644	1230	2268.2	ENSG00000076716	793	1203.44	ENSG00000160299	1339	3905.76	ENSG00000177383	537	1973.86
ENSG00000260342	1229	2266.35	ENSG00000112972	792	1201.92	ENSG00000160710	1338	3902.84	ENSG00000140740	537	1973.86
ENSG00000168374	1229	2266.35	ENSG00000143013	792	1201.92	ENSG00000108064	1337	3899.92	ENSG00000187416	536	1970.19
ENSG00000118680	1227	2262.66	ENSG00000156709	791	1200.4	ENSG00000182180	1337	3899.92	ENSG00000188375	536	1970.19
ENSG00000204435	1226	2260.82	ENSG00000077312	790	1198.88	ENSG00000116649	1336	3897.01	ENSG00000183011	536	1970.19
ENSG00000078674	1226	2260.82	ENSG00000171094	790	1198.88	ENSG00000056097	1335	3894.09	ENSG00000105968	535	1966.51
ENSG00000187713	1225	2258.98	ENSG00000181218	789	1197.37	ENSG00000127616	1334	3891.17	ENSG00000141376	534	1962.83
ENSG00000131508	1222	2253.44	ENSG00000143153	788	1195.85	ENSG00000204574	1333	3888.26	ENSG00000108588	534	1962.83
ENSG00000108179	1221	2251.6	ENSG00000186395	786	1192.81	ENSG00000121579	1333	3888.26	ENSG00000198355	533	1959.16
ENSG00000124614	1219	2247.91	ENSG00000134874	785	1191.3	ENSG00000175756	1332	3885.34	ENSG00000146223	533	1959.16
ENSG00000152558	1217	2244.22	ENSG00000068120	784	1189.78	ENSG00000031698	1328	3873.67	ENSG00000172590	532	1955.48
ENSG00000140374	1217	2244.22	ENSG00000168159	784	1189.78	ENSG00000204387	1327	3870.75	ENSG00000183291	532	1955.48
ENSG00000166226	1215	2240.54	ENSG00000180389	783	1188.26	ENSG00000122257	1327	3870.75	ENSG00000161179	532	1955.48
ENSG00000136997	1215	2240.54	ENSG00000186575	783	1188.26	ENSG00000198242	1324	3862	ENSG00000167978	531	1951.81
ENSG00000125304	1214	2238.69	ENSG00000165716	783	1188.26	ENSG00000167670	1322	3856.17	ENSG00000198258	531	1951.81
ENSG00000108582	1213	2236.85	ENSG00000178695	782	1186.74	ENSG00000198258	1321	3853.25	ENSG00000139675	531	1951.81
ENSG00000010256	1211	2233.16	ENSG00000197157	782	1186.74	ENSG00000113328	1320	3850.34	ENSG00000257727	531	1951.81
ENSG00000130770	1209	2229.47	ENSG00000163463	782	1186.74	ENSG00000110700	1318	3844.5	ENSG00000090861	531	1951.81
ENSG00000108528	1206	2223.94	ENSG00000108179	782	1186.74	ENSG00000165733	1316	3838.67	ENSG00000162775	530	1948.13
ENSG00000170515	1206	2223.94	ENSG00000151914	779	1182.19	ENSG00000123349	1316	3838.67	ENSG00000111371	530	1948.13
ENSG00000166734	1206	2223.94	ENSG00000006837	778	1180.67	ENSG00000100591	1311	3824.08	ENSG00000175063	528	1940.78
ENSG00000113658	1204	2220.25	ENSG00000249209	777	1179.16	ENSG00000108829	1309	3818.25	ENSG00000141959	528	1940.78
ENSG00000129562	1203	2218.41	ENSG00000114391	777	1179.16	ENSG00000083312	1306	3809.5	ENSG00000117448	528	1940.78
ENSG00000205609	1202	2216.56	ENSG00000184007	776	1177.64	ENSG00000170312	1305	3806.58	ENSG00000108055	528	1940.78
ENSG00000164985	1201	2214.72	ENSG00000141030	776	1177.64	ENSG00000151366	1303	3800.75	ENSG00000122952	527	1937.1
ENSG00000111666	1198	2209.19	ENSG00000213585	773	1173.08	ENSG00000103202	1303	3800.75	ENSG00000177192	527	1937.1
ENSG00000112695	1197	2207.34	ENSG00000168028	771	1170.05	ENSG00000196376	1302	3797.83	ENSG00000105364	526	1933.43
ENSG00000104687	1197	2207.34	ENSG00000134333	770	1168.53	ENSG00000160679	1300	3792	ENSG00000234857	526	1933.43
ENSG00000167470	1197	2207.34	ENSG00000147224	769	1167.01	ENSG00000197697	1299	3789.08	ENSG00000113648	526	1933.43
ENSG00000147224	1196	2205.5	ENSG00000189403	769	1167.01	ENSG00000149100	1299	3789.08	ENSG00000109111	525	1929.75
ENSG00000134057	1196	2205.5	ENSG00000173456	768	1165.5	ENSG00000122952	1296	3780.33	ENSG00000076248	524	1926.08
ENSG00000115875	1193	2199.97	ENSG00000115306	767	1163.98	ENSG00000113391	1295	3777.41	ENSG00000101439	524	1926.08
ENSG00000198563	1192	2198.12	ENSG00000166295	765	1160.94	ENSG00000172795	1291	3765.75	ENSG00000136156	524	1926.08
ENSG00000105426	1190	2194.43	ENSG00000101294	764	1159.43	ENSG00000165629	1289	3759.91	ENSG00000057608	523	1922.4
ENSG00000162909	1190	2194.43	ENSG00000204392	763	1157.91	ENSG00000204525	1287	3754.08	ENSG00000100353	522	1918.73
ENSG00000167774	1189	2192.59	ENSG00000139291	762	1156.39	ENSG00000131828	1284	3745.33	ENSG00000119705	522	1918.73
ENSG00000101558	1189	2192.59	ENSG00000165671	762	1156.39	ENSG00000163938	1279	3730.74	ENSG00000117505	522	1918.73
ENSG00000135334	1189	2192.59	ENSG00000135535	762	1156.39	ENSG00000087086	1278	3727.83	ENSG00000137076	522	1918.73
ENSG00000184110	1189	2192.59	ENSG00000143947	761	1154.87	ENSG00000100823	1278	3727.83	ENSG00000087365	521	1915.05
ENSG00000117519	1188	2190.75	ENSG00000086061	760	1153.36	ENSG00000157445	1275	3719.07	ENSG00000115306	521	1915.05
ENSG00000143126	1185	2185.21	ENSG00000116005	757	1148.8	ENSG00000100410	1274	3716.16	ENSG00000184007	521	1915.05
ENSG00000101057	1184	2183.37	ENSG00000196236	755	1145.77	ENSG00000188223	1274	3716.16	ENSG00000206503	521	1915.05
ENSG00000104889	1183	2181.53	ENSG00000166226	753	1142.73	ENSG00000108582	1273	3713.24	ENSG00000140990	521	1915.05
ENSG00000134684	1183	2181.53	ENSG00000124593	752	1141.22	ENSG00000136026	1271	3707.41	ENSG00000116030	520	1911.37
ENSG00000132780	1182	2179.68	ENSG00000116679	752	1141.22	ENSG00000242485	1270	3704.49	ENSG00000150593	519	1907.7
ENSG00000108021	1182	2179.68	ENSG00000182732	750	1138.18	ENSG00000057608	1269	3701.57	ENSG00000184216	519	1907.7
ENSG00000213585	1181	2177.84	ENSG00000065978	748	1135.15	ENSG00000123975	1268	3698.66	ENSG00000180992	519	1907.7
ENSG00000185900	1181	2177.84	ENSG00000109919	747	1133.63	ENSG00000197714	1268	3698.66	ENSG00000225921	518	1904.02
ENSG00000104886	1179	2174.15	ENSG00000116857	747	1133.63	ENSG00000111144	1268	3698.66	ENSG00000168002	518	1904.02
ENSG00000157916	1177	2170.46	ENSG00000099956	746	1132.11	ENSG00000170144	1266	3692.82	ENSG00000260027	518	1904.02
ENSG00000054654	1176	2168.62	ENSG00000198901	745	1130.59	ENSG00000213988	1265	3689.91	ENSG00000137210	517	1900.35
ENSG00000002586	1173	2163.08	ENSG00000074201	744	1129.08	ENSG00000189159	1263	3684.07	ENSG00000149547	517	1900.35
ENSG00000099783	1172	2161.24	ENSG00000100129	743	1127.56	ENSG00000100297	1262	3681.15	ENSG00000161939	516	1896.67
ENSG00000135486	1172	2161.24	ENSG00000185442	742	1126.04	ENSG00000171848	1261	3678.24	ENSG00000134333	515	1893
ENSG00000153936	1172	2161.24	ENSG00000169180	741	1124.52	ENSG00000169020	1261	3678.24	ENSG00000132603	515	1893
ENSG00000123562	1168	2153.86	ENSG00000197238	741	1124.52	ENSG00000104897	1260	3675.32	ENSG00000086504	514	1889.32
ENSG00000063046	1167	2152.02	ENSG00000117500	741	1124.52	ENSG00000139146	1257	3666.57	ENSG00000170345	513	1885.64
ENSG00000128989	1167	2152.02	ENSG00000128626	741	1124.52	ENSG00000112473	1257	3666.57	ENSG00000103257	513	1885.64
ENSG00000114251	1166	2150.18	ENSG00000169976	740	1123	ENSG00000244462	1257	3666.57	ENSG00000125901	512	1881.97
ENSG00000086475	1163	2144.64	ENSG00000106628	740	1123	ENSG00000090861	1256	3663.65	ENSG00000213988	511	1878.29
ENSG00000110917	1163	2144.64	ENSG00000135334	738	1119.97	ENSG00000130383	1253	3654.9	ENSG00000122705	511	1878.29
ENSG00000241685	1163	2144.64	ENSG00000169020	738	1119.97	ENSG00000064393	1248	3640.32	ENSG00000204569	511	1878.29
ENSG00000140319	1161	2140.96	ENSG00000165650	736	1116.93	ENSG00000164151	1246	3634.48	ENSG00000126088	510	1874.62
ENSG00000106263	1161	2140.96	ENSG00000132463	735	1115.42	ENSG00000165672	1245	3631.57	ENSG00000100297	508	1867.27
ENSG00000100075	1157	2133.58	ENSG00000142949	735	1115.42	ENSG00000241468	1244	3628.65	ENSG00000109606	508	1867.27
ENSG00000255526	1156	2131.74	ENSG00000132182	734	1113.9	ENSG00000141551	1242	3622.82	ENSG00000184787	506	1859.91
ENSG00000122359	1155	2129.89	ENSG00000101266	734	1113.9	ENSG00000084623	1242	3622.82	ENSG00000177479	506	1859.91
ENSG00000255439	1152	2124.36	ENSG00000262302	733	1112.38	ENSG00000071655	1242	3622.82	ENSG00000159692	506	1859.91
ENSG00000143753	1151	2122.52	ENSG00000105568	732	1110.86	ENSG00000233927	1241	3619.9	ENSG00000037474	505	1856.24
ENSG00000128524	1150	2120.67	ENSG00000100401	732	1110.86	ENSG00000111142	1239	3614.07	ENSG00000107833	504	1852.56
ENSG00000170348	1148	2116.98	ENSG00000241685	731	1109.35	ENSG00000112378	1239	3614.07	ENSG00000161057	504	1852.56
ENSG00000188846	1148	2116.98	ENSG00000255439	730	1107.83	ENSG00000165916	1236	3605.31	ENSG00000158604	504	1852.56
ENSG00000143641	1148	2116.98	ENSG00000134287	729	1106.31	ENSG00000123374	1235	3602.4	ENSG00000183648	504	1852.56
ENSG00000182199	1147	2115.14	ENSG00000239900	728	1104.79	ENSG00000010244	1233	3596.56	ENSG00000179295	504	1852.56
ENSG00000133243	1147	2115.14	ENSG00000105364	727	1103.28	ENSG00000225921	1232	3593.65	ENSG00000187522	503	1848.89
ENSG00000165283	1146	2113.3	ENSG00000104635	727	1103.28	ENSG00000110917	1231	3590.73	ENSG00000167774	503	1848.89
ENSG00000124593	1146	2113.3	ENSG00000183337	726	1101.76	ENSG00000148296	1231	3590.73	ENSG00000015479	503	1848.89
ENSG00000116030	1144	2109.61	ENSG00000182154	724	1098.72	ENSG00000156482	1230	3587.81	ENSG00000261740	503	1848.89
ENSG00000004779	1143	2107.76	ENSG00000058262	723	1097.21	ENSG00000182004	1226	3576.15	ENSG00000130811	502	1845.21
ENSG00000134453	1143	2107.76	ENSG00000114902	723	1097.21	ENSG00000075218	1225	3573.23	ENSG00000160014	501	1841.54
ENSG00000105063	1142	2105.92	ENSG00000163682	722	1095.69	ENSG00000198408	1224	3570.31	ENSG00000131508	500	1837.86
ENSG00000168476	1139	2100.39	ENSG00000134684	720	1092.65	ENSG00000074842	1222	3564.48	ENSG00000104886	500	1837.86
ENSG00000170142	1138	2098.54	ENSG00000172586	720	1092.65	ENSG00000071626	1222	3564.48	ENSG00000034713	499	1834.18
ENSG00000125995	1138	2098.54	ENSG00000145833	719	1091.14	ENSG00000086504	1220	3558.64	ENSG00000111530	499	1834.18
ENSG00000146731	1135	2093.01	ENSG00000188846	718	1089.62	ENSG00000130749	1220	3558.64	ENSG00000091140	497	1826.83
ENSG00000105258	1135	2093.01	ENSG00000123562	717	1088.1	ENSG00000182670	1218	3552.81	ENSG00000165527	497	1826.83
ENSG00000108055	1133	2089.32	ENSG00000101084	717	1088.1	ENSG00000206053	1217	3549.89	ENSG00000168264	497	1826.83
ENSG00000101266	1133	2089.32	ENSG00000102172	717	1088.1	ENSG00000051523	1215	3544.06	ENSG00000128965	497	1826.83
ENSG00000141232	1132	2087.48	ENSG00000072041	715	1085.07	ENSG00000127481	1214	3541.14	ENSG00000170584	496	1823.16
ENSG00000058804	1131	2085.63	ENSG00000116459	714	1083.55	ENSG00000101191	1213	3538.23	ENSG00000123595	494	1815.81
ENSG00000169410	1130	2083.79	ENSG00000171735	714	1083.55	ENSG00000162775	1213	3538.23	ENSG00000058600	494	1815.81
ENSG00000102158	1128	2080.1	ENSG00000108055	713	1082.03	ENSG00000100664	1211	3532.39	ENSG00000146731	494	1815.81
ENSG00000110700	1128	2080.1	ENSG00000145425	712	1080.51	ENSG00000159352	1209	3526.56	ENSG00000116459	493	1812.13
ENSG00000180992	1126	2076.41	ENSG00000100591	712	1080.51	ENSG00000088325	1207	3520.72	ENSG00000161800	493	1812.13
ENSG00000111906	1126	2076.41	ENSG00000088832	712	1080.51	ENSG00000196683	1207	3520.72	ENSG00000205339	492	1808.45
ENSG00000066044	1126	2076.41	ENSG00000116030	711	1079	ENSG00000120129	1207	3520.72	ENSG00000104408	490	1801.1
ENSG00000145425	1125	2074.57	ENSG00000184840	709	1075.96	ENSG00000173272	1206	3517.81	ENSG00000115461	489	1797.43
ENSG00000107223	1125	2074.57	ENSG00000165283	709	1075.96	ENSG00000179295	1205	3514.89	ENSG00000077147	489	1797.43
ENSG00000230989	1124	2072.73	ENSG00000103275	709	1075.96	ENSG00000152402	1204	3511.97	ENSG00000188021	488	1793.75
ENSG00000099956	1123	2070.88	ENSG00000160087	709	1075.96	ENSG00000162298	1201	3503.22	ENSG00000198898	487	1790.08
ENSG00000184047	1122	2069.04	ENSG00000165264	709	1075.96	ENSG00000165527	1200	3500.31	ENSG00000160633	487	1790.08
ENSG00000108946	1122	2069.04	ENSG00000006712	708	1074.44	ENSG00000100393	1199	3497.39	ENSG00000169217	486	1786.4
ENSG00000138095	1122	2069.04	ENSG00000230989	708	1074.44	ENSG00000255339	1199	3497.39	ENSG00000115241	485	1782.72
ENSG00000132463	1120	2065.35	ENSG00000071626	707	1072.92	ENSG00000188375	1199	3497.39	ENSG00000133835	483	1775.37
ENSG00000182004	1117	2059.82	ENSG00000143320	704	1068.37	ENSG00000168653	1198	3494.47	ENSG00000116857	483	1775.37
ENSG00000070413	1117	2059.82	ENSG00000104687	701	1063.82	ENSG00000142507	1195	3485.72	ENSG00000159352	482	1771.7
ENSG00000115310	1117	2059.82	ENSG00000125868	701	1063.82	ENSG00000119969	1193	3479.89	ENSG00000004059	482	1771.7
ENSG00000079246	1116	2057.97	ENSG00000100353	701	1063.82	ENSG00000204463	1192	3476.97	ENSG00000179115	481	1768.02
ENSG00000077097	1115	2056.13	ENSG00000119681	700	1062.3	ENSG00000129625	1191	3474.05	ENSG00000124193	479	1760.67
ENSG00000141030	1113	2052.44	ENSG00000111906	700	1062.3	ENSG00000101126	1188	3465.3	ENSG00000243147	478	1756.99
ENSG00000104964	1112	2050.6	ENSG00000099783	699	1060.78	ENSG00000065000	1188	3465.3	ENSG00000038427	478	1756.99
ENSG00000123983	1112	2050.6	ENSG00000089063	699	1060.78	ENSG00000170606	1186	3459.47	ENSG00000113460	477	1753.32
ENSG00000135847	1112	2050.6	ENSG00000130175	697	1057.75	ENSG00000143612	1186	3459.47	ENSG00000143420	476	1749.64
ENSG00000168938	1112	2050.6	ENSG00000175756	696	1056.23	ENSG00000248919	1184	3453.63	ENSG00000173933	475	1745.97
ENSG00000041357	1112	2050.6	ENSG00000183011	694	1053.2	ENSG00000165678	1184	3453.63	ENSG00000198743	475	1745.97
ENSG00000185442	1111	2048.75	ENSG00000105063	694	1053.2	ENSG00000150779	1183	3450.72	ENSG00000105438	474	1742.29
ENSG00000179958	1108	2043.22	ENSG00000091140	694	1053.2	ENSG00000263809	1180	3441.97	ENSG00000105221	473	1738.62
ENSG00000102178	1106	2039.53	ENSG00000243927	693	1051.68	ENSG00000241837	1180	3441.97	ENSG00000185900	472	1734.94
ENSG00000116962	1105	2037.69	ENSG00000112378	693	1051.68	ENSG00000186834	1178	3436.13	ENSG00000103769	472	1734.94
ENSG00000168802	1105	2037.69	ENSG00000198162	693	1051.68	ENSG00000105254	1176	3430.3	ENSG00000063244	471	1731.26
ENSG00000213988	1104	2035.84	ENSG00000128989	692	1050.16	ENSG00000138385	1176	3430.3	ENSG00000141441	471	1731.26
ENSG00000249915	1103	2034	ENSG00000176903	692	1050.16	ENSG00000163902	1175	3427.38	ENSG00000167670	469	1723.91
ENSG00000204392	1103	2034	ENSG00000120885	691	1048.64	ENSG00000088832	1173	3421.55	ENSG00000120889	469	1723.91
ENSG00000134333	1101	2030.31	ENSG00000164985	690	1047.13	ENSG00000167996	1173	3421.55	ENSG00000171793	469	1723.91
ENSG00000143537	1101	2030.31	ENSG00000092621	690	1047.13	ENSG00000112667	1172	3418.63	ENSG00000062582	469	1723.91
ENSG00000171208	1101	2030.31	ENSG00000117114	690	1047.13	ENSG00000170860	1172	3418.63	ENSG00000070087	468	1720.24
ENSG00000166582	1100	2028.47	ENSG00000107223	687	1042.57	ENSG00000158545	1172	3418.63	ENSG00000121644	468	1720.24
ENSG00000169020	1097	2022.94	ENSG00000141741	687	1042.57	ENSG00000159079	1172	3418.63	ENSG00000198408	468	1720.24
ENSG00000178719	1096	2021.09	ENSG00000089327	686	1041.06	ENSG00000172115	1172	3418.63	ENSG00000167325	466	1712.89
ENSG00000257727	1095	2019.25	ENSG00000163320	683	1036.5	ENSG00000139675	1171	3415.71	ENSG00000214026	466	1712.89
ENSG00000166913	1095	2019.25	ENSG00000144724	681	1033.47	ENSG00000139514	1168	3406.96	ENSG00000015676	465	1709.21
ENSG00000155096	1093	2015.56	ENSG00000127884	681	1033.47	ENSG00000267740	1166	3401.13	ENSG00000077809	464	1705.53
ENSG00000165194	1093	2015.56	ENSG00000172244	678	1028.92	ENSG00000117505	1165	3398.21	ENSG00000253626	464	1705.53
ENSG00000159592	1092	2013.72	ENSG00000102158	677	1027.4	ENSG00000042753	1164	3395.3	ENSG00000198673	464	1705.53
ENSG00000109919	1092	2013.72	ENSG00000167005	677	1027.4	ENSG00000116005	1164	3395.3	ENSG00000143252	463	1701.86
ENSG00000253626	1092	2013.72	ENSG00000148200	677	1027.4	ENSG00000196591	1162	3389.46	ENSG00000130725	463	1701.86
ENSG00000240720	1091	2011.87	ENSG00000004779	677	1027.4	ENSG00000138160	1161	3386.55	ENSG00000186153	462	1698.18
ENSG00000114902	1090	2010.03	ENSG00000120265	677	1027.4	ENSG00000161939	1161	3386.55	ENSG00000108021	462	1698.18
ENSG00000160298	1089	2008.18	ENSG00000213923	677	1027.4	ENSG00000270136	1160	3383.63	ENSG00000169627	462	1698.18
ENSG00000198355	1089	2008.18	ENSG00000172336	675	1024.36	ENSG00000147649	1159	3380.71	ENSG00000213246	462	1698.18
ENSG00000128245	1087	2004.5	ENSG00000107372	675	1024.36	ENSG00000115241	1157	3374.88	ENSG00000077097	461	1694.51
ENSG00000189403	1087	2004.5	ENSG00000197747	675	1024.36	ENSG00000106028	1156	3371.96	ENSG00000172115	461	1694.51
ENSG00000168066	1086	2002.65	ENSG00000162607	674	1022.84	ENSG00000173933	1154	3366.13	ENSG00000162641	461	1694.51
ENSG00000140612	1085	2000.81	ENSG00000143537	674	1022.84	ENSG00000135069	1154	3366.13	ENSG00000166803	460	1690.83
ENSG00000126247	1085	2000.81	ENSG00000126247	672	1019.81	ENSG00000143569	1153	3363.21	ENSG00000206053	460	1690.83
ENSG00000172586	1085	2000.81	ENSG00000101166	670	1016.77	ENSG00000129562	1152	3360.29	ENSG00000159228	459	1687.16
ENSG00000001036	1084	1998.96	ENSG00000137409	670	1016.77	ENSG00000105447	1148	3348.63	ENSG00000161249	459	1687.16
ENSG00000112706	1084	1998.96	ENSG00000117519	669	1015.26	ENSG00000110107	1147	3345.71	ENSG00000102804	458	1683.48
ENSG00000116679	1084	1998.96	ENSG00000108528	669	1015.26	ENSG00000103035	1146	3342.79	ENSG00000127481	458	1683.48
ENSG00000089063	1083	1997.12	ENSG00000002822	668	1013.74	ENSG00000258472	1144	3336.96	ENSG00000108468	458	1683.48
ENSG00000168275	1083	1997.12	ENSG00000135940	668	1013.74	ENSG00000130826	1144	3336.96	ENSG00000111328	458	1683.48
ENSG00000176788	1083	1997.12	ENSG00000127564	668	1013.74	ENSG00000169564	1143	3334.04	ENSG00000170348	458	1683.48
ENSG00000196367	1083	1997.12	ENSG00000167470	666	1010.7	ENSG00000257411	1142	3331.12	ENSG00000164109	457	1679.8
ENSG00000111276	1081	1993.43	ENSG00000118046	665	1009.19	ENSG00000162613	1141	3328.21	ENSG00000006453	457	1679.8
ENSG00000168268	1080	1991.59	ENSG00000122359	665	1009.19	ENSG00000169230	1141	3328.21	ENSG00000041357	456	1676.13
ENSG00000143621	1077	1986.05	ENSG00000249915	665	1009.19	ENSG00000092820	1140	3325.29	ENSG00000100836	456	1676.13
ENSG00000113810	1077	1986.05	ENSG00000100714	664	1007.67	ENSG00000100650	1139	3322.37	ENSG00000136448	456	1676.13
ENSG00000072041	1077	1986.05	ENSG00000096696	664	1007.67	ENSG00000188976	1139	3322.37	ENSG00000239900	455	1672.45
ENSG00000147604	1077	1986.05	ENSG00000137563	663	1006.15	ENSG00000143977	1139	3322.37	ENSG00000141510	455	1672.45
ENSG00000147649	1075	1982.37	ENSG00000086475	663	1006.15	ENSG00000100697	1138	3319.46	ENSG00000213782	455	1672.45
ENSG00000091317	1073	1978.68	ENSG00000129235	663	1006.15	ENSG00000226976	1137	3316.54	ENSG00000143321	455	1672.45
ENSG00000148672	1071	1974.99	ENSG00000103335	663	1006.15	ENSG00000108592	1137	3316.54	ENSG00000119285	454	1668.78
ENSG00000141741	1070	1973.15	ENSG00000168439	662	1004.63	ENSG00000133639	1134	3307.79	ENSG00000175643	454	1668.78
ENSG00000108588	1068	1969.46	ENSG00000233927	662	1004.63	ENSG00000136381	1133	3304.87	ENSG00000135506	453	1665.1
ENSG00000226976	1068	1969.46	ENSG00000075239	661	1003.12	ENSG00000149084	1133	3304.87	ENSG00000123136	453	1665.1
ENSG00000100353	1068	1969.46	ENSG00000130881	660	1001.6	ENSG00000116747	1128	3290.29	ENSG00000131504	453	1665.1
ENSG00000183648	1067	1967.61	ENSG00000198755	660	1001.6	ENSG00000065911	1128	3290.29	ENSG00000070814	453	1665.1
ENSG00000099995	1067	1967.61	ENSG00000157916	660	1001.6	ENSG00000248643	1127	3287.37	ENSG00000133983	453	1665.1
ENSG00000111602	1065	1963.93	ENSG00000183255	659	1000.08	ENSG00000111328	1125	3281.54	ENSG00000140319	452	1661.43
ENSG00000239900	1062	1958.39	ENSG00000134590	657	997.046	ENSG00000166847	1125	3281.54	ENSG00000165502	452	1661.43
ENSG00000103335	1061	1956.55	ENSG00000184110	657	997.046	ENSG00000077809	1125	3281.54	ENSG00000116649	452	1661.43
ENSG00000197822	1061	1956.55	ENSG00000166582	657	997.046	ENSG00000104549	1125	3281.54	ENSG00000145147	451	1657.75
ENSG00000156642	1060	1954.71	ENSG00000228716	657	997.046	ENSG00000108848	1125	3281.54	ENSG00000121060	451	1657.75
ENSG00000154122	1059	1952.86	ENSG00000156873	655	994.011	ENSG00000131016	1124	3278.62	ENSG00000174021	451	1657.75
ENSG00000123374	1058	1951.02	ENSG00000167460	655	994.011	ENSG00000130669	1124	3278.62	ENSG00000106028	451	1657.75
ENSG00000100644	1058	1951.02	ENSG00000198911	653	990.976	ENSG00000123131	1123	3275.7	ENSG00000100714	450	1654.07
ENSG00000168439	1057	1949.17	ENSG00000049656	652	989.458	ENSG00000112159	1122	3272.79	ENSG00000075151	450	1654.07
ENSG00000142687	1055	1945.49	ENSG00000170142	651	987.941	ENSG00000198604	1121	3269.87	ENSG00000214753	450	1654.07
ENSG00000141349	1053	1941.8	ENSG00000169223	651	987.941	ENSG00000142208	1121	3269.87	ENSG00000132463	450	1654.07
ENSG00000267855	1052	1939.95	ENSG00000038427	648	983.388	ENSG00000132463	1117	3258.2	ENSG00000122565	450	1654.07
ENSG00000164111	1052	1939.95	ENSG00000126432	647	981.87	ENSG00000101439	1117	3258.2	ENSG00000083312	449	1650.4
ENSG00000164924	1051	1938.11	ENSG00000068697	647	981.87	ENSG00000182095	1116	3255.28	ENSG00000023734	449	1650.4
ENSG00000120885	1050	1936.27	ENSG00000113658	647	981.87	ENSG00000130810	1115	3252.37	ENSG00000149923	449	1650.4
ENSG00000137710	1049	1934.42	ENSG00000148672	646	980.353	ENSG00000136045	1115	3252.37	ENSG00000107815	448	1646.72
ENSG00000090372	1047	1930.73	ENSG00000021645	646	980.353	ENSG00000126247	1114	3249.45	ENSG00000197111	448	1646.72
ENSG00000182154	1046	1928.89	ENSG00000130731	646	980.353	ENSG00000070961	1114	3249.45	ENSG00000100485	448	1646.72
ENSG00000169976	1046	1928.89	ENSG00000143155	646	980.353	ENSG00000185883	1114	3249.45	ENSG00000171490	447	1643.05
ENSG00000092621	1042	1921.51	ENSG00000168275	646	980.353	ENSG00000131467	1112	3243.62	ENSG00000142207	447	1643.05
ENSG00000160113	1041	1919.67	ENSG00000171314	645	978.835	ENSG00000166710	1111	3240.7	ENSG00000111142	447	1643.05
ENSG00000068697	1039	1915.98	ENSG00000135847	645	978.835	ENSG00000178035	1110	3237.78	ENSG00000114942	447	1643.05
ENSG00000100092	1036	1910.45	ENSG00000111602	645	978.835	ENSG00000120727	1109	3234.87	ENSG00000143977	446	1639.37
ENSG00000143106	1036	1910.45	ENSG00000198355	645	978.835	ENSG00000165264	1107	3229.03	ENSG00000105655	445	1635.7
ENSG00000047410	1036	1910.45	ENSG00000077782	644	977.318	ENSG00000107937	1105	3223.2	ENSG00000168439	445	1635.7
ENSG00000090060	1034	1906.76	ENSG00000143621	644	977.318	ENSG00000213923	1104	3220.28	ENSG00000162385	445	1635.7
ENSG00000185127	1033	1904.92	ENSG00000196642	644	977.318	ENSG00000198355	1103	3217.36	ENSG00000004487	444	1632.02
ENSG00000116898	1031	1901.23	ENSG00000137710	644	977.318	ENSG00000184348	1102	3214.45	ENSG00000128989	444	1632.02
ENSG00000109685	1030	1899.38	ENSG00000197822	644	977.318	ENSG00000167004	1098	3202.78	ENSG00000167522	443	1628.34
ENSG00000100129	1030	1899.38	ENSG00000168066	642	974.283	ENSG00000205339	1097	3199.86	ENSG00000129515	443	1628.34
ENSG00000159210	1029	1897.54	ENSG00000163655	641	972.765	ENSG00000234857	1096	3196.95	ENSG00000104897	442	1624.67
ENSG00000080603	1029	1897.54	ENSG00000120896	640	971.247	ENSG00000141552	1096	3196.95	ENSG00000107223	442	1624.67
ENSG00000073060	1028	1895.7	ENSG00000131495	640	971.247	ENSG00000175334	1094	3191.11	ENSG00000170144	442	1624.67
ENSG00000124155	1027	1893.85	ENSG00000165078	639	969.73	ENSG00000187772	1093	3188.2	ENSG00000100632	442	1624.67
ENSG00000146247	1026	1892.01	ENSG00000165609	638	968.212	ENSG00000082641	1093	3188.2	ENSG00000228716	440	1617.32
ENSG00000168282	1025	1890.16	ENSG00000129128	637	966.695	ENSG00000105404	1091	3182.36	ENSG00000106261	439	1613.64
ENSG00000083168	1025	1890.16	ENSG00000138095	636	965.177	ENSG00000119705	1090	3179.44	ENSG00000134250	439	1613.64
ENSG00000172115	1023	1886.48	ENSG00000175792	636	965.177	ENSG00000116237	1090	3179.44	ENSG00000099977	438	1609.97
ENSG00000197238	1023	1886.48	ENSG00000137288	635	963.66	ENSG00000171490	1090	3179.44	ENSG00000182004	438	1609.97
ENSG00000198363	1023	1886.48	ENSG00000078808	635	963.66	ENSG00000105968	1089	3176.53	ENSG00000250479	438	1609.97
ENSG00000033100	1023	1886.48	ENSG00000087302	635	963.66	ENSG00000054654	1089	3176.53	ENSG00000142687	438	1609.97
ENSG00000153037	1021	1882.79	ENSG00000077097	635	963.66	ENSG00000161800	1089	3176.53	ENSG00000175414	437	1606.29
ENSG00000134287	1021	1882.79	ENSG00000116898	634	962.142	ENSG00000197170	1083	3159.03	ENSG00000241945	437	1606.29
ENSG00000074201	1020	1880.94	ENSG00000241468	634	962.142	ENSG00000136810	1083	3159.03	ENSG00000188223	437	1606.29
ENSG00000175768	1019	1879.1	ENSG00000185090	634	962.142	ENSG00000085872	1082	3156.11	ENSG00000121380	436	1602.61
ENSG00000012232	1019	1879.1	ENSG00000177697	633	960.624	ENSG00000166181	1082	3156.11	ENSG00000104332	436	1602.61
ENSG00000196642	1019	1879.1	ENSG00000145495	632	959.107	ENSG00000267855	1081	3153.19	ENSG00000172663	435	1598.94
ENSG00000111775	1018	1877.26	ENSG00000124155	632	959.107	ENSG00000143543	1080	3150.28	ENSG00000106628	434	1595.26
ENSG00000116747	1016	1873.57	ENSG00000165527	631	957.589	ENSG00000095066	1079	3147.36	ENSG00000141759	434	1595.26
ENSG00000130741	1016	1873.57	ENSG00000108582	631	957.589	ENSG00000135931	1079	3147.36	ENSG00000110917	433	1591.59
ENSG00000183011	1014	1869.88	ENSG00000131504	631	957.589	ENSG00000159199	1078	3144.44	ENSG00000161980	433	1591.59
ENSG00000160752	1013	1868.03	ENSG00000111843	631	957.589	ENSG00000105583	1078	3144.44	ENSG00000256861	433	1591.59
ENSG00000167005	1013	1868.03	ENSG00000001630	630	956.072	ENSG00000119383	1076	3138.61	ENSG00000079482	432	1587.91
ENSG00000091039	1013	1868.03	ENSG00000153936	630	956.072	ENSG00000182732	1075	3135.69	ENSG00000099817	431	1584.24
ENSG00000120705	1012	1866.19	ENSG00000143641	630	956.072	ENSG00000110651	1073	3129.86	ENSG00000121579	431	1584.24
ENSG00000112655	1012	1866.19	ENSG00000166734	628	953.037	ENSG00000143742	1072	3126.94	ENSG00000060982	431	1584.24
ENSG00000127884	1011	1864.35	ENSG00000071539	627	951.519	ENSG00000168904	1070	3121.11	ENSG00000105373	431	1584.24
ENSG00000177479	1010	1862.5	ENSG00000111530	626	950.001	ENSG00000213246	1070	3121.11	ENSG00000042753	430	1580.56
ENSG00000086061	1009	1860.66	ENSG00000164109	626	950.001	ENSG00000159335	1069	3118.19	ENSG00000176087	430	1580.56
ENSG00000182512	1007	1856.97	ENSG00000104964	626	950.001	ENSG00000122565	1068	3115.27	ENSG00000113658	429	1576.88
ENSG00000078618	1005	1853.28	ENSG00000270136	625	948.484	ENSG00000176014	1068	3115.27	ENSG00000183978	429	1576.88
ENSG00000129235	1004	1851.44	ENSG00000111276	624	946.966	ENSG00000104408	1068	3115.27	ENSG00000175826	429	1576.88
ENSG00000104635	1003	1849.59	ENSG00000105701	624	946.966	ENSG00000133835	1067	3112.36	ENSG00000170296	428	1573.21
ENSG00000114850	1003	1849.59	ENSG00000067992	623	945.449	ENSG00000138073	1066	3109.44	ENSG00000144028	426	1565.86
ENSG00000131051	1001	1845.91	ENSG00000154122	623	945.449	ENSG00000148396	1065	3106.52	ENSG00000106588	426	1565.86
ENSG00000125166	1001	1845.91	ENSG00000108946	622	943.931	ENSG00000105364	1065	3106.52	ENSG00000108883	426	1565.86
ENSG00000123739	999	1842.22	ENSG00000049860	621	942.414	ENSG00000113739	1065	3106.52	ENSG00000105197	425	1562.18
ENSG00000155254	998	1840.37	ENSG00000169895	620	940.896	ENSG00000166913	1063	3100.69	ENSG00000149136	424	1558.51
ENSG00000066468	996	1836.69	ENSG00000100644	619	939.378	ENSG00000015676	1063	3100.69	ENSG00000105677	424	1558.51
ENSG00000140545	994	1833	ENSG00000141232	619	939.378	ENSG00000164190	1063	3100.69	ENSG00000266997	423	1554.83
ENSG00000044115	994	1833	ENSG00000168268	619	939.378	ENSG00000196511	1062	3097.77	ENSG00000263809	423	1554.83
ENSG00000163923	994	1833	ENSG00000123739	616	934.826	ENSG00000141376	1061	3094.85	ENSG00000047410	422	1551.15
ENSG00000126767	994	1833	ENSG00000257727	616	934.826	ENSG00000070831	1061	3094.85	ENSG00000073578	422	1551.15
ENSG00000160087	994	1833	ENSG00000133657	616	934.826	ENSG00000091140	1060	3091.94	ENSG00000187713	422	1551.15
ENSG00000164548	992	1829.31	ENSG00000097021	616	934.826	ENSG00000105197	1056	3080.27	ENSG00000120129	422	1551.15
ENSG00000112787	991	1827.47	ENSG00000079246	616	934.826	ENSG00000182087	1054	3074.44	ENSG00000241343	421	1547.48
ENSG00000161654	991	1827.47	ENSG00000059573	615	933.308	ENSG00000154380	1053	3071.52	ENSG00000112245	421	1547.48
ENSG00000086232	991	1827.47	ENSG00000085415	615	933.308	ENSG00000099995	1052	3068.6	ENSG00000164096	420	1543.8
ENSG00000128626	991	1827.47	ENSG00000125901	614	931.791	ENSG00000108523	1050	3062.77	ENSG00000177556	420	1543.8
ENSG00000136295	990	1825.62	ENSG00000270106	614	931.791	ENSG00000150093	1050	3062.77	ENSG00000126247	420	1543.8
ENSG00000127564	989	1823.78	ENSG00000131174	613	930.273	ENSG00000113658	1048	3056.93	ENSG00000163162	420	1543.8
ENSG00000137563	988	1821.93	ENSG00000128951	612	928.755	ENSG00000146834	1047	3054.02	ENSG00000165637	419	1540.13
ENSG00000233927	985	1816.4	ENSG00000073060	611	927.238	ENSG00000135862	1047	3054.02	ENSG00000056097	419	1540.13
ENSG00000167460	984	1814.56	ENSG00000198171	611	927.238	ENSG00000197728	1046	3051.1	ENSG00000110367	418	1536.45
ENSG00000006712	982	1810.87	ENSG00000074842	611	927.238	ENSG00000155561	1046	3051.1	ENSG00000196236	418	1536.45
ENSG00000175792	982	1810.87	ENSG00000170348	610	925.72	ENSG00000165655	1045	3048.18	ENSG00000270106	417	1532.78
ENSG00000143977	981	1809.02	ENSG00000188706	609	924.203	ENSG00000059573	1045	3048.18	ENSG00000125841	417	1532.78
ENSG00000143155	980	1807.18	ENSG00000124214	609	924.203	ENSG00000126698	1040	3033.6	ENSG00000104687	417	1532.78
ENSG00000179134	980	1807.18	ENSG00000133315	609	924.203	ENSG00000123080	1039	3030.68	ENSG00000135269	417	1532.78
ENSG00000135940	978	1803.49	ENSG00000188375	608	922.685	ENSG00000079459	1037	3024.85	ENSG00000126249	417	1532.78
ENSG00000174136	978	1803.49	ENSG00000242485	608	922.685	ENSG00000140575	1036	3021.93	ENSG00000144724	416	1529.1
ENSG00000133065	977	1801.65	ENSG00000185900	607	921.167	ENSG00000156411	1036	3021.93	ENSG00000128951	416	1529.1
ENSG00000124571	977	1801.65	ENSG00000111206	607	921.167	ENSG00000183864	1035	3019.01	ENSG00000267260	415	1525.42
ENSG00000120896	976	1799.8	ENSG00000010292	607	921.167	ENSG00000100888	1034	3016.1	ENSG00000173207	415	1525.42
ENSG00000116455	975	1797.96	ENSG00000232119	607	921.167	ENSG00000120694	1034	3016.1	ENSG00000075856	415	1525.42
ENSG00000071564	974	1796.12	ENSG00000092841	607	921.167	ENSG00000105171	1034	3016.1	ENSG00000149313	415	1525.42
ENSG00000169895	974	1796.12	ENSG00000140612	606	919.65	ENSG00000149547	1031	3007.35	ENSG00000198366	415	1525.42
ENSG00000105699	973	1794.27	ENSG00000114850	606	919.65	ENSG00000104529	1031	3007.35	ENSG00000123297	414	1521.75
ENSG00000138795	973	1794.27	ENSG00000155096	606	919.65	ENSG00000100138	1031	3007.35	ENSG00000169710	414	1521.75
ENSG00000136628	972	1792.43	ENSG00000198818	605	918.132	ENSG00000183011	1029	3001.51	ENSG00000166181	414	1521.75
ENSG00000168264	972	1792.43	ENSG00000174886	605	918.132	ENSG00000187145	1029	3001.51	ENSG00000215472	414	1521.75
ENSG00000063854	972	1792.43	ENSG00000169439	604	916.615	ENSG00000183978	1029	3001.51	ENSG00000158864	413	1518.07
ENSG00000100485	972	1792.43	ENSG00000179981	604	916.615	ENSG00000163956	1028	2998.6	ENSG00000096696	413	1518.07
ENSG00000188706	972	1792.43	ENSG00000114978	603	915.097	ENSG00000146281	1027	2995.68	ENSG00000213465	411	1510.72
ENSG00000100664	970	1788.74	ENSG00000162430	602	913.58	ENSG00000125148	1027	2995.68	ENSG00000185883	410	1507.05
ENSG00000152795	970	1788.74	ENSG00000141349	598	907.509	ENSG00000107929	1027	2995.68	ENSG00000134453	409	1503.37
ENSG00000120265	969	1786.9	ENSG00000173638	598	907.509	ENSG00000125995	1026	2992.76	ENSG00000172053	409	1503.37
ENSG00000102172	969	1786.9	ENSG00000125166	598	907.509	ENSG00000123297	1024	2986.93	ENSG00000143549	408	1499.69
ENSG00000130299	968	1785.05	ENSG00000134049	598	907.509	ENSG00000134375	1023	2984.01	ENSG00000143198	408	1499.69
ENSG00000163320	967	1783.21	ENSG00000205609	597	905.992	ENSG00000103549	1022	2981.09	ENSG00000127463	408	1499.69
ENSG00000103653	967	1783.21	ENSG00000156599	597	905.992	ENSG00000116459	1021	2978.18	ENSG00000110717	408	1499.69
ENSG00000143776	967	1783.21	ENSG00000133119	597	905.992	ENSG00000116161	1021	2978.18	ENSG00000101126	406	1492.34
ENSG00000138071	967	1783.21	ENSG00000160752	596	904.474	ENSG00000179041	1020	2975.26	ENSG00000059573	405	1488.67
ENSG00000162585	966	1781.36	ENSG00000006625	596	904.474	ENSG00000083520	1020	2975.26	ENSG00000120705	405	1488.67
ENSG00000123144	964	1777.68	ENSG00000115310	596	904.474	ENSG00000182307	1020	2975.26	ENSG00000117691	405	1488.67
ENSG00000268173	964	1777.68	ENSG00000263809	596	904.474	ENSG00000152127	1018	2969.43	ENSG00000085276	405	1488.67
ENSG00000167972	964	1777.68	ENSG00000156642	593	899.921	ENSG00000165934	1017	2966.51	ENSG00000135052	405	1488.67
ENSG00000004487	964	1777.68	ENSG00000160209	593	899.921	ENSG00000184575	1016	2963.59	ENSG00000138071	403	1481.32
ENSG00000139921	964	1777.68	ENSG00000086300	592	898.404	ENSG00000084652	1015	2960.68	ENSG00000111237	403	1481.32
ENSG00000183684	963	1775.83	ENSG00000166913	591	896.886	ENSG00000085276	1015	2960.68	ENSG00000129235	403	1481.32
ENSG00000137409	963	1775.83	ENSG00000095139	591	896.886	ENSG00000167721	1014	2957.76	ENSG00000243927	403	1481.32
ENSG00000130706	962	1773.99	ENSG00000140545	591	896.886	ENSG00000149480	1013	2954.84	ENSG00000062650	403	1481.32
ENSG00000130731	961	1772.14	ENSG00000131051	591	896.886	ENSG00000099977	1012	2951.92	ENSG00000197771	403	1481.32
ENSG00000126777	960	1770.3	ENSG00000116962	591	896.886	ENSG00000181039	1012	2951.92	ENSG00000140943	402	1477.64
ENSG00000157933	959	1768.46	ENSG00000250479	590	895.369	ENSG00000023734	1011	2949.01	ENSG00000029363	402	1477.64
ENSG00000091140	959	1768.46	ENSG00000175183	590	895.369	ENSG00000124193	1006	2934.42	ENSG00000067057	402	1477.64
ENSG00000158615	959	1768.46	ENSG00000100442	590	895.369	ENSG00000117362	1005	2931.51	ENSG00000134086	401	1473.96
ENSG00000101294	958	1766.61	ENSG00000244462	590	895.369	ENSG00000140829	1002	2922.76	ENSG00000010244	401	1473.96
ENSG00000106031	957	1764.77	ENSG00000113732	590	895.369	ENSG00000141759	1001	2919.84	ENSG00000166847	399	1466.61
ENSG00000141424	957	1764.77	ENSG00000174948	589	893.851	ENSG00000093000	998	2911.09	ENSG00000183337	399	1466.61
ENSG00000137310	956	1762.92	ENSG00000172716	589	893.851	ENSG00000140990	997	2908.17	ENSG00000270800	398	1462.94
ENSG00000022840	955	1761.08	ENSG00000149948	589	893.851	ENSG00000156873	997	2908.17	ENSG00000187145	398	1462.94
ENSG00000135916	955	1761.08	ENSG00000129250	589	893.851	ENSG00000087263	997	2908.17	ENSG00000131507	398	1462.94
ENSG00000171490	955	1761.08	ENSG00000141367	588	892.334	ENSG00000007202	995	2902.34	ENSG00000163629	398	1462.94
ENSG00000034713	954	1759.24	ENSG00000164134	588	892.334	ENSG00000127540	993	2896.5	ENSG00000108278	398	1462.94
ENSG00000125970	952	1755.55	ENSG00000136628	588	892.334	ENSG00000114942	993	2896.5	ENSG00000137337	397	1459.26
ENSG00000123595	952	1755.55	ENSG00000112096	588	892.334	ENSG00000134824	992	2893.59	ENSG00000075785	397	1459.26
ENSG00000102978	950	1751.86	ENSG00000254870	587	890.816	ENSG00000132128	990	2887.75	ENSG00000117335	396	1455.59
ENSG00000171603	949	1750.01	ENSG00000135916	587	890.816	ENSG00000155115	988	2881.92	ENSG00000075391	396	1455.59
ENSG00000076248	949	1750.01	ENSG00000103653	587	890.816	ENSG00000184992	987	2879	ENSG00000111481	396	1455.59
ENSG00000197409	948	1748.17	ENSG00000248919	587	890.816	ENSG00000078808	986	2876.08	ENSG00000077312	395	1451.91
ENSG00000180389	947	1746.33	ENSG00000237190	587	890.816	ENSG00000198668	986	2876.08	ENSG00000187555	395	1451.91
ENSG00000244005	947	1746.33	ENSG00000118816	586	889.298	ENSG00000146109	985	2873.17	ENSG00000133398	395	1451.91
ENSG00000119318	946	1744.48	ENSG00000123374	585	887.781	ENSG00000004455	985	2873.17	ENSG00000120265	394	1448.23
ENSG00000092148	946	1744.48	ENSG00000101474	585	887.781	ENSG00000177613	983	2867.33	ENSG00000065559	394	1448.23
ENSG00000169692	946	1744.48	ENSG00000167930	585	887.781	ENSG00000114062	983	2867.33	ENSG00000196591	393	1444.56
ENSG00000167325	945	1742.64	ENSG00000159593	584	886.263	ENSG00000111605	982	2864.42	ENSG00000198420	392	1440.88
ENSG00000138085	944	1740.79	ENSG00000005893	583	884.746	ENSG00000073578	982	2864.42	ENSG00000108344	392	1440.88
ENSG00000162298	944	1740.79	ENSG00000081870	582	883.228	ENSG00000075826	980	2858.58	ENSG00000085999	392	1440.88
ENSG00000163590	944	1740.79	ENSG00000143198	582	883.228	ENSG00000166747	980	2858.58	ENSG00000153107	392	1440.88
ENSG00000103035	944	1740.79	ENSG00000110497	582	883.228	ENSG00000160193	979	2855.67	ENSG00000083896	391	1437.21
ENSG00000124214	943	1738.95	ENSG00000177889	581	881.711	ENSG00000150593	975	2844	ENSG00000198492	390	1433.53
ENSG00000131504	943	1738.95	ENSG00000170689	581	881.711	ENSG00000136824	975	2844	ENSG00000105887	390	1433.53
ENSG00000129250	942	1737.11	ENSG00000259040	581	881.711	ENSG00000101084	974	2841.08	ENSG00000181007	390	1433.53
ENSG00000170689	942	1737.11	ENSG00000159256	581	881.711	ENSG00000155463	973	2838.16	ENSG00000171735	390	1433.53
ENSG00000189043	941	1735.26	ENSG00000121380	580	880.193	ENSG00000268083	973	2838.16	ENSG00000105819	390	1433.53
ENSG00000116459	941	1735.26	ENSG00000123595	580	880.193	ENSG00000206503	973	2838.16	ENSG00000240694	389	1429.86
ENSG00000243147	940	1733.42	ENSG00000130299	580	880.193	ENSG00000178741	972	2835.25	ENSG00000133169	389	1429.86
ENSG00000196781	939	1731.57	ENSG00000063854	579	878.675	ENSG00000188846	971	2832.33	ENSG00000153201	389	1429.86
ENSG00000159593	937	1727.89	ENSG00000136485	578	877.158	ENSG00000092148	970	2829.41	ENSG00000100811	389	1429.86
ENSG00000100442	936	1726.04	ENSG00000044115	577	875.64	ENSG00000229833	968	2823.58	ENSG00000171314	389	1429.86
ENSG00000166562	936	1726.04	ENSG00000164535	577	875.64	ENSG00000111897	968	2823.58	ENSG00000163463	389	1429.86
ENSG00000135506	935	1724.2	ENSG00000034713	576	874.123	ENSG00000168385	967	2820.66	ENSG00000116455	389	1429.86
ENSG00000109475	934	1722.35	ENSG00000138795	576	874.123	ENSG00000066279	967	2820.66	ENSG00000198353	388	1426.18
ENSG00000183172	934	1722.35	ENSG00000115233	576	874.123	ENSG00000102225	966	2817.75	ENSG00000158042	388	1426.18
ENSG00000198242	934	1722.35	ENSG00000058804	575	872.605	ENSG00000168209	966	2817.75	ENSG00000075239	388	1426.18
ENSG00000085415	934	1722.35	ENSG00000179271	573	869.57	ENSG00000144724	965	2814.83	ENSG00000258643	388	1426.18
ENSG00000108639	933	1720.51	ENSG00000187522	571	866.535	ENSG00000146966	964	2811.91	ENSG00000126768	388	1426.18
ENSG00000084733	933	1720.51	ENSG00000110917	571	866.535	ENSG00000096063	962	2806.08	ENSG00000184992	387	1422.5
ENSG00000178531	933	1720.51	ENSG00000135931	571	866.535	ENSG00000160221	962	2806.08	ENSG00000082805	387	1422.5
ENSG00000145349	932	1718.67	ENSG00000004487	571	866.535	ENSG00000137807	961	2803.16	ENSG00000102225	387	1422.5
ENSG00000101084	932	1718.67	ENSG00000157445	570	865.017	ENSG00000103769	959	2797.33	ENSG00000100410	387	1422.5
ENSG00000126934	932	1718.67	ENSG00000153157	570	865.017	ENSG00000047578	958	2794.41	ENSG00000170855	385	1415.15
ENSG00000076604	931	1716.82	ENSG00000071655	570	865.017	ENSG00000180992	958	2794.41	ENSG00000141543	385	1415.15
ENSG00000120256	930	1714.98	ENSG00000120254	569	863.5	ENSG00000256646	958	2794.41	ENSG00000124702	385	1415.15
ENSG00000161939	930	1714.98	ENSG00000197914	568	861.982	ENSG00000083857	957	2791.49	ENSG00000006712	385	1415.15
ENSG00000177697	930	1714.98	ENSG00000164304	568	861.982	ENSG00000117395	957	2791.49	ENSG00000124571	384	1411.48
ENSG00000171135	929	1713.13	ENSG00000134910	568	861.982	ENSG00000073614	953	2779.83	ENSG00000186020	384	1411.48
ENSG00000112992	929	1713.13	ENSG00000167522	568	861.982	ENSG00000182831	952	2776.91	ENSG00000100644	383	1407.8
ENSG00000054598	928	1711.29	ENSG00000126785	567	860.465	ENSG00000141279	950	2771.08	ENSG00000143811	383	1407.8
ENSG00000147044	927	1709.45	ENSG00000132591	566	858.947	ENSG00000153827	949	2768.16	ENSG00000074201	383	1407.8
ENSG00000100225	926	1707.6	ENSG00000157087	566	858.947	ENSG00000143575	947	2762.32	ENSG00000060138	383	1407.8
ENSG00000175216	923	1702.07	ENSG00000119318	566	858.947	ENSG00000137955	946	2759.41	ENSG00000125148	382	1404.13
ENSG00000183527	923	1702.07	ENSG00000198176	566	858.947	ENSG00000130935	946	2759.41	ENSG00000101255	382	1404.13
ENSG00000167548	922	1700.23	ENSG00000182512	565	857.429	ENSG00000116478	945	2756.49	ENSG00000173276	382	1404.13
ENSG00000169223	921	1698.38	ENSG00000198363	565	857.429	ENSG00000143252	944	2753.57	ENSG00000268083	380	1396.77
ENSG00000184613	921	1698.38	ENSG00000266997	565	857.429	ENSG00000167173	944	2753.57	ENSG00000089737	380	1396.77
ENSG00000134049	921	1698.38	ENSG00000084733	565	857.429	ENSG00000114573	942	2747.74	ENSG00000165934	380	1396.77
ENSG00000242485	920	1696.54	ENSG00000138758	565	857.429	ENSG00000108671	941	2744.82	ENSG00000145833	380	1396.77
ENSG00000143951	920	1696.54	ENSG00000152558	564	855.912	ENSG00000110987	939	2738.99	ENSG00000168274	380	1396.77
ENSG00000109472	920	1696.54	ENSG00000161939	563	854.394	ENSG00000082153	937	2733.16	ENSG00000163382	379	1393.1
ENSG00000183598	920	1696.54	ENSG00000146966	562	852.877	ENSG00000091527	937	2733.16	ENSG00000169223	379	1393.1
ENSG00000155189	920	1696.54	ENSG00000114251	562	852.877	ENSG00000114686	936	2730.24	ENSG00000125877	378	1389.42
ENSG00000083312	920	1696.54	ENSG00000141441	562	852.877	ENSG00000214736	935	2727.32	ENSG00000167969	378	1389.42
ENSG00000100241	918	1692.85	ENSG00000128245	561	851.359	ENSG00000141378	935	2727.32	ENSG00000270136	378	1389.42
ENSG00000131495	917	1691	ENSG00000079332	561	851.359	ENSG00000132155	934	2724.4	ENSG00000253506	377	1385.75
ENSG00000100591	916	1689.16	ENSG00000171490	561	851.359	ENSG00000156860	933	2721.49	ENSG00000088325	376	1382.07
ENSG00000171735	916	1689.16	ENSG00000123144	560	849.842	ENSG00000125977	933	2721.49	ENSG00000198860	374	1374.72
ENSG00000115233	915	1687.32	ENSG00000169738	560	849.842	ENSG00000103502	933	2721.49	ENSG00000075131	374	1374.72
ENSG00000167747	914	1685.47	ENSG00000012232	560	849.842	ENSG00000070669	932	2718.57	ENSG00000047932	374	1374.72
ENSG00000110536	913	1683.63	ENSG00000141580	559	848.324	ENSG00000049656	932	2718.57	ENSG00000257529	374	1374.72
ENSG00000120742	913	1683.63	ENSG00000173113	559	848.324	ENSG00000175063	931	2715.65	ENSG00000078808	374	1374.72
ENSG00000160209	913	1683.63	ENSG00000196367	559	848.324	ENSG00000106244	931	2715.65	ENSG00000101871	374	1374.72
ENSG00000167930	911	1679.94	ENSG00000077809	559	848.324	ENSG00000184787	930	2712.74	ENSG00000130707	373	1371.04
ENSG00000117335	911	1679.94	ENSG00000113575	557	845.289	ENSG00000174948	930	2712.74	ENSG00000109084	373	1371.04
ENSG00000185090	911	1679.94	ENSG00000071994	557	845.289	ENSG00000197892	930	2712.74	ENSG00000164985	373	1371.04
ENSG00000103275	910	1678.1	ENSG00000131153	556	843.771	ENSG00000223496	928	2706.9	ENSG00000131795	373	1371.04
ENSG00000064115	910	1678.1	ENSG00000109472	556	843.771	ENSG00000198590	927	2703.99	ENSG00000169905	373	1371.04
ENSG00000065613	909	1676.25	ENSG00000127337	556	843.771	ENSG00000156802	927	2703.99	ENSG00000108256	372	1367.37
ENSG00000111843	909	1676.25	ENSG00000022840	555	842.254	ENSG00000112249	927	2703.99	ENSG00000115310	372	1367.37
ENSG00000250479	908	1674.41	ENSG00000178057	555	842.254	ENSG00000089248	926	2701.07	ENSG00000124942	372	1367.37
ENSG00000095139	907	1672.56	ENSG00000147044	555	842.254	ENSG00000165688	925	2698.15	ENSG00000198668	372	1367.37
ENSG00000141252	906	1670.72	ENSG00000166562	555	842.254	ENSG00000130706	924	2695.24	ENSG00000151465	372	1367.37
ENSG00000134590	904	1667.03	ENSG00000148335	555	842.254	ENSG00000053372	922	2689.4	ENSG00000160679	372	1367.37
ENSG00000172336	903	1665.19	ENSG00000112655	554	840.736	ENSG00000241945	921	2686.48	ENSG00000254996	371	1363.69
ENSG00000182985	903	1665.19	ENSG00000105426	554	840.736	ENSG00000136758	921	2686.48	ENSG00000160299	371	1363.69
ENSG00000054118	902	1663.34	ENSG00000205544	553	839.218	ENSG00000253506	921	2686.48	ENSG00000070831	371	1363.69
ENSG00000106588	902	1663.34	ENSG00000239264	553	839.218	ENSG00000161011	920	2683.57	ENSG00000170759	370	1360.02
ENSG00000184787	902	1663.34	ENSG00000173915	551	836.183	ENSG00000135387	919	2680.65	ENSG00000100335	370	1360.02
ENSG00000270136	902	1663.34	ENSG00000164548	550	834.666	ENSG00000204220	919	2680.65	ENSG00000198589	369	1356.34
ENSG00000198743	902	1663.34	ENSG00000171135	550	834.666	ENSG00000101945	918	2677.73	ENSG00000143013	369	1356.34
ENSG00000022267	901	1661.5	ENSG00000106028	549	833.148	ENSG00000167460	917	2674.82	ENSG00000163950	368	1352.67
ENSG00000140497	901	1661.5	ENSG00000086232	549	833.148	ENSG00000130024	917	2674.82	ENSG00000005893	368	1352.67
ENSG00000121774	900	1659.66	ENSG00000269190	549	833.148	ENSG00000108312	916	2671.9	ENSG00000152556	368	1352.67
ENSG00000104419	900	1659.66	ENSG00000116670	549	833.148	ENSG00000152465	916	2671.9	ENSG00000170248	367	1348.99
ENSG00000156860	899	1657.81	ENSG00000130741	548	831.631	ENSG00000116221	913	2663.15	ENSG00000175216	367	1348.99
ENSG00000135829	898	1655.97	ENSG00000108021	548	831.631	ENSG00000148834	912	2660.23	ENSG00000051108	367	1348.99
ENSG00000204713	897	1654.12	ENSG00000075618	548	831.631	ENSG00000107223	912	2660.23	ENSG00000101057	367	1348.99
ENSG00000068120	896	1652.28	ENSG00000143727	548	831.631	ENSG00000075785	911	2657.32	ENSG00000176788	367	1348.99
ENSG00000113575	895	1650.44	ENSG00000157106	547	830.113	ENSG00000130881	906	2642.73	ENSG00000141232	367	1348.99
ENSG00000135018	894	1648.59	ENSG00000167972	547	830.113	ENSG00000039123	906	2642.73	ENSG00000105401	366	1345.31
ENSG00000144028	894	1648.59	ENSG00000187713	546	828.595	ENSG00000162385	905	2639.81	ENSG00000182149	366	1345.31
ENSG00000071994	893	1646.75	ENSG00000092010	546	828.595	ENSG00000100714	905	2639.81	ENSG00000197958	366	1345.31
ENSG00000152413	892	1644.9	ENSG00000001036	546	828.595	ENSG00000164109	905	2639.81	ENSG00000110651	366	1345.31
ENSG00000092421	891	1643.06	ENSG00000121774	546	828.595	ENSG00000133119	905	2639.81	ENSG00000108406	366	1345.31
ENSG00000120889	891	1643.06	ENSG00000147604	545	827.078	ENSG00000112996	902	2631.06	ENSG00000167173	366	1345.31
ENSG00000108510	890	1641.22	ENSG00000083312	545	827.078	ENSG00000125484	899	2622.31	ENSG00000104419	366	1345.31
ENSG00000132612	890	1641.22	ENSG00000177479	545	827.078	ENSG00000148926	898	2619.4	ENSG00000136045	365	1341.64
ENSG00000164828	890	1641.22	ENSG00000022267	544	825.56	ENSG00000153879	898	2619.4	ENSG00000159055	365	1341.64
ENSG00000126432	889	1639.37	ENSG00000171793	544	825.56	ENSG00000065154	895	2610.64	ENSG00000168280	365	1341.64
ENSG00000243927	889	1639.37	ENSG00000116062	544	825.56	ENSG00000165704	894	2607.73	ENSG00000131115	364	1337.96
ENSG00000088832	888	1637.53	ENSG00000103035	544	825.56	ENSG00000140525	894	2607.73	ENSG00000196367	364	1337.96
ENSG00000141441	887	1635.68	ENSG00000108588	543	824.043	ENSG00000169905	893	2604.81	ENSG00000255835	363	1334.29
ENSG00000168175	887	1635.68	ENSG00000159210	542	822.525	ENSG00000007168	892	2601.89	ENSG00000270617	363	1334.29
ENSG00000149948	886	1633.84	ENSG00000162909	542	822.525	ENSG00000100813	892	2601.89	ENSG00000138160	363	1334.29
ENSG00000100632	885	1631.99	ENSG00000105518	541	821.008	ENSG00000101294	891	2598.98	ENSG00000133028	363	1334.29
ENSG00000120451	884	1630.15	ENSG00000111144	541	821.008	ENSG00000143157	891	2598.98	ENSG00000142507	363	1334.29
ENSG00000261717	884	1630.15	ENSG00000166228	540	819.49	ENSG00000125445	890	2596.06	ENSG00000135535	362	1330.61
ENSG00000027001	883	1628.31	ENSG00000106348	540	819.49	ENSG00000136485	890	2596.06	ENSG00000147155	362	1330.61
ENSG00000127616	883	1628.31	ENSG00000129038	540	819.49	ENSG00000198561	888	2590.23	ENSG00000143947	362	1330.61
ENSG00000141580	882	1626.46	ENSG00000171246	540	819.49	ENSG00000160209	887	2587.31	ENSG00000189227	361	1326.94
ENSG00000144674	882	1626.46	ENSG00000133026	540	819.49	ENSG00000126088	887	2587.31	ENSG00000100823	361	1326.94
ENSG00000101166	881	1624.62	ENSG00000205670	540	819.49	ENSG00000124459	886	2584.39	ENSG00000168066	360	1323.26
ENSG00000188375	881	1624.62	ENSG00000168393	539	817.972	ENSG00000149257	886	2584.39	ENSG00000166797	360	1323.26
ENSG00000133318	881	1624.62	ENSG00000100664	539	817.972	ENSG00000142207	884	2578.56	ENSG00000131116	359	1319.58
ENSG00000035403	879	1620.93	ENSG00000159377	539	817.972	ENSG00000072506	884	2578.56	ENSG00000090686	359	1319.58
ENSG00000156411	878	1619.09	ENSG00000167670	538	816.455	ENSG00000066044	882	2572.72	ENSG00000165688	359	1319.58
ENSG00000178057	876	1615.4	ENSG00000100225	538	816.455	ENSG00000006744	882	2572.72	ENSG00000013306	359	1319.58
ENSG00000117411	875	1613.55	ENSG00000080603	537	814.937	ENSG00000177156	881	2569.81	ENSG00000128283	359	1319.58
ENSG00000102804	875	1613.55	ENSG00000198242	536	813.42	ENSG00000069248	881	2569.81	ENSG00000116679	357	1312.23
ENSG00000116670	875	1613.55	ENSG00000109685	536	813.42	ENSG00000153922	881	2569.81	ENSG00000068120	357	1312.23
ENSG00000143153	874	1611.71	ENSG00000177666	536	813.42	ENSG00000119681	881	2569.81	ENSG00000133134	356	1308.56
ENSG00000072364	873	1609.87	ENSG00000120742	535	811.902	ENSG00000163710	877	2558.14	ENSG00000249209	356	1308.56
ENSG00000185928	872	1608.02	ENSG00000100823	535	811.902	ENSG00000136930	877	2558.14	ENSG00000080345	356	1308.56
ENSG00000059573	872	1608.02	ENSG00000122705	535	811.902	ENSG00000125901	876	2555.22	ENSG00000146733	355	1304.88
ENSG00000166986	871	1606.18	ENSG00000177700	534	810.385	ENSG00000177192	875	2552.31	ENSG00000169136	355	1304.88
ENSG00000075239	871	1606.18	ENSG00000150779	533	808.867	ENSG00000047315	875	2552.31	ENSG00000101945	355	1304.88
ENSG00000102181	870	1604.33	ENSG00000164163	533	808.867	ENSG00000125266	874	2549.39	ENSG00000144021	355	1304.88
ENSG00000168137	870	1604.33	ENSG00000065000	532	807.349	ENSG00000101003	874	2549.39	ENSG00000160200	355	1304.88
ENSG00000100811	869	1602.49	ENSG00000169851	532	807.349	ENSG00000124562	873	2546.47	ENSG00000167258	354	1301.21
ENSG00000177971	868	1600.65	ENSG00000101361	532	807.349	ENSG00000205581	873	2546.47	ENSG00000154122	353	1297.53
ENSG00000261732	868	1600.65	ENSG00000260342	532	807.349	ENSG00000128245	873	2546.47	ENSG00000129197	352	1293.85
ENSG00000140157	868	1600.65	ENSG00000116747	532	807.349	ENSG00000143153	872	2543.56	ENSG00000102931	352	1293.85
ENSG00000109606	867	1598.8	ENSG00000184831	531	805.832	ENSG00000120265	871	2540.64	ENSG00000123374	352	1293.85
ENSG00000153827	867	1598.8	ENSG00000115286	531	805.832	ENSG00000065613	871	2540.64	ENSG00000086061	351	1290.18
ENSG00000133119	867	1598.8	ENSG00000138107	531	805.832	ENSG00000105223	871	2540.64	ENSG00000112651	350	1286.5
ENSG00000182197	867	1598.8	ENSG00000168476	530	804.314	ENSG00000126214	871	2540.64	ENSG00000143294	350	1286.5
ENSG00000037474	867	1598.8	ENSG00000104290	529	802.797	ENSG00000034713	871	2540.64	ENSG00000197728	350	1286.5
ENSG00000197747	867	1598.8	ENSG00000189410	529	802.797	ENSG00000198231	871	2540.64	ENSG00000204463	350	1286.5
ENSG00000124942	867	1598.8	ENSG00000182985	528	801.279	ENSG00000259040	870	2537.72	ENSG00000087191	350	1286.5
ENSG00000010810	865	1595.11	ENSG00000184613	528	801.279	ENSG00000100632	869	2534.8	ENSG00000198954	350	1286.5
ENSG00000166181	865	1595.11	ENSG00000119383	527	799.762	ENSG00000188290	869	2534.8	ENSG00000087086	350	1286.5
ENSG00000131781	865	1595.11	ENSG00000164924	527	799.762	ENSG00000101310	868	2531.89	ENSG00000174243	349	1282.83
ENSG00000135766	865	1595.11	ENSG00000090060	527	799.762	ENSG00000090520	867	2528.97	ENSG00000160214	349	1282.83
ENSG00000116062	863	1591.43	ENSG00000083857	526	798.244	ENSG00000168242	865	2523.14	ENSG00000175183	349	1282.83
ENSG00000087302	863	1591.43	ENSG00000076248	526	798.244	ENSG00000130396	865	2523.14	ENSG00000104635	349	1282.83
ENSG00000170291	863	1591.43	ENSG00000099995	526	798.244	ENSG00000079616	865	2523.14	ENSG00000101367	349	1282.83
ENSG00000134086	863	1591.43	ENSG00000064393	526	798.244	ENSG00000100335	865	2523.14	ENSG00000135862	348	1279.15
ENSG00000139579	862	1589.58	ENSG00000143420	525	796.726	ENSG00000146963	865	2523.14	ENSG00000087263	348	1279.15
ENSG00000139641	861	1587.74	ENSG00000133318	525	796.726	ENSG00000187840	864	2520.22	ENSG00000170860	348	1279.15
ENSG00000153395	861	1587.74	ENSG00000168078	524	795.209	ENSG00000118705	864	2520.22	ENSG00000166295	348	1279.15
ENSG00000130309	859	1584.05	ENSG00000169972	524	795.209	ENSG00000267059	864	2520.22	ENSG00000163710	347	1275.48
ENSG00000167670	859	1584.05	ENSG00000148834	524	795.209	ENSG00000141441	863	2517.3	ENSG00000198339	347	1275.48
ENSG00000103257	857	1580.36	ENSG00000169692	524	795.209	ENSG00000196365	863	2517.3	ENSG00000087074	347	1275.48
ENSG00000241343	856	1578.52	ENSG00000137310	523	793.691	ENSG00000167881	862	2514.39	ENSG00000089820	346	1271.8
ENSG00000166228	855	1576.67	ENSG00000139921	523	793.691	ENSG00000102974	862	2514.39	ENSG00000241468	345	1268.12
ENSG00000108654	855	1576.67	ENSG00000135069	523	793.691	ENSG00000105677	861	2511.47	ENSG00000269590	345	1268.12
ENSG00000135931	854	1574.83	ENSG00000167747	522	792.174	ENSG00000172466	861	2511.47	ENSG00000168393	345	1268.12
ENSG00000128791	852	1571.14	ENSG00000167325	521	790.656	ENSG00000154174	861	2511.47	ENSG00000010256	345	1268.12
ENSG00000258315	852	1571.14	ENSG00000130811	521	790.656	ENSG00000122705	859	2505.64	ENSG00000147475	345	1268.12
ENSG00000121892	852	1571.14	ENSG00000176915	520	789.139	ENSG00000116729	857	2499.8	ENSG00000101003	344	1264.45
ENSG00000205670	851	1569.3	ENSG00000065154	520	789.139	ENSG00000122218	856	2496.88	ENSG00000152402	344	1264.45
ENSG00000067167	851	1569.3	ENSG00000163923	520	789.139	ENSG00000179134	856	2496.88	ENSG00000111906	344	1264.45
ENSG00000006625	850	1567.45	ENSG00000138071	519	787.621	ENSG00000076248	856	2496.88	ENSG00000149532	344	1264.45
ENSG00000165609	850	1567.45	ENSG00000071564	519	787.621	ENSG00000187416	853	2488.13	ENSG00000145604	344	1264.45
ENSG00000164754	850	1567.45	ENSG00000168175	518	786.103	ENSG00000160214	851	2482.3	ENSG00000204392	344	1264.45
ENSG00000170027	849	1565.61	ENSG00000135766	518	786.103	ENSG00000253293	851	2482.3	ENSG00000054116	343	1260.77
ENSG00000006831	848	1563.76	ENSG00000106263	518	786.103	ENSG00000141456	851	2482.3	ENSG00000113810	343	1260.77
ENSG00000081870	846	1560.08	ENSG00000091317	518	786.103	ENSG00000125534	850	2479.38	ENSG00000204713	343	1260.77
ENSG00000108604	846	1560.08	ENSG00000078674	518	786.103	ENSG00000178104	849	2476.47	ENSG00000117862	342	1257.1
ENSG00000188636	845	1558.23	ENSG00000122203	517	784.586	ENSG00000113583	849	2476.47	ENSG00000154305	342	1257.1
ENSG00000134871	845	1558.23	ENSG00000172301	517	784.586	ENSG00000198176	846	2467.72	ENSG00000168938	342	1257.1
ENSG00000188186	844	1556.39	ENSG00000106615	517	784.586	ENSG00000143947	845	2464.8	ENSG00000180574	341	1253.42
ENSG00000070814	844	1556.39	ENSG00000055917	516	783.068	ENSG00000255835	845	2464.8	ENSG00000137038	341	1253.42
ENSG00000116221	844	1556.39	ENSG00000116455	516	783.068	ENSG00000187193	845	2464.8	ENSG00000110987	341	1253.42
ENSG00000257599	844	1556.39	ENSG00000177879	516	783.068	ENSG00000113360	844	2461.88	ENSG00000229833	341	1253.42
ENSG00000113732	844	1556.39	ENSG00000170291	515	781.551	ENSG00000151923	843	2458.96	ENSG00000170291	341	1253.42
ENSG00000183723	842	1552.7	ENSG00000217930	515	781.551	ENSG00000177383	842	2456.05	ENSG00000130935	340	1249.74
ENSG00000101144	842	1552.7	ENSG00000008130	513	778.516	ENSG00000111481	841	2453.13	ENSG00000092820	340	1249.74
ENSG00000268193	841	1550.86	ENSG00000156471	513	778.516	ENSG00000090615	841	2453.13	ENSG00000070961	340	1249.74
ENSG00000131153	841	1550.86	ENSG00000213719	513	778.516	ENSG00000161179	841	2453.13	ENSG00000151914	340	1249.74
ENSG00000100345	841	1550.86	ENSG00000053371	512	776.998	ENSG00000099795	839	2447.3	ENSG00000101310	340	1249.74
ENSG00000185896	840	1549.01	ENSG00000125818	511	775.48	ENSG00000204713	838	2444.38	ENSG00000101220	339	1246.07
ENSG00000092820	840	1549.01	ENSG00000063046	510	773.963	ENSG00000198087	838	2444.38	ENSG00000140450	339	1246.07
ENSG00000171314	840	1549.01	ENSG00000108654	510	773.963	ENSG00000108528	838	2444.38	ENSG00000003056	339	1246.07
ENSG00000112335	839	1547.17	ENSG00000132382	510	773.963	ENSG00000087074	837	2441.46	ENSG00000167196	339	1246.07
ENSG00000141376	838	1545.32	ENSG00000111666	508	770.928	ENSG00000163162	837	2441.46	ENSG00000147955	338	1242.39
ENSG00000114978	838	1545.32	ENSG00000108344	508	770.928	ENSG00000160213	837	2441.46	ENSG00000167470	338	1242.39
ENSG00000173457	837	1543.48	ENSG00000104419	507	769.41	ENSG00000011260	836	2438.55	ENSG00000104848	338	1242.39
ENSG00000071539	835	1539.79	ENSG00000175216	507	769.41	ENSG00000183291	836	2438.55	ENSG00000130713	338	1242.39
ENSG00000176915	835	1539.79	ENSG00000054118	507	769.41	ENSG00000154305	834	2432.71	ENSG00000159322	337	1238.72
ENSG00000165264	834	1537.95	ENSG00000077549	506	767.893	ENSG00000163041	833	2429.8	ENSG00000139163	337	1238.72
ENSG00000138760	834	1537.95	ENSG00000099797	506	767.893	ENSG00000083896	832	2426.88	ENSG00000161326	337	1238.72
ENSG00000177666	832	1534.26	ENSG00000188186	505	766.375	ENSG00000169718	831	2423.96	ENSG00000179981	337	1238.72
ENSG00000258790	832	1534.26	ENSG00000102409	505	766.375	ENSG00000159210	830	2421.04	ENSG00000196557	336	1235.04
ENSG00000067992	832	1534.26	ENSG00000141543	505	766.375	ENSG00000108510	830	2421.04	ENSG00000140525	336	1235.04
ENSG00000112096	831	1532.42	ENSG00000139579	505	766.375	ENSG00000165078	830	2421.04	ENSG00000116133	336	1235.04
ENSG00000143061	830	1530.57	ENSG00000103769	504	764.857	ENSG00000060339	830	2421.04	ENSG00000148411	336	1235.04
ENSG00000228144	829	1528.73	ENSG00000183598	504	764.857	ENSG00000140374	829	2418.13	ENSG00000166848	336	1235.04
ENSG00000183255	829	1528.73	ENSG00000167792	503	763.34	ENSG00000172590	829	2418.13	ENSG00000153037	335	1231.37
ENSG00000150593	828	1526.88	ENSG00000103591	503	763.34	ENSG00000198890	827	2412.29	ENSG00000188186	335	1231.37
ENSG00000197771	828	1526.88	ENSG00000070814	503	763.34	ENSG00000035403	827	2412.29	ENSG00000126432	334	1227.69
ENSG00000054277	828	1526.88	ENSG00000100092	503	763.34	ENSG00000005339	827	2412.29	ENSG00000087087	333	1224.01
ENSG00000125430	827	1525.04	ENSG00000130706	502	761.822	ENSG00000079482	826	2409.38	ENSG00000168242	333	1224.01
ENSG00000182481	827	1525.04	ENSG00000182481	502	761.822	ENSG00000196712	825	2406.46	ENSG00000012963	333	1224.01
ENSG00000231925	825	1521.35	ENSG00000108578	502	761.822	ENSG00000162923	825	2406.46	ENSG00000139684	333	1224.01
ENSG00000169100	825	1521.35	ENSG00000173457	502	761.822	ENSG00000054267	825	2406.46	ENSG00000168385	333	1224.01
ENSG00000198792	824	1519.51	ENSG00000108639	501	760.305	ENSG00000154723	825	2406.46	ENSG00000123080	332	1220.34
ENSG00000255302	824	1519.51	ENSG00000085276	501	760.305	ENSG00000122783	824	2403.54	ENSG00000183808	332	1220.34
ENSG00000175215	824	1519.51	ENSG00000037474	501	760.305	ENSG00000085662	822	2397.71	ENSG00000130826	332	1220.34
ENSG00000100393	823	1517.66	ENSG00000160113	501	760.305	ENSG00000095002	822	2397.71	ENSG00000130766	331	1216.66
ENSG00000080189	823	1517.66	ENSG00000172531	501	760.305	ENSG00000109332	821	2394.79	ENSG00000104529	331	1216.66
ENSG00000113360	823	1517.66	ENSG00000135506	500	758.787	ENSG00000130713	821	2394.79	ENSG00000067992	331	1216.66
ENSG00000082701	822	1515.82	ENSG00000133169	500	758.787	ENSG00000177885	820	2391.88	ENSG00000177156	331	1216.66
ENSG00000005700	821	1513.97	ENSG00000092820	500	758.787	ENSG00000078140	820	2391.88	ENSG00000105583	331	1216.66
ENSG00000113441	820	1512.13	ENSG00000198836	500	758.787	ENSG00000164548	819	2388.96	ENSG00000136485	331	1216.66
ENSG00000142156	820	1512.13	ENSG00000166359	500	758.787	ENSG00000169100	818	2386.04	ENSG00000035403	331	1216.66
ENSG00000115541	818	1508.44	ENSG00000160216	500	758.787	ENSG00000213719	818	2386.04	ENSG00000126016	331	1216.66
ENSG00000163291	818	1508.44	ENSG00000198590	500	758.787	ENSG00000198898	817	2383.12	ENSG00000105171	330	1212.99
ENSG00000180447	818	1508.44	ENSG00000138085	499	757.269	ENSG00000100129	815	2377.29	ENSG00000125450	330	1212.99
ENSG00000100280	817	1506.6	ENSG00000166181	499	757.269	ENSG00000089053	814	2374.37	ENSG00000100813	329	1209.31
ENSG00000152104	816	1504.75	ENSG00000196511	498	755.752	ENSG00000149532	814	2374.37	ENSG00000079616	329	1209.31
ENSG00000203813	816	1504.75	ENSG00000125656	498	755.752	ENSG00000100220	813	2371.46	ENSG00000198604	328	1205.64
ENSG00000136485	815	1502.91	ENSG00000150593	498	755.752	ENSG00000136156	812	2368.54	ENSG00000204220	328	1205.64
ENSG00000196576	815	1502.91	ENSG00000121892	498	755.752	ENSG00000102226	812	2368.54	ENSG00000106006	328	1205.64
ENSG00000128973	815	1502.91	ENSG00000140497	497	754.234	ENSG00000078399	812	2368.54	ENSG00000112378	328	1205.64
ENSG00000133275	815	1502.91	ENSG00000168137	497	754.234	ENSG00000196226	812	2368.54	ENSG00000160213	327	1201.96
ENSG00000106028	814	1501.07	ENSG00000170558	496	752.717	ENSG00000127463	811	2365.62	ENSG00000155959	327	1201.96
ENSG00000163629	813	1499.22	ENSG00000204713	496	752.717	ENSG00000085224	811	2365.62	ENSG00000167380	327	1201.96
ENSG00000116521	812	1497.38	ENSG00000134871	495	751.199	ENSG00000145425	810	2362.71	ENSG00000071626	326	1198.28
ENSG00000073111	812	1497.38	ENSG00000135269	494	749.682	ENSG00000164754	810	2362.71	ENSG00000183864	326	1198.28
ENSG00000168090	811	1495.53	ENSG00000101558	494	749.682	ENSG00000127774	809	2359.79	ENSG00000101191	326	1198.28
ENSG00000105698	811	1495.53	ENSG00000047578	494	749.682	ENSG00000102393	808	2356.87	ENSG00000109390	326	1198.28
ENSG00000070831	809	1491.85	ENSG00000131462	494	749.682	ENSG00000160551	808	2356.87	ENSG00000165194	326	1198.28
ENSG00000179981	809	1491.85	ENSG00000171792	493	748.164	ENSG00000143333	807	2353.96	ENSG00000138495	326	1198.28
ENSG00000183722	808	1490	ENSG00000109861	493	748.164	ENSG00000124789	807	2353.96	ENSG00000085872	325	1194.61
ENSG00000197914	806	1486.31	ENSG00000213965	492	746.646	ENSG00000198954	806	2351.04	ENSG00000141378	325	1194.61
ENSG00000100888	806	1486.31	ENSG00000167548	492	746.646	ENSG00000134910	806	2351.04	ENSG00000268400	325	1194.61
ENSG00000164713	806	1486.31	ENSG00000167863	492	746.646	ENSG00000117139	806	2351.04	ENSG00000163956	325	1194.61
ENSG00000100350	806	1486.31	ENSG00000126838	492	746.646	ENSG00000169855	805	2348.12	ENSG00000128245	325	1194.61
ENSG00000164081	806	1486.31	ENSG00000143126	491	745.129	ENSG00000176915	805	2348.12	ENSG00000148248	325	1194.61
ENSG00000104290	806	1486.31	ENSG00000083168	491	745.129	ENSG00000131116	805	2348.12	ENSG00000108582	325	1194.61
ENSG00000100714	805	1484.47	ENSG00000155959	491	745.129	ENSG00000121083	804	2345.2	ENSG00000101843	324	1190.93
ENSG00000260027	805	1484.47	ENSG00000141252	491	745.129	ENSG00000106261	804	2345.2	ENSG00000011260	324	1190.93
ENSG00000157837	805	1484.47	ENSG00000035403	490	743.611	ENSG00000138071	803	2342.29	ENSG00000167900	324	1190.93
ENSG00000111144	803	1480.78	ENSG00000106031	490	743.611	ENSG00000239264	803	2342.29	ENSG00000080603	324	1190.93
ENSG00000172301	803	1480.78	ENSG00000104973	489	742.094	ENSG00000170291	803	2342.29	ENSG00000090863	324	1190.93
ENSG00000165934	803	1480.78	ENSG00000169592	489	742.094	ENSG00000164091	803	2342.29	ENSG00000164828	324	1190.93
ENSG00000117020	802	1478.94	ENSG00000119421	489	742.094	ENSG00000198339	802	2339.37	ENSG00000184985	324	1190.93
ENSG00000167792	802	1478.94	ENSG00000127616	489	742.094	ENSG00000112245	801	2336.45	ENSG00000255526	324	1190.93
ENSG00000134910	802	1478.94	ENSG00000100241	488	740.576	ENSG00000058262	801	2336.45	ENSG00000168936	323	1187.26
ENSG00000173473	802	1478.94	ENSG00000231925	488	740.576	ENSG00000134453	799	2330.62	ENSG00000102178	322	1183.58
ENSG00000168092	802	1478.94	ENSG00000139324	487	739.059	ENSG00000166797	797	2324.79	ENSG00000163882	322	1183.58
ENSG00000145386	801	1477.09	ENSG00000111237	487	739.059	ENSG00000170855	797	2324.79	ENSG00000249915	321	1179.91
ENSG00000090487	801	1477.09	ENSG00000126249	487	739.059	ENSG00000134186	797	2324.79	ENSG00000143374	321	1179.91
ENSG00000177889	801	1477.09	ENSG00000117748	487	739.059	ENSG00000052749	796	2321.87	ENSG00000203760	321	1179.91
ENSG00000005893	801	1477.09	ENSG00000109606	486	737.541	ENSG00000099942	796	2321.87	ENSG00000095002	321	1179.91
ENSG00000143303	801	1477.09	ENSG00000054654	486	737.541	ENSG00000158417	796	2321.87	ENSG00000008130	320	1176.23
ENSG00000077549	800	1475.25	ENSG00000147649	485	736.023	ENSG00000164096	794	2316.04	ENSG00000258465	320	1176.23
ENSG00000138758	799	1473.41	ENSG00000131871	484	734.506	ENSG00000183527	794	2316.04	ENSG00000198225	320	1176.23
ENSG00000143420	797	1469.72	ENSG00000168002	484	734.506	ENSG00000165650	794	2316.04	ENSG00000132128	320	1176.23
ENSG00000182979	796	1467.87	ENSG00000125430	483	732.988	ENSG00000090060	793	2313.12	ENSG00000164611	320	1176.23
ENSG00000132382	795	1466.03	ENSG00000130640	483	732.988	ENSG00000144785	792	2310.2	ENSG00000108384	319	1172.55
ENSG00000164109	794	1464.19	ENSG00000104960	483	732.988	ENSG00000134970	792	2310.2	ENSG00000258472	319	1172.55
ENSG00000128951	793	1462.34	ENSG00000076604	482	731.471	ENSG00000108468	792	2310.2	ENSG00000175334	319	1172.55
ENSG00000187522	792	1460.5	ENSG00000233822	482	731.471	ENSG00000106344	791	2307.28	ENSG00000167699	319	1172.55
ENSG00000122203	792	1460.5	ENSG00000102317	482	731.471	ENSG00000129559	790	2304.37	ENSG00000168802	318	1168.88
ENSG00000138138	791	1458.65	ENSG00000163710	481	729.953	ENSG00000090686	789	2301.45	ENSG00000162852	318	1168.88
ENSG00000116984	791	1458.65	ENSG00000197965	481	729.953	ENSG00000089820	789	2301.45	ENSG00000117748	318	1168.88
ENSG00000105983	791	1458.65	ENSG00000120705	481	729.953	ENSG00000129084	788	2298.53	ENSG00000138614	318	1168.88
ENSG00000255339	791	1458.65	ENSG00000123983	480	728.436	ENSG00000082805	786	2292.7	ENSG00000103423	317	1165.2
ENSG00000164304	791	1458.65	ENSG00000115307	480	728.436	ENSG00000100644	786	2292.7	ENSG00000137955	317	1165.2
ENSG00000161013	790	1456.81	ENSG00000102181	480	728.436	ENSG00000168002	786	2292.7	ENSG00000165997	317	1165.2
ENSG00000263809	790	1456.81	ENSG00000014641	480	728.436	ENSG00000096401	784	2286.87	ENSG00000096401	317	1165.2
ENSG00000109113	789	1454.96	ENSG00000125970	480	728.436	ENSG00000257599	784	2286.87	ENSG00000078140	316	1161.53
ENSG00000167323	788	1453.12	ENSG00000108384	479	726.918	ENSG00000196504	784	2286.87	ENSG00000162772	316	1161.53
ENSG00000132591	788	1453.12	ENSG00000109390	479	726.918	ENSG00000151465	783	2283.95	ENSG00000143702	316	1161.53
ENSG00000173113	787	1451.28	ENSG00000187997	479	726.918	ENSG00000146007	783	2283.95	ENSG00000114573	316	1161.53
ENSG00000156471	787	1451.28	ENSG00000168090	479	726.918	ENSG00000099250	783	2283.95	ENSG00000213639	315	1157.85
ENSG00000196176	787	1451.28	ENSG00000141562	479	726.918	ENSG00000165572	783	2283.95	ENSG00000116830	315	1157.85
ENSG00000181039	786	1449.43	ENSG00000166557	478	725.4	ENSG00000048162	783	2283.95	ENSG00000124532	315	1157.85
ENSG00000182611	786	1449.43	ENSG00000146281	478	725.4	ENSG00000163939	781	2278.12	ENSG00000089063	315	1157.85
ENSG00000079462	786	1449.43	ENSG00000101144	478	725.4	ENSG00000170348	780	2275.2	ENSG00000108528	315	1157.85
ENSG00000074842	785	1447.59	ENSG00000182952	477	723.883	ENSG00000111641	780	2275.2	ENSG00000100401	314	1154.18
ENSG00000127481	785	1447.59	ENSG00000071462	477	723.883	ENSG00000097021	780	2275.2	ENSG00000071539	313	1150.5
ENSG00000106615	784	1445.74	ENSG00000112992	477	723.883	ENSG00000138107	778	2269.36	ENSG00000134287	313	1150.5
ENSG00000175029	783	1443.9	ENSG00000010810	476	722.365	ENSG00000213585	777	2266.45	ENSG00000047849	312	1146.82
ENSG00000130821	783	1443.9	ENSG00000127837	476	722.365	ENSG00000143418	776	2263.53	ENSG00000182670	312	1146.82
ENSG00000106348	782	1442.06	ENSG00000079462	476	722.365	ENSG00000100354	776	2263.53	ENSG00000138032	312	1146.82
ENSG00000130313	782	1442.06	ENSG00000125977	476	722.365	ENSG00000147475	776	2263.53	ENSG00000134970	312	1146.82
ENSG00000198546	782	1442.06	ENSG00000185896	475	720.848	ENSG00000269955	776	2263.53	ENSG00000103429	312	1146.82
ENSG00000175414	779	1436.52	ENSG00000065613	475	720.848	ENSG00000168282	775	2260.61	ENSG00000149182	311	1143.15
ENSG00000127337	778	1434.68	ENSG00000101126	475	720.848	ENSG00000068120	772	2251.86	ENSG00000265590	311	1143.15
ENSG00000100796	777	1432.84	ENSG00000134250	475	720.848	ENSG00000131115	772	2251.86	ENSG00000175756	311	1143.15
ENSG00000156299	776	1430.99	ENSG00000117020	475	720.848	ENSG00000029725	772	2251.86	ENSG00000157445	310	1139.47
ENSG00000166557	775	1429.15	ENSG00000152104	474	719.33	ENSG00000185651	771	2248.95	ENSG00000083857	310	1139.47
ENSG00000121380	775	1429.15	ENSG00000112335	474	719.33	ENSG00000104979	770	2246.03	ENSG00000164151	310	1139.47
ENSG00000071575	774	1427.3	ENSG00000183726	474	719.33	ENSG00000188895	769	2243.11	ENSG00000116209	310	1139.47
ENSG00000228474	774	1427.3	ENSG00000158615	474	719.33	ENSG00000104635	768	2240.2	ENSG00000170043	309	1135.8
ENSG00000103502	773	1425.46	ENSG00000143878	473	717.813	ENSG00000160075	768	2240.2	ENSG00000135018	309	1135.8
ENSG00000135269	772	1423.62	ENSG00000106355	473	717.813	ENSG00000152661	767	2237.28	ENSG00000148926	308	1132.12
ENSG00000160310	772	1423.62	ENSG00000196352	473	717.813	ENSG00000125304	766	2234.36	ENSG00000166260	308	1132.12
ENSG00000067064	772	1423.62	ENSG00000161654	473	717.813	ENSG00000100461	766	2234.36	ENSG00000130749	308	1132.12
ENSG00000103769	771	1421.77	ENSG00000107438	472	716.295	ENSG00000133983	766	2234.36	ENSG00000067048	308	1132.12
ENSG00000111206	770	1419.93	ENSG00000138430	472	716.295	ENSG00000182220	766	2234.36	ENSG00000173406	307	1128.45
ENSG00000131899	770	1419.93	ENSG00000111605	472	716.295	ENSG00000047932	766	2234.36	ENSG00000171848	307	1128.45
ENSG00000092010	769	1418.08	ENSG00000067167	471	714.777	ENSG00000137285	763	2225.61	ENSG00000168092	307	1128.45
ENSG00000173905	768	1416.24	ENSG00000106244	471	714.777	ENSG00000160293	762	2222.69	ENSG00000107954	306	1124.77
ENSG00000132142	768	1416.24	ENSG00000145431	471	714.777	ENSG00000105373	762	2222.69	ENSG00000140612	306	1124.77
ENSG00000125266	768	1416.24	ENSG00000168802	471	714.777	ENSG00000204673	762	2222.69	ENSG00000143157	306	1124.77
ENSG00000075618	768	1416.24	ENSG00000162923	471	714.777	ENSG00000174684	760	2216.86	ENSG00000177889	305	1121.09
ENSG00000115307	767	1414.4	ENSG00000106603	471	714.777	ENSG00000072364	759	2213.94	ENSG00000169895	305	1121.09
ENSG00000172893	766	1412.55	ENSG00000144791	471	714.777	ENSG00000254996	759	2213.94	ENSG00000139641	305	1121.09
ENSG00000081692	766	1412.55	ENSG00000106246	471	714.777	ENSG00000067533	758	2211.03	ENSG00000173418	305	1121.09
ENSG00000115524	766	1412.55	ENSG00000108294	470	713.26	ENSG00000006652	757	2208.11	ENSG00000197747	304	1117.42
ENSG00000161800	766	1412.55	ENSG00000256646	470	713.26	ENSG00000010165	757	2208.11	ENSG00000105258	304	1117.42
ENSG00000196914	765	1410.71	ENSG00000047410	469	711.742	ENSG00000129235	757	2208.11	ENSG00000070018	304	1117.42
ENSG00000121083	765	1410.71	ENSG00000126934	469	711.742	ENSG00000213949	756	2205.19	ENSG00000165724	304	1117.42
ENSG00000171130	764	1408.86	ENSG00000179091	468	710.225	ENSG00000100442	756	2205.19	ENSG00000181610	304	1117.42
ENSG00000113719	764	1408.86	ENSG00000166136	468	710.225	ENSG00000126461	755	2202.28	ENSG00000152684	304	1117.42
ENSG00000197930	764	1408.86	ENSG00000132305	468	710.225	ENSG00000135052	755	2202.28	ENSG00000166582	304	1117.42
ENSG00000143878	764	1408.86	ENSG00000164329	468	710.225	ENSG00000133169	755	2202.28	ENSG00000188529	303	1113.74
ENSG00000106603	764	1408.86	ENSG00000174136	468	710.225	ENSG00000169895	754	2199.36	ENSG00000111726	303	1113.74
ENSG00000053371	762	1405.18	ENSG00000108604	468	710.225	ENSG00000065183	754	2199.36	ENSG00000109472	303	1113.74
ENSG00000123349	762	1405.18	ENSG00000112787	468	710.225	ENSG00000095319	753	2196.44	ENSG00000197157	303	1113.74
ENSG00000054116	762	1405.18	ENSG00000116521	468	710.225	ENSG00000116830	753	2196.44	ENSG00000180198	303	1113.74
ENSG00000169972	761	1403.33	ENSG00000168092	467	708.707	ENSG00000188186	752	2193.52	ENSG00000112992	301	1106.39
ENSG00000217555	760	1401.49	ENSG00000165502	467	708.707	ENSG00000173276	752	2193.52	ENSG00000147677	301	1106.39
ENSG00000263020	760	1401.49	ENSG00000228474	467	708.707	ENSG00000135018	752	2193.52	ENSG00000150459	301	1106.39
ENSG00000138107	759	1399.64	ENSG00000226976	467	708.707	ENSG00000147155	752	2193.52	ENSG00000086712	301	1106.39
ENSG00000065154	758	1397.8	ENSG00000162585	467	708.707	ENSG00000121390	751	2190.61	ENSG00000082516	301	1106.39
ENSG00000131871	757	1395.95	ENSG00000111229	466	707.19	ENSG00000112312	750	2187.69	ENSG00000125991	301	1106.39
ENSG00000089327	757	1395.95	ENSG00000203879	466	707.19	ENSG00000163166	750	2187.69	ENSG00000108829	300	1102.72
ENSG00000011485	757	1395.95	ENSG00000157837	466	707.19	ENSG00000167380	750	2187.69	ENSG00000089053	300	1102.72
ENSG00000186283	757	1395.95	ENSG00000105983	465	705.672	ENSG00000163882	750	2187.69	ENSG00000223496	299	1099.04
ENSG00000169750	756	1394.11	ENSG00000091039	465	705.672	ENSG00000148308	749	2184.77	ENSG00000141551	299	1099.04
ENSG00000237190	755	1392.27	ENSG00000168282	465	705.672	ENSG00000182979	747	2178.94	ENSG00000058262	298	1095.36
ENSG00000070018	755	1392.27	ENSG00000126767	464	704.154	ENSG00000136271	747	2178.94	ENSG00000175018	298	1095.36
ENSG00000143624	755	1392.27	ENSG00000177971	464	704.154	ENSG00000120709	746	2176.02	ENSG00000143155	298	1095.36
ENSG00000065268	755	1392.27	ENSG00000120306	464	704.154	ENSG00000184007	746	2176.02	ENSG00000136026	297	1091.69
ENSG00000102317	754	1390.42	ENSG00000130638	464	704.154	ENSG00000124214	746	2176.02	ENSG00000161970	297	1091.69
ENSG00000130294	754	1390.42	ENSG00000147548	464	704.154	ENSG00000075856	746	2176.02	ENSG00000136271	297	1091.69
ENSG00000105976	754	1390.42	ENSG00000183172	463	702.637	ENSG00000105887	745	2173.11	ENSG00000175197	297	1091.69
ENSG00000112146	754	1390.42	ENSG00000153395	463	702.637	ENSG00000101557	745	2173.11	ENSG00000074695	296	1088.01
ENSG00000103121	753	1388.58	ENSG00000100220	460	698.084	ENSG00000119318	744	2170.19	ENSG00000127884	295	1084.34
ENSG00000148834	752	1386.73	ENSG00000160293	460	698.084	ENSG00000203950	743	2167.27	ENSG00000117899	295	1084.34
ENSG00000122034	752	1386.73	ENSG00000135829	460	698.084	ENSG00000134001	742	2164.36	ENSG00000100889	295	1084.34
ENSG00000100836	751	1384.89	ENSG00000090487	460	698.084	ENSG00000205246	742	2164.36	ENSG00000126698	295	1084.34
ENSG00000140406	751	1384.89	ENSG00000156299	460	698.084	ENSG00000140740	742	2164.36	ENSG00000213619	294	1080.66
ENSG00000108344	751	1384.89	ENSG00000102178	460	698.084	ENSG00000168090	741	2161.44	ENSG00000177613	294	1080.66
ENSG00000232119	750	1383.05	ENSG00000103257	459	696.567	ENSG00000124571	741	2161.44	ENSG00000126756	294	1080.66
ENSG00000085276	749	1381.2	ENSG00000205155	459	696.567	ENSG00000241343	741	2161.44	ENSG00000243207	294	1080.66
ENSG00000142784	749	1381.2	ENSG00000135018	459	696.567	ENSG00000074695	741	2161.44	ENSG00000134910	293	1076.99
ENSG00000111885	748	1379.36	ENSG00000188021	458	695.049	ENSG00000153561	740	2158.52	ENSG00000166851	293	1076.99
ENSG00000178234	748	1379.36	ENSG00000176101	458	695.049	ENSG00000137497	739	2155.6	ENSG00000009954	291	1069.63
ENSG00000168389	748	1379.36	ENSG00000203950	458	695.049	ENSG00000058804	739	2155.6	ENSG00000184110	291	1069.63
ENSG00000105514	747	1377.51	ENSG00000179134	458	695.049	ENSG00000198492	738	2152.69	ENSG00000185651	291	1069.63
ENSG00000164134	747	1377.51	ENSG00000243317	458	695.049	ENSG00000105655	738	2152.69	ENSG00000167460	291	1069.63
ENSG00000153147	747	1377.51	ENSG00000228144	458	695.049	ENSG00000197157	738	2152.69	ENSG00000104872	291	1069.63
ENSG00000165997	746	1375.67	ENSG00000015475	456	692.014	ENSG00000112739	738	2152.69	ENSG00000124459	291	1069.63
ENSG00000138073	746	1375.67	ENSG00000134086	456	692.014	ENSG00000117399	737	2149.77	ENSG00000189043	290	1065.96
ENSG00000103426	745	1373.83	ENSG00000138604	456	692.014	ENSG00000113384	737	2149.77	ENSG00000151923	290	1065.96
ENSG00000132388	744	1371.98	ENSG00000137764	455	690.496	ENSG00000143570	736	2146.85	ENSG00000181666	290	1065.96
ENSG00000095787	744	1371.98	ENSG00000102931	455	690.496	ENSG00000197771	736	2146.85	ENSG00000130669	290	1065.96
ENSG00000198818	743	1370.14	ENSG00000268193	454	688.979	ENSG00000120437	734	2141.02	ENSG00000091651	290	1065.96
ENSG00000107438	741	1366.45	ENSG00000117335	454	688.979	ENSG00000257727	734	2141.02	ENSG00000082153	290	1065.96
ENSG00000130638	741	1366.45	ENSG00000145354	454	688.979	ENSG00000043355	733	2138.1	ENSG00000121022	289	1062.28
ENSG00000029364	739	1362.76	ENSG00000073578	454	688.979	ENSG00000100473	733	2138.1	ENSG00000103502	289	1062.28
ENSG00000172831	737	1359.07	ENSG00000146066	454	688.979	ENSG00000168813	732	2135.19	ENSG00000198900	289	1062.28
ENSG00000104960	737	1359.07	ENSG00000123349	453	687.461	ENSG00000133104	732	2135.19	ENSG00000177764	289	1062.28
ENSG00000156709	737	1359.07	ENSG00000139613	452	685.944	ENSG00000157106	731	2132.27	ENSG00000100372	288	1058.61
ENSG00000170275	736	1357.23	ENSG00000165476	451	684.426	ENSG00000114790	731	2132.27	ENSG00000196730	288	1058.61
ENSG00000070614	736	1357.23	ENSG00000164081	450	682.908	ENSG00000172428	731	2132.27	ENSG00000164258	288	1058.61
ENSG00000172057	735	1355.39	ENSG00000100344	450	682.908	ENSG00000155959	731	2132.27	ENSG00000134375	288	1058.61
ENSG00000127483	735	1355.39	ENSG00000112304	449	681.391	ENSG00000213024	730	2129.35	ENSG00000148335	288	1058.61
ENSG00000133027	735	1355.39	ENSG00000104660	448	679.873	ENSG00000115310	729	2126.44	ENSG00000124145	287	1054.93
ENSG00000111676	734	1353.54	ENSG00000110107	448	679.873	ENSG00000070087	729	2126.44	ENSG00000128524	287	1054.93
ENSG00000168393	733	1351.7	ENSG00000173473	447	678.356	ENSG00000164828	728	2123.52	ENSG00000156802	287	1054.93
ENSG00000213551	733	1351.7	ENSG00000006831	446	676.838	ENSG00000179950	728	2123.52	ENSG00000119969	287	1054.93
ENSG00000101384	732	1349.85	ENSG00000162704	446	676.838	ENSG00000021645	727	2120.6	ENSG00000161203	287	1054.93
ENSG00000008130	731	1348.01	ENSG00000113360	445	675.32	ENSG00000100462	726	2117.68	ENSG00000111266	287	1054.93
ENSG00000160214	731	1348.01	ENSG00000126777	445	675.32	ENSG00000109472	725	2114.77	ENSG00000122218	286	1051.26
ENSG00000197714	730	1346.17	ENSG00000185130	444	673.803	ENSG00000116030	725	2114.77	ENSG00000105447	286	1051.26
ENSG00000197965	730	1346.17	ENSG00000159363	444	673.803	ENSG00000115760	724	2111.85	ENSG00000113384	286	1051.26
ENSG00000119383	730	1346.17	ENSG00000255302	443	672.285	ENSG00000126768	724	2111.85	ENSG00000167513	286	1051.26
ENSG00000159239	729	1344.32	ENSG00000182611	443	672.285	ENSG00000169223	724	2111.85	ENSG00000196226	286	1051.26
ENSG00000177425	729	1344.32	ENSG00000221823	442	670.768	ENSG00000260027	724	2111.85	ENSG00000140829	286	1051.26
ENSG00000213719	729	1344.32	ENSG00000164466	442	670.768	ENSG00000110104	723	2108.93	ENSG00000127337	286	1051.26
ENSG00000112759	729	1344.32	ENSG00000154719	442	670.768	ENSG00000155368	723	2108.93	ENSG00000184348	286	1051.26
ENSG00000109390	728	1342.48	ENSG00000105699	442	670.768	ENSG00000131475	722	2106.02	ENSG00000135720	285	1047.58
ENSG00000120137	728	1342.48	ENSG00000184117	442	670.768	ENSG00000106603	722	2106.02	ENSG00000112312	285	1047.58
ENSG00000095906	728	1342.48	ENSG00000160310	441	669.25	ENSG00000137845	722	2106.02	ENSG00000132182	284	1043.9
ENSG00000170571	728	1342.48	ENSG00000065268	441	669.25	ENSG00000167770	721	2103.1	ENSG00000168615	284	1043.9
ENSG00000159377	727	1340.63	ENSG00000260914	440	667.733	ENSG00000140632	721	2103.1	ENSG00000112029	284	1043.9
ENSG00000135069	726	1338.79	ENSG00000105401	440	667.733	ENSG00000135720	720	2100.18	ENSG00000118680	284	1043.9
ENSG00000162704	726	1338.79	ENSG00000175334	440	667.733	ENSG00000165637	719	2097.27	ENSG00000163938	283	1040.23
ENSG00000153561	726	1338.79	ENSG00000100345	440	667.733	ENSG00000204568	718	2094.35	ENSG00000100393	283	1040.23
ENSG00000173915	724	1335.1	ENSG00000172893	440	667.733	ENSG00000038382	718	2094.35	ENSG00000167815	283	1040.23
ENSG00000111237	723	1333.26	ENSG00000072364	440	667.733	ENSG00000132142	718	2094.35	ENSG00000118705	283	1040.23
ENSG00000185130	723	1333.26	ENSG00000133027	440	667.733	ENSG00000214026	717	2091.43	ENSG00000099995	282	1036.55
ENSG00000134851	723	1333.26	ENSG00000268083	439	666.215	ENSG00000061676	717	2091.43	ENSG00000075142	282	1036.55
ENSG00000136240	722	1331.41	ENSG00000078140	439	666.215	ENSG00000170584	713	2079.76	ENSG00000100281	282	1036.55
ENSG00000163681	722	1331.41	ENSG00000143158	438	664.697	ENSG00000104969	713	2079.76	ENSG00000128585	282	1036.55
ENSG00000135597	722	1331.41	ENSG00000100387	438	664.697	ENSG00000121060	712	2076.85	ENSG00000159592	282	1036.55
ENSG00000106244	722	1331.41	ENSG00000165997	437	663.18	ENSG00000121988	712	2076.85	ENSG00000137411	282	1036.55
ENSG00000143727	722	1331.41	ENSG00000174469	437	663.18	ENSG00000183808	711	2073.93	ENSG00000131374	282	1036.55
ENSG00000188021	721	1329.57	ENSG00000173418	437	663.18	ENSG00000203832	709	2068.1	ENSG00000084623	281	1032.88
ENSG00000162923	721	1329.57	ENSG00000184752	437	663.18	ENSG00000173406	709	2068.1	ENSG00000168275	281	1032.88
ENSG00000204394	720	1327.72	ENSG00000171208	436	661.662	ENSG00000113643	709	2068.1	ENSG00000137547	281	1032.88
ENSG00000173402	720	1327.72	ENSG00000077232	436	661.662	ENSG00000135457	708	2065.18	ENSG00000116489	281	1032.88
ENSG00000157106	720	1327.72	ENSG00000136295	435	660.145	ENSG00000163629	707	2062.26	ENSG00000104660	280	1029.2
ENSG00000125868	720	1327.72	ENSG00000075142	435	660.145	ENSG00000169180	707	2062.26	ENSG00000100442	280	1029.2
ENSG00000122705	720	1327.72	ENSG00000153037	434	658.627	ENSG00000243147	706	2059.35	ENSG00000096063	280	1029.2
ENSG00000064726	719	1325.88	ENSG00000156171	434	658.627	ENSG00000170027	706	2059.35	ENSG00000211460	280	1029.2
ENSG00000169925	719	1325.88	ENSG00000145740	434	658.627	ENSG00000135763	704	2053.51	ENSG00000183520	279	1025.53
ENSG00000102931	719	1325.88	ENSG00000152795	434	658.627	ENSG00000133226	704	2053.51	ENSG00000146425	279	1025.53
ENSG00000149257	718	1324.04	ENSG00000163291	433	657.11	ENSG00000117862	704	2053.51	ENSG00000148672	279	1025.53
ENSG00000144815	718	1324.04	ENSG00000160298	433	657.11	ENSG00000065548	703	2050.6	ENSG00000035687	279	1025.53
ENSG00000125901	718	1324.04	ENSG00000101003	432	655.592	ENSG00000164284	703	2050.6	ENSG00000169851	279	1025.53
ENSG00000196498	718	1324.04	ENSG00000132142	432	655.592	ENSG00000070413	703	2050.6	ENSG00000205544	279	1025.53
ENSG00000158290	717	1322.19	ENSG00000120256	432	655.592	ENSG00000013810	703	2050.6	ENSG00000166913	278	1021.85
ENSG00000026297	717	1322.19	ENSG00000089351	432	655.592	ENSG00000140943	703	2050.6	ENSG00000169592	278	1021.85
ENSG00000149084	717	1322.19	ENSG00000177556	432	655.592	ENSG00000131149	702	2047.68	ENSG00000205609	278	1021.85
ENSG00000096063	716	1320.35	ENSG00000055950	432	655.592	ENSG00000104331	702	2047.68	ENSG00000065427	278	1021.85
ENSG00000179271	716	1320.35	ENSG00000134824	431	654.074	ENSG00000189410	702	2047.68	ENSG00000160710	278	1021.85
ENSG00000087365	716	1320.35	ENSG00000163590	431	654.074	ENSG00000213782	702	2047.68	ENSG00000131503	278	1021.85
ENSG00000168002	715	1318.5	ENSG00000096063	431	654.074	ENSG00000005007	701	2044.76	ENSG00000213719	277	1018.17
ENSG00000173786	715	1318.5	ENSG00000103121	431	654.074	ENSG00000108270	701	2044.76	ENSG00000065154	277	1018.17
ENSG00000177879	715	1318.5	ENSG00000100280	430	652.557	ENSG00000179409	700	2041.84	ENSG00000154380	277	1018.17
ENSG00000137288	715	1318.5	ENSG00000070413	430	652.557	ENSG00000149182	700	2041.84	ENSG00000132155	277	1018.17
ENSG00000113384	713	1314.82	ENSG00000198900	429	651.039	ENSG00000228716	699	2038.93	ENSG00000071462	277	1018.17
ENSG00000101126	713	1314.82	ENSG00000182196	428	649.522	ENSG00000175414	699	2038.93	ENSG00000159388	276	1014.5
ENSG00000177700	713	1314.82	ENSG00000157020	428	649.522	ENSG00000130119	698	2036.01	ENSG00000159210	276	1014.5
ENSG00000116678	712	1312.97	ENSG00000115866	428	649.522	ENSG00000106628	698	2036.01	ENSG00000106105	276	1014.5
ENSG00000103591	712	1312.97	ENSG00000149084	428	649.522	ENSG00000084463	697	2033.09	ENSG00000173915	276	1014.5
ENSG00000099797	712	1312.97	ENSG00000068366	427	648.004	ENSG00000090889	697	2033.09	ENSG00000170142	276	1014.5
ENSG00000145730	711	1311.13	ENSG00000067064	427	648.004	ENSG00000167699	697	2033.09	ENSG00000071994	275	1010.82
ENSG00000107404	710	1309.28	ENSG00000116667	427	648.004	ENSG00000100029	697	2033.09	ENSG00000143641	275	1010.82
ENSG00000144136	710	1309.28	ENSG00000104408	427	648.004	ENSG00000179091	696	2030.18	ENSG00000132589	275	1010.82
ENSG00000198435	709	1307.44	ENSG00000111678	427	648.004	ENSG00000178502	696	2030.18	ENSG00000174136	275	1010.82
ENSG00000176101	709	1307.44	ENSG00000142156	427	648.004	ENSG00000126838	696	2030.18	ENSG00000115866	275	1010.82
ENSG00000074695	708	1305.6	ENSG00000171130	427	648.004	ENSG00000139645	695	2027.26	ENSG00000145740	275	1010.82
ENSG00000164292	708	1305.6	ENSG00000213639	427	648.004	ENSG00000177889	695	2027.26	ENSG00000143476	274	1007.15
ENSG00000144231	707	1303.75	ENSG00000066468	426	646.487	ENSG00000131508	695	2027.26	ENSG00000126953	274	1007.15
ENSG00000167315	707	1303.75	ENSG00000145349	426	646.487	ENSG00000183648	695	2027.26	ENSG00000165916	274	1007.15
ENSG00000115286	706	1301.91	ENSG00000161800	426	646.487	ENSG00000165072	694	2024.34	ENSG00000029725	274	1007.15
ENSG00000159363	706	1301.91	ENSG00000175063	425	644.969	ENSG00000135837	694	2024.34	ENSG00000134153	274	1007.15
ENSG00000101412	705	1300.06	ENSG00000131368	425	644.969	ENSG00000105698	694	2024.34	ENSG00000124562	273	1003.47
ENSG00000119333	705	1300.06	ENSG00000130309	425	644.969	ENSG00000100387	694	2024.34	ENSG00000134248	273	1003.47
ENSG00000162885	705	1300.06	ENSG00000113758	424	643.451	ENSG00000146918	693	2021.43	ENSG00000185088	273	1003.47
ENSG00000163527	705	1300.06	ENSG00000100811	423	641.934	ENSG00000139163	691	2015.59	ENSG00000197822	273	1003.47
ENSG00000130005	704	1298.22	ENSG00000136986	422	640.416	ENSG00000136108	691	2015.59	ENSG00000152465	273	1003.47
ENSG00000196411	704	1298.22	ENSG00000012660	422	640.416	ENSG00000186153	690	2012.68	ENSG00000114503	272	999.796
ENSG00000101474	704	1298.22	ENSG00000143061	422	640.416	ENSG00000255872	690	2012.68	ENSG00000122140	272	999.796
ENSG00000113758	703	1296.38	ENSG00000185928	422	640.416	ENSG00000062582	690	2012.68	ENSG00000105700	272	999.796
ENSG00000109861	703	1296.38	ENSG00000103423	420	637.381	ENSG00000090863	690	2012.68	ENSG00000137563	272	999.796
ENSG00000172354	703	1296.38	ENSG00000113719	420	637.381	ENSG00000141448	689	2009.76	ENSG00000178502	272	999.796
ENSG00000125656	703	1296.38	ENSG00000169100	420	637.381	ENSG00000104723	689	2009.76	ENSG00000115677	272	999.796
ENSG00000182196	702	1294.53	ENSG00000031698	419	635.864	ENSG00000205531	688	2006.84	ENSG00000168282	272	999.796
ENSG00000269190	702	1294.53	ENSG00000171603	419	635.864	ENSG00000149503	687	2003.93	ENSG00000079332	272	999.796
ENSG00000116209	702	1294.53	ENSG00000116221	419	635.864	ENSG00000145050	686	2001.01	ENSG00000075218	272	999.796
ENSG00000153157	701	1292.69	ENSG00000168056	419	635.864	ENSG00000117419	686	2001.01	ENSG00000177885	271	996.12
ENSG00000179091	701	1292.69	ENSG00000100216	419	635.864	ENSG00000152520	686	2001.01	ENSG00000183255	271	996.12
ENSG00000082397	701	1292.69	ENSG00000204394	419	635.864	ENSG00000070018	686	2001.01	ENSG00000169855	271	996.12
ENSG00000171302	701	1292.69	ENSG00000157933	418	634.346	ENSG00000261717	685	1998.09	ENSG00000106344	271	996.12
ENSG00000164329	700	1290.84	ENSG00000105402	418	634.346	ENSG00000164611	684	1995.17	ENSG00000178449	271	996.12
ENSG00000151923	700	1290.84	ENSG00000162368	418	634.346	ENSG00000134250	684	1995.17	ENSG00000134291	270	992.445
ENSG00000108578	700	1290.84	ENSG00000131899	418	634.346	ENSG00000184985	683	1992.26	ENSG00000204977	270	992.445
ENSG00000244731	699	1289	ENSG00000169727	417	632.828	ENSG00000170248	682	1989.34	ENSG00000132432	270	992.445
ENSG00000155959	699	1289	ENSG00000130821	417	632.828	ENSG00000161956	681	1986.42	ENSG00000171940	270	992.445
ENSG00000089351	698	1287.16	ENSG00000127399	416	631.311	ENSG00000161980	681	1986.42	ENSG00000100916	269	988.769
ENSG00000016864	698	1287.16	ENSG00000197771	416	631.311	ENSG00000163950	681	1986.42	ENSG00000269179	269	988.769
ENSG00000261147	697	1285.31	ENSG00000130313	416	631.311	ENSG00000162402	680	1983.51	ENSG00000184205	269	988.769
ENSG00000169727	697	1285.31	ENSG00000011485	415	629.793	ENSG00000162772	679	1980.59	ENSG00000118046	269	988.769
ENSG00000131368	697	1285.31	ENSG00000175029	415	629.793	ENSG00000241553	679	1980.59	ENSG00000167548	269	988.769
ENSG00000126062	697	1285.31	ENSG00000120533	415	629.793	ENSG00000198353	679	1980.59	ENSG00000168078	269	988.769
ENSG00000099622	696	1283.47	ENSG00000078618	415	629.793	ENSG00000088205	679	1980.59	ENSG00000103549	269	988.769
ENSG00000105401	696	1283.47	ENSG00000158290	415	629.793	ENSG00000149428	678	1977.67	ENSG00000172336	269	988.769
ENSG00000080345	696	1283.47	ENSG00000054277	415	629.793	ENSG00000002822	678	1977.67	ENSG00000167863	268	985.093
ENSG00000134824	696	1283.47	ENSG00000110987	415	629.793	ENSG00000143222	677	1974.76	ENSG00000055044	268	985.093
ENSG00000185104	696	1283.47	ENSG00000130005	414	628.276	ENSG00000055917	677	1974.76	ENSG00000164091	268	985.093
ENSG00000224389	695	1281.62	ENSG00000119705	413	626.758	ENSG00000126062	677	1974.76	ENSG00000077348	267	981.417
ENSG00000145354	695	1281.62	ENSG00000143183	413	626.758	ENSG00000167513	676	1971.84	ENSG00000136930	267	981.417
ENSG00000131462	695	1281.62	ENSG00000110536	413	626.758	ENSG00000085999	675	1968.92	ENSG00000125971	267	981.417
ENSG00000029363	694	1279.78	ENSG00000141424	413	626.758	ENSG00000204435	674	1966.01	ENSG00000136270	267	981.417
ENSG00000258064	692	1276.09	ENSG00000154640	413	626.758	ENSG00000135333	674	1966.01	ENSG00000143418	267	981.417
ENSG00000118482	691	1274.25	ENSG00000122642	413	626.758	ENSG00000167674	673	1963.09	ENSG00000131016	267	981.417
ENSG00000167863	691	1274.25	ENSG00000126768	412	625.241	ENSG00000123064	672	1960.17	ENSG00000150093	266	977.742
ENSG00000109572	691	1274.25	ENSG00000163191	412	625.241	ENSG00000055044	672	1960.17	ENSG00000114850	266	977.742
ENSG00000077232	691	1274.25	ENSG00000085872	412	625.241	ENSG00000075391	672	1960.17	ENSG00000125484	266	977.742
ENSG00000138031	690	1272.4	ENSG00000080189	411	623.723	ENSG00000025800	672	1960.17	ENSG00000104951	266	977.742
ENSG00000243317	690	1272.4	ENSG00000100796	411	623.723	ENSG00000054116	671	1957.25	ENSG00000182872	266	977.742
ENSG00000189339	690	1272.4	ENSG00000178531	411	623.723	ENSG00000198597	671	1957.25	ENSG00000119318	265	974.066
ENSG00000165502	690	1272.4	ENSG00000111897	410	622.205	ENSG00000157020	671	1957.25	ENSG00000143416	265	974.066
ENSG00000141699	690	1272.4	ENSG00000102804	409	620.688	ENSG00000101266	671	1957.25	ENSG00000025772	265	974.066
ENSG00000031698	689	1270.56	ENSG00000262481	409	620.688	ENSG00000167900	667	1945.59	ENSG00000171222	265	974.066
ENSG00000151835	689	1270.56	ENSG00000130826	408	619.17	ENSG00000035687	667	1945.59	ENSG00000132388	265	974.066
ENSG00000149932	689	1270.56	ENSG00000085733	408	619.17	ENSG00000133872	666	1942.67	ENSG00000168496	265	974.066
ENSG00000079332	688	1268.71	ENSG00000131374	407	617.653	ENSG00000095139	666	1942.67	ENSG00000130313	265	974.066
ENSG00000140575	688	1268.71	ENSG00000178449	407	617.653	ENSG00000147677	665	1939.75	ENSG00000138107	265	974.066
ENSG00000103423	687	1266.87	ENSG00000112759	406	616.135	ENSG00000180574	665	1939.75	ENSG00000174574	264	970.39
ENSG00000130724	687	1266.87	ENSG00000183722	406	616.135	ENSG00000164985	665	1939.75	ENSG00000143183	264	970.39
ENSG00000140564	686	1265.03	ENSG00000158623	406	616.135	ENSG00000125877	665	1939.75	ENSG00000136319	264	970.39
ENSG00000108384	686	1265.03	ENSG00000064115	406	616.135	ENSG00000112110	664	1936.84	ENSG00000138777	264	970.39
ENSG00000116667	686	1265.03	ENSG00000035687	405	614.618	ENSG00000138495	664	1936.84	ENSG00000039123	264	970.39
ENSG00000114446	685	1263.18	ENSG00000083720	405	614.618	ENSG00000161021	664	1936.84	ENSG00000172428	264	970.39
ENSG00000197226	685	1263.18	ENSG00000145730	405	614.618	ENSG00000166164	663	1933.92	ENSG00000085415	264	970.39
ENSG00000112531	685	1263.18	ENSG00000169925	404	613.1	ENSG00000185088	663	1933.92	ENSG00000141456	263	966.715
ENSG00000093010	684	1261.34	ENSG00000133065	403	611.582	ENSG00000108278	663	1933.92	ENSG00000136758	263	966.715
ENSG00000120254	684	1261.34	ENSG00000117143	403	611.582	ENSG00000132768	663	1933.92	ENSG00000111678	263	966.715
ENSG00000119421	684	1261.34	ENSG00000153904	403	611.582	ENSG00000001497	663	1933.92	ENSG00000112062	263	966.715
ENSG00000121073	684	1261.34	ENSG00000162910	403	611.582	ENSG00000107949	662	1931	ENSG00000138138	263	966.715
ENSG00000143158	683	1259.49	ENSG00000100528	402	610.065	ENSG00000140319	662	1931	ENSG00000165072	263	966.715
ENSG00000159023	683	1259.49	ENSG00000159023	402	610.065	ENSG00000170296	662	1931	ENSG00000111615	263	966.715
ENSG00000055163	683	1259.49	ENSG00000122140	402	610.065	ENSG00000126945	661	1928.09	ENSG00000141562	262	963.039
ENSG00000184117	682	1257.65	ENSG00000130713	401	608.547	ENSG00000147955	661	1928.09	ENSG00000029993	262	963.039
ENSG00000166595	682	1257.65	ENSG00000138760	401	608.547	ENSG00000133315	661	1928.09	ENSG00000101294	262	963.039
ENSG00000104660	682	1257.65	ENSG00000155189	401	608.547	ENSG00000139684	661	1928.09	ENSG00000111667	262	963.039
ENSG00000226479	681	1255.81	ENSG00000141858	400	607.03	ENSG00000117713	660	1925.17	ENSG00000176903	262	963.039
ENSG00000164466	680	1253.96	ENSG00000100030	400	607.03	ENSG00000166025	659	1922.25	ENSG00000159259	262	963.039
ENSG00000104408	680	1253.96	ENSG00000182118	400	607.03	ENSG00000134287	659	1922.25	ENSG00000180357	261	959.363
ENSG00000160551	680	1253.96	ENSG00000122873	400	607.03	ENSG00000111880	658	1919.33	ENSG00000116750	261	959.363
ENSG00000198791	680	1253.96	ENSG00000058673	399	605.512	ENSG00000072274	658	1919.33	ENSG00000167881	261	959.363
ENSG00000175183	679	1252.12	ENSG00000154582	399	605.512	ENSG00000123505	658	1919.33	ENSG00000140443	261	959.363
ENSG00000132155	679	1252.12	ENSG00000167645	399	605.512	ENSG00000159873	658	1919.33	ENSG00000163605	261	959.363
ENSG00000116199	679	1252.12	ENSG00000159239	397	602.477	ENSG00000029993	657	1916.42	ENSG00000182307	261	959.363
ENSG00000111678	679	1252.12	ENSG00000005700	397	602.477	ENSG00000065328	657	1916.42	ENSG00000010810	261	959.363
ENSG00000107625	678	1250.27	ENSG00000138069	397	602.477	ENSG00000141510	656	1913.5	ENSG00000162923	261	959.363
ENSG00000164190	678	1250.27	ENSG00000075391	397	602.477	ENSG00000174021	656	1913.5	ENSG00000145425	261	959.363
ENSG00000169564	677	1248.43	ENSG00000103502	397	602.477	ENSG00000185442	655	1910.58	ENSG00000100220	261	959.363
ENSG00000171793	676	1246.59	ENSG00000070831	397	602.477	ENSG00000188021	655	1910.58	ENSG00000241685	261	959.363
ENSG00000100030	676	1246.59	ENSG00000132388	396	600.959	ENSG00000204406	654	1907.67	ENSG00000256500	260	955.687
ENSG00000141429	676	1246.59	ENSG00000101974	396	600.959	ENSG00000163636	654	1907.67	ENSG00000185442	260	955.687
ENSG00000141698	675	1244.74	ENSG00000241945	394	597.924	ENSG00000176396	653	1904.75	ENSG00000123200	260	955.687
ENSG00000130811	674	1242.9	ENSG00000114446	394	597.924	ENSG00000187713	653	1904.75	ENSG00000106244	260	955.687
ENSG00000071127	674	1242.9	ENSG00000261147	394	597.924	ENSG00000156467	653	1904.75	ENSG00000129084	260	955.687
ENSG00000058673	674	1242.9	ENSG00000144028	394	597.924	ENSG00000104886	652	1901.83	ENSG00000120805	260	955.687
ENSG00000185164	673	1241.05	ENSG00000113810	394	597.924	ENSG00000159228	652	1901.83	ENSG00000111880	260	955.687
ENSG00000205765	672	1239.21	ENSG00000213465	393	596.407	ENSG00000103550	652	1901.83	ENSG00000162521	259	952.012
ENSG00000164897	672	1239.21	ENSG00000141698	393	596.407	ENSG00000175768	651	1898.92	ENSG00000196352	259	952.012
ENSG00000091527	672	1239.21	ENSG00000174917	393	596.407	ENSG00000250021	651	1898.92	ENSG00000090372	259	952.012
ENSG00000162368	672	1239.21	ENSG00000107404	393	596.407	ENSG00000139324	651	1898.92	ENSG00000181192	259	952.012
ENSG00000116793	671	1237.37	ENSG00000135837	392	594.889	ENSG00000184432	651	1898.92	ENSG00000149257	259	952.012
ENSG00000175324	670	1235.52	ENSG00000093010	392	594.889	ENSG00000185989	650	1896	ENSG00000065135	259	952.012
ENSG00000099385	670	1235.52	ENSG00000119333	392	594.889	ENSG00000100902	650	1896	ENSG00000143793	259	952.012
ENSG00000105402	670	1235.52	ENSG00000061794	392	594.889	ENSG00000170558	650	1896	ENSG00000184117	259	952.012
ENSG00000106025	669	1233.68	ENSG00000153827	392	594.889	ENSG00000113522	649	1893.08	ENSG00000141699	259	952.012
ENSG00000114062	669	1233.68	ENSG00000173207	392	594.889	ENSG00000198374	649	1893.08	ENSG00000078369	259	952.012
ENSG00000147548	669	1233.68	ENSG00000095906	391	593.371	ENSG00000118482	649	1893.08	ENSG00000170606	259	952.012
ENSG00000239306	668	1231.83	ENSG00000100221	390	591.854	ENSG00000178695	649	1893.08	ENSG00000204843	259	952.012
ENSG00000111897	668	1231.83	ENSG00000139726	390	591.854	ENSG00000067900	649	1893.08	ENSG00000157823	258	948.336
ENSG00000114650	668	1231.83	ENSG00000107625	390	591.854	ENSG00000124702	649	1893.08	ENSG00000100567	258	948.336
ENSG00000164176	667	1229.99	ENSG00000169682	390	591.854	ENSG00000171094	648	1890.17	ENSG00000081692	258	948.336
ENSG00000182534	667	1229.99	ENSG00000168389	389	590.336	ENSG00000166582	648	1890.17	ENSG00000105983	258	948.336
ENSG00000153201	667	1229.99	ENSG00000065135	388	588.819	ENSG00000011243	648	1890.17	ENSG00000163191	258	948.336
ENSG00000172531	667	1229.99	ENSG00000161057	388	588.819	ENSG00000169925	647	1887.25	ENSG00000131263	258	948.336
ENSG00000100347	666	1228.15	ENSG00000258472	388	588.819	ENSG00000173230	647	1887.25	ENSG00000137807	258	948.336
ENSG00000110107	665	1226.3	ENSG00000090932	388	588.819	ENSG00000205189	646	1884.33	ENSG00000058804	257	944.66
ENSG00000097021	665	1226.3	ENSG00000109572	388	588.819	ENSG00000119421	646	1884.33	ENSG00000152661	257	944.66
ENSG00000115866	665	1226.3	ENSG00000144231	388	588.819	ENSG00000125450	645	1881.41	ENSG00000165283	257	944.66
ENSG00000090776	665	1226.3	ENSG00000174238	388	588.819	ENSG00000130227	645	1881.41	ENSG00000170779	257	944.66
ENSG00000119285	664	1224.46	ENSG00000182534	388	588.819	ENSG00000092853	645	1881.41	ENSG00000109861	257	944.66
ENSG00000135387	663	1222.61	ENSG00000188243	388	588.819	ENSG00000244005	644	1878.5	ENSG00000100462	257	944.66
ENSG00000100216	663	1222.61	ENSG00000168710	387	587.301	ENSG00000179981	644	1878.5	ENSG00000090060	257	944.66
ENSG00000161179	663	1222.61	ENSG00000133275	387	587.301	ENSG00000176986	644	1878.5	ENSG00000169972	257	944.66
ENSG00000150779	663	1222.61	ENSG00000109113	386	585.784	ENSG00000100395	644	1878.5	ENSG00000055950	257	944.66
ENSG00000134247	662	1220.77	ENSG00000196405	386	585.784	ENSG00000152332	643	1875.58	ENSG00000182952	256	940.984
ENSG00000188243	661	1218.93	ENSG00000153561	385	584.266	ENSG00000126785	643	1875.58	ENSG00000116005	256	940.984
ENSG00000100221	661	1218.93	ENSG00000125971	385	584.266	ENSG00000171456	642	1872.66	ENSG00000145391	256	940.984
ENSG00000108256	661	1218.93	ENSG00000111885	385	584.266	ENSG00000170445	642	1872.66	ENSG00000160131	256	940.984
ENSG00000164916	660	1217.08	ENSG00000198792	385	584.266	ENSG00000078618	642	1872.66	ENSG00000160087	256	940.984
ENSG00000099942	660	1217.08	ENSG00000131652	384	582.748	ENSG00000131174	642	1872.66	ENSG00000134186	256	940.984
ENSG00000157593	660	1217.08	ENSG00000134851	384	582.748	ENSG00000143368	641	1869.75	ENSG00000162174	256	940.984
ENSG00000142657	659	1215.24	ENSG00000177383	384	582.748	ENSG00000100413	640	1866.83	ENSG00000198791	256	940.984
ENSG00000122783	659	1215.24	ENSG00000269881	383	581.231	ENSG00000141979	640	1866.83	ENSG00000128059	255	937.309
ENSG00000162604	659	1215.24	ENSG00000198648	383	581.231	ENSG00000113649	640	1866.83	ENSG00000142684	255	937.309
ENSG00000240849	659	1215.24	ENSG00000174574	382	579.713	ENSG00000160007	639	1863.91	ENSG00000110107	255	937.309
ENSG00000182952	658	1213.39	ENSG00000113594	382	579.713	ENSG00000181026	639	1863.91	ENSG00000213923	255	937.309
ENSG00000135457	658	1213.39	ENSG00000116793	382	579.713	ENSG00000133028	638	1861	ENSG00000182095	255	937.309
ENSG00000143198	658	1213.39	ENSG00000253506	382	579.713	ENSG00000116521	638	1861	ENSG00000162585	255	937.309
ENSG00000100823	658	1213.39	ENSG00000138495	381	578.196	ENSG00000065427	638	1861	ENSG00000115540	255	937.309
ENSG00000172663	658	1213.39	ENSG00000120889	381	578.196	ENSG00000122692	638	1861	ENSG00000182979	254	933.633
ENSG00000141867	657	1211.55	ENSG00000163956	381	578.196	ENSG00000116918	638	1861	ENSG00000115233	254	933.633
ENSG00000101974	657	1211.55	ENSG00000205246	381	578.196	ENSG00000162521	637	1858.08	ENSG00000197858	254	933.633
ENSG00000183741	655	1207.86	ENSG00000198860	380	576.678	ENSG00000143641	637	1858.08	ENSG00000083520	254	933.633
ENSG00000143384	655	1207.86	ENSG00000077721	380	576.678	ENSG00000183530	637	1858.08	ENSG00000141349	254	933.633
ENSG00000129084	655	1207.86	ENSG00000100239	380	576.678	ENSG00000142945	636	1855.16	ENSG00000204856	254	933.633
ENSG00000131844	655	1207.86	ENSG00000105186	380	576.678	ENSG00000125618	636	1855.16	ENSG00000175029	254	933.633
ENSG00000125648	654	1206.02	ENSG00000102241	380	576.678	ENSG00000159346	636	1855.16	ENSG00000116221	254	933.633
ENSG00000198171	654	1206.02	ENSG00000185104	380	576.678	ENSG00000182154	635	1852.25	ENSG00000198890	254	933.633
ENSG00000172239	654	1206.02	ENSG00000165934	379	575.161	ENSG00000131236	635	1852.25	ENSG00000130299	254	933.633
ENSG00000169592	654	1206.02	ENSG00000086504	379	575.161	ENSG00000067057	635	1852.25	ENSG00000101868	253	929.957
ENSG00000152952	654	1206.02	ENSG00000170027	378	573.643	ENSG00000159055	634	1849.33	ENSG00000176396	253	929.957
ENSG00000167645	654	1206.02	ENSG00000026297	378	573.643	ENSG00000187522	634	1849.33	ENSG00000119638	253	929.957
ENSG00000164091	654	1206.02	ENSG00000087365	378	573.643	ENSG00000143811	633	1846.41	ENSG00000116717	253	929.957
ENSG00000160877	653	1204.17	ENSG00000120137	378	573.643	ENSG00000133704	632	1843.49	ENSG00000132716	252	926.282
ENSG00000108523	653	1204.17	ENSG00000100504	378	573.643	ENSG00000169627	632	1843.49	ENSG00000153561	252	926.282
ENSG00000062650	653	1204.17	ENSG00000166595	378	573.643	ENSG00000132912	630	1837.66	ENSG00000177917	252	926.282
ENSG00000133169	653	1204.17	ENSG00000133398	377	572.125	ENSG00000226479	630	1837.66	ENSG00000150275	252	926.282
ENSG00000121753	653	1204.17	ENSG00000143776	377	572.125	ENSG00000090372	630	1837.66	ENSG00000257065	252	926.282
ENSG00000145555	651	1200.48	ENSG00000124562	377	572.125	ENSG00000162231	629	1834.74	ENSG00000136653	251	922.606
ENSG00000083720	651	1200.48	ENSG00000196890	377	572.125	ENSG00000203879	629	1834.74	ENSG00000113441	251	922.606
ENSG00000164402	651	1200.48	ENSG00000101412	377	572.125	ENSG00000145386	629	1834.74	ENSG00000232838	251	922.606
ENSG00000203950	651	1200.48	ENSG00000198146	377	572.125	ENSG00000166359	628	1831.83	ENSG00000135749	251	922.606
ENSG00000139726	651	1200.48	ENSG00000256500	377	572.125	ENSG00000107833	627	1828.91	ENSG00000163781	251	922.606
ENSG00000114383	650	1198.64	ENSG00000175582	377	572.125	ENSG00000086475	627	1828.91	ENSG00000106367	251	922.606
ENSG00000012660	648	1194.95	ENSG00000128791	377	572.125	ENSG00000110075	627	1828.91	ENSG00000130024	251	922.606
ENSG00000233822	648	1194.95	ENSG00000108883	377	572.125	ENSG00000112715	626	1825.99	ENSG00000101474	250	918.93
ENSG00000143549	648	1194.95	ENSG00000116209	376	570.608	ENSG00000135506	625	1823.08	ENSG00000143774	250	918.93
ENSG00000168710	647	1193.11	ENSG00000177156	376	570.608	ENSG00000203760	625	1823.08	ENSG00000122783	250	918.93
ENSG00000179918	647	1193.11	ENSG00000197006	376	570.608	ENSG00000171603	625	1823.08	ENSG00000182087	250	918.93
ENSG00000143183	646	1191.26	ENSG00000141699	376	570.608	ENSG00000198589	625	1823.08	ENSG00000120784	250	918.93
ENSG00000178449	646	1191.26	ENSG00000108064	376	570.608	ENSG00000069345	625	1823.08	ENSG00000111843	249	915.254
ENSG00000104332	646	1191.26	ENSG00000092148	376	570.608	ENSG00000022267	624	1820.16	ENSG00000257184	249	915.254
ENSG00000065243	645	1189.42	ENSG00000164292	376	570.608	ENSG00000155189	623	1817.24	ENSG00000172301	249	915.254
ENSG00000145740	645	1189.42	ENSG00000139180	376	570.608	ENSG00000120137	623	1817.24	ENSG00000160193	249	915.254
ENSG00000198900	645	1189.42	ENSG00000005486	375	569.09	ENSG00000116857	623	1817.24	ENSG00000156860	249	915.254
ENSG00000171848	644	1187.58	ENSG00000070081	375	569.09	ENSG00000118816	622	1814.33	ENSG00000063322	249	915.254
ENSG00000091127	644	1187.58	ENSG00000204843	374	567.573	ENSG00000108578	622	1814.33	ENSG00000101266	248	911.579
ENSG00000174238	643	1185.73	ENSG00000120992	374	567.573	ENSG00000241685	622	1814.33	ENSG00000109332	248	911.579
ENSG00000173933	643	1185.73	ENSG00000005339	374	567.573	ENSG00000198836	622	1814.33	ENSG00000167447	248	911.579
ENSG00000213639	643	1185.73	ENSG00000134440	373	566.055	ENSG00000150459	621	1811.41	ENSG00000058673	248	911.579
ENSG00000221823	642	1183.89	ENSG00000111142	373	566.055	ENSG00000125676	621	1811.41	ENSG00000169957	248	911.579
ENSG00000129636	642	1183.89	ENSG00000211460	373	566.055	ENSG00000131263	621	1811.41	ENSG00000100888	248	911.579
ENSG00000103507	641	1182.04	ENSG00000144136	373	566.055	ENSG00000008130	621	1811.41	ENSG00000197170	248	911.579
ENSG00000143320	641	1182.04	ENSG00000259066	373	566.055	ENSG00000100916	620	1808.49	ENSG00000174371	247	907.903
ENSG00000125445	641	1182.04	ENSG00000107874	373	566.055	ENSG00000173917	620	1808.49	ENSG00000213585	247	907.903
ENSG00000075785	640	1180.2	ENSG00000182979	372	564.538	ENSG00000167447	620	1808.49	ENSG00000269190	247	907.903
ENSG00000170855	639	1178.36	ENSG00000142784	372	564.538	ENSG00000269891	619	1805.57	ENSG00000146834	247	907.903
ENSG00000198146	639	1178.36	ENSG00000087470	372	564.538	ENSG00000180357	618	1802.66	ENSG00000110801	247	907.903
ENSG00000055950	639	1178.36	ENSG00000149474	372	564.538	ENSG00000143793	618	1802.66	ENSG00000204435	247	907.903
ENSG00000117399	638	1176.51	ENSG00000204899	372	564.538	ENSG00000141959	617	1799.74	ENSG00000103550	247	907.903
ENSG00000163466	638	1176.51	ENSG00000132155	372	564.538	ENSG00000183520	617	1799.74	ENSG00000107874	246	904.227
ENSG00000117748	637	1174.67	ENSG00000139641	372	564.538	ENSG00000166848	617	1799.74	ENSG00000138771	246	904.227
ENSG00000143179	637	1174.67	ENSG00000156467	371	563.02	ENSG00000103024	617	1799.74	ENSG00000076382	246	904.227
ENSG00000171823	637	1174.67	ENSG00000112473	371	563.02	ENSG00000183495	616	1796.82	ENSG00000149503	246	904.227
ENSG00000204922	637	1174.67	ENSG00000151923	370	561.502	ENSG00000167461	615	1793.91	ENSG00000112664	246	904.227
ENSG00000085224	636	1172.82	ENSG00000163527	370	561.502	ENSG00000141867	615	1793.91	ENSG00000103275	246	904.227
ENSG00000006837	636	1172.82	ENSG00000168924	370	561.502	ENSG00000114850	615	1793.91	ENSG00000102409	246	904.227
ENSG00000161847	635	1170.98	ENSG00000101367	370	561.502	ENSG00000112651	614	1790.99	ENSG00000131174	246	904.227
ENSG00000270617	635	1170.98	ENSG00000162604	370	561.502	ENSG00000133657	614	1790.99	ENSG00000173473	246	904.227
ENSG00000092377	635	1170.98	ENSG00000125821	369	559.985	ENSG00000162909	614	1790.99	ENSG00000178104	245	900.552
ENSG00000198700	635	1170.98	ENSG00000178234	368	558.467	ENSG00000077549	613	1788.07	ENSG00000186432	245	900.552
ENSG00000073578	633	1167.29	ENSG00000164904	368	558.467	ENSG00000006125	613	1788.07	ENSG00000140575	245	900.552
ENSG00000160410	633	1167.29	ENSG00000144021	368	558.467	ENSG00000007392	613	1788.07	ENSG00000117143	245	900.552
ENSG00000141646	632	1165.45	ENSG00000085999	368	558.467	ENSG00000170689	613	1788.07	ENSG00000132478	245	900.552
ENSG00000155561	632	1165.45	ENSG00000116984	368	558.467	ENSG00000088356	613	1788.07	ENSG00000171456	244	896.876
ENSG00000204843	632	1165.45	ENSG00000198814	367	556.95	ENSG00000071553	613	1788.07	ENSG00000107745	244	896.876
ENSG00000144791	632	1165.45	ENSG00000093009	367	556.95	ENSG00000163714	612	1785.16	ENSG00000138085	244	896.876
ENSG00000188223	632	1165.45	ENSG00000245848	367	556.95	ENSG00000171222	612	1785.16	ENSG00000148308	244	896.876
ENSG00000119705	631	1163.6	ENSG00000143179	367	556.95	ENSG00000111678	612	1785.16	ENSG00000117419	244	896.876
ENSG00000100220	631	1163.6	ENSG00000173786	366	555.432	ENSG00000135535	611	1782.24	ENSG00000165650	244	896.876
ENSG00000168488	631	1163.6	ENSG00000142657	366	555.432	ENSG00000151929	611	1782.24	ENSG00000108848	244	896.876
ENSG00000163950	630	1161.76	ENSG00000076003	366	555.432	ENSG00000137776	611	1782.24	ENSG00000126214	243	893.2
ENSG00000112473	630	1161.76	ENSG00000130724	366	555.432	ENSG00000011007	611	1782.24	ENSG00000140382	243	893.2
ENSG00000165476	629	1159.92	ENSG00000159216	365	553.915	ENSG00000109861	611	1782.24	ENSG00000153147	243	893.2
ENSG00000102409	629	1159.92	ENSG00000256861	365	553.915	ENSG00000100304	611	1782.24	ENSG00000253293	243	893.2
ENSG00000146281	629	1159.92	ENSG00000070785	365	553.915	ENSG00000182985	610	1779.32	ENSG00000078618	243	893.2
ENSG00000166025	628	1158.07	ENSG00000163950	365	553.915	ENSG00000174574	610	1779.32	ENSG00000107949	243	893.2
ENSG00000101367	627	1156.23	ENSG00000160214	365	553.915	ENSG00000171877	610	1779.32	ENSG00000251247	242	889.524
ENSG00000270180	627	1156.23	ENSG00000170906	365	553.915	ENSG00000148843	610	1779.32	ENSG00000204308	242	889.524
ENSG00000165655	627	1156.23	ENSG00000164754	365	553.915	ENSG00000118680	609	1776.41	ENSG00000002586	242	889.524
ENSG00000140307	627	1156.23	ENSG00000149257	365	553.915	ENSG00000125991	609	1776.41	ENSG00000164251	242	889.524
ENSG00000213965	626	1154.38	ENSG00000138363	364	552.397	ENSG00000239900	609	1776.41	ENSG00000152520	242	889.524
ENSG00000196712	625	1152.54	ENSG00000101193	364	552.397	ENSG00000148200	609	1776.41	ENSG00000136381	242	889.524
ENSG00000169682	625	1152.54	ENSG00000145220	364	552.397	ENSG00000112851	608	1773.49	ENSG00000090013	242	889.524
ENSG00000104973	625	1152.54	ENSG00000198563	364	552.397	ENSG00000181924	608	1773.49	ENSG00000159593	242	889.524
ENSG00000153904	624	1150.69	ENSG00000130294	364	552.397	ENSG00000165283	608	1773.49	ENSG00000001630	242	889.524
ENSG00000148335	624	1150.69	ENSG00000100139	364	552.397	ENSG00000128989	607	1770.57	ENSG00000165175	241	885.849
ENSG00000141543	624	1150.69	ENSG00000121083	364	552.397	ENSG00000172336	607	1770.57	ENSG00000160058	241	885.849
ENSG00000173141	624	1150.69	ENSG00000134248	363	550.879	ENSG00000268400	606	1767.65	ENSG00000163430	241	885.849
ENSG00000168078	624	1150.69	ENSG00000113441	363	550.879	ENSG00000075131	606	1767.65	ENSG00000165943	241	885.849
ENSG00000089154	623	1148.85	ENSG00000160410	363	550.879	ENSG00000168275	605	1764.74	ENSG00000139915	241	885.849
ENSG00000203879	622	1147.01	ENSG00000151835	363	550.879	ENSG00000067334	605	1764.74	ENSG00000117118	241	885.849
ENSG00000177119	622	1147.01	ENSG00000115738	363	550.879	ENSG00000163466	604	1761.82	ENSG00000129083	241	885.849
ENSG00000167962	622	1147.01	ENSG00000196498	363	550.879	ENSG00000161813	604	1761.82	ENSG00000188976	241	885.849
ENSG00000100852	621	1145.16	ENSG00000197930	362	549.362	ENSG00000077312	603	1758.9	ENSG00000198856	241	885.849
ENSG00000198951	621	1145.16	ENSG00000163466	362	549.362	ENSG00000100030	603	1758.9	ENSG00000128915	241	885.849
ENSG00000145431	621	1145.16	ENSG00000055070	362	549.362	ENSG00000172301	603	1758.9	ENSG00000197006	241	885.849
ENSG00000086504	620	1143.32	ENSG00000121073	361	547.844	ENSG00000164466	602	1755.99	ENSG00000108523	241	885.849
ENSG00000138814	620	1143.32	ENSG00000198856	361	547.844	ENSG00000142546	602	1755.99	ENSG00000111358	241	885.849
ENSG00000114354	620	1143.32	ENSG00000143398	361	547.844	ENSG00000153107	601	1753.07	ENSG00000197601	240	882.173
ENSG00000100139	620	1143.32	ENSG00000136888	361	547.844	ENSG00000124942	601	1753.07	ENSG00000156467	240	882.173
ENSG00000117448	619	1141.47	ENSG00000213593	360	546.327	ENSG00000196449	601	1753.07	ENSG00000121390	240	882.173
ENSG00000017260	619	1141.47	ENSG00000184983	360	546.327	ENSG00000103363	600	1750.15	ENSG00000198814	240	882.173
ENSG00000141150	619	1141.47	ENSG00000081692	360	546.327	ENSG00000039560	599	1747.24	ENSG00000262526	240	882.173
ENSG00000255872	619	1141.47	ENSG00000170876	360	546.327	ENSG00000111667	599	1747.24	ENSG00000084073	240	882.173
ENSG00000147155	619	1141.47	ENSG00000196576	359	544.809	ENSG00000221914	599	1747.24	ENSG00000117395	239	878.497
ENSG00000117899	618	1139.63	ENSG00000139146	359	544.809	ENSG00000138138	599	1747.24	ENSG00000162736	239	878.497
ENSG00000168958	618	1139.63	ENSG00000185721	359	544.809	ENSG00000084073	599	1747.24	ENSG00000257921	239	878.497
ENSG00000120437	618	1139.63	ENSG00000177732	359	544.809	ENSG00000170421	598	1744.32	ENSG00000136231	239	878.497
ENSG00000112851	618	1139.63	ENSG00000198597	359	544.809	ENSG00000008838	598	1744.32	ENSG00000167770	239	878.497
ENSG00000131446	617	1137.79	ENSG00000065518	359	544.809	ENSG00000169592	598	1744.32	ENSG00000165733	239	878.497
ENSG00000174917	616	1135.94	ENSG00000213246	358	543.292	ENSG00000138758	598	1744.32	ENSG00000138073	239	878.497
ENSG00000168280	615	1134.1	ENSG00000196866	358	543.292	ENSG00000102870	597	1741.4	ENSG00000258674	238	874.821
ENSG00000129103	615	1134.1	ENSG00000173905	358	543.292	ENSG00000117748	597	1741.4	ENSG00000106031	238	874.821
ENSG00000141576	615	1134.1	ENSG00000168264	357	541.774	ENSG00000086300	597	1741.4	ENSG00000100461	238	874.821
ENSG00000127399	615	1134.1	ENSG00000167674	357	541.774	ENSG00000158669	597	1741.4	ENSG00000185627	238	874.821
ENSG00000132002	615	1134.1	ENSG00000113384	357	541.774	ENSG00000101868	596	1738.49	ENSG00000137692	238	874.821
ENSG00000069248	615	1134.1	ENSG00000100297	357	541.774	ENSG00000104695	596	1738.49	ENSG00000135457	238	874.821
ENSG00000174574	614	1132.25	ENSG00000006125	357	541.774	ENSG00000116489	596	1738.49	ENSG00000198843	238	874.821
ENSG00000248919	614	1132.25	ENSG00000155561	356	540.256	ENSG00000118046	596	1738.49	ENSG00000198700	238	874.821
ENSG00000139146	613	1130.41	ENSG00000163629	356	540.256	ENSG00000256500	595	1735.57	ENSG00000125445	238	874.821
ENSG00000152894	613	1130.41	ENSG00000007168	356	540.256	ENSG00000091651	595	1735.57	ENSG00000084774	237	871.146
ENSG00000090861	613	1130.41	ENSG00000084623	356	540.256	ENSG00000100567	594	1732.65	ENSG00000166902	237	871.146
ENSG00000239264	613	1130.41	ENSG00000149313	355	538.739	ENSG00000101474	594	1732.65	ENSG00000100890	237	871.146
ENSG00000131652	612	1128.57	ENSG00000122034	355	538.739	ENSG00000109805	594	1732.65	ENSG00000051596	236	867.47
ENSG00000171792	612	1128.57	ENSG00000131467	355	538.739	ENSG00000141580	593	1729.73	ENSG00000105552	236	867.47
ENSG00000146918	612	1128.57	ENSG00000138777	355	538.739	ENSG00000077152	593	1729.73	ENSG00000141698	236	867.47
ENSG00000175582	611	1126.72	ENSG00000197226	355	538.739	ENSG00000177182	593	1729.73	ENSG00000164111	236	867.47
ENSG00000162910	611	1126.72	ENSG00000179532	355	538.739	ENSG00000143774	592	1726.82	ENSG00000180957	236	867.47
ENSG00000177885	610	1124.88	ENSG00000140157	354	537.221	ENSG00000196730	592	1726.82	ENSG00000119787	236	867.47
ENSG00000117143	610	1124.88	ENSG00000131148	354	537.221	ENSG00000111780	592	1726.82	ENSG00000167461	236	867.47
ENSG00000110987	610	1124.88	ENSG00000099942	354	537.221	ENSG00000186575	592	1726.82	ENSG00000107625	235	863.794
ENSG00000135333	609	1123.03	ENSG00000232838	354	537.221	ENSG00000196914	591	1723.9	ENSG00000101346	235	863.794
ENSG00000087087	608	1121.19	ENSG00000143740	354	537.221	ENSG00000132963	591	1723.9	ENSG00000086475	235	863.794
ENSG00000138777	608	1121.19	ENSG00000090776	353	535.704	ENSG00000165219	591	1723.9	ENSG00000164904	235	863.794
ENSG00000070081	607	1119.35	ENSG00000189339	353	535.704	ENSG00000150768	591	1723.9	ENSG00000104825	235	863.794
ENSG00000083444	607	1119.35	ENSG00000115806	352	534.186	ENSG00000143374	590	1720.98	ENSG00000196235	235	863.794
ENSG00000138614	607	1119.35	ENSG00000186283	352	534.186	ENSG00000058600	589	1718.07	ENSG00000128534	235	863.794
ENSG00000055070	607	1119.35	ENSG00000133812	352	534.186	ENSG00000170142	589	1718.07	ENSG00000140854	235	863.794
ENSG00000115084	607	1119.35	ENSG00000104388	352	534.186	ENSG00000079819	589	1718.07	ENSG00000142784	235	863.794
ENSG00000141510	606	1117.5	ENSG00000157593	351	532.669	ENSG00000095787	589	1718.07	ENSG00000178695	235	863.794
ENSG00000126249	606	1117.5	ENSG00000139163	350	531.151	ENSG00000109534	589	1718.07	ENSG00000047315	234	860.119
ENSG00000113594	606	1117.5	ENSG00000204387	350	531.151	ENSG00000156697	588	1715.15	ENSG00000161956	234	860.119
ENSG00000187498	606	1117.5	ENSG00000120451	350	531.151	ENSG00000143702	587	1712.23	ENSG00000070413	234	860.119
ENSG00000097033	605	1115.66	ENSG00000171720	350	531.151	ENSG00000161326	587	1712.23	ENSG00000060688	234	860.119
ENSG00000164904	605	1115.66	ENSG00000180304	350	531.151	ENSG00000204394	586	1709.32	ENSG00000140307	234	860.119
ENSG00000241973	605	1115.66	ENSG00000168904	350	531.151	ENSG00000140612	586	1709.32	ENSG00000187193	234	860.119
ENSG00000213465	605	1115.66	ENSG00000099622	349	529.633	ENSG00000054523	585	1706.4	ENSG00000053372	234	860.119
ENSG00000114631	605	1115.66	ENSG00000196176	349	529.633	ENSG00000010256	585	1706.4	ENSG00000155561	233	856.443
ENSG00000106290	604	1113.81	ENSG00000150459	349	529.633	ENSG00000170004	584	1703.48	ENSG00000089006	233	856.443
ENSG00000065135	604	1113.81	ENSG00000112146	349	529.633	ENSG00000188493	584	1703.48	ENSG00000141030	233	856.443
ENSG00000065427	604	1113.81	ENSG00000111684	349	529.633	ENSG00000124177	584	1703.48	ENSG00000063245	233	856.443
ENSG00000177556	603	1111.97	ENSG00000174371	349	529.633	ENSG00000065135	584	1703.48	ENSG00000139613	233	856.443
ENSG00000015475	602	1110.13	ENSG00000100393	349	529.633	ENSG00000155876	584	1703.48	ENSG00000131844	233	856.443
ENSG00000172428	602	1110.13	ENSG00000268173	348	528.116	ENSG00000255661	583	1700.57	ENSG00000089154	233	856.443
ENSG00000112304	601	1108.28	ENSG00000097033	348	528.116	ENSG00000196865	583	1700.57	ENSG00000128928	233	856.443
ENSG00000127837	601	1108.28	ENSG00000111676	348	528.116	ENSG00000143393	582	1697.65	ENSG00000224870	233	856.443
ENSG00000076108	600	1106.44	ENSG00000107185	348	528.116	ENSG00000179889	582	1697.65	ENSG00000109133	232	852.767
ENSG00000175334	600	1106.44	ENSG00000064726	348	528.116	ENSG00000055950	581	1694.73	ENSG00000237190	232	852.767
ENSG00000105186	600	1106.44	ENSG00000105698	347	526.598	ENSG00000116750	581	1694.73	ENSG00000147649	232	852.767
ENSG00000103479	600	1106.44	ENSG00000103507	347	526.598	ENSG00000185627	581	1694.73	ENSG00000105514	232	852.767
ENSG00000128918	599	1104.59	ENSG00000159110	346	525.081	ENSG00000185728	581	1694.73	ENSG00000006125	232	852.767
ENSG00000145337	599	1104.59	ENSG00000167775	346	525.081	ENSG00000111237	580	1691.81	ENSG00000176915	232	852.767
ENSG00000128185	599	1104.59	ENSG00000205765	346	525.081	ENSG00000102931	580	1691.81	ENSG00000104835	231	849.091
ENSG00000138069	599	1104.59	ENSG00000164237	346	525.081	ENSG00000134987	580	1691.81	ENSG00000158669	231	849.091
ENSG00000087470	599	1104.59	ENSG00000164713	345	523.563	ENSG00000213639	580	1691.81	ENSG00000008513	231	849.091
ENSG00000006125	598	1102.75	ENSG00000198898	345	523.563	ENSG00000166803	579	1688.9	ENSG00000137878	231	849.091
ENSG00000035687	597	1100.91	ENSG00000182197	345	523.563	ENSG00000007923	579	1688.9	ENSG00000160285	230	845.416
ENSG00000136247	597	1100.91	ENSG00000171848	344	522.045	ENSG00000047849	579	1688.9	ENSG00000084463	230	845.416
ENSG00000171298	597	1100.91	ENSG00000033100	344	522.045	ENSG00000135766	578	1685.98	ENSG00000134874	230	845.416
ENSG00000160633	596	1099.06	ENSG00000129559	344	522.045	ENSG00000136997	578	1685.98	ENSG00000183077	230	845.416
ENSG00000103260	596	1099.06	ENSG00000083444	344	522.045	ENSG00000104687	578	1685.98	ENSG00000178057	230	845.416
ENSG00000116685	595	1097.22	ENSG00000124733	344	522.045	ENSG00000112339	578	1685.98	ENSG00000006744	230	845.416
ENSG00000119969	595	1097.22	ENSG00000167196	344	522.045	ENSG00000154370	578	1685.98	ENSG00000186480	230	845.416
ENSG00000167775	595	1097.22	ENSG00000183741	344	522.045	ENSG00000112200	578	1685.98	ENSG00000119421	230	845.416
ENSG00000110328	594	1095.37	ENSG00000146247	343	520.528	ENSG00000143183	578	1685.98	ENSG00000103479	230	845.416
ENSG00000049130	594	1095.37	ENSG00000092421	343	520.528	ENSG00000197312	577	1683.06	ENSG00000146066	230	845.416
ENSG00000158941	594	1095.37	ENSG00000160049	343	520.528	ENSG00000121892	576	1680.15	ENSG00000104331	230	845.416
ENSG00000108294	594	1095.37	ENSG00000117448	343	520.528	ENSG00000125818	576	1680.15	ENSG00000066044	229	841.74
ENSG00000005486	594	1095.37	ENSG00000055163	342	519.01	ENSG00000247077	576	1680.15	ENSG00000156735	229	841.74
ENSG00000108064	593	1093.53	ENSG00000106803	342	519.01	ENSG00000055130	576	1680.15	ENSG00000169504	229	841.74
ENSG00000106355	593	1093.53	ENSG00000167323	342	519.01	ENSG00000172053	575	1677.23	ENSG00000065328	229	841.74
ENSG00000164163	592	1091.68	ENSG00000164897	342	519.01	ENSG00000116754	575	1677.23	ENSG00000137845	229	841.74
ENSG00000120533	592	1091.68	ENSG00000140105	342	519.01	ENSG00000008294	575	1677.23	ENSG00000134001	229	841.74
ENSG00000125818	591	1089.84	ENSG00000007080	342	519.01	ENSG00000170779	575	1677.23	ENSG00000152904	229	841.74
ENSG00000116918	590	1088	ENSG00000138757	341	517.493	ENSG00000136270	574	1674.31	ENSG00000073614	229	841.74
ENSG00000139496	589	1086.15	ENSG00000147155	341	517.493	ENSG00000113194	574	1674.31	ENSG00000164754	228	838.064
ENSG00000159256	589	1086.15	ENSG00000140307	341	517.493	ENSG00000240038	574	1674.31	ENSG00000114054	228	838.064
ENSG00000115355	589	1086.15	ENSG00000177885	341	517.493	ENSG00000127483	573	1671.4	ENSG00000121083	228	838.064
ENSG00000146457	589	1086.15	ENSG00000102572	340	515.975	ENSG00000167005	573	1671.4	ENSG00000126838	228	838.064
ENSG00000146263	588	1084.31	ENSG00000029364	340	515.975	ENSG00000121022	573	1671.4	ENSG00000084652	228	838.064
ENSG00000187555	588	1084.31	ENSG00000172428	340	515.975	ENSG00000116903	572	1668.48	ENSG00000185432	228	838.064
ENSG00000012174	588	1084.31	ENSG00000173141	340	515.975	ENSG00000085721	572	1668.48	ENSG00000151062	228	838.064
ENSG00000214022	588	1084.31	ENSG00000024526	340	515.975	ENSG00000164111	572	1668.48	ENSG00000165572	228	838.064
ENSG00000177156	588	1084.31	ENSG00000114650	340	515.975	ENSG00000130294	572	1668.48	ENSG00000145734	228	838.064
ENSG00000131374	587	1082.46	ENSG00000198546	339	514.458	ENSG00000058673	572	1668.48	ENSG00000239264	228	838.064
ENSG00000141756	587	1082.46	ENSG00000126214	339	514.458	ENSG00000120733	571	1665.56	ENSG00000132383	228	838.064
ENSG00000116213	586	1080.62	ENSG00000163882	339	514.458	ENSG00000182446	571	1665.56	ENSG00000139496	228	838.064
ENSG00000115414	586	1080.62	ENSG00000164828	339	514.458	ENSG00000013306	571	1665.56	ENSG00000153044	227	834.389
ENSG00000241945	585	1078.78	ENSG00000128185	339	514.458	ENSG00000164045	570	1662.65	ENSG00000120088	227	834.389
ENSG00000117868	584	1076.93	ENSG00000122376	339	514.458	ENSG00000163660	569	1659.73	ENSG00000065518	227	834.389
ENSG00000149313	583	1075.09	ENSG00000260027	338	512.94	ENSG00000255439	569	1659.73	ENSG00000146109	227	834.389
ENSG00000185630	583	1075.09	ENSG00000189337	338	512.94	ENSG00000140443	569	1659.73	ENSG00000168291	227	834.389
ENSG00000187997	582	1073.24	ENSG00000119326	338	512.94	ENSG00000169375	568	1656.81	ENSG00000105393	227	834.389
ENSG00000072071	582	1073.24	ENSG00000185630	337	511.422	ENSG00000102007	568	1656.81	ENSG00000072364	226	830.713
ENSG00000102572	582	1073.24	ENSG00000164258	337	511.422	ENSG00000140521	568	1656.81	ENSG00000187838	226	830.713
ENSG00000143786	582	1073.24	ENSG00000169750	337	511.422	ENSG00000100075	567	1653.89	ENSG00000154640	226	830.713
ENSG00000143570	580	1069.56	ENSG00000143303	337	511.422	ENSG00000137692	567	1653.89	ENSG00000138363	226	830.713
ENSG00000096433	580	1069.56	ENSG00000114126	337	511.422	ENSG00000126016	567	1653.89	ENSG00000182985	226	830.713
ENSG00000166851	580	1069.56	ENSG00000128918	337	511.422	ENSG00000188739	566	1650.98	ENSG00000012048	226	830.713
ENSG00000120992	579	1067.71	ENSG00000151729	336	509.905	ENSG00000114383	566	1650.98	ENSG00000169738	226	830.713
ENSG00000105778	578	1065.87	ENSG00000173402	336	509.905	ENSG00000117394	566	1650.98	ENSG00000170876	225	827.037
ENSG00000071553	578	1065.87	ENSG00000160633	336	509.905	ENSG00000109133	565	1648.06	ENSG00000131467	225	827.037
ENSG00000138430	578	1065.87	ENSG00000127540	336	509.905	ENSG00000108826	565	1648.06	ENSG00000091527	225	827.037
ENSG00000117984	578	1065.87	ENSG00000127445	336	509.905	ENSG00000198265	564	1645.14	ENSG00000204237	225	827.037
ENSG00000136986	578	1065.87	ENSG00000130332	336	509.905	ENSG00000111615	564	1645.14	ENSG00000228144	225	827.037
ENSG00000198898	578	1065.87	ENSG00000137038	336	509.905	ENSG00000101558	563	1642.23	ENSG00000198836	225	827.037
ENSG00000197006	577	1064.02	ENSG00000171823	336	509.905	ENSG00000177479	563	1642.23	ENSG00000025800	225	827.037
ENSG00000171148	577	1064.02	ENSG00000183878	336	509.905	ENSG00000143256	563	1642.23	ENSG00000141448	225	827.037
ENSG00000085733	577	1064.02	ENSG00000087502	336	509.905	ENSG00000089351	563	1642.23	ENSG00000127616	225	827.037
ENSG00000100239	577	1064.02	ENSG00000071127	336	509.905	ENSG00000167775	563	1642.23	ENSG00000071794	224	823.361
ENSG00000087301	577	1064.02	ENSG00000128534	336	509.905	ENSG00000167972	563	1642.23	ENSG00000141858	224	823.361
ENSG00000149357	575	1060.34	ENSG00000091651	336	509.905	ENSG00000067955	563	1642.23	ENSG00000176894	224	823.361
ENSG00000224870	575	1060.34	ENSG00000161847	335	508.387	ENSG00000103653	562	1639.31	ENSG00000179091	224	823.361
ENSG00000132670	575	1060.34	ENSG00000153147	335	508.387	ENSG00000127884	562	1639.31	ENSG00000115286	224	823.361
ENSG00000106261	575	1060.34	ENSG00000029363	335	508.387	ENSG00000169136	562	1639.31	ENSG00000152127	224	823.361
ENSG00000141627	574	1058.49	ENSG00000166025	335	508.387	ENSG00000105819	562	1639.31	ENSG00000123064	223	819.686
ENSG00000177192	574	1058.49	ENSG00000090013	335	508.387	ENSG00000117899	561	1636.39	ENSG00000113732	223	819.686
ENSG00000104848	574	1058.49	ENSG00000049130	335	508.387	ENSG00000120093	561	1636.39	ENSG00000116898	223	819.686
ENSG00000143398	573	1056.65	ENSG00000128699	334	506.87	ENSG00000131507	561	1636.39	ENSG00000112159	223	819.686
ENSG00000136758	573	1056.65	ENSG00000169504	334	506.87	ENSG00000105732	561	1636.39	ENSG00000091039	223	819.686
ENSG00000107874	572	1054.8	ENSG00000132478	334	506.87	ENSG00000139218	560	1633.48	ENSG00000161888	223	819.686
ENSG00000168906	572	1054.8	ENSG00000120805	334	506.87	ENSG00000082515	560	1633.48	ENSG00000115806	223	819.686
ENSG00000107954	572	1054.8	ENSG00000145555	334	506.87	ENSG00000154122	560	1633.48	ENSG00000119953	222	816.01
ENSG00000196352	572	1054.8	ENSG00000145386	334	506.87	ENSG00000143198	559	1630.56	ENSG00000091317	222	816.01
ENSG00000165152	572	1054.8	ENSG00000125648	333	505.352	ENSG00000100281	559	1630.56	ENSG00000160767	222	816.01
ENSG00000075142	571	1052.96	ENSG00000150787	333	505.352	ENSG00000116171	559	1630.56	ENSG00000001497	222	816.01
ENSG00000055917	571	1052.96	ENSG00000174903	333	505.352	ENSG00000204308	559	1630.56	ENSG00000102119	222	816.01
ENSG00000187051	571	1052.96	ENSG00000164597	333	505.352	ENSG00000134248	558	1627.64	ENSG00000104823	222	816.01
ENSG00000149480	570	1051.12	ENSG00000127328	332	503.835	ENSG00000128951	558	1627.64	ENSG00000139651	222	816.01
ENSG00000184983	569	1049.27	ENSG00000091127	332	503.835	ENSG00000058668	558	1627.64	ENSG00000213024	222	816.01
ENSG00000131148	569	1049.27	ENSG00000116213	332	503.835	ENSG00000145740	557	1624.73	ENSG00000125304	222	816.01
ENSG00000161671	568	1047.43	ENSG00000082397	332	503.835	ENSG00000161981	557	1624.73	ENSG00000066135	221	812.334
ENSG00000136238	567	1045.58	ENSG00000242372	332	503.835	ENSG00000112242	557	1624.73	ENSG00000100075	221	812.334
ENSG00000087502	567	1045.58	ENSG00000211450	332	503.835	ENSG00000177425	557	1624.73	ENSG00000135111	221	812.334
ENSG00000168924	567	1045.58	ENSG00000187838	332	503.835	ENSG00000075292	556	1621.81	ENSG00000076604	221	812.334
ENSG00000106609	567	1045.58	ENSG00000168906	332	503.835	ENSG00000086712	556	1621.81	ENSG00000148396	221	812.334
ENSG00000114439	567	1045.58	ENSG00000178999	331	502.317	ENSG00000132471	556	1621.81	ENSG00000143776	221	812.334
ENSG00000061794	567	1045.58	ENSG00000254999	331	502.317	ENSG00000140534	555	1618.89	ENSG00000132471	221	812.334
ENSG00000113269	566	1043.74	ENSG00000100266	330	500.799	ENSG00000112983	554	1615.97	ENSG00000010361	221	812.334
ENSG00000051620	566	1043.74	ENSG00000082153	330	500.799	ENSG00000168389	554	1615.97	ENSG00000259494	220	808.659
ENSG00000187838	566	1043.74	ENSG00000065243	330	500.799	ENSG00000079332	554	1615.97	ENSG00000107372	220	808.659
ENSG00000039560	565	1041.9	ENSG00000175018	330	500.799	ENSG00000204209	553	1613.06	ENSG00000175324	220	808.659
ENSG00000180198	565	1041.9	ENSG00000185068	330	500.799	ENSG00000129315	553	1613.06	ENSG00000143493	220	808.659
ENSG00000102858	565	1041.9	ENSG00000232112	329	499.282	ENSG00000126249	553	1613.06	ENSG00000171862	220	808.659
ENSG00000184752	564	1040.05	ENSG00000135387	329	499.282	ENSG00000168259	552	1610.14	ENSG00000141002	219	804.983
ENSG00000007168	563	1038.21	ENSG00000135749	329	499.282	ENSG00000261732	552	1610.14	ENSG00000175970	219	804.983
ENSG00000170638	563	1038.21	ENSG00000185608	329	499.282	ENSG00000007080	552	1610.14	ENSG00000155189	219	804.983
ENSG00000106636	562	1036.36	ENSG00000141756	328	497.764	ENSG00000123684	551	1607.22	ENSG00000007202	219	804.983
ENSG00000136108	562	1036.36	ENSG00000257184	328	497.764	ENSG00000179151	551	1607.22	ENSG00000108828	219	804.983
ENSG00000114125	562	1036.36	ENSG00000167671	328	497.764	ENSG00000168393	551	1607.22	ENSG00000134077	219	804.983
ENSG00000161921	561	1034.52	ENSG00000173597	328	497.764	ENSG00000153885	551	1607.22	ENSG00000231925	219	804.983
ENSG00000130640	560	1032.67	ENSG00000134882	328	497.764	ENSG00000117691	551	1607.22	ENSG00000014919	219	804.983
ENSG00000111142	560	1032.67	ENSG00000132002	328	497.764	ENSG00000110108	551	1607.22	ENSG00000228474	219	804.983
ENSG00000196961	560	1032.67	ENSG00000260007	327	496.247	ENSG00000089154	551	1607.22	ENSG00000100664	219	804.983
ENSG00000254995	559	1030.83	ENSG00000204922	327	496.247	ENSG00000073060	551	1607.22	ENSG00000112249	219	804.983
ENSG00000112996	559	1030.83	ENSG00000161013	327	496.247	ENSG00000101346	550	1604.31	ENSG00000159873	219	804.983
ENSG00000148362	559	1030.83	ENSG00000078668	327	496.247	ENSG00000146463	549	1601.39	ENSG00000204922	219	804.983
ENSG00000174903	558	1028.99	ENSG00000136238	327	496.247	ENSG00000101871	549	1601.39	ENSG00000175745	219	804.983
[truncated: 9,678 more rows]

## Sheet: Pseudogenes
DDX3_WT		Norm RT stops	DDX3_R534H		Norm RT stops	DDX3_WT_Ars		Norm RT stops	DDX3_R534H_Ars		Norm RT stops
ENSG ID	Raw iCLIP RT stops	5422811	ENSG ID	Raw iCLIP RT stops	6589464	ENSG ID	Raw iCLIP RT stops	3428272	ENSG ID	Raw iCLIP RT stops	2720555	Lbirary Depth
ENSG00000196205	11608	21405.9	ENSG00000205035	23759	36056	ENSG00000205035	30392	88651.1	ENSG00000196205	7576	27847.3
ENSG00000205035	9850	18164	ENSG00000196205	6082	9229.89	ENSG00000196205	14059	41009	ENSG00000198618	5086	18694.7
ENSG00000213553	7049	12998.8	ENSG00000133624	5747	8721.5	ENSG00000198618	8721	25438.5	ENSG00000205035	4652	17099.5
ENSG00000218175	6358	11724.5	ENSG00000213553	4214	6395.06	ENSG00000229132	6751	19692.1	ENSG00000178464	3475	12773.1
ENSG00000229638	4924	9080.16	ENSG00000218175	3446	5229.56	ENSG00000133624	6614	19292.5	ENSG00000242071	3221	11839.5
ENSG00000215030	4544	8379.42	ENSG00000229638	3362	5102.08	ENSG00000213553	5334	15558.9	ENSG00000229132	3051	11214.6
ENSG00000178464	3808	7022.19	ENSG00000215030	2984	4528.44	ENSG00000223345	5036	14689.6	ENSG00000213553	2825	10383.9
ENSG00000232346	3507	6467.13	ENSG00000242153	2970	4507.2	ENSG00000224411	4948	14432.9	ENSG00000234289	2591	9523.79
ENSG00000240342	2951	5441.83	ENSG00000178464	2655	4029.16	ENSG00000178464	4707	13729.9	ENSG00000223345	2397	8810.7
ENSG00000214612	2874	5299.83	ENSG00000227063	2289	3473.73	ENSG00000233476	4588	13382.8	ENSG00000218175	2368	8704.11
ENSG00000198618	2866	5285.08	ENSG00000232346	2128	3229.4	ENSG00000215030	4457	13000.7	ENSG00000228502	2065	7590.36
ENSG00000242299	2793	5150.47	ENSG00000198618	2047	3106.47	ENSG00000249353	4421	12895.7	ENSG00000227063	2061	7575.66
ENSG00000227063	2777	5120.96	ENSG00000180581	1902	2886.43	ENSG00000234289	4336	12647.8	ENSG00000227939	2051	7538.9
ENSG00000212802	2536	4676.54	ENSG00000242299	1879	2851.52	ENSG00000242071	4138	12070.2	ENSG00000213244	1996	7336.74
ENSG00000178715	2526	4658.1	ENSG00000214612	1793	2721.01	ENSG00000250182	4123	12026.5	ENSG00000250182	1982	7285.28
ENSG00000250182	2454	4525.33	ENSG00000240438	1784	2707.35	ENSG00000127589	4110	11988.5	ENSG00000233913	1867	6862.57
ENSG00000224631	2391	4409.15	ENSG00000178715	1694	2570.77	ENSG00000218175	3955	11536.4	ENSG00000215030	1857	6825.81
ENSG00000236552	2347	4328.01	ENSG00000240342	1685	2557.11	ENSG00000214612	3903	11384.7	ENSG00000214199	1851	6803.76
ENSG00000133624	2245	4139.92	ENSG00000146677	1522	2309.75	ENSG00000228502	3772	11002.6	ENSG00000232888	1843	6774.35
ENSG00000238103	2217	4088.29	ENSG00000236552	1478	2242.97	ENSG00000233057	3653	10655.5	ENSG00000229638	1722	6329.59
ENSG00000228502	2182	4023.74	ENSG00000212802	1428	2167.1	ENSG00000213244	3608	10524.3	ENSG00000237550	1710	6285.48
ENSG00000235552	2173	4007.15	ENSG00000233476	1420	2154.96	ENSG00000229638	3457	10083.8	ENSG00000127589	1694	6226.67
ENSG00000234851	2172	4005.3	ENSG00000224631	1419	2153.44	ENSG00000214199	3267	9529.58	ENSG00000230903	1673	6149.48
ENSG00000256545	2164	3990.55	ENSG00000226085	1398	2121.57	ENSG00000233913	3113	9080.38	ENSG00000217094	1629	5987.75
ENSG00000146677	2036	3754.51	ENSG00000235552	1327	2013.82	ENSG00000242153	3101	9045.37	ENSG00000203818	1577	5796.61
ENSG00000232573	1967	3627.27	ENSG00000250182	1319	2001.68	ENSG00000249264	3095	9027.87	ENSG00000178715	1482	5447.42
ENSG00000233913	1956	3606.99	ENSG00000234851	1251	1898.49	ENSG00000228205	3003	8759.51	ENSG00000255729	1442	5300.39
ENSG00000180581	1915	3531.38	ENSG00000230897	1249	1895.45	ENSG00000235552	2990	8721.6	ENSG00000181524	1437	5282.01
ENSG00000227097	1884	3474.21	ENSG00000224411	1235	1874.2	ENSG00000203818	2942	8581.58	ENSG00000227097	1405	5164.39
ENSG00000226085	1878	3463.15	ENSG00000240376	1191	1807.43	ENSG00000220472	2900	8459.07	ENSG00000233954	1398	5138.66
ENSG00000237550	1854	3418.89	ENSG00000232888	1169	1774.04	ENSG00000227939	2892	8435.74	ENSG00000231205	1384	5087.2
ENSG00000240376	1813	3343.28	ENSG00000228502	1141	1731.55	ENSG00000217094	2860	8342.4	ENSG00000249264	1384	5087.2
ENSG00000249264	1770	3263.99	ENSG00000242071	1113	1689.06	ENSG00000183199	2843	8292.81	ENSG00000233057	1342	4932.82
ENSG00000233476	1768	3260.3	ENSG00000233913	1099	1667.81	ENSG00000233762	2816	8214.05	ENSG00000259612	1324	4866.65
ENSG00000242071	1742	3212.36	ENSG00000181524	1033	1567.65	ENSG00000244398	2679	7814.43	ENSG00000249353	1316	4837.25
ENSG00000230903	1684	3105.4	ENSG00000253683	1022	1550.96	ENSG00000220323	2639	7697.76	ENSG00000245205	1315	4833.57
ENSG00000253683	1667	3074.05	ENSG00000230207	974	1478.12	ENSG00000227063	2627	7662.75	ENSG00000232346	1282	4712.27
ENSG00000181524	1661	3062.99	ENSG00000243663	972	1475.08	ENSG00000230903	2500	7292.3	ENSG00000236552	1281	4708.6
ENSG00000224411	1613	2974.47	ENSG00000232573	967	1467.49	ENSG00000235587	2497	7283.55	ENSG00000244097	1207	4436.59
ENSG00000214199	1574	2902.55	ENSG00000237550	953	1446.25	ENSG00000242299	2480	7233.97	ENSG00000244313	1194	4388.81
ENSG00000232888	1564	2884.11	ENSG00000227097	946	1435.63	ENSG00000230979	2479	7231.05	ENSG00000232573	1189	4370.43
ENSG00000235587	1512	2788.22	ENSG00000230903	938	1423.48	ENSG00000232573	2417	7050.2	ENSG00000234851	1182	4344.7
ENSG00000213442	1507	2779	ENSG00000218227	926	1405.27	ENSG00000250144	2326	6784.76	ENSG00000214612	1168	4293.24
ENSG00000230207	1483	2734.74	ENSG00000183405	899	1364.3	ENSG00000237550	2315	6752.67	ENSG00000233762	1159	4260.16
ENSG00000183405	1464	2699.71	ENSG00000213326	898	1362.78	ENSG00000214223	2286	6668.08	ENSG00000220472	1155	4245.46
ENSG00000259706	1435	2646.23	ENSG00000232176	897	1361.26	ENSG00000214975	2281	6653.5	ENSG00000243663	1155	4245.46
ENSG00000243663	1434	2644.38	ENSG00000233762	890	1350.64	ENSG00000232346	2277	6641.83	ENSG00000233476	1151	4230.75
ENSG00000136149	1421	2620.41	ENSG00000235587	876	1329.39	ENSG00000259706	2272	6627.25	ENSG00000250144	1144	4205.02
ENSG00000230979	1416	2611.19	ENSG00000226243	875	1327.88	ENSG00000181524	2253	6571.82	ENSG00000230979	1116	4102.1
ENSG00000231369	1415	2609.35	ENSG00000231531	852	1292.97	ENSG00000234851	2245	6548.49	ENSG00000242299	1103	4054.32
ENSG00000243199	1413	2605.66	ENSG00000214199	851	1291.46	ENSG00000245205	2221	6478.48	ENSG00000213235	1097	4032.27
ENSG00000242153	1409	2598.28	ENSG00000243199	848	1286.9	ENSG00000240438	2215	6460.98	ENSG00000235552	1080	3969.78
ENSG00000249855	1396	2574.31	ENSG00000249264	846	1283.87	ENSG00000240342	2197	6408.48	ENSG00000214485	1079	3966.1
ENSG00000226084	1373	2531.9	ENSG00000189343	838	1271.73	ENSG00000240376	2186	6376.39	ENSG00000220323	1076	3955.08
ENSG00000233762	1373	2531.9	ENSG00000230364	814	1235.31	ENSG00000232888	2173	6338.47	ENSG00000133624	1076	3955.08
ENSG00000240616	1346	2482.11	ENSG00000231369	797	1209.51	ENSG00000213235	2129	6210.13	ENSG00000251571	1036	3808.05
ENSG00000218227	1314	2423.1	ENSG00000256545	790	1198.88	ENSG00000233954	2096	6113.87	ENSG00000226084	1030	3785.99
ENSG00000229119	1308	2412.03	ENSG00000136149	786	1192.81	ENSG00000240929	2076	6055.53	ENSG00000214223	1019	3745.56
ENSG00000243517	1287	2373.31	ENSG00000123009	767	1163.98	ENSG00000259612	2035	5935.94	ENSG00000235587	1017	3738.21
ENSG00000139239	1216	2242.38	ENSG00000223345	765	1160.94	ENSG00000244313	2023	5900.93	ENSG00000137970	1016	3734.53
ENSG00000230629	1188	2190.75	ENSG00000230979	764	1159.43	ENSG00000226084	1972	5752.17	ENSG00000213942	1009	3708.8
ENSG00000229132	1183	2181.53	ENSG00000230629	755	1145.77	ENSG00000228232	1960	5717.17	ENSG00000256167	916	3366.96
ENSG00000172974	1180	2175.99	ENSG00000234289	751	1139.7	ENSG00000178715	1960	5717.17	ENSG00000244398	915	3363.28
ENSG00000249936	1179	2174.15	ENSG00000139239	719	1091.14	ENSG00000236552	1951	5690.91	ENSG00000214975	887	3260.36
ENSG00000264281	1164	2146.49	ENSG00000242358	709	1075.96	ENSG00000249855	1909	5568.4	ENSG00000234648	876	3219.93
ENSG00000230897	1158	2135.42	ENSG00000244398	707	1072.92	ENSG00000244716	1903	5550.9	ENSG00000212802	873	3208.9
ENSG00000213326	1155	2129.89	ENSG00000220583	705	1069.89	ENSG00000227097	1868	5448.81	ENSG00000240376	856	3146.42
ENSG00000253954	1154	2128.05	ENSG00000229119	702	1065.34	ENSG00000243199	1830	5337.97	ENSG00000244716	856	3146.42
ENSG00000244313	1143	2107.76	ENSG00000172974	695	1054.71	ENSG00000256167	1830	5337.97	ENSG00000218426	842	3094.96
ENSG00000214485	1118	2061.66	ENSG00000225200	685	1039.54	ENSG00000225200	1803	5259.21	ENSG00000215492	833	3061.88
ENSG00000220583	1110	2046.91	ENSG00000178458	677	1027.4	ENSG00000212802	1771	5165.87	ENSG00000183405	830	3050.85
ENSG00000244716	1096	2021.09	ENSG00000229132	668	1013.74	ENSG00000215492	1731	5049.19	ENSG00000226360	828	3043.5
ENSG00000242358	1084	1998.96	ENSG00000234645	657	997.046	ENSG00000214485	1727	5037.52	ENSG00000224411	809	2973.66
ENSG00000227939	1076	1984.21	ENSG00000244457	651	987.941	ENSG00000214182	1685	4915.01	ENSG00000243517	807	2966.31
ENSG00000127589	1070	1973.15	ENSG00000213942	648	983.388	ENSG00000260290	1677	4891.68	ENSG00000225093	806	2962.63
ENSG00000123009	1068	1969.46	ENSG00000127589	644	977.318	ENSG00000244457	1626	4742.91	ENSG00000249855	805	2958.96
ENSG00000223345	1054	1943.64	ENSG00000238103	641	972.765	ENSG00000226415	1624	4737.08	ENSG00000226085	793	2914.85
ENSG00000218426	1047	1930.73	ENSG00000256069	639	969.73	ENSG00000230207	1578	4602.9	ENSG00000183298	793	2914.85
ENSG00000213942	1039	1915.98	ENSG00000226084	625	948.484	ENSG00000258427	1575	4594.15	ENSG00000180211	785	2885.44
ENSG00000256069	1031	1901.23	ENSG00000253954	625	948.484	ENSG00000235605	1558	4544.56	ENSG00000240342	770	2830.3
ENSG00000178458	1031	1901.23	ENSG00000234743	620	940.896	ENSG00000251571	1557	4541.65	ENSG00000180581	768	2822.95
ENSG00000213235	1012	1866.19	ENSG00000253341	618	937.861	ENSG00000214121	1552	4527.06	ENSG00000261557	756	2778.84
ENSG00000231531	1008	1858.81	ENSG00000243517	610	925.72	ENSG00000235001	1537	4483.31	ENSG00000243199	747	2745.76
ENSG00000137970	1000	1844.06	ENSG00000236603	610	925.72	ENSG00000256069	1532	4468.72	ENSG00000230629	725	2664.9
ENSG00000228929	993	1831.15	ENSG00000244097	592	898.404	ENSG00000259781	1474	4299.54	ENSG00000227077	723	2657.55
ENSG00000234797	991	1827.47	ENSG00000213867	588	892.334	ENSG00000132967	1464	4270.37	ENSG00000224631	711	2613.44
ENSG00000240950	976	1799.8	ENSG00000233966	584	886.263	ENSG00000197744	1464	4270.37	ENSG00000225031	700	2573
ENSG00000233057	972	1792.43	ENSG00000220848	581	881.711	ENSG00000181201	1459	4255.79	ENSG00000228929	690	2536.25
ENSG00000234645	971	1790.58	ENSG00000214485	580	880.193	ENSG00000226085	1455	4244.12	ENSG00000244363	681	2503.17
ENSG00000249353	968	1785.05	ENSG00000176043	577	875.64	ENSG00000189343	1452	4235.37	ENSG00000241429	678	2492.14
ENSG00000240438	966	1781.36	ENSG00000259078	570	865.017	ENSG00000213763	1450	4229.54	ENSG00000237077	676	2484.79
ENSG00000233966	952	1755.55	ENSG00000249855	569	863.5	ENSG00000243663	1426	4159.53	ENSG00000235605	676	2484.79
ENSG00000213867	936	1726.04	ENSG00000188985	567	860.465	ENSG00000224631	1420	4142.03	ENSG00000214121	676	2484.79
ENSG00000226243	932	1718.67	ENSG00000225616	566	858.947	ENSG00000230629	1403	4092.44	ENSG00000256338	676	2484.79
ENSG00000230364	931	1716.82	ENSG00000249936	556	843.771	ENSG00000229091	1401	4086.61	ENSG00000243964	673	2473.76
ENSG00000243964	926	1707.6	ENSG00000264281	555	842.254	ENSG00000180211	1399	4080.77	ENSG00000264281	662	2433.33
ENSG00000234743	912	1681.78	ENSG00000227939	550	834.666	ENSG00000218227	1397	4074.94	ENSG00000214182	640	2352.46
ENSG00000236603	905	1668.88	ENSG00000226415	538	816.455	ENSG00000257790	1382	4031.19	ENSG00000233830	630	2315.7
ENSG00000225616	901	1661.5	ENSG00000183298	536	813.42	ENSG00000203819	1371	3999.1	ENSG00000235001	627	2304.68
ENSG00000228305	885	1631.99	ENSG00000218426	536	813.42	ENSG00000236603	1362	3972.85	ENSG00000235776	626	2301
ENSG00000253341	876	1615.4	ENSG00000249353	531	805.832	ENSG00000234743	1337	3899.92	ENSG00000139239	625	2297.33
ENSG00000213244	875	1613.55	ENSG00000245205	516	783.068	ENSG00000180581	1329	3876.59	ENSG00000268222	625	2297.33
ENSG00000226415	867	1598.8	ENSG00000250771	515	781.551	ENSG00000137970	1323	3859.09	ENSG00000225616	620	2278.95
ENSG00000234289	863	1591.43	ENSG00000237077	513	778.516	ENSG00000251495	1323	3859.09	ENSG00000240929	615	2260.57
ENSG00000225200	859	1584.05	ENSG00000226221	508	770.928	ENSG00000249565	1322	3856.17	ENSG00000230207	615	2260.57
ENSG00000234498	854	1574.83	ENSG00000251495	506	767.893	ENSG00000225031	1320	3850.34	ENSG00000181201	615	2260.57
ENSG00000212664	833	1536.1	ENSG00000244313	502	761.822	ENSG00000243517	1320	3850.34	ENSG00000237709	607	2231.16
ENSG00000188985	820	1512.13	ENSG00000256338	501	760.305	ENSG00000183405	1300	3792	ENSG00000251495	604	2220.14
ENSG00000241061	820	1512.13	ENSG00000228929	496	752.717	ENSG00000234176	1285	3748.24	ENSG00000183199	600	2205.43
ENSG00000216866	810	1493.69	ENSG00000233057	495	751.199	ENSG00000213740	1280	3733.66	ENSG00000224578	593	2179.7
ENSG00000245205	808	1490	ENSG00000233954	487	739.059	ENSG00000255729	1268	3698.66	ENSG00000240652	592	2176.03
ENSG00000183298	796	1467.87	ENSG00000214182	472	716.295	ENSG00000243547	1263	3684.07	ENSG00000219451	589	2165
ENSG00000229091	780	1438.37	ENSG00000213235	472	716.295	ENSG00000235957	1244	3628.65	ENSG00000233836	583	2142.95
ENSG00000237077	773	1425.46	ENSG00000234797	471	714.777	ENSG00000226360	1221	3561.56	ENSG00000259706	570	2095.16
ENSG00000259078	770	1419.93	ENSG00000213315	465	705.672	ENSG00000256238	1203	3509.06	ENSG00000228205	568	2087.81
ENSG00000233954	767	1414.4	ENSG00000186076	462	701.119	ENSG00000241547	1197	3491.55	ENSG00000108958	565	2076.78
ENSG00000213315	752	1386.73	ENSG00000213244	459	696.567	ENSG00000224578	1196	3488.64	ENSG00000228218	563	2069.43
ENSG00000178429	740	1364.61	ENSG00000226015	452	685.944	ENSG00000215835	1192	3476.97	ENSG00000215835	563	2069.43
ENSG00000244363	730	1346.17	ENSG00000235605	452	685.944	ENSG00000233836	1186	3459.47	ENSG00000231531	561	2062.08
ENSG00000217094	728	1342.48	ENSG00000237991	451	684.426	ENSG00000261557	1183	3450.72	ENSG00000226415	557	2047.38
ENSG00000232176	727	1340.63	ENSG00000234009	442	670.768	ENSG00000243964	1178	3436.13	ENSG00000213862	554	2036.35
ENSG00000214182	718	1324.04	ENSG00000244716	440	667.733	ENSG00000228929	1166	3401.13	ENSG00000259790	543	1995.92
ENSG00000256338	711	1311.13	ENSG00000227077	434	658.627	ENSG00000213684	1159	3380.71	ENSG00000197744	543	1995.92
ENSG00000183199	707	1303.75	ENSG00000250144	418	634.346	ENSG00000225093	1156	3371.96	ENSG00000136149	542	1992.24
ENSG00000220848	706	1301.91	ENSG00000244363	416	631.311	ENSG00000218426	1155	3369.04	ENSG00000225200	539	1981.21
ENSG00000214223	703	1296.38	ENSG00000243964	415	629.793	ENSG00000230383	1150	3354.46	ENSG00000213326	537	1973.86
ENSG00000237991	696	1283.47	ENSG00000228305	413	626.758	ENSG00000213942	1134	3307.79	ENSG00000230897	534	1962.83
ENSG00000250144	694	1279.78	ENSG00000240463	412	625.241	ENSG00000255397	1134	3307.79	ENSG00000189343	532	1955.48
ENSG00000215105	681	1255.81	ENSG00000137970	406	616.135	ENSG00000244363	1133	3304.87	ENSG00000253676	525	1929.75
ENSG00000226221	667	1229.99	ENSG00000235084	402	610.065	ENSG00000205100	1131	3299.04	ENSG00000212664	521	1915.05
ENSG00000250321	665	1226.3	ENSG00000226781	401	608.547	ENSG00000241429	1114	3249.45	ENSG00000243829	515	1893
ENSG00000227615	662	1220.77	ENSG00000228501	399	605.512	ENSG00000212664	1107	3229.03	ENSG00000218227	513	1885.64
ENSG00000232024	660	1217.08	ENSG00000234498	399	605.512	ENSG00000264281	1098	3202.78	ENSG00000235957	512	1881.97
ENSG00000241478	657	1211.55	ENSG00000220472	395	599.442	ENSG00000183298	1083	3159.03	ENSG00000213684	508	1867.27
ENSG00000226360	654	1206.02	ENSG00000203818	391	593.371	ENSG00000178458	1076	3138.61	ENSG00000226243	507	1863.59
ENSG00000189343	652	1202.33	ENSG00000180211	384	582.748	ENSG00000139239	1075	3135.69	ENSG00000243746	503	1848.89
ENSG00000234009	646	1191.26	ENSG00000232341	384	582.748	ENSG00000256338	1073	3129.86	ENSG00000238173	501	1841.54
ENSG00000227077	642	1183.89	ENSG00000215492	383	581.231	ENSG00000237077	1073	3129.86	ENSG00000228232	493	1812.13
ENSG00000235084	640	1180.2	ENSG00000230584	383	581.231	ENSG00000213430	1067	3112.36	ENSG00000203819	480	1764.35
ENSG00000196369	638	1176.51	ENSG00000183199	376	570.608	ENSG00000213058	1060	3091.94	ENSG00000223529	479	1760.67
ENSG00000224578	636	1172.82	ENSG00000178429	373	566.055	ENSG00000243746	1056	3080.27	ENSG00000226457	477	1753.32
ENSG00000259612	633	1167.29	ENSG00000216866	372	564.538	ENSG00000213326	1049	3059.85	ENSG00000231369	457	1679.8
ENSG00000186076	632	1165.45	ENSG00000214535	372	564.538	ENSG00000235776	1046	3051.1	ENSG00000178458	455	1672.45
ENSG00000180211	630	1161.76	ENSG00000241061	369	559.985	ENSG00000223529	1035	3019.01	ENSG00000253683	449	1650.4
ENSG00000259790	626	1154.38	ENSG00000229091	368	558.467	ENSG00000233830	1035	3019.01	ENSG00000241741	445	1635.7
ENSG00000235605	614	1132.25	ENSG00000253897	366	555.432	ENSG00000136149	1003	2925.67	ENSG00000213867	444	1632.02
ENSG00000203818	611	1126.72	ENSG00000259612	364	552.397	ENSG00000243829	1002	2922.76	ENSG00000257790	424	1558.51
ENSG00000228501	606	1117.5	ENSG00000233328	361	547.844	ENSG00000236085	998	2911.09	ENSG00000256238	423	1554.83
ENSG00000234176	601	1108.28	ENSG00000213684	359	544.809	ENSG00000213866	993	2896.5	ENSG00000231503	421	1547.48
ENSG00000227081	590	1088	ENSG00000224578	355	538.739	ENSG00000227077	986	2876.08	ENSG00000230364	417	1532.78
ENSG00000214784	581	1071.4	ENSG00000213820	355	538.739	ENSG00000256356	983	2867.33	ENSG00000258427	417	1532.78
ENSG00000232341	578	1065.87	ENSG00000128692	353	535.704	ENSG00000233668	978	2852.75	ENSG00000215093	414	1521.75
ENSG00000219023	577	1064.02	ENSG00000233839	348	528.116	ENSG00000215895	977	2849.83	ENSG00000235297	410	1507.05
ENSG00000224126	573	1056.65	ENSG00000219023	347	526.598	ENSG00000233328	977	2849.83	ENSG00000223668	408	1499.69
ENSG00000213866	567	1045.58	ENSG00000249565	345	523.563	ENSG00000240950	973	2838.16	ENSG00000169253	405	1488.67
ENSG00000261557	566	1043.74	ENSG00000235508	342	519.01	ENSG00000268222	968	2823.58	ENSG00000188985	402	1477.64
ENSG00000176043	564	1040.05	ENSG00000240914	341	517.493	ENSG00000236480	961	2803.16	ENSG00000242153	401	1473.96
ENSG00000268032	555	1023.45	ENSG00000212664	341	517.493	ENSG00000259790	961	2803.16	ENSG00000233668	398	1462.94
ENSG00000251495	553	1019.77	ENSG00000244485	334	506.87	ENSG00000234241	944	2753.57	ENSG00000220848	388	1426.18
ENSG00000223529	552	1017.92	ENSG00000243829	328	497.764	ENSG00000253341	926	2701.07	ENSG00000233328	388	1426.18
ENSG00000235508	552	1017.92	ENSG00000268032	327	496.247	ENSG00000228002	911	2657.32	ENSG00000146677	384	1411.48
ENSG00000243829	546	1006.86	ENSG00000213361	326	494.729	ENSG00000241478	893	2604.81	ENSG00000234797	384	1411.48
ENSG00000244073	544	1003.17	ENSG00000213866	320	485.624	ENSG00000253676	888	2590.23	ENSG00000255397	383	1407.8
ENSG00000231767	542	999.482	ENSG00000217094	318	482.589	ENSG00000250771	884	2578.56	ENSG00000229119	382	1404.13
ENSG00000233839	542	999.482	ENSG00000232024	317	481.071	ENSG00000234797	880	2566.89	ENSG00000214389	380	1396.77
ENSG00000234118	540	995.794	ENSG00000230383	317	481.071	ENSG00000176043	859	2505.64	ENSG00000204652	377	1385.75
ENSG00000230383	535	986.573	ENSG00000242814	314	476.518	ENSG00000213862	856	2496.88	ENSG00000128692	372	1367.37
ENSG00000241429	534	984.729	ENSG00000215457	313	475.001	ENSG00000223668	856	2496.88	ENSG00000220583	372	1367.37
ENSG00000213763	521	960.756	ENSG00000231767	312	473.483	ENSG00000237709	844	2461.88	ENSG00000213609	361	1326.94
ENSG00000231684	508	936.784	ENSG00000241478	312	473.483	ENSG00000146677	838	2444.38	ENSG00000213058	361	1326.94
ENSG00000237506	500	922.031	ENSG00000226457	305	462.86	ENSG00000236887	830	2421.04	ENSG00000257907	360	1323.26
ENSG00000215457	499	920.187	ENSG00000233668	303	459.825	ENSG00000231369	828	2415.21	ENSG00000244073	360	1323.26
ENSG00000249565	493	909.123	ENSG00000223529	300	455.272	ENSG00000240652	818	2386.04	ENSG00000236887	359	1319.58
ENSG00000213820	493	909.123	ENSG00000226360	298	452.237	ENSG00000219451	816	2380.21	ENSG00000132967	354	1301.21
ENSG00000233558	492	907.279	ENSG00000159712	297	450.72	ENSG00000214144	808	2356.87	ENSG00000242358	354	1301.21
ENSG00000236058	491	905.434	ENSG00000232883	296	449.202	ENSG00000186076	808	2356.87	ENSG00000226781	353	1297.53
ENSG00000263369	490	903.59	ENSG00000227615	294	446.167	ENSG00000220848	800	2333.54	ENSG00000178429	353	1297.53
ENSG00000197575	489	901.746	ENSG00000224126	294	446.167	ENSG00000224546	796	2321.87	ENSG00000186076	349	1282.83
ENSG00000242814	487	898.058	ENSG00000213661	290	440.096	ENSG00000235472	787	2295.62	ENSG00000228328	347	1275.48
ENSG00000261461	486	896.214	ENSG00000213763	289	438.579	ENSG00000226243	776	2263.53	ENSG00000230777	342	1257.1
ENSG00000232472	486	896.214	ENSG00000244073	285	432.509	ENSG00000213867	776	2263.53	ENSG00000224546	342	1257.1
ENSG00000233668	484	892.526	ENSG00000197744	284	430.991	ENSG00000185641	776	2263.53	ENSG00000235084	341	1253.42
ENSG00000236762	484	892.526	ENSG00000226532	284	430.991	ENSG00000231434	773	2254.78	ENSG00000204253	340	1249.74
ENSG00000213684	482	888.838	ENSG00000250321	283	429.473	ENSG00000240463	772	2251.86	ENSG00000215899	335	1231.37
ENSG00000232883	482	888.838	ENSG00000243742	282	427.956	ENSG00000230037	768	2240.2	ENSG00000242445	334	1227.69
ENSG00000239246	466	859.333	ENSG00000228519	282	427.956	ENSG00000196656	768	2240.2	ENSG00000235472	327	1201.96
ENSG00000213757	462	851.957	ENSG00000259790	282	427.956	ENSG00000229349	765	2231.44	ENSG00000234498	326	1198.28
ENSG00000255729	460	848.269	ENSG00000213856	281	426.438	ENSG00000235297	763	2225.61	ENSG00000260290	326	1198.28
ENSG00000213399	456	840.892	ENSG00000256238	281	426.438	ENSG00000232341	762	2222.69	ENSG00000184612	326	1198.28
ENSG00000233328	455	839.048	ENSG00000242527	279	423.403	ENSG00000225616	762	2222.69	ENSG00000231767	318	1168.88
ENSG00000240914	447	824.296	ENSG00000228232	276	418.85	ENSG00000260229	753	2196.44	ENSG00000236603	317	1165.2
ENSG00000197744	447	824.296	ENSG00000231684	275	417.333	ENSG00000224773	748	2181.86	ENSG00000234118	316	1161.53
ENSG00000213661	442	815.075	ENSG00000242262	275	417.333	ENSG00000220583	744	2170.19	ENSG00000236148	316	1161.53
ENSG00000224861	437	805.855	ENSG00000215105	275	417.333	ENSG00000169253	740	2158.52	ENSG00000260229	313	1150.5
ENSG00000213939	435	802.167	ENSG00000216285	274	415.815	ENSG00000108958	740	2158.52	ENSG00000239246	310	1139.47
ENSG00000128692	434	800.323	ENSG00000233558	274	415.815	ENSG00000213757	739	2155.6	ENSG00000214391	310	1139.47
ENSG00000242262	432	796.635	ENSG00000229133	274	415.815	ENSG00000234645	736	2146.85	ENSG00000213315	309	1135.8
ENSG00000223723	432	796.635	ENSG00000214223	273	414.298	ENSG00000230897	735	2143.94	ENSG00000185641	309	1135.8
ENSG00000213280	431	794.791	ENSG00000253785	271	411.263	ENSG00000229119	734	2141.02	ENSG00000235174	308	1132.12
ENSG00000256238	430	792.947	ENSG00000256167	270	409.745	ENSG00000241061	734	2141.02	ENSG00000224971	307	1128.45
ENSG00000226781	429	791.103	ENSG00000177350	269	408.227	ENSG00000178429	734	2141.02	ENSG00000206147	305	1121.09
ENSG00000132967	426	785.57	ENSG00000213939	267	405.192	ENSG00000234498	733	2138.1	ENSG00000230383	304	1117.42
ENSG00000230584	425	783.726	ENSG00000234176	263	399.122	ENSG00000230189	731	2132.27	ENSG00000226525	304	1117.42
ENSG00000214975	422	778.194	ENSG00000188681	262	397.604	ENSG00000253683	730	2129.35	ENSG00000176043	303	1113.74
ENSG00000225031	421	776.35	ENSG00000213383	262	397.604	ENSG00000225067	727	2120.6	ENSG00000231414	303	1113.74
ENSG00000253785	419	772.662	ENSG00000244705	261	396.087	ENSG00000128692	725	2114.77	ENSG00000213820	303	1113.74
ENSG00000228232	415	765.286	ENSG00000227081	260	394.569	ENSG00000227105	720	2100.18	ENSG00000224114	303	1113.74
ENSG00000226525	408	752.377	ENSG00000213757	258	391.534	ENSG00000242358	711	2073.93	ENSG00000230189	301	1106.39
ENSG00000242060	407	750.533	ENSG00000228360	253	383.946	ENSG00000236058	710	2071.01	ENSG00000123009	300	1102.72
ENSG00000185834	406	748.689	ENSG00000243445	252	382.429	ENSG00000233966	708	2065.18	ENSG00000219023	299	1099.04
ENSG00000226532	401	739.469	ENSG00000241204	251	380.911	ENSG00000259917	707	2062.26	ENSG00000196656	297	1091.69
ENSG00000185641	399	735.781	ENSG00000185834	251	380.911	ENSG00000123009	702	2047.68	ENSG00000214535	285	1047.58
ENSG00000213862	398	733.937	ENSG00000241429	251	380.911	ENSG00000234648	695	2027.26	ENSG00000244331	284	1043.9
ENSG00000228981	397	732.093	ENSG00000236480	249	377.876	ENSG00000224126	692	2018.51	ENSG00000240438	282	1036.55
ENSG00000250896	396	730.249	ENSG00000214144	249	377.876	ENSG00000233839	689	2009.76	ENSG00000214784	281	1032.88
ENSG00000229133	393	724.716	ENSG00000261461	247	374.841	ENSG00000224861	685	1998.09	ENSG00000236058	280	1029.2
ENSG00000220323	392	722.872	ENSG00000214784	247	374.841	ENSG00000230364	683	1992.26	ENSG00000236312	279	1025.53
ENSG00000230457	387	713.652	ENSG00000108958	245	371.806	ENSG00000226015	683	1992.26	ENSG00000196369	278	1021.85
ENSG00000254759	385	709.964	ENSG00000219451	242	367.253	ENSG00000237214	680	1983.51	ENSG00000197575	277	1018.17
ENSG00000165874	384	708.12	ENSG00000234118	241	365.735	ENSG00000250896	679	1980.59	ENSG00000233839	275	1010.82
ENSG00000213740	382	704.432	ENSG00000251571	240	364.218	ENSG00000218283	672	1960.17	ENSG00000229133	273	1003.47
ENSG00000218283	381	702.588	ENSG00000203761	238	361.183	ENSG00000235084	671	1957.25	ENSG00000213430	273	1003.47
ENSG00000226457	378	697.055	ENSG00000197575	238	361.183	ENSG00000241741	664	1936.84	ENSG00000198134	272	999.796
ENSG00000228519	377	695.211	ENSG00000169253	238	361.183	ENSG00000215093	660	1925.17	ENSG00000213757	268	985.093
ENSG00000234742	375	691.523	ENSG00000189014	237	359.665	ENSG00000239246	660	1925.17	ENSG00000231340	267	981.417
ENSG00000236439	375	691.523	ENSG00000232472	237	359.665	ENSG00000213970	659	1922.25	ENSG00000213891	266	977.742
ENSG00000256167	374	689.679	ENSG00000236762	237	359.665	ENSG00000229465	658	1919.33	ENSG00000213237	266	977.742
ENSG00000243547	371	684.147	ENSG00000234648	237	359.665	ENSG00000238173	655	1910.58	ENSG00000241061	264	970.39
ENSG00000236480	371	684.147	ENSG00000213399	236	358.147	ENSG00000215086	654	1907.67	ENSG00000213290	262	963.039
ENSG00000224773	370	682.303	ENSG00000242208	236	358.147	ENSG00000226666	652	1901.83	ENSG00000213309	262	963.039
ENSG00000230777	368	678.615	ENSG00000270706	235	356.63	ENSG00000244073	650	1896	ENSG00000188850	261	959.363
ENSG00000189014	365	673.083	ENSG00000231503	234	355.112	ENSG00000205940	640	1866.83	ENSG00000232587	261	959.363
ENSG00000244705	364	671.239	ENSG00000239830	234	355.112	ENSG00000228218	638	1861	ENSG00000225067	261	959.363
ENSG00000196183	364	671.239	ENSG00000228007	234	355.112	ENSG00000213820	636	1855.16	ENSG00000237214	259	952.012
ENSG00000213361	363	669.395	ENSG00000213280	231	350.56	ENSG00000204652	633	1846.41	ENSG00000213613	256	940.984
ENSG00000223668	363	669.395	ENSG00000226226	230	349.042	ENSG00000225159	631	1840.58	ENSG00000240463	256	940.984
ENSG00000218350	363	669.395	ENSG00000240954	228	346.007	ENSG00000236698	615	1793.91	ENSG00000212994	251	922.606
ENSG00000240652	363	669.395	ENSG00000236887	226	342.972	ENSG00000242445	607	1770.57	ENSG00000226532	251	922.606
ENSG00000251571	362	667.55	ENSG00000214975	225	341.454	ENSG00000235449	605	1764.74	ENSG00000228501	250	918.93
ENSG00000217716	362	667.55	ENSG00000226525	225	341.454	ENSG00000197258	605	1764.74	ENSG00000235238	249	915.254
ENSG00000235354	358	660.174	ENSG00000218283	225	341.454	ENSG00000237506	604	1761.82	ENSG00000234742	248	911.579
ENSG00000240954	358	660.174	ENSG00000132967	218	330.831	ENSG00000257907	602	1755.99	ENSG00000244457	248	911.579
ENSG00000225067	357	658.33	ENSG00000228477	217	329.314	ENSG00000227173	598	1744.32	ENSG00000185839	247	907.903
ENSG00000215003	353	650.954	ENSG00000235957	216	327.796	ENSG00000250746	598	1744.32	ENSG00000242527	247	907.903
ENSG00000259917	353	650.954	ENSG00000185641	215	326.278	ENSG00000214297	598	1744.32	ENSG00000234743	247	907.903
ENSG00000234648	353	650.954	ENSG00000233836	214	324.761	ENSG00000226781	595	1735.57	ENSG00000232383	245	900.552
ENSG00000233406	348	641.734	ENSG00000261557	213	323.243	ENSG00000231767	592	1726.82	ENSG00000224781	245	900.552
ENSG00000196861	348	641.734	ENSG00000196369	213	323.243	ENSG00000235207	592	1726.82	ENSG00000218283	244	896.876
ENSG00000270706	346	638.045	ENSG00000250444	211	320.208	ENSG00000230584	589	1718.07	ENSG00000232341	243	893.2
ENSG00000226226	344	634.357	ENSG00000230457	211	320.208	ENSG00000258645	588	1715.15	ENSG00000228305	243	893.2
ENSG00000224114	344	634.357	ENSG00000225093	207	314.138	ENSG00000184612	586	1709.32	ENSG00000214297	237	871.146
ENSG00000213087	343	632.513	ENSG00000236439	206	312.62	ENSG00000234825	585	1706.4	ENSG00000224282	237	871.146
ENSG00000235776	337	621.449	ENSG00000237506	204	309.585	ENSG00000230667	579	1688.9	ENSG00000229349	234	860.119
ENSG00000235957	335	617.761	ENSG00000250896	204	309.585	ENSG00000224971	579	1688.9	ENSG00000225071	234	860.119
ENSG00000219451	334	615.917	ENSG00000234664	203	308.068	ENSG00000213315	577	1683.06	ENSG00000249565	234	860.119
ENSG00000213856	333	614.073	ENSG00000234742	202	306.55	ENSG00000215457	576	1680.15	ENSG00000236480	234	860.119
ENSG00000237584	330	608.54	ENSG00000218502	202	306.55	ENSG00000228519	573	1671.4	ENSG00000230593	233	856.443
ENSG00000218502	329	606.696	ENSG00000241651	201	305.032	ENSG00000234118	572	1668.48	ENSG00000241204	233	856.443
ENSG00000197258	321	591.944	ENSG00000267178	201	305.032	ENSG00000265273	569	1659.73	ENSG00000249987	232	852.767
ENSG00000121089	320	590.1	ENSG00000165874	200	303.515	ENSG00000254759	562	1639.31	ENSG00000225416	231	849.091
ENSG00000228007	319	588.256	ENSG00000230291	199	301.997	ENSG00000206147	560	1633.48	ENSG00000215817	231	849.091
ENSG00000213383	319	588.256	ENSG00000231991	199	301.997	ENSG00000234838	559	1630.56	ENSG00000228149	230	845.416
ENSG00000250444	319	588.256	ENSG00000186940	198	300.48	ENSG00000216866	555	1618.89	ENSG00000213740	230	845.416
ENSG00000233741	318	586.412	ENSG00000188850	198	300.48	ENSG00000256545	554	1615.97	ENSG00000213866	230	845.416
ENSG00000214552	317	584.568	ENSG00000255927	197	298.962	ENSG00000234742	552	1610.14	ENSG00000234838	230	845.416
ENSG00000213885	316	582.724	ENSG00000233111	197	298.962	ENSG00000226525	551	1607.22	ENSG00000172974	229	841.74
ENSG00000184612	314	579.035	ENSG00000233741	196	297.445	ENSG00000231531	550	1604.31	ENSG00000227791	228	838.064
ENSG00000231991	313	577.191	ENSG00000215003	196	297.445	ENSG00000249014	548	1598.47	ENSG00000217130	228	838.064
ENSG00000214389	312	575.347	ENSG00000213087	195	295.927	ENSG00000213650	546	1592.64	ENSG00000237991	227	834.389
ENSG00000234589	311	573.503	ENSG00000213740	195	295.927	ENSG00000234664	545	1589.72	ENSG00000226161	225	827.037
ENSG00000223803	310	571.659	ENSG00000228981	194	294.409	ENSG00000234518	542	1580.97	ENSG00000206448	223	819.686
ENSG00000214144	310	571.659	ENSG00000224861	194	294.409	ENSG00000213509	532	1551.8	ENSG00000213280	223	819.686
ENSG00000223984	308	567.971	ENSG00000213862	193	292.892	ENSG00000232176	524	1528.47	ENSG00000218265	222	816.01
ENSG00000268222	308	567.971	ENSG00000256356	191	289.857	ENSG00000235174	524	1528.47	ENSG00000188873	222	816.01
ENSG00000243445	308	567.971	ENSG00000254759	191	289.857	ENSG00000231234	522	1522.63	ENSG00000231684	222	816.01
ENSG00000101278	307	566.127	ENSG00000197149	189	286.822	ENSG00000249936	521	1519.72	ENSG00000250321	220	808.659
ENSG00000225338	307	566.127	ENSG00000235238	188	285.304	ENSG00000218582	521	1519.72	ENSG00000229091	218	801.307
ENSG00000216657	306	564.283	ENSG00000226396	187	283.786	ENSG00000235238	518	1510.97	ENSG00000213763	217	797.631
ENSG00000216285	304	560.595	ENSG00000235776	187	283.786	ENSG00000213290	517	1508.05	ENSG00000227505	216	793.956
ENSG00000217130	302	556.907	ENSG00000225416	186	282.269	ENSG00000180764	516	1505.13	ENSG00000204650	215	790.28
ENSG00000270598	301	555.063	ENSG00000220323	186	282.269	ENSG00000269721	516	1505.13	ENSG00000237506	214	786.604
ENSG00000227105	300	553.219	ENSG00000234589	185	280.751	ENSG00000215899	513	1496.38	ENSG00000242477	213	782.928
ENSG00000228360	300	553.219	ENSG00000237584	185	280.751	ENSG00000227347	510	1487.63	ENSG00000177350	213	782.928
ENSG00000225093	300	553.219	ENSG00000198496	184	279.234	ENSG00000259394	503	1467.21	ENSG00000253954	212	779.253
ENSG00000231228	299	551.375	ENSG00000224114	184	279.234	ENSG00000237991	503	1467.21	ENSG00000213695	212	779.253
ENSG00000236887	298	549.53	ENSG00000239246	183	277.716	ENSG00000228501	502	1464.29	ENSG00000230037	210	771.901
ENSG00000108958	297	547.686	ENSG00000186676	183	277.716	ENSG00000175886	497	1449.71	ENSG00000213935	209	768.226
ENSG00000228224	297	547.686	ENSG00000224837	183	277.716	ENSG00000232727	496	1446.79	ENSG00000235459	209	768.226
ENSG00000225159	295	543.998	ENSG00000233406	183	277.716	ENSG00000230777	494	1440.96	ENSG00000101278	208	764.55
ENSG00000225568	295	543.998	ENSG00000213935	181	274.681	ENSG00000227081	494	1440.96	ENSG00000234645	207	760.874
ENSG00000241352	295	543.998	ENSG00000218265	180	273.163	ENSG00000224059	492	1435.13	ENSG00000239830	206	757.198
ENSG00000235297	294	542.154	ENSG00000214203	179	271.646	ENSG00000213609	492	1435.13	ENSG00000218502	205	753.523
ENSG00000224837	293	540.31	ENSG00000223668	179	271.646	ENSG00000257179	489	1426.37	ENSG00000215457	205	753.523
ENSG00000242527	290	534.778	ENSG00000223723	179	271.646	ENSG00000243101	486	1417.62	ENSG00000229814	205	753.523
ENSG00000225355	290	534.778	ENSG00000243746	178	270.128	ENSG00000212994	483	1408.87	ENSG00000213700	204	749.847
ENSG00000243802	288	531.09	ENSG00000255729	174	264.058	ENSG00000214784	482	1405.96	ENSG00000232387	202	742.496
ENSG00000219470	288	531.09	ENSG00000223803	174	264.058	ENSG00000230593	480	1400.12	ENSG00000265273	202	742.496
ENSG00000234785	286	527.402	ENSG00000224159	173	262.54	ENSG00000188985	478	1394.29	ENSG00000237804	202	742.496
ENSG00000264538	286	527.402	ENSG00000242439	173	262.54	ENSG00000236762	478	1394.29	ENSG00000216866	201	738.82
ENSG00000213772	283	521.87	ENSG00000196183	173	262.54	ENSG00000172974	477	1391.37	ENSG00000259078	201	738.82
ENSG00000230667	283	521.87	ENSG00000264538	172	261.023	ENSG00000105988	477	1391.37	ENSG00000270598	201	738.82
ENSG00000239830	281	518.181	ENSG00000233514	172	261.023	ENSG00000235508	474	1382.62	ENSG00000243547	200	735.144
ENSG00000257511	281	518.181	ENSG00000226549	171	259.505	ENSG00000241923	473	1379.7	ENSG00000234785	200	735.144
ENSG00000243742	281	518.181	ENSG00000230777	171	259.505	ENSG00000230457	473	1379.7	ENSG00000218582	199	731.468
ENSG00000231409	280	516.337	ENSG00000239559	170	257.988	ENSG00000213280	472	1376.79	ENSG00000213509	198	727.793
ENSG00000256356	278	512.649	ENSG00000265574	169	256.47	ENSG00000238103	467	1362.2	ENSG00000213312	198	727.793
ENSG00000255642	277	510.805	ENSG00000240652	168	254.952	ENSG00000248159	465	1356.37	ENSG00000234589	198	727.793
ENSG00000227304	275	507.117	ENSG00000235297	167	253.435	ENSG00000247315	464	1353.45	ENSG00000253341	198	727.793
ENSG00000204652	275	507.117	ENSG00000250332	166	251.917	ENSG00000234009	462	1347.62	ENSG00000224864	197	724.117
ENSG00000226439	275	507.117	ENSG00000234080	165	250.4	ENSG00000229133	462	1347.62	ENSG00000225695	197	724.117
ENSG00000233514	274	505.273	ENSG00000213695	165	250.4	ENSG00000219023	460	1341.78	ENSG00000162840	196	720.441
ENSG00000214297	273	503.429	ENSG00000230508	165	250.4	ENSG00000216285	460	1341.78	ENSG00000240540	195	716.766
ENSG00000215817	273	503.429	ENSG00000235183	165	250.4	ENSG00000268032	459	1338.87	ENSG00000217716	195	716.766
ENSG00000144158	271	499.741	ENSG00000196656	164	248.882	ENSG00000226161	459	1338.87	ENSG00000257195	193	709.414
ENSG00000235238	271	499.741	ENSG00000240673	164	248.882	ENSG00000214222	459	1338.87	ENSG00000228007	193	709.414
ENSG00000230508	270	497.897	ENSG00000268222	164	248.882	ENSG00000232383	454	1324.28	ENSG00000150276	193	709.414
ENSG00000229814	269	496.053	ENSG00000225355	164	248.882	ENSG00000206228	453	1321.37	ENSG00000234664	193	709.414
ENSG00000215086	266	490.521	ENSG00000229814	163	247.365	ENSG00000185839	450	1312.61	ENSG00000240509	192	705.738
ENSG00000232389	265	488.676	ENSG00000243023	163	247.365	ENSG00000179101	450	1312.61	ENSG00000226948	192	705.738
ENSG00000180867	265	488.676	ENSG00000218350	163	247.365	ENSG00000235459	449	1309.7	ENSG00000215016	190	698.387
ENSG00000238172	261	481.3	ENSG00000225159	161	244.329	ENSG00000197575	446	1300.95	ENSG00000179997	190	698.387
ENSG00000215093	261	481.3	ENSG00000213650	161	244.329	ENSG00000214391	446	1300.95	ENSG00000217026	189	694.711
ENSG00000233830	261	481.3	ENSG00000144158	161	244.329	ENSG00000255059	444	1295.11	ENSG00000241547	189	694.711
ENSG00000214535	261	481.3	ENSG00000224892	160	242.812	ENSG00000213399	441	1286.36	ENSG00000267518	188	691.035
ENSG00000230189	260	479.456	ENSG00000184612	159	241.294	ENSG00000180867	439	1280.53	ENSG00000236698	187	687.36
ENSG00000225416	260	479.456	ENSG00000241352	159	241.294	ENSG00000228305	438	1277.61	ENSG00000235207	186	683.684
ENSG00000213695	260	479.456	ENSG00000214541	158	239.777	ENSG00000250321	437	1274.69	ENSG00000236762	186	683.684
ENSG00000223559	259	477.612	ENSG00000228224	158	239.777	ENSG00000230259	437	1274.69	ENSG00000242814	185	680.008
ENSG00000249014	259	477.612	ENSG00000238172	157	238.259	ENSG00000231414	436	1271.78	ENSG00000220157	185	680.008
ENSG00000241741	259	477.612	ENSG00000249031	157	238.259	ENSG00000213300	436	1271.78	ENSG00000223416	185	680.008
ENSG00000231006	259	477.612	ENSG00000227694	157	238.259	ENSG00000188873	436	1271.78	ENSG00000179101	183	672.657
ENSG00000238173	259	477.612	ENSG00000223984	156	236.742	ENSG00000217026	435	1268.86	ENSG00000230584	183	672.657
ENSG00000203761	259	477.612	ENSG00000236058	156	236.742	ENSG00000217130	435	1268.86	ENSG00000257179	182	668.981
ENSG00000159712	257	473.924	ENSG00000213772	155	235.224	ENSG00000225071	433	1263.03	ENSG00000225159	182	668.981
ENSG00000226986	257	473.924	ENSG00000226608	155	235.224	ENSG00000242814	433	1263.03	ENSG00000257851	182	668.981
ENSG00000212994	257	473.924	ENSG00000213068	155	235.224	ENSG00000214535	432	1260.11	ENSG00000243160	181	665.305
ENSG00000242208	256	472.08	ENSG00000228205	155	235.224	ENSG00000242262	432	1260.11	ENSG00000234488	180	661.63
ENSG00000230734	256	472.08	ENSG00000266575	155	235.224	ENSG00000227791	431	1257.19	ENSG00000268032	179	657.954
ENSG00000230291	256	472.08	ENSG00000263369	154	233.706	ENSG00000220157	430	1254.28	ENSG00000239809	178	654.278
ENSG00000205940	256	472.08	ENSG00000234785	154	233.706	ENSG00000215057	426	1242.61	ENSG00000233741	178	654.278
ENSG00000233380	256	472.08	ENSG00000213830	154	233.706	ENSG00000242849	425	1239.69	ENSG00000227081	178	654.278
ENSG00000229237	255	470.236	ENSG00000226986	153	232.189	ENSG00000213613	425	1239.69	ENSG00000233966	177	650.603
ENSG00000253676	254	468.392	ENSG00000240929	153	232.189	ENSG00000233558	424	1236.77	ENSG00000249936	175	643.251
ENSG00000213430	254	468.392	ENSG00000205940	153	232.189	ENSG00000215016	424	1236.77	ENSG00000213970	174	639.575
ENSG00000235912	253	466.548	ENSG00000237676	153	232.189	ENSG00000231043	420	1225.11	ENSG00000243388	173	635.9
ENSG00000267178	252	464.704	ENSG00000235734	152	230.671	ENSG00000124097	419	1222.19	ENSG00000226221	173	635.9
ENSG00000105988	249	459.171	ENSG00000223877	152	230.671	ENSG00000250444	418	1219.27	ENSG00000214203	172	632.224
ENSG00000267809	249	459.171	ENSG00000231884	151	229.154	ENSG00000228007	416	1213.44	ENSG00000213653	171	628.548
ENSG00000231414	248	457.327	ENSG00000228834	151	229.154	ENSG00000242477	415	1210.52	ENSG00000105988	170	624.872
ENSG00000266575	248	457.327	ENSG00000230667	151	229.154	ENSG00000259078	414	1207.61	ENSG00000253173	169	621.197
ENSG00000244192	247	455.483	ENSG00000238173	151	229.154	ENSG00000231006	414	1207.61	ENSG00000235065	169	621.197
ENSG00000232713	247	455.483	ENSG00000204652	150	227.636	ENSG00000239830	413	1204.69	ENSG00000216285	169	621.197
ENSG00000205100	246	453.639	ENSG00000204253	150	227.636	ENSG00000159712	408	1190.1	ENSG00000237882	168	617.521
ENSG00000186940	246	453.639	ENSG00000223559	149	226.119	ENSG00000240371	405	1181.35	ENSG00000205940	167	613.845
ENSG00000235183	245	451.795	ENSG00000232389	149	226.119	ENSG00000230330	404	1178.44	ENSG00000228887	166	610.17
ENSG00000196656	245	451.795	ENSG00000227791	149	226.119	ENSG00000224261	404	1178.44	ENSG00000213717	166	610.17
ENSG00000223612	245	451.795	ENSG00000213189	148	224.601	ENSG00000242527	402	1172.6	ENSG00000232734	165	606.494
ENSG00000240231	244	449.951	ENSG00000213598	148	224.601	ENSG00000250982	401	1169.69	ENSG00000206228	165	606.494
ENSG00000213753	244	449.951	ENSG00000227105	148	224.601	ENSG00000233125	401	1169.69	ENSG00000244705	164	602.818
ENSG00000228834	243	448.107	ENSG00000216657	148	224.601	ENSG00000229814	400	1166.77	ENSG00000233426	164	602.818
ENSG00000227791	242	446.263	ENSG00000215840	148	224.601	ENSG00000213104	400	1166.77	ENSG00000226624	163	599.142
ENSG00000239559	240	442.575	ENSG00000270598	148	224.601	ENSG00000255927	400	1166.77	ENSG00000242952	161	591.791
ENSG00000217325	239	440.731	ENSG00000224646	147	223.083	ENSG00000213237	399	1163.85	ENSG00000249617	161	591.791
ENSG00000213830	238	438.887	ENSG00000253676	147	223.083	ENSG00000236148	397	1158.02	ENSG00000256069	161	591.791
ENSG00000226396	238	438.887	ENSG00000243547	147	223.083	ENSG00000257851	395	1152.18	ENSG00000235467	160	588.115
ENSG00000215492	236	435.199	ENSG00000231409	147	223.083	ENSG00000228477	394	1149.27	ENSG00000229251	160	588.115
ENSG00000185839	236	435.199	ENSG00000232393	146	221.566	ENSG00000225568	394	1149.27	ENSG00000249014	159	584.44
ENSG00000215057	235	433.355	ENSG00000215817	146	221.566	ENSG00000248873	393	1146.35	ENSG00000244192	158	580.764
ENSG00000215835	235	433.355	ENSG00000101278	146	221.566	ENSG00000232472	393	1146.35	ENSG00000233544	157	577.088
ENSG00000240929	235	433.355	ENSG00000231228	145	220.048	ENSG00000236439	392	1143.43	ENSG00000224892	157	577.088
ENSG00000229932	234	431.511	ENSG00000225067	145	220.048	ENSG00000240914	391	1140.52	ENSG00000203761	156	573.412
ENSG00000234080	233	429.666	ENSG00000243802	145	220.048	ENSG00000213432	391	1140.52	ENSG00000213432	155	569.737
ENSG00000237749	232	427.822	ENSG00000259394	144	218.531	ENSG00000237804	389	1134.68	ENSG00000227973	154	566.061
ENSG00000234241	231	425.978	ENSG00000235828	144	218.531	ENSG00000240540	389	1134.68	ENSG00000241810	154	566.061
ENSG00000227694	231	425.978	ENSG00000214783	144	218.531	ENSG00000213700	388	1131.77	ENSG00000244485	154	566.061
ENSG00000219559	230	424.134	ENSG00000230202	143	217.013	ENSG00000188850	388	1131.77	ENSG00000240914	153	562.385
ENSG00000235174	230	424.134	ENSG00000213430	143	217.013	ENSG00000229251	386	1125.93	ENSG00000235883	153	562.385
ENSG00000214203	230	424.134	ENSG00000170089	142	215.496	ENSG00000237882	385	1123.01	ENSG00000215003	153	562.385
ENSG00000177350	230	424.134	ENSG00000229721	141	213.978	ENSG00000236686	384	1120.1	ENSG00000243742	152	558.71
ENSG00000243777	229	422.29	ENSG00000217130	141	213.978	ENSG00000228328	384	1120.1	ENSG00000214259	152	558.71
ENSG00000242951	229	422.29	ENSG00000230734	140	212.46	ENSG00000226532	384	1120.1	ENSG00000213542	151	555.034
ENSG00000218208	229	422.29	ENSG00000205105	140	212.46	ENSG00000162840	383	1117.18	ENSG00000234981	151	555.034
ENSG00000243225	229	422.29	ENSG00000226439	139	210.943	ENSG00000257511	382	1114.26	ENSG00000206149	151	555.034
ENSG00000237214	229	422.29	ENSG00000105988	139	210.943	ENSG00000241556	379	1105.51	ENSG00000241478	150	551.358
ENSG00000224159	228	420.446	ENSG00000213885	139	210.943	ENSG00000188460	378	1102.6	ENSG00000213269	150	551.358
ENSG00000214783	228	420.446	ENSG00000270532	139	210.943	ENSG00000228887	378	1102.6	ENSG00000213307	150	551.358
ENSG00000224971	226	416.758	ENSG00000259707	139	210.943	ENSG00000248415	378	1102.6	ENSG00000233125	149	547.682
ENSG00000169253	226	416.758	ENSG00000242060	138	209.425	ENSG00000231503	377	1099.68	ENSG00000235651	149	547.682
ENSG00000213080	224	413.07	ENSG00000197258	138	209.425	ENSG00000271131	374	1090.93	ENSG00000188856	149	547.682
ENSG00000240087	224	413.07	ENSG00000243779	138	209.425	ENSG00000248854	374	1090.93	ENSG00000261620	148	544.007
ENSG00000218265	224	413.07	ENSG00000248159	137	207.908	ENSG00000242951	373	1088.01	ENSG00000240371	148	544.007
ENSG00000259707	223	411.226	ENSG00000217325	136	206.39	ENSG00000254449	373	1088.01	ENSG00000242060	147	540.331
ENSG00000243746	223	411.226	ENSG00000241680	135	204.873	ENSG00000236312	372	1085.09	ENSG00000235644	146	536.655
ENSG00000179101	223	411.226	ENSG00000237668	135	204.873	ENSG00000213891	371	1082.18	ENSG00000243781	146	536.655
ENSG00000240371	221	407.538	ENSG00000227304	134	203.355	ENSG00000224781	370	1079.26	ENSG00000229465	146	536.655
ENSG00000235892	220	405.694	ENSG00000215093	134	203.355	ENSG00000231684	370	1079.26	ENSG00000250896	146	536.655
ENSG00000254893	219	403.85	ENSG00000229932	134	203.355	ENSG00000101278	367	1070.51	ENSG00000234093	146	536.655
ENSG00000228938	217	400.161	ENSG00000242951	133	201.837	ENSG00000232952	367	1070.51	ENSG00000228224	146	536.655
ENSG00000235734	217	400.161	ENSG00000205100	133	201.837	ENSG00000267178	367	1070.51	ENSG00000229887	145	532.979
ENSG00000224094	216	398.317	ENSG00000219559	133	201.837	ENSG00000213309	366	1067.59	ENSG00000230980	145	532.979
ENSG00000198496	216	398.317	ENSG00000240371	132	200.32	ENSG00000264148	366	1067.59	ENSG00000213650	145	532.979
ENSG00000224646	215	396.473	ENSG00000214297	132	200.32	ENSG00000240673	365	1064.68	ENSG00000254759	145	532.979
ENSG00000237676	215	396.473	ENSG00000244192	132	200.32	ENSG00000212829	364	1061.76	ENSG00000229806	145	532.979
ENSG00000249031	213	392.785	ENSG00000224856	131	198.802	ENSG00000224114	364	1061.76	ENSG00000242169	145	532.979
ENSG00000188873	212	390.941	ENSG00000180867	131	198.802	ENSG00000230202	362	1055.93	ENSG00000270706	145	532.979
ENSG00000233597	209	385.409	ENSG00000237214	131	198.802	ENSG00000243742	361	1053.01	ENSG00000226666	145	532.979
ENSG00000214541	208	383.565	ENSG00000254719	130	197.285	ENSG00000150276	359	1047.17	ENSG00000231006	144	529.304
ENSG00000243023	208	383.565	ENSG00000269304	130	197.285	ENSG00000217716	358	1044.26	ENSG00000230507	144	529.304
ENSG00000241556	206	379.877	ENSG00000234093	130	197.285	ENSG00000249987	357	1041.34	ENSG00000243779	143	525.628
ENSG00000260290	205	378.033	ENSG00000215414	130	197.285	ENSG00000241810	356	1038.42	ENSG00000232176	142	521.952
ENSG00000228218	205	378.033	ENSG00000255262	130	197.285	ENSG00000204650	354	1032.59	ENSG00000215895	142	521.952
ENSG00000230832	204	376.189	ENSG00000188873	130	197.285	ENSG00000170089	354	1032.59	ENSG00000241282	142	521.952
ENSG00000214973	204	376.189	ENSG00000249987	130	197.285	ENSG00000233741	354	1032.59	ENSG00000232472	141	518.277
ENSG00000213075	204	376.189	ENSG00000230189	129	195.767	ENSG00000225416	353	1029.67	ENSG00000256545	141	518.277
ENSG00000234664	203	374.345	ENSG00000197358	129	195.767	ENSG00000218502	353	1029.67	ENSG00000267178	141	518.277
ENSG00000257243	203	374.345	ENSG00000179101	129	195.767	ENSG00000244705	352	1026.76	ENSG00000217239	141	518.277
ENSG00000232320	202	372.501	ENSG00000268455	129	195.767	ENSG00000198406	352	1026.76	ENSG00000230929	140	514.601
ENSG00000243859	202	372.501	ENSG00000224971	129	195.767	ENSG00000213412	351	1023.84	ENSG00000236439	139	510.925
ENSG00000124097	201	370.656	ENSG00000219507	128	194.249	ENSG00000228118	351	1023.84	ENSG00000227173	139	510.925
ENSG00000240673	200	368.812	ENSG00000235892	128	194.249	ENSG00000219797	349	1018.01	ENSG00000205100	138	507.249
ENSG00000259516	200	368.812	ENSG00000234518	127	192.732	ENSG00000228981	349	1018.01	ENSG00000241556	138	507.249
ENSG00000249987	199	366.968	ENSG00000268723	127	192.732	ENSG00000267518	345	1006.34	ENSG00000228002	138	507.249
ENSG00000264148	198	365.124	ENSG00000244053	127	192.732	ENSG00000217835	345	1006.34	ENSG00000263781	138	507.249
ENSG00000213370	198	365.124	ENSG00000223612	126	191.214	ENSG00000254244	345	1006.34	ENSG00000213433	137	503.574
ENSG00000242445	198	365.124	ENSG00000121089	126	191.214	ENSG00000213695	345	1006.34	ENSG00000159712	137	503.574
ENSG00000250771	198	365.124	ENSG00000237729	126	191.214	ENSG00000257195	343	1000.5	ENSG00000242849	137	503.574
ENSG00000226608	197	363.28	ENSG00000234335	125	189.697	ENSG00000181359	340	991.753	ENSG00000234825	137	503.574
ENSG00000242477	197	363.28	ENSG00000230832	125	189.697	ENSG00000234785	340	991.753	ENSG00000215086	137	503.574
ENSG00000213673	197	363.28	ENSG00000257243	125	189.697	ENSG00000248966	339	988.836	ENSG00000247315	136	499.898
ENSG00000235828	196	361.436	ENSG00000242445	124	188.179	ENSG00000244331	336	980.086	ENSG00000234241	136	499.898
ENSG00000228847	196	361.436	ENSG00000177855	124	188.179	ENSG00000230581	336	980.086	ENSG00000230787	135	496.222
ENSG00000215049	195	359.592	ENSG00000240388	124	188.179	ENSG00000223984	335	977.169	ENSG00000230355	135	496.222
ENSG00000213189	194	357.748	ENSG00000232713	124	188.179	ENSG00000244192	335	977.169	ENSG00000232858	135	496.222
ENSG00000239223	193	355.904	ENSG00000263311	124	188.179	ENSG00000224282	332	968.418	ENSG00000235828	135	496.222
ENSG00000259394	193	355.904	ENSG00000235174	123	186.662	ENSG00000225695	331	965.501	ENSG00000213885	134	492.547
ENSG00000244048	192	354.06	ENSG00000234488	123	186.662	ENSG00000223822	331	965.501	ENSG00000233929	133	488.871
ENSG00000266282	192	354.06	ENSG00000224773	123	186.662	ENSG00000218265	329	959.667	ENSG00000268455	133	488.871
ENSG00000233836	192	354.06	ENSG00000234145	123	186.662	ENSG00000270598	329	959.667	ENSG00000230259	133	488.871
ENSG00000188460	191	352.216	ENSG00000255642	122	185.144	ENSG00000254454	329	959.667	ENSG00000236608	133	488.871
ENSG00000236312	191	352.216	ENSG00000251656	122	185.144	ENSG00000240489	326	950.916	ENSG00000244048	132	485.195
ENSG00000238085	188	346.684	ENSG00000244048	122	185.144	ENSG00000226908	322	939.249	ENSG00000240087	132	485.195
ENSG00000234093	186	342.996	ENSG00000124097	121	183.626	ENSG00000241282	322	939.249	ENSG00000230330	132	485.195
ENSG00000186676	186	342.996	ENSG00000225031	121	183.626	ENSG00000262953	319	930.498	ENSG00000213300	131	481.519
ENSG00000233111	186	342.996	ENSG00000243777	120	182.109	ENSG00000219951	319	930.498	ENSG00000250771	131	481.519
ENSG00000188850	185	341.151	ENSG00000238085	120	182.109	ENSG00000270706	319	930.498	ENSG00000244283	130	477.844
ENSG00000213352	185	341.151	ENSG00000231414	120	182.109	ENSG00000225536	318	927.581	ENSG00000197582	130	477.844
ENSG00000217239	184	339.307	ENSG00000233830	120	182.109	ENSG00000213312	317	924.664	ENSG00000242100	129	474.168
ENSG00000265646	184	339.307	ENSG00000217716	119	180.591	ENSG00000183900	315	918.83	ENSG00000254244	129	474.168
ENSG00000214881	183	337.463	ENSG00000228938	119	180.591	ENSG00000231340	315	918.83	ENSG00000255059	129	474.168
ENSG00000203387	182	335.619	ENSG00000236646	119	180.591	ENSG00000233929	314	915.913	ENSG00000271131	128	470.492
ENSG00000261614	181	333.775	ENSG00000224415	118	179.074	ENSG00000233544	313	912.996	ENSG00000214857	128	470.492
ENSG00000197358	181	333.775	ENSG00000249014	118	179.074	ENSG00000230067	313	912.996	ENSG00000236297	128	470.492
ENSG00000268723	181	333.775	ENSG00000213169	118	179.074	ENSG00000228195	312	910.079	ENSG00000170089	128	470.492
ENSG00000266944	180	331.931	ENSG00000213174	118	179.074	ENSG00000228224	312	910.079	ENSG00000186676	127	466.817
ENSG00000236330	180	331.931	ENSG00000185839	118	179.074	ENSG00000223416	311	907.163	ENSG00000224126	126	463.141
ENSG00000226624	179	330.087	ENSG00000240036	118	179.074	ENSG00000196183	310	904.246	ENSG00000240471	126	463.141
ENSG00000259358	179	330.087	ENSG00000241741	118	179.074	ENSG00000242142	309	901.329	ENSG00000180764	126	463.141
ENSG00000213051	179	330.087	ENSG00000225338	117	177.556	ENSG00000213885	309	901.329	ENSG00000259394	126	463.141
ENSG00000234106	178	328.243	ENSG00000228264	117	177.556	ENSG00000205955	309	901.329	ENSG00000233558	125	459.465
ENSG00000236002	178	328.243	ENSG00000213385	116	176.039	ENSG00000229835	309	901.329	ENSG00000214593	125	459.465
ENSG00000267518	178	328.243	ENSG00000235354	116	176.039	ENSG00000227615	308	898.412	ENSG00000239622	125	459.465
ENSG00000214391	177	326.399	ENSG00000231234	115	174.521	ENSG00000196369	307	895.495	ENSG00000235508	125	459.465
ENSG00000254479	176	324.555	ENSG00000212994	115	174.521	ENSG00000243445	305	889.661	ENSG00000259516	124	455.789
ENSG00000242757	176	324.555	ENSG00000243388	114	173.003	ENSG00000259032	302	880.91	ENSG00000228834	124	455.789
ENSG00000237729	176	324.555	ENSG00000233426	114	173.003	ENSG00000223803	302	880.91	ENSG00000242667	124	455.789
ENSG00000175886	176	324.555	ENSG00000226948	114	173.003	ENSG00000227304	301	877.993	ENSG00000228847	124	455.789
ENSG00000226964	176	324.555	ENSG00000215057	114	173.003	ENSG00000179997	301	877.993	ENSG00000243592	123	452.114
ENSG00000232393	175	322.711	ENSG00000236580	113	171.486	ENSG00000241255	300	875.076	ENSG00000253785	123	452.114
ENSG00000232387	175	322.711	ENSG00000242667	113	171.486	ENSG00000239809	298	869.243	ENSG00000240388	123	452.114
ENSG00000232952	175	322.711	ENSG00000224550	112	169.968	ENSG00000214857	298	869.243	ENSG00000220660	123	452.114
ENSG00000224781	175	322.711	ENSG00000220660	112	169.968	ENSG00000213701	298	869.243	ENSG00000242083	123	452.114
ENSG00000241680	174	320.867	ENSG00000213653	112	169.968	ENSG00000235044	295	860.492	ENSG00000242262	122	448.438
ENSG00000215571	174	320.867	ENSG00000226666	112	169.968	ENSG00000213707	295	860.492	ENSG00000223822	122	448.438
ENSG00000232362	173	319.023	ENSG00000266944	112	169.968	ENSG00000248278	292	851.741	ENSG00000242439	122	448.438
ENSG00000232727	173	319.023	ENSG00000213309	111	168.451	ENSG00000214389	291	848.824	ENSG00000248415	122	448.438
ENSG00000236148	173	319.023	ENSG00000235912	111	168.451	ENSG00000233426	290	845.907	ENSG00000178146	121	444.762
ENSG00000256210	173	319.023	ENSG00000236148	111	168.451	ENSG00000243781	289	842.99	ENSG00000236085	121	444.762
ENSG00000188002	172	317.179	ENSG00000215086	111	168.451	ENSG00000233380	289	842.99	ENSG00000238085	120	441.086
ENSG00000234825	171	315.335	ENSG00000213673	111	168.451	ENSG00000226221	286	834.24	ENSG00000240673	120	441.086
ENSG00000235701	171	315.335	ENSG00000233747	110	166.933	ENSG00000243014	284	828.406	ENSG00000243095	119	437.411
ENSG00000240489	171	315.335	ENSG00000230929	110	166.933	ENSG00000214203	284	828.406	ENSG00000227105	119	437.411
ENSG00000213598	170	313.491	ENSG00000233045	110	166.933	ENSG00000229129	283	825.489	ENSG00000213661	119	437.411
ENSG00000258300	170	313.491	ENSG00000258427	110	166.933	ENSG00000259516	283	825.489	ENSG00000231234	119	437.411
ENSG00000233426	170	313.491	ENSG00000213370	110	166.933	ENSG00000227505	283	825.489	ENSG00000269304	118	433.735
ENSG00000255262	170	313.491	ENSG00000233380	109	165.416	ENSG00000228149	282	822.572	ENSG00000213178	118	433.735
ENSG00000257790	170	313.491	ENSG00000267518	109	165.416	ENSG00000249210	282	822.572	ENSG00000236111	117	430.059
ENSG00000212829	169	311.646	ENSG00000243859	109	165.416	ENSG00000258846	280	816.738	ENSG00000258645	117	430.059
ENSG00000271482	169	311.646	ENSG00000233287	108	163.898	ENSG00000243592	280	816.738	ENSG00000234108	117	430.059
ENSG00000232864	169	311.646	ENSG00000215049	108	163.898	ENSG00000213269	280	816.738	ENSG00000264148	117	430.059
ENSG00000234145	169	311.646	ENSG00000241556	108	163.898	ENSG00000261461	280	816.738	ENSG00000236686	117	430.059
ENSG00000213650	169	311.646	ENSG00000204650	107	162.38	ENSG00000239559	279	813.821	ENSG00000240311	117	430.059
ENSG00000259032	168	309.802	ENSG00000235644	107	162.38	ENSG00000236608	278	810.904	ENSG00000232883	117	430.059
ENSG00000230037	168	309.802	ENSG00000254893	107	162.38	ENSG00000230355	277	807.987	ENSG00000213950	117	430.059
ENSG00000253897	168	309.802	ENSG00000227242	106	160.863	ENSG00000235892	277	807.987	ENSG00000240821	116	426.384
ENSG00000213609	167	307.958	ENSG00000232368	106	160.863	ENSG00000227973	277	807.987	ENSG00000228938	115	422.708
ENSG00000170089	167	307.958	ENSG00000257511	106	160.863	ENSG00000214826	276	805.07	ENSG00000234176	114	419.032
ENSG00000213432	167	307.958	ENSG00000236698	106	160.863	ENSG00000242208	276	805.07	ENSG00000205105	114	419.032
ENSG00000234335	167	307.958	ENSG00000175886	106	160.863	ENSG00000215817	276	805.07	ENSG00000231409	114	419.032
ENSG00000243779	167	307.958	ENSG00000234241	105	159.345	ENSG00000240087	276	805.07	ENSG00000250982	114	419.032
ENSG00000215899	167	307.958	ENSG00000219747	104	157.828	ENSG00000226457	276	805.07	ENSG00000250966	113	415.356
ENSG00000236646	166	306.114	ENSG00000218208	104	157.828	ENSG00000250859	274	799.236	ENSG00000196861	113	415.356
ENSG00000254634	165	304.27	ENSG00000227203	104	157.828	ENSG00000232559	273	796.32	ENSG00000213856	113	415.356
ENSG00000248159	165	304.27	ENSG00000240395	102	154.793	ENSG00000250966	273	796.32	ENSG00000236801	112	411.681
ENSG00000205871	164	302.426	ENSG00000206149	101	153.275	ENSG00000255734	271	790.486	ENSG00000243802	112	411.681
ENSG00000213309	164	302.426	ENSG00000266282	101	153.275	ENSG00000213857	271	790.486	ENSG00000248278	112	411.681
ENSG00000224546	163	300.582	ENSG00000214561	101	153.275	ENSG00000234589	270	787.569	ENSG00000258846	112	411.681
ENSG00000268455	163	300.582	ENSG00000176343	101	153.275	ENSG00000230508	269	784.652	ENSG00000214439	112	411.681
ENSG00000229161	162	298.738	ENSG00000259516	100	151.757	ENSG00000243538	269	784.652	ENSG00000243225	111	408.005
ENSG00000244457	162	298.738	ENSG00000213352	100	151.757	ENSG00000217241	268	781.735	ENSG00000224646	111	408.005
ENSG00000230259	162	298.738	ENSG00000224668	100	151.757	ENSG00000235065	268	781.735	ENSG00000242970	109	400.654
ENSG00000223416	162	298.738	ENSG00000243101	100	151.757	ENSG00000243779	267	778.818	ENSG00000243014	109	400.654
ENSG00000214439	161	296.894	ENSG00000236330	100	151.757	ENSG00000242100	267	778.818	ENSG00000230667	109	400.654
ENSG00000248415	161	296.894	ENSG00000227008	100	151.757	ENSG00000228834	265	772.984	ENSG00000213598	109	400.654
ENSG00000232383	161	296.894	ENSG00000213080	100	151.757	ENSG00000253785	265	772.984	ENSG00000233467	109	400.654
ENSG00000225267	160	295.05	ENSG00000232559	100	151.757	ENSG00000219163	264	770.067	ENSG00000225770	108	396.978
ENSG00000179611	160	295.05	ENSG00000213269	100	151.757	ENSG00000215003	264	770.067	ENSG00000239223	108	396.978
ENSG00000241255	160	295.05	ENSG00000179997	99	150.24	ENSG00000213176	264	770.067	ENSG00000242951	108	396.978
ENSG00000241651	159	293.206	ENSG00000232059	99	150.24	ENSG00000223959	263	767.15	ENSG00000231468	108	396.978
ENSG00000240392	158	291.362	ENSG00000260290	99	150.24	ENSG00000234618	262	764.233	ENSG00000259105	108	396.978
ENSG00000258427	158	291.362	ENSG00000237709	98	148.722	ENSG00000186676	262	764.233	ENSG00000256756	108	396.978
ENSG00000203819	157	289.518	ENSG00000214881	98	148.722	ENSG00000213442	262	764.233	ENSG00000213385	107	393.302
ENSG00000213068	157	289.518	ENSG00000258300	98	148.722	ENSG00000243802	261	761.316	ENSG00000237729	107	393.302
ENSG00000251595	157	289.518	ENSG00000217733	98	148.722	ENSG00000213939	260	758.4	ENSG00000223912	107	393.302
ENSG00000224261	157	289.518	ENSG00000213075	98	148.722	ENSG00000261620	260	758.4	ENSG00000227621	107	393.302
ENSG00000254332	156	287.674	ENSG00000243225	97	147.205	ENSG00000233307	257	749.649	ENSG00000233382	107	393.302
ENSG00000176343	156	287.674	ENSG00000178146	97	147.205	ENSG00000217239	257	749.649	ENSG00000212829	107	393.302
ENSG00000239344	156	287.674	ENSG00000231006	97	147.205	ENSG00000232561	257	749.649	ENSG00000228360	106	389.626
ENSG00000242439	155	285.83	ENSG00000241411	97	147.205	ENSG00000232883	256	746.732	ENSG00000219747	106	389.626
ENSG00000213846	155	285.83	ENSG00000224094	97	147.205	ENSG00000241431	256	746.732	ENSG00000270385	106	389.626
ENSG00000233747	154	283.986	ENSG00000244361	97	147.205	ENSG00000180771	255	743.815	ENSG00000219951	106	389.626
ENSG00000179997	154	283.986	ENSG00000214925	97	147.205	ENSG00000235828	254	740.898	ENSG00000241183	106	389.626
ENSG00000249617	154	283.986	ENSG00000265646	96	145.687	ENSG00000213363	254	740.898	ENSG00000231181	106	389.626
ENSG00000215840	154	283.986	ENSG00000267809	96	145.687	ENSG00000239223	254	740.898	ENSG00000228118	105	385.951
ENSG00000231181	153	282.141	ENSG00000224546	96	145.687	ENSG00000234335	253	737.981	ENSG00000176054	105	385.951
ENSG00000225912	153	282.141	ENSG00000240418	96	145.687	ENSG00000213228	252	735.064	ENSG00000234518	104	382.275
ENSG00000241923	152	280.297	ENSG00000242477	96	145.687	ENSG00000231579	252	735.064	ENSG00000216867	104	382.275
ENSG00000241204	152	280.297	ENSG00000188002	96	145.687	ENSG00000213881	250	729.23	ENSG00000214914	104	382.275
ENSG00000224040	152	280.297	ENSG00000240950	96	145.687	ENSG00000223559	250	729.23	ENSG00000240096	104	382.275
ENSG00000240463	151	278.453	ENSG00000241547	96	145.687	ENSG00000263781	249	726.313	ENSG00000224600	103	378.599
ENSG00000243830	151	278.453	ENSG00000241431	96	145.687	ENSG00000215105	249	726.313	ENSG00000239528	102	374.923
ENSG00000232561	151	278.453	ENSG00000232320	95	144.17	ENSG00000234093	248	723.397	ENSG00000242757	102	374.923
ENSG00000234518	150	276.609	ENSG00000229598	95	144.17	ENSG00000235363	248	723.397	ENSG00000213068	102	374.923
ENSG00000237296	150	276.609	ENSG00000259648	95	144.17	ENSG00000213169	248	723.397	ENSG00000232496	102	374.923
ENSG00000235459	150	276.609	ENSG00000250982	95	144.17	ENSG00000219559	247	720.48	ENSG00000124097	101	371.248
ENSG00000213700	150	276.609	ENSG00000226937	95	144.17	ENSG00000233382	247	720.48	ENSG00000244053	101	371.248
ENSG00000224282	149	274.765	ENSG00000224598	95	144.17	ENSG00000216657	247	720.48	ENSG00000243445	101	371.248
ENSG00000263311	149	274.765	ENSG00000244538	95	144.17	ENSG00000237729	247	720.48	ENSG00000213478	100	367.572
ENSG00000224677	148	272.921	ENSG00000230259	94	142.652	ENSG00000243160	245	714.646	ENSG00000214541	99	363.896
ENSG00000204650	148	272.921	ENSG00000256756	94	142.652	ENSG00000257576	245	714.646	ENSG00000255591	99	363.896
ENSG00000227347	148	272.921	ENSG00000224781	93	141.134	ENSG00000259020	245	714.646	ENSG00000230508	99	363.896
ENSG00000255591	148	272.921	ENSG00000229806	93	141.134	ENSG00000243777	245	714.646	ENSG00000230170	99	363.896
ENSG00000232059	147	271.077	ENSG00000213051	93	141.134	ENSG00000214110	243	708.812	ENSG00000121089	99	363.896
ENSG00000197582	147	271.077	ENSG00000259917	93	141.134	ENSG00000226608	243	708.812	ENSG00000232199	99	363.896
ENSG00000244538	146	269.233	ENSG00000264148	93	141.134	ENSG00000188856	242	705.895	ENSG00000234009	99	363.896
ENSG00000231434	145	267.389	ENSG00000241255	93	141.134	ENSG00000268455	242	705.895	ENSG00000240231	98	360.221
ENSG00000177855	145	267.389	ENSG00000241494	93	141.134	ENSG00000234080	241	702.978	ENSG00000176343	97	356.545
ENSG00000256756	145	267.389	ENSG00000258981	93	141.134	ENSG00000227008	241	702.978	ENSG00000243830	97	356.545
ENSG00000219932	144	265.545	ENSG00000198134	93	141.134	ENSG00000213352	240	700.061	ENSG00000254634	96	352.869
ENSG00000263648	144	265.545	ENSG00000214121	92	139.617	ENSG00000240509	240	700.061	ENSG00000233747	96	352.869
ENSG00000234488	144	265.545	ENSG00000179766	91	138.099	ENSG00000230170	240	700.061	ENSG00000225338	96	352.869
ENSG00000213290	143	263.701	ENSG00000235363	91	138.099	ENSG00000235817	240	700.061	ENSG00000213399	96	352.869
ENSG00000243680	143	263.701	ENSG00000215899	91	138.099	ENSG00000234488	240	700.061	ENSG00000237749	95	349.193
ENSG00000234975	143	263.701	ENSG00000234272	91	138.099	ENSG00000219470	239	697.144	ENSG00000227514	95	349.193
ENSG00000223877	142	261.857	ENSG00000230071	91	138.099	ENSG00000231409	239	697.144	ENSG00000187999	95	349.193
ENSG00000229994	142	261.857	ENSG00000213539	91	138.099	ENSG00000243859	239	697.144	ENSG00000220131	94	345.518
ENSG00000237668	142	261.857	ENSG00000237493	90	136.582	ENSG00000213051	239	697.144	ENSG00000213739	94	345.518
ENSG00000235363	142	261.857	ENSG00000214318	90	136.582	ENSG00000232794	238	694.227	ENSG00000223559	94	345.518
ENSG00000269304	141	260.013	ENSG00000242411	90	136.582	ENSG00000248626	238	694.227	ENSG00000220937	94	345.518
ENSG00000219507	141	260.013	ENSG00000243431	90	136.582	ENSG00000228938	237	691.31	ENSG00000213189	93	341.842
ENSG00000241746	140	258.169	ENSG00000215835	90	136.582	ENSG00000205105	237	691.31	ENSG00000233307	93	341.842
ENSG00000234925	140	258.169	ENSG00000241923	90	136.582	ENSG00000237350	236	688.393	ENSG00000255450	93	341.842
ENSG00000188856	140	258.169	ENSG00000256817	90	136.582	ENSG00000205871	236	688.393	ENSG00000250444	93	341.842
ENSG00000181201	140	258.169	ENSG00000235701	90	136.582	ENSG00000249617	236	688.393	ENSG00000256817	93	341.842
ENSG00000205105	140	258.169	ENSG00000213104	90	136.582	ENSG00000226543	235	685.477	ENSG00000259917	93	341.842
ENSG00000229598	139	256.325	ENSG00000232727	89	135.064	ENSG00000269907	235	685.477	ENSG00000249921	93	341.842
ENSG00000214455	139	256.325	ENSG00000227347	89	135.064	ENSG00000257043	235	685.477	ENSG00000226908	93	341.842
ENSG00000237709	138	254.481	ENSG00000174028	89	135.064	ENSG00000237999	234	682.56	ENSG00000228121	93	341.842
ENSG00000235001	138	254.481	ENSG00000230980	89	135.064	ENSG00000213478	234	682.56	ENSG00000235892	92	338.166
ENSG00000224550	138	254.481	ENSG00000244331	89	135.064	ENSG00000213209	233	679.643	ENSG00000186940	92	338.166
ENSG00000224059	138	254.481	ENSG00000236312	89	135.064	ENSG00000225125	233	679.643	ENSG00000265574	92	338.166
ENSG00000180764	138	254.481	ENSG00000234106	88	133.547	ENSG00000226396	232	676.726	ENSG00000229595	92	338.166
ENSG00000231549	137	252.637	ENSG00000236992	88	133.547	ENSG00000214821	231	673.809	ENSG00000213772	92	338.166
ENSG00000214914	137	252.637	ENSG00000228218	88	133.547	ENSG00000256211	230	670.892	ENSG00000263369	92	338.166
ENSG00000238165	137	252.637	ENSG00000234031	88	133.547	ENSG00000224543	230	670.892	ENSG00000240950	91	334.491
ENSG00000179967	137	252.637	ENSG00000254634	88	133.547	ENSG00000219149	229	667.975	ENSG00000213176	90	330.815
ENSG00000234618	137	252.637	ENSG00000203387	87	132.029	ENSG00000213080	229	667.975	ENSG00000213228	90	330.815
ENSG00000241511	137	252.637	ENSG00000235207	87	132.029	ENSG00000237749	228	665.058	ENSG00000249210	90	330.815
ENSG00000228264	137	252.637	ENSG00000251478	87	132.029	ENSG00000238082	228	665.058	ENSG00000248546	90	330.815
ENSG00000224668	136	250.792	ENSG00000223741	87	132.029	ENSG00000213592	228	665.058	ENSG00000243023	90	330.815
ENSG00000242952	136	250.792	ENSG00000233524	87	132.029	ENSG00000242169	227	662.141	ENSG00000215057	90	330.815
ENSG00000237493	135	248.948	ENSG00000253833	87	132.029	ENSG00000229721	227	662.141	ENSG00000228326	90	330.815
ENSG00000220105	135	248.948	ENSG00000213621	87	132.029	ENSG00000243095	227	662.141	ENSG00000235183	89	327.139
ENSG00000240388	135	248.948	ENSG00000232387	87	132.029	ENSG00000224858	227	662.141	ENSG00000197258	89	327.139
ENSG00000223741	135	248.948	ENSG00000231259	87	132.029	ENSG00000234981	227	662.141	ENSG00000165874	89	327.139
ENSG00000218582	135	248.948	ENSG00000250966	86	130.511	ENSG00000235137	226	659.224	ENSG00000225267	89	327.139
ENSG00000223676	135	248.948	ENSG00000239223	86	130.511	ENSG00000223877	226	659.224	ENSG00000235363	89	327.139
ENSG00000259781	134	247.104	ENSG00000231181	85	128.994	ENSG00000240616	225	656.307	ENSG00000213881	89	327.139
ENSG00000206149	134	247.104	ENSG00000213365	85	128.994	ENSG00000233406	225	656.307	ENSG00000230622	89	327.139
ENSG00000232368	133	245.26	ENSG00000187534	85	128.994	ENSG00000213539	225	656.307	ENSG00000228519	89	327.139
ENSG00000213104	133	245.26	ENSG00000213128	85	128.994	ENSG00000248546	224	653.39	ENSG00000224837	88	323.463
ENSG00000227203	133	245.26	ENSG00000257907	85	128.994	ENSG00000178654	224	653.39	ENSG00000243777	88	323.463
ENSG00000213269	133	245.26	ENSG00000258608	85	128.994	ENSG00000225338	223	650.473	ENSG00000227453	88	323.463
ENSG00000231169	133	245.26	ENSG00000242100	85	128.994	ENSG00000216624	223	650.473	ENSG00000232727	87	319.788
ENSG00000229835	133	245.26	ENSG00000259397	84	127.476	ENSG00000235467	223	650.473	ENSG00000225125	87	319.788
ENSG00000270532	133	245.26	ENSG00000224677	84	127.476	ENSG00000244485	222	647.557	ENSG00000240954	87	319.788
ENSG00000250982	132	243.416	ENSG00000220804	83	125.959	ENSG00000228360	222	647.557	ENSG00000232559	87	319.788
ENSG00000213261	132	243.416	ENSG00000231434	83	125.959	ENSG00000230980	222	647.557	ENSG00000233947	87	319.788
ENSG00000240225	132	243.416	ENSG00000225770	83	125.959	ENSG00000241506	219	638.806	ENSG00000239253	87	319.788
ENSG00000257907	132	243.416	ENSG00000239719	83	125.959	ENSG00000236111	219	638.806	ENSG00000239269	87	319.788
ENSG00000214121	131	241.572	ENSG00000238165	83	125.959	ENSG00000227525	219	638.806	ENSG00000235044	86	316.112
ENSG00000243824	131	241.572	ENSG00000238150	83	125.959	ENSG00000259105	219	638.806	ENSG00000259032	86	316.112
ENSG00000240418	131	241.572	ENSG00000240975	83	125.959	ENSG00000213846	219	638.806	ENSG00000178762	86	316.112
ENSG00000232858	131	241.572	ENSG00000240087	83	125.959	ENSG00000225267	218	635.889	ENSG00000230829	86	316.112
ENSG00000258608	130	239.728	ENSG00000230659	83	125.959	ENSG00000268034	218	635.889	ENSG00000241846	86	316.112
ENSG00000224831	130	239.728	ENSG00000259032	82	124.441	ENSG00000214593	218	635.889	ENSG00000223803	86	316.112
ENSG00000213790	130	239.728	ENSG00000239528	82	124.441	ENSG00000236530	217	632.972	ENSG00000262953	86	316.112
ENSG00000241411	130	239.728	ENSG00000258501	82	124.441	ENSG00000253173	217	632.972	ENSG00000213075	86	316.112
ENSG00000241494	129	237.884	ENSG00000257790	82	124.441	ENSG00000219986	216	630.055	ENSG00000223984	86	316.112
ENSG00000230580	129	237.884	ENSG00000186008	81	122.924	ENSG00000234268	216	630.055	ENSG00000213448	85	312.436
ENSG00000215414	129	237.884	ENSG00000213970	81	122.924	ENSG00000237296	215	627.138	ENSG00000243122	85	312.436
ENSG00000236440	128	236.04	ENSG00000224282	81	122.924	ENSG00000216867	215	627.138	ENSG00000196183	85	312.436
ENSG00000220804	128	236.04	ENSG00000240489	81	122.924	ENSG00000242439	214	624.221	ENSG00000230721	85	312.436
ENSG00000213881	127	234.196	ENSG00000248278	80	121.406	ENSG00000249193	214	624.221	ENSG00000225712	85	312.436
ENSG00000213300	127	234.196	ENSG00000243499	80	121.406	ENSG00000215210	214	624.221	ENSG00000213361	85	312.436
ENSG00000228195	127	234.196	ENSG00000213846	80	121.406	ENSG00000233514	213	621.304	ENSG00000236580	85	312.436
ENSG00000236992	127	234.196	ENSG00000228847	80	121.406	ENSG00000255642	213	621.304	ENSG00000213707	85	312.436
ENSG00000236048	126	232.352	ENSG00000233012	80	121.406	ENSG00000224061	212	618.387	ENSG00000231434	85	312.436
ENSG00000213176	126	232.352	ENSG00000220105	80	121.406	ENSG00000213370	211	615.47	ENSG00000213104	85	312.436
ENSG00000244331	125	230.508	ENSG00000235064	79	119.888	ENSG00000230080	211	615.47	ENSG00000234618	85	312.436
ENSG00000243388	125	230.508	ENSG00000236002	79	119.888	ENSG00000220660	211	615.47	ENSG00000216854	84	308.761
ENSG00000213750	125	230.508	ENSG00000179157	79	119.888	ENSG00000214982	211	615.47	ENSG00000214925	84	308.761
ENSG00000241431	125	230.508	ENSG00000248415	79	119.888	ENSG00000203914	210	612.553	ENSG00000258802	84	308.761
ENSG00000239256	124	228.664	ENSG00000226138	78	118.371	ENSG00000242411	210	612.553	ENSG00000253945	84	308.761
ENSG00000205903	124	228.664	ENSG00000235001	78	118.371	ENSG00000213361	210	612.553	ENSG00000234080	84	308.761
ENSG00000228998	124	228.664	ENSG00000229161	78	118.371	ENSG00000267422	210	612.553	ENSG00000228169	83	305.085
ENSG00000250966	124	228.664	ENSG00000256210	78	118.371	ENSG00000270983	210	612.553	ENSG00000234335	83	305.085
ENSG00000258501	124	228.664	ENSG00000241668	78	118.371	ENSG00000177350	210	612.553	ENSG00000225933	83	305.085
ENSG00000217241	124	228.664	ENSG00000261614	77	116.853	ENSG00000214914	210	612.553	ENSG00000235582	83	305.085
ENSG00000213653	123	226.82	ENSG00000227437	77	116.853	ENSG00000121089	209	609.637	ENSG00000227304	83	305.085
ENSG00000237730	123	226.82	ENSG00000244436	77	116.853	ENSG00000188681	209	609.637	ENSG00000215264	82	301.409
ENSG00000240540	122	224.976	ENSG00000234925	76	115.336	ENSG00000197582	206	600.886	ENSG00000219797	82	301.409
ENSG00000240776	122	224.976	ENSG00000225674	76	115.336	ENSG00000240954	206	600.886	ENSG00000213169	82	301.409
ENSG00000213433	122	224.976	ENSG00000226624	76	115.336	ENSG00000228818	206	600.886	ENSG00000181260	82	301.409
ENSG00000248234	121	223.132	ENSG00000259404	75	113.818	ENSG00000241352	205	597.969	ENSG00000223877	82	301.409
ENSG00000225071	121	223.132	ENSG00000258802	75	113.818	ENSG00000244053	205	597.969	ENSG00000237350	81	297.733
ENSG00000227525	121	223.132	ENSG00000213036	75	113.818	ENSG00000253954	203	592.135	ENSG00000236735	81	297.733
ENSG00000237008	121	223.132	ENSG00000261620	75	113.818	ENSG00000214259	202	589.218	ENSG00000224261	81	297.733
ENSG00000232134	120	221.287	ENSG00000213290	75	113.818	ENSG00000265574	202	589.218	ENSG00000241255	81	297.733
ENSG00000257539	120	221.287	ENSG00000215571	75	113.818	ENSG00000213569	201	586.301	ENSG00000213621	81	297.733
ENSG00000225695	120	221.287	ENSG00000243504	75	113.818	ENSG00000231831	200	583.384	ENSG00000212961	81	297.733
ENSG00000226855	119	219.443	ENSG00000213950	75	113.818	ENSG00000226535	200	583.384	ENSG00000213376	81	297.733
ENSG00000213621	119	219.443	ENSG00000258956	74	112.3	ENSG00000229595	200	583.384	ENSG00000254449	81	297.733
ENSG00000225125	119	219.443	ENSG00000226540	74	112.3	ENSG00000256599	200	583.384	ENSG00000214455	81	297.733
ENSG00000214561	118	217.599	ENSG00000213753	74	112.3	ENSG00000204434	200	583.384	ENSG00000224415	80	294.058
ENSG00000236698	118	217.599	ENSG00000225125	74	112.3	ENSG00000235251	198	577.55	ENSG00000232362	80	294.058
ENSG00000230929	118	217.599	ENSG00000227525	74	112.3	ENSG00000213075	198	577.55	ENSG00000229598	80	294.058
ENSG00000241810	118	217.599	ENSG00000270987	74	112.3	ENSG00000227621	198	577.55	ENSG00000230203	80	294.058
ENSG00000231503	118	217.599	ENSG00000243297	74	112.3	ENSG00000226948	197	574.634	ENSG00000267422	80	294.058
ENSG00000253144	117	215.755	ENSG00000203819	74	112.3	ENSG00000248578	196	571.717	ENSG00000224858	80	294.058
ENSG00000174028	117	215.755	ENSG00000237749	74	112.3	ENSG00000213493	196	571.717	ENSG00000242208	80	294.058
ENSG00000213539	117	215.755	ENSG00000188460	74	112.3	ENSG00000240975	196	571.717	ENSG00000214009	80	294.058
ENSG00000206228	117	215.755	ENSG00000254479	73	110.783	ENSG00000257539	196	571.717	ENSG00000213005	79	290.382
ENSG00000240395	115	212.067	ENSG00000213875	73	110.783	ENSG00000232387	196	571.717	ENSG00000227615	79	290.382
ENSG00000251656	115	212.067	ENSG00000214973	73	110.783	ENSG00000240311	196	571.717	ENSG00000241352	79	290.382
ENSG00000270987	115	212.067	ENSG00000249617	73	110.783	ENSG00000270619	196	571.717	ENSG00000243988	79	290.382
ENSG00000214593	115	212.067	ENSG00000233544	72	109.265	ENSG00000231267	195	568.8	ENSG00000261336	79	290.382
ENSG00000235207	115	212.067	ENSG00000217026	72	109.265	ENSG00000224094	194	565.883	ENSG00000231579	78	286.706
ENSG00000213169	115	212.067	ENSG00000228154	72	109.265	ENSG00000231072	194	565.883	ENSG00000241081	78	286.706
ENSG00000241627	114	210.223	ENSG00000213176	72	109.265	ENSG00000226986	194	565.883	ENSG00000236534	78	286.706
ENSG00000220472	114	210.223	ENSG00000232864	72	109.265	ENSG00000213661	194	565.883	ENSG00000230592	78	286.706
ENSG00000226540	114	210.223	ENSG00000235883	71	107.748	ENSG00000214653	193	562.966	ENSG00000242735	77	283.03
ENSG00000265273	114	210.223	ENSG00000243680	71	107.748	ENSG00000176054	193	562.966	ENSG00000235089	77	283.03
ENSG00000230659	113	208.379	ENSG00000242960	71	107.748	ENSG00000234750	193	562.966	ENSG00000228477	77	283.03
ENSG00000224280	113	208.379	ENSG00000259121	71	107.748	ENSG00000227694	193	562.966	ENSG00000241680	77	283.03
ENSG00000234272	112	206.535	ENSG00000263781	71	107.748	ENSG00000228844	192	560.049	ENSG00000226855	77	283.03
ENSG00000231259	112	206.535	ENSG00000213300	71	107.748	ENSG00000226038	192	560.049	ENSG00000231267	77	283.03
ENSG00000225471	112	206.535	ENSG00000257539	71	107.748	ENSG00000223951	191	557.132	ENSG00000257043	77	283.03
ENSG00000232559	111	204.691	ENSG00000255397	70	106.23	ENSG00000214541	191	557.132	ENSG00000232024	76	279.355
ENSG00000225022	111	204.691	ENSG00000270619	70	106.23	ENSG00000213225	190	554.215	ENSG00000240225	76	279.355
ENSG00000256817	111	204.691	ENSG00000225471	70	106.23	ENSG00000259419	188	548.381	ENSG00000242142	76	279.355
ENSG00000242411	111	204.691	ENSG00000213700	70	106.23	ENSG00000225355	188	548.381	ENSG00000226986	76	279.355
ENSG00000241282	111	204.691	ENSG00000241627	70	106.23	ENSG00000234564	188	548.381	ENSG00000240627	76	279.355
ENSG00000226937	110	202.847	ENSG00000227514	70	106.23	ENSG00000262519	188	548.381	ENSG00000260326	76	279.355
ENSG00000248626	110	202.847	ENSG00000234751	69	104.713	ENSG00000220267	187	545.464	ENSG00000237668	76	279.355
ENSG00000219201	110	202.847	ENSG00000251595	69	104.713	ENSG00000228169	187	545.464	ENSG00000239344	76	279.355
ENSG00000213683	110	202.847	ENSG00000230355	68	103.195	ENSG00000235644	186	542.547	ENSG00000224598	76	279.355
ENSG00000205955	110	202.847	ENSG00000228665	68	103.195	ENSG00000230832	186	542.547	ENSG00000214222	76	279.355
ENSG00000236580	110	202.847	ENSG00000226855	68	103.195	ENSG00000232953	184	536.714	ENSG00000231878	75	275.679
ENSG00000231884	109	201.003	ENSG00000254332	68	103.195	ENSG00000220131	184	536.714	ENSG00000214826	75	275.679
ENSG00000242667	109	201.003	ENSG00000233457	68	103.195	ENSG00000236297	184	536.714	ENSG00000179460	75	275.679
ENSG00000236735	109	201.003	ENSG00000232362	68	103.195	ENSG00000231991	183	533.797	ENSG00000236468	75	275.679
ENSG00000227008	109	201.003	ENSG00000228887	67	101.677	ENSG00000237676	183	533.797	ENSG00000227008	75	275.679
ENSG00000235472	108	199.159	ENSG00000232385	67	101.677	ENSG00000235912	183	533.797	ENSG00000244722	75	275.679
ENSG00000259105	108	199.159	ENSG00000237730	67	101.677	ENSG00000229417	183	533.797	ENSG00000228844	75	275.679
ENSG00000225770	107	197.315	ENSG00000237748	67	101.677	ENSG00000179967	183	533.797	ENSG00000228195	75	275.679
ENSG00000230118	107	197.315	ENSG00000232952	67	101.677	ENSG00000214439	183	533.797	ENSG00000227525	75	275.679
ENSG00000262519	107	197.315	ENSG00000219470	67	101.677	ENSG00000266920	182	530.88	ENSG00000218208	74	272.003
ENSG00000237920	107	197.315	ENSG00000231549	67	101.677	ENSG00000216854	182	530.88	ENSG00000213592	74	272.003
ENSG00000230756	107	197.315	ENSG00000248234	67	101.677	ENSG00000261614	182	530.88	ENSG00000219149	74	272.003
ENSG00000220660	106	195.471	ENSG00000219928	66	100.16	ENSG00000259397	182	530.88	ENSG00000224094	74	272.003
ENSG00000232241	105	193.627	ENSG00000213609	66	100.16	ENSG00000235636	181	527.963	ENSG00000214289	74	272.003
ENSG00000215347	105	193.627	ENSG00000213790	66	100.16	ENSG00000213739	181	527.963	ENSG00000256356	74	272.003
ENSG00000178146	105	193.627	ENSG00000243824	66	100.16	ENSG00000255450	181	527.963	ENSG00000219559	74	272.003
ENSG00000228205	105	193.627	ENSG00000241282	66	100.16	ENSG00000224159	180	525.046	ENSG00000197358	74	272.003
ENSG00000237828	105	193.627	ENSG00000214389	65	98.6423	ENSG00000226790	180	525.046	ENSG00000256211	73	268.328
ENSG00000226564	104	191.782	ENSG00000231302	65	98.6423	ENSG00000235089	180	525.046	ENSG00000216368	73	268.328
ENSG00000255397	104	191.782	ENSG00000219932	65	98.6423	ENSG00000236735	180	525.046	ENSG00000216657	73	268.328
ENSG00000224598	104	191.782	ENSG00000228195	65	98.6423	ENSG00000234108	180	525.046	ENSG00000214016	73	268.328
ENSG00000188681	104	191.782	ENSG00000230580	64	97.1247	ENSG00000240096	180	525.046	ENSG00000214821	73	268.328
ENSG00000251478	104	191.782	ENSG00000237922	64	97.1247	ENSG00000249489	178	519.212	ENSG00000213352	73	268.328
ENSG00000249210	104	191.782	ENSG00000241810	64	97.1247	ENSG00000213856	178	519.212	ENSG00000213051	73	268.328
ENSG00000179157	103	189.938	ENSG00000224059	64	97.1247	ENSG00000213385	177	516.295	ENSG00000178631	73	268.328
ENSG00000213365	103	189.938	ENSG00000179967	64	97.1247	ENSG00000235582	177	516.295	ENSG00000174572	73	268.328
ENSG00000240509	103	189.938	ENSG00000213225	64	97.1247	ENSG00000226855	177	516.295	ENSG00000230582	72	264.652
ENSG00000253945	102	188.094	ENSG00000214914	64	97.1247	ENSG00000213383	177	516.295	ENSG00000240975	72	264.652
ENSG00000251467	102	188.094	ENSG00000248626	63	95.6072	ENSG00000248102	175	510.461	ENSG00000258608	72	264.652
ENSG00000239809	102	188.094	ENSG00000205871	63	95.6072	ENSG00000226544	175	510.461	ENSG00000236768	72	264.652
ENSG00000223467	102	188.094	ENSG00000259781	63	95.6072	ENSG00000253570	175	510.461	ENSG00000231072	72	264.652
ENSG00000204253	102	188.094	ENSG00000241511	63	95.6072	ENSG00000233876	175	510.461	ENSG00000229519	72	264.652
ENSG00000227621	102	188.094	ENSG00000216867	63	95.6072	ENSG00000228121	175	510.461	ENSG00000226544	72	264.652
ENSG00000229251	102	188.094	ENSG00000257851	63	95.6072	ENSG00000230568	175	510.461	ENSG00000254512	72	264.652
ENSG00000233045	102	188.094	ENSG00000232241	62	94.0896	ENSG00000214009	174	507.544	ENSG00000261612	71	260.976
ENSG00000228887	101	186.25	ENSG00000241746	62	94.0896	ENSG00000229887	173	504.627	ENSG00000237285	71	260.976
ENSG00000244361	101	186.25	ENSG00000242634	62	94.0896	ENSG00000225580	173	504.627	ENSG00000233324	71	260.976
ENSG00000238116	101	186.25	ENSG00000231169	62	94.0896	ENSG00000236330	172	501.71	ENSG00000266944	71	260.976
ENSG00000237922	101	186.25	ENSG00000232383	62	94.0896	ENSG00000219146	172	501.71	ENSG00000269907	71	260.976
ENSG00000232380	101	186.25	ENSG00000213916	62	94.0896	ENSG00000243977	172	501.71	ENSG00000249489	70	257.3
ENSG00000236570	100	184.406	ENSG00000217027	62	94.0896	ENSG00000213068	172	501.71	ENSG00000260521	70	257.3
ENSG00000254244	100	184.406	ENSG00000249921	62	94.0896	ENSG00000176183	172	501.71	ENSG00000226226	70	257.3
ENSG00000223540	100	184.406	ENSG00000226701	62	94.0896	ENSG00000232499	171	498.794	ENSG00000180867	70	257.3
ENSG00000259397	99	182.562	ENSG00000213542	62	94.0896	ENSG00000230592	171	498.794	ENSG00000214982	70	257.3
ENSG00000213970	99	182.562	ENSG00000225712	62	94.0896	ENSG00000214646	171	498.794	ENSG00000240874	70	257.3
ENSG00000213371	99	182.562	ENSG00000226493	62	94.0896	ENSG00000258477	171	498.794	ENSG00000219986	70	257.3
ENSG00000213916	99	182.562	ENSG00000224858	62	94.0896	ENSG00000238085	171	498.794	ENSG00000228331	70	257.3
ENSG00000237804	99	182.562	ENSG00000225267	62	94.0896	ENSG00000229965	171	498.794	ENSG00000241511	70	257.3
ENSG00000213225	98	180.718	ENSG00000215016	61	92.572	ENSG00000242970	170	495.877	ENSG00000225405	69	253.625
ENSG00000225674	98	180.718	ENSG00000240821	61	92.572	ENSG00000227453	170	495.877	ENSG00000224861	69	253.625
ENSG00000217824	98	180.718	ENSG00000214593	61	92.572	ENSG00000214016	170	495.877	ENSG00000243859	68	249.949
ENSG00000226666	98	180.718	ENSG00000240096	61	92.572	ENSG00000213376	169	492.96	ENSG00000213939	68	249.949
ENSG00000213435	98	180.718	ENSG00000229965	61	92.572	ENSG00000242060	169	492.96	ENSG00000253570	68	249.949
ENSG00000243095	98	180.718	ENSG00000219298	61	92.572	ENSG00000232362	169	492.96	ENSG00000234925	67	246.273
ENSG00000270385	97	178.874	ENSG00000213750	60	91.0544	ENSG00000239269	169	492.96	ENSG00000267742	67	246.273
ENSG00000257851	97	178.874	ENSG00000176054	60	91.0544	ENSG00000197149	169	492.96	ENSG00000225591	67	246.273
ENSG00000236764	97	178.874	ENSG00000223467	60	91.0544	ENSG00000243023	169	492.96	ENSG00000233380	67	246.273
ENSG00000243499	97	178.874	ENSG00000236976	60	91.0544	ENSG00000236768	169	492.96	ENSG00000229917	67	246.273
ENSG00000232228	97	178.874	ENSG00000271482	60	91.0544	ENSG00000237757	168	490.043	ENSG00000237041	66	242.598
ENSG00000226549	97	178.874	ENSG00000236735	59	89.5369	ENSG00000223718	168	490.043	ENSG00000224773	66	242.598
ENSG00000223640	97	178.874	ENSG00000197582	59	89.5369	ENSG00000236124	167	487.126	ENSG00000237433	66	242.598
ENSG00000248873	97	178.874	ENSG00000240509	59	89.5369	ENSG00000223723	167	487.126	ENSG00000214646	66	242.598
ENSG00000244245	96	177.03	ENSG00000251587	59	89.5369	ENSG00000206149	166	484.209	ENSG00000144158	66	242.598
ENSG00000255500	96	177.03	ENSG00000224600	59	89.5369	ENSG00000236534	165	481.292	ENSG00000218574	66	242.598
ENSG00000228844	96	177.03	ENSG00000230409	59	89.5369	ENSG00000258778	165	481.292	ENSG00000224993	66	242.598
ENSG00000178660	96	177.03	ENSG00000227505	59	89.5369	ENSG00000213467	165	481.292	ENSG00000239272	65	238.922
ENSG00000166530	95	175.186	ENSG00000217239	58	88.0193	ENSG00000178631	165	481.292	ENSG00000205871	65	238.922
ENSG00000226948	95	175.186	ENSG00000226142	58	88.0193	ENSG00000230929	164	478.375	ENSG00000213753	65	238.922
ENSG00000248278	95	175.186	ENSG00000243256	58	88.0193	ENSG00000230582	164	478.375	ENSG00000248854	65	238.922
ENSG00000226790	95	175.186	ENSG00000240540	58	88.0193	ENSG00000176343	163	475.458	ENSG00000242088	65	238.922
ENSG00000237972	95	175.186	ENSG00000213307	58	88.0193	ENSG00000225674	163	475.458	ENSG00000258282	65	238.922
ENSG00000255210	94	173.342	ENSG00000213448	58	88.0193	ENSG00000217624	163	475.458	ENSG00000220875	65	238.922
ENSG00000225193	94	173.342	ENSG00000213440	58	88.0193	ENSG00000234031	163	475.458	ENSG00000235808	65	238.922
ENSG00000236850	94	173.342	ENSG00000223540	58	88.0193	ENSG00000228034	163	475.458	ENSG00000229237	64	235.246
ENSG00000259918	94	173.342	ENSG00000214455	57	86.5017	ENSG00000225770	163	475.458	ENSG00000235734	64	235.246
ENSG00000214318	94	173.342	ENSG00000219201	57	86.5017	ENSG00000224600	163	475.458	ENSG00000213225	64	235.246
ENSG00000235644	94	173.342	ENSG00000206448	57	86.5017	ENSG00000228665	162	472.541	ENSG00000257243	64	235.246
ENSG00000266648	93	171.498	ENSG00000242163	57	86.5017	ENSG00000228847	162	472.541	ENSG00000229326	64	235.246
ENSG00000258802	93	171.498	ENSG00000230037	57	86.5017	ENSG00000231167	161	469.624	ENSG00000258477	64	235.246
ENSG00000234354	93	171.498	ENSG00000230807	57	86.5017	ENSG00000215464	161	469.624	ENSG00000185485	64	235.246
ENSG00000225224	93	171.498	ENSG00000213891	57	86.5017	ENSG00000261612	161	469.624	ENSG00000242640	64	235.246
ENSG00000242276	93	171.498	ENSG00000228331	57	86.5017	ENSG00000235701	161	469.624	ENSG00000232320	64	235.246
ENSG00000226161	93	171.498	ENSG00000241002	57	86.5017	ENSG00000230659	161	469.624	ENSG00000255927	64	235.246
ENSG00000232431	93	171.498	ENSG00000217241	57	86.5017	ENSG00000248180	161	469.624	ENSG00000249795	63	231.57
ENSG00000228154	93	171.498	ENSG00000226729	57	86.5017	ENSG00000232690	161	469.624	ENSG00000229721	63	231.57
ENSG00000250332	93	171.498	ENSG00000232431	57	86.5017	ENSG00000223912	160	466.707	ENSG00000219773	63	231.57
ENSG00000235582	92	169.654	ENSG00000270385	57	86.5017	ENSG00000238249	160	466.707	ENSG00000214144	63	231.57
ENSG00000230593	92	169.654	ENSG00000259358	57	86.5017	ENSG00000265646	160	466.707	ENSG00000180771	63	231.57
ENSG00000230330	92	169.654	ENSG00000243977	57	86.5017	ENSG00000267809	160	466.707	ENSG00000213470	63	231.57
ENSG00000213303	92	169.654	ENSG00000223718	56	84.9842	ENSG00000230721	159	463.791	ENSG00000236124	63	231.57
ENSG00000227514	92	169.654	ENSG00000223822	56	84.9842	ENSG00000213178	159	463.791	ENSG00000234624	62	227.895
ENSG00000230807	92	169.654	ENSG00000251400	56	84.9842	ENSG00000267742	159	463.791	ENSG00000237049	62	227.895
ENSG00000233544	92	169.654	ENSG00000232134	56	84.9842	ENSG00000226624	159	463.791	ENSG00000253810	62	227.895
ENSG00000241877	92	169.654	ENSG00000206228	56	84.9842	ENSG00000213338	158	460.874	ENSG00000240861	62	227.895
ENSG00000260809	92	169.654	ENSG00000213683	56	84.9842	ENSG00000232587	158	460.874	ENSG00000244436	62	227.895
ENSG00000242100	91	167.81	ENSG00000228002	56	84.9842	ENSG00000217325	158	460.874	ENSG00000267681	62	227.895
ENSG00000224858	91	167.81	ENSG00000249210	56	84.9842	ENSG00000229806	157	457.957	ENSG00000248102	62	227.895
ENSG00000181260	91	167.81	ENSG00000234354	56	84.9842	ENSG00000243225	157	457.957	ENSG00000243538	62	227.895
ENSG00000230097	91	167.81	ENSG00000243167	56	84.9842	ENSG00000232385	157	457.957	ENSG00000251400	62	227.895
ENSG00000240874	91	167.81	ENSG00000213144	56	84.9842	ENSG00000254982	157	457.957	ENSG00000259020	62	227.895
ENSG00000236111	91	167.81	ENSG00000213180	56	84.9842	ENSG00000259699	156	455.04	ENSG00000242634	62	227.895
ENSG00000239528	91	167.81	ENSG00000214820	56	84.9842	ENSG00000241411	156	455.04	ENSG00000232228	62	227.895
ENSG00000240759	90	165.966	ENSG00000213363	55	83.4666	ENSG00000232368	156	455.04	ENSG00000213440	62	227.895
ENSG00000243431	90	165.966	ENSG00000242088	55	83.4666	ENSG00000213448	155	452.123	ENSG00000259781	61	224.219
ENSG00000248817	89	164.122	ENSG00000227382	55	83.4666	ENSG00000240738	154	449.206	ENSG00000227474	61	224.219
ENSG00000230199	89	164.122	ENSG00000248873	55	83.4666	ENSG00000260521	153	446.289	ENSG00000242272	61	224.219
ENSG00000237984	89	164.122	ENSG00000217030	55	83.4666	ENSG00000253600	153	446.289	ENSG00000215105	61	224.219
ENSG00000243977	88	162.277	ENSG00000259918	55	83.4666	ENSG00000182841	153	446.289	ENSG00000214653	61	224.219
ENSG00000213935	88	162.277	ENSG00000223676	55	83.4666	ENSG00000214455	153	446.289	ENSG00000269244	61	224.219
ENSG00000214925	87	160.433	ENSG00000219146	55	83.4666	ENSG00000230406	152	443.372	ENSG00000235817	61	224.219
ENSG00000271707	87	160.433	ENSG00000232150	55	83.4666	ENSG00000232199	152	443.372	ENSG00000241431	61	224.219
ENSG00000261620	87	160.433	ENSG00000224993	55	83.4666	ENSG00000235808	152	443.372	ENSG00000232134	61	224.219
ENSG00000215016	86	158.589	ENSG00000224831	55	83.4666	ENSG00000251463	152	443.372	ENSG00000214783	61	224.219
ENSG00000256968	86	158.589	ENSG00000235089	54	81.949	ENSG00000213621	151	440.455	ENSG00000234420	60	220.543
ENSG00000232385	86	158.589	ENSG00000213305	54	81.949	ENSG00000224993	151	440.455	ENSG00000219755	60	220.543
ENSG00000219755	86	158.589	ENSG00000254112	54	81.949	ENSG00000241183	151	440.455	ENSG00000217241	60	220.543
ENSG00000231340	86	158.589	ENSG00000259020	54	81.949	ENSG00000241877	151	440.455	ENSG00000213744	60	220.543
ENSG00000232203	86	158.589	ENSG00000231878	54	81.949	ENSG00000220937	151	440.455	ENSG00000232952	60	220.543
ENSG00000241183	86	158.589	ENSG00000225912	54	81.949	ENSG00000178762	151	440.455	ENSG00000227638	60	220.543
ENSG00000213985	86	158.589	ENSG00000232203	54	81.949	ENSG00000263232	151	440.455	ENSG00000230659	60	220.543
ENSG00000255909	86	158.589	ENSG00000255909	54	81.949	ENSG00000235071	150	437.538	ENSG00000236667	60	220.543
ENSG00000184100	85	156.745	ENSG00000213594	53	80.4314	ENSG00000257199	149	434.621	ENSG00000234031	60	220.543
ENSG00000235677	85	156.745	ENSG00000241877	53	80.4314	ENSG00000185485	149	434.621	ENSG00000232928	60	220.543
ENSG00000174977	85	156.745	ENSG00000236048	53	80.4314	ENSG00000248817	149	434.621	ENSG00000238150	60	220.543
ENSG00000233457	85	156.745	ENSG00000234450	53	80.4314	ENSG00000204196	149	434.621	ENSG00000205955	60	220.543
ENSG00000234981	85	156.745	ENSG00000184100	53	80.4314	ENSG00000225648	149	434.621	ENSG00000242411	60	220.543
ENSG00000073905	85	156.745	ENSG00000240874	53	80.4314	ENSG00000232203	149	434.621	ENSG00000228753	59	216.868
ENSG00000239443	85	156.745	ENSG00000232858	53	80.4314	ENSG00000213183	148	431.704	ENSG00000230291	59	216.868
ENSG00000219146	85	156.745	ENSG00000233369	53	80.4314	ENSG00000234397	148	431.704	ENSG00000237584	59	216.868
ENSG00000206147	84	154.901	ENSG00000159186	52	78.9139	ENSG00000213261	148	431.704	ENSG00000213857	58	213.192
ENSG00000263781	84	154.901	ENSG00000235065	52	78.9139	ENSG00000215840	147	428.787	ENSG00000219547	58	213.192
ENSG00000255185	84	154.901	ENSG00000227890	52	78.9139	ENSG00000213542	147	428.787	ENSG00000233167	58	213.192
ENSG00000258981	84	154.901	ENSG00000236534	52	78.9139	ENSG00000256594	147	428.787	ENSG00000176970	58	213.192
ENSG00000225712	84	154.901	ENSG00000213303	52	78.9139	ENSG00000229917	147	428.787	ENSG00000226790	58	213.192
ENSG00000229721	84	154.901	ENSG00000243781	52	78.9139	ENSG00000231259	147	428.787	ENSG00000243977	58	213.192
ENSG00000237701	83	153.057	ENSG00000181201	52	78.9139	ENSG00000213365	147	428.787	ENSG00000229927	58	213.192
ENSG00000230311	83	153.057	ENSG00000233838	52	78.9139	ENSG00000232496	147	428.787	ENSG00000227887	58	213.192
ENSG00000225241	83	153.057	ENSG00000234838	52	78.9139	ENSG00000230362	146	425.871	ENSG00000270532	58	213.192
ENSG00000213005	82	151.213	ENSG00000244245	52	78.9139	ENSG00000219298	146	425.871	ENSG00000257511	58	213.192
ENSG00000235065	82	151.213	ENSG00000237972	52	78.9139	ENSG00000218732	146	425.871	ENSG00000215464	58	213.192
ENSG00000229212	82	151.213	ENSG00000239443	52	78.9139	ENSG00000230580	146	425.871	ENSG00000230568	58	213.192
ENSG00000243494	82	151.213	ENSG00000239622	52	78.9139	ENSG00000225217	146	425.871	ENSG00000231259	58	213.192
ENSG00000236257	82	151.213	ENSG00000213312	51	77.3963	ENSG00000236844	145	422.954	ENSG00000189014	58	213.192
ENSG00000234420	82	151.213	ENSG00000223640	51	77.3963	ENSG00000224646	145	422.954	ENSG00000244361	58	213.192
ENSG00000213055	82	151.213	ENSG00000256968	51	77.3963	ENSG00000256756	145	422.954	ENSG00000214110	57	209.516
ENSG00000243592	82	151.213	ENSG00000237296	51	77.3963	ENSG00000255035	145	422.954	ENSG00000241961	57	209.516
ENSG00000224908	82	151.213	ENSG00000242276	51	77.3963	ENSG00000242667	145	422.954	ENSG00000264655	57	209.516
ENSG00000219986	82	151.213	ENSG00000233125	51	77.3963	ENSG00000226147	144	420.037	ENSG00000248873	57	209.516
ENSG00000236942	81	149.369	ENSG00000248817	51	77.3963	ENSG00000242882	144	420.037	ENSG00000232499	57	209.516
ENSG00000233369	81	149.369	ENSG00000240225	51	77.3963	ENSG00000232858	143	417.12	ENSG00000230406	57	209.516
ENSG00000251587	81	149.369	ENSG00000228998	51	77.3963	ENSG00000240912	143	417.12	ENSG00000213701	57	209.516
ENSG00000213774	81	149.369	ENSG00000249795	51	77.3963	ENSG00000241204	143	417.12	ENSG00000196933	57	209.516
ENSG00000236444	80	147.525	ENSG00000232946	51	77.3963	ENSG00000179460	143	417.12	ENSG00000262519	57	209.516
ENSG00000233287	80	147.525	ENSG00000267669	51	77.3963	ENSG00000180172	143	417.12	ENSG00000226543	57	209.516
ENSG00000214259	80	147.525	ENSG00000235459	51	77.3963	ENSG00000214889	142	414.203	ENSG00000224401	57	209.516
ENSG00000255725	80	147.525	ENSG00000230756	51	77.3963	ENSG00000243388	142	414.203	ENSG00000230457	57	209.516
ENSG00000233125	80	147.525	ENSG00000225151	50	75.8787	ENSG00000240776	142	414.203	ENSG00000228020	56	205.84
ENSG00000266563	79	145.681	ENSG00000226881	50	75.8787	ENSG00000213443	142	414.203	ENSG00000241506	56	205.84
ENSG00000258401	79	145.681	ENSG00000213881	50	75.8787	ENSG00000256849	142	414.203	ENSG00000234513	56	205.84
ENSG00000216854	79	145.681	ENSG00000224908	50	75.8787	ENSG00000261336	142	414.203	ENSG00000229534	56	205.84
ENSG00000230067	78	143.837	ENSG00000231848	50	75.8787	ENSG00000229161	141	411.286	ENSG00000248626	56	205.84
ENSG00000228002	78	143.837	ENSG00000267679	50	75.8787	ENSG00000232134	141	411.286	ENSG00000214047	56	205.84
ENSG00000229965	78	143.837	ENSG00000232482	50	75.8787	ENSG00000241511	141	411.286	ENSG00000215284	56	205.84
ENSG00000248102	78	143.837	ENSG00000226161	50	75.8787	ENSG00000251400	141	411.286	ENSG00000224159	56	205.84
ENSG00000236801	78	143.837	ENSG00000213228	50	75.8787	ENSG00000255964	141	411.286	ENSG00000242294	56	205.84
ENSG00000243167	78	143.837	ENSG00000223987	49	74.3611	ENSG00000223676	141	411.286	ENSG00000259707	55	202.165
ENSG00000178723	78	143.837	ENSG00000214125	49	74.3611	ENSG00000237433	140	408.369	ENSG00000225355	55	202.165
ENSG00000248966	78	143.837	ENSG00000232380	49	74.3611	ENSG00000226259	140	408.369	ENSG00000223825	55	202.165
ENSG00000213128	78	143.837	ENSG00000238116	49	74.3611	ENSG00000219507	140	408.369	ENSG00000244538	55	202.165
ENSG00000225573	78	143.837	ENSG00000205955	49	74.3611	ENSG00000244048	140	408.369	ENSG00000219201	55	202.165
ENSG00000241081	78	143.837	ENSG00000242882	49	74.3611	ENSG00000213574	140	408.369	ENSG00000234371	55	202.165
ENSG00000237748	77	141.993	ENSG00000241723	49	74.3611	ENSG00000144158	139	405.452	ENSG00000219163	55	202.165
ENSG00000241002	77	141.993	ENSG00000248180	49	74.3611	ENSG00000266820	139	405.452	ENSG00000241746	55	202.165
ENSG00000239269	77	141.993	ENSG00000215347	49	74.3611	ENSG00000225912	139	405.452	ENSG00000234272	55	202.165
ENSG00000227118	77	141.993	ENSG00000230067	49	74.3611	ENSG00000218208	138	402.535	ENSG00000186008	54	198.489
ENSG00000236686	77	141.993	ENSG00000225193	49	74.3611	ENSG00000214019	138	402.535	ENSG00000213673	54	198.489
ENSG00000256664	76	140.149	ENSG00000180764	49	74.3611	ENSG00000244226	138	402.535	ENSG00000251595	54	198.489
ENSG00000268034	76	140.149	ENSG00000213183	49	74.3611	ENSG00000213131	138	402.535	ENSG00000235962	54	198.489
ENSG00000213875	76	140.149	ENSG00000230593	48	72.8436	ENSG00000213755	138	402.535	ENSG00000266891	54	198.489
ENSG00000213305	76	140.149	ENSG00000235472	48	72.8436	ENSG00000219755	137	399.618	ENSG00000223951	54	198.489
ENSG00000260082	75	138.305	ENSG00000234975	48	72.8436	ENSG00000242083	137	399.618	ENSG00000226038	54	198.489
ENSG00000197149	75	138.305	ENSG00000231940	48	72.8436	ENSG00000230507	137	399.618	ENSG00000213755	54	198.489
ENSG00000206448	75	138.305	ENSG00000224280	48	72.8436	ENSG00000189014	136	396.701	ENSG00000231831	54	198.489
ENSG00000254612	75	138.305	ENSG00000229927	48	72.8436	ENSG00000152117	136	396.701	ENSG00000227347	54	198.489
ENSG00000187534	75	138.305	ENSG00000236764	48	72.8436	ENSG00000236993	136	396.701	ENSG00000215210	54	198.489
ENSG00000235082	75	138.305	ENSG00000241081	48	72.8436	ENSG00000239345	136	396.701	ENSG00000230581	54	198.489
ENSG00000231940	75	138.305	ENSG00000229212	48	72.8436	ENSG00000234925	136	396.701	ENSG00000233045	54	198.489
ENSG00000226040	75	138.305	ENSG00000213055	48	72.8436	ENSG00000240388	136	396.701	ENSG00000240776	54	198.489
ENSG00000236534	75	138.305	ENSG00000235582	48	72.8436	ENSG00000255725	136	396.701	ENSG00000224962	53	194.813
ENSG00000217733	75	138.305	ENSG00000213478	48	72.8436	ENSG00000213839	136	396.701	ENSG00000186743	53	194.813
ENSG00000223822	74	136.461	ENSG00000225573	48	72.8436	ENSG00000260298	135	393.784	ENSG00000248180	53	194.813
ENSG00000243160	74	136.461	ENSG00000251211	48	72.8436	ENSG00000243721	135	393.784	ENSG00000266820	53	194.813
ENSG00000242634	74	136.461	ENSG00000232228	48	72.8436	ENSG00000253119	135	393.784	ENSG00000266575	53	194.813
ENSG00000257179	73	134.617	ENSG00000213985	47	71.326	ENSG00000214925	135	393.784	ENSG00000267669	53	194.813
ENSG00000231234	73	134.617	ENSG00000254612	47	71.326	ENSG00000227437	135	393.784	ENSG00000214889	53	194.813
ENSG00000230146	73	134.617	ENSG00000214047	47	71.326	ENSG00000215007	135	393.784	ENSG00000236002	52	191.137
ENSG00000230626	73	134.617	ENSG00000263232	47	71.326	ENSG00000230311	134	390.867	ENSG00000223718	52	191.137
ENSG00000240627	73	134.617	ENSG00000215210	47	71.326	ENSG00000165874	134	390.867	ENSG00000253543	52	191.137
ENSG00000249489	73	134.617	ENSG00000234618	47	71.326	ENSG00000242634	134	390.867	ENSG00000232963	52	191.137
ENSG00000242735	73	134.617	ENSG00000240231	47	71.326	ENSG00000236048	134	390.867	ENSG00000234565	52	191.137
ENSG00000228285	72	132.772	ENSG00000231468	47	71.326	ENSG00000260266	134	390.867	ENSG00000226964	52	191.137
ENSG00000227382	72	132.772	ENSG00000258373	47	71.326	ENSG00000215284	134	390.867	ENSG00000178654	52	191.137
ENSG00000256826	72	132.772	ENSG00000224261	47	71.326	ENSG00000229097	134	390.867	ENSG00000214881	52	191.137
ENSG00000196933	72	132.772	ENSG00000228844	47	71.326	ENSG00000260112	133	387.951	ENSG00000223583	51	187.462
ENSG00000258846	71	130.928	ENSG00000240627	46	69.8084	ENSG00000232610	133	387.951	ENSG00000224438	51	187.462
ENSG00000213891	71	130.928	ENSG00000236456	46	69.8084	ENSG00000241651	133	387.951	ENSG00000254200	51	187.462
ENSG00000236768	71	130.928	ENSG00000239881	46	69.8084	ENSG00000239528	133	387.951	ENSG00000224463	51	187.462
ENSG00000203914	71	130.928	ENSG00000243095	46	69.8084	ENSG00000258012	133	387.951	ENSG00000228998	51	187.462
ENSG00000225405	71	130.928	ENSG00000237417	46	69.8084	ENSG00000233747	133	387.951	ENSG00000131797	51	187.462
ENSG00000228665	71	130.928	ENSG00000244052	46	69.8084	ENSG00000213711	133	387.951	ENSG00000233859	51	187.462
ENSG00000183458	71	130.928	ENSG00000235672	46	69.8084	ENSG00000269244	133	387.951	ENSG00000213174	51	187.462
ENSG00000242640	71	130.928	ENSG00000203914	46	69.8084	ENSG00000213409	133	387.951	ENSG00000228665	51	187.462
ENSG00000230980	71	130.928	ENSG00000231007	46	69.8084	ENSG00000258153	132	385.034	ENSG00000230067	51	187.462
ENSG00000214125	71	130.928	ENSG00000213331	46	69.8084	ENSG00000234565	132	385.034	ENSG00000250746	51	187.462
ENSG00000259648	70	129.084	ENSG00000205903	46	69.8084	ENSG00000230829	132	385.034	ENSG00000226729	51	187.462
ENSG00000213174	70	129.084	ENSG00000177144	45	68.2908	ENSG00000232662	132	385.034	ENSG00000213180	51	187.462
ENSG00000240975	70	129.084	ENSG00000243014	45	68.2908	ENSG00000269304	132	385.034	ENSG00000235315	51	187.462
ENSG00000233467	70	129.084	ENSG00000255210	45	68.2908	ENSG00000215032	132	385.034	ENSG00000213363	51	187.462
ENSG00000244052	69	127.24	ENSG00000214657	45	68.2908	ENSG00000226439	131	382.117	ENSG00000243648	51	187.462
ENSG00000213157	69	127.24	ENSG00000243280	45	68.2908	ENSG00000242735	131	382.117	ENSG00000258841	50	183.786
ENSG00000231831	69	127.24	ENSG00000268034	45	68.2908	ENSG00000234513	130	379.2	ENSG00000234397	50	183.786
ENSG00000213036	69	127.24	ENSG00000247315	45	68.2908	ENSG00000244361	130	379.2	ENSG00000232385	50	183.786
ENSG00000256594	69	127.24	ENSG00000225022	45	68.2908	ENSG00000231940	130	379.2	ENSG00000214318	50	183.786
ENSG00000229519	69	127.24	ENSG00000212829	45	68.2908	ENSG00000228998	130	379.2	ENSG00000217275	50	183.786
ENSG00000259413	69	127.24	ENSG00000262519	45	68.2908	ENSG00000260326	130	379.2	ENSG00000228034	50	183.786
ENSG00000214047	69	127.24	ENSG00000241069	45	68.2908	ENSG00000237828	130	379.2	ENSG00000256594	50	183.786
ENSG00000224600	69	127.24	ENSG00000269228	44	66.7733	ENSG00000174977	129	376.283	ENSG00000215467	50	183.786
ENSG00000269228	69	127.24	ENSG00000253173	44	66.7733	ENSG00000232024	129	376.283	ENSG00000188512	49	180.11
ENSG00000231878	69	127.24	ENSG00000231357	44	66.7733	ENSG00000241961	129	376.283	ENSG00000259397	49	180.11
ENSG00000224892	69	127.24	ENSG00000178082	44	66.7733	ENSG00000233270	129	376.283	ENSG00000261461	49	180.11
ENSG00000180771	68	125.396	ENSG00000234825	44	66.7733	ENSG00000220875	129	376.283	ENSG00000183171	49	180.11
ENSG00000267533	68	125.396	ENSG00000217067	44	66.7733	ENSG00000235698	128	373.366	ENSG00000217624	49	180.11
ENSG00000224820	68	125.396	ENSG00000216548	44	66.7733	ENSG00000249031	128	373.366	ENSG00000223676	49	180.11
ENSG00000235251	68	125.396	ENSG00000231167	44	66.7733	ENSG00000170468	128	373.366	ENSG00000234564	49	180.11
ENSG00000242858	68	125.396	ENSG00000261336	44	66.7733	ENSG00000232393	128	373.366	ENSG00000188460	49	180.11
ENSG00000258373	68	125.396	ENSG00000228149	44	66.7733	ENSG00000235962	128	373.366	ENSG00000225573	49	180.11
ENSG00000227474	68	125.396	ENSG00000226915	44	66.7733	ENSG00000213598	127	370.449	ENSG00000229129	49	180.11
ENSG00000230482	67	123.552	ENSG00000226428	44	66.7733	ENSG00000234297	127	370.449	ENSG00000229932	49	180.11
ENSG00000254719	67	123.552	ENSG00000243592	44	66.7733	ENSG00000256817	127	370.449	ENSG00000216917	49	180.11
ENSG00000259328	67	123.552	ENSG00000240934	44	66.7733	ENSG00000218574	127	370.449	ENSG00000241877	49	180.11
ENSG00000259020	67	123.552	ENSG00000230199	44	66.7733	ENSG00000269378	127	370.449	ENSG00000240912	49	180.11
ENSG00000237350	67	123.552	ENSG00000260082	44	66.7733	ENSG00000250526	126	367.532	ENSG00000233719	49	180.11
ENSG00000253833	67	123.552	ENSG00000214908	43	65.2557	ENSG00000243918	126	367.532	ENSG00000236444	49	180.11
ENSG00000235555	67	123.552	ENSG00000216854	43	65.2557	ENSG00000198496	126	367.532	ENSG00000178723	49	180.11
ENSG00000232587	66	121.708	ENSG00000215464	43	65.2557	ENSG00000231468	126	367.532	ENSG00000198496	49	180.11
ENSG00000240096	66	121.708	ENSG00000212789	43	65.2557	ENSG00000219102	125	364.615	ENSG00000233876	49	180.11
ENSG00000231468	66	121.708	ENSG00000243721	43	65.2557	ENSG00000227887	125	364.615	ENSG00000213063	48	176.435
ENSG00000226915	66	121.708	ENSG00000216917	43	65.2557	ENSG00000240395	125	364.615	ENSG00000254719	48	176.435
ENSG00000214110	66	121.708	ENSG00000224820	43	65.2557	ENSG00000233045	125	364.615	ENSG00000232041	48	176.435
ENSG00000215464	66	121.708	ENSG00000242858	43	65.2557	ENSG00000251587	125	364.615	ENSG00000234946	48	176.435
ENSG00000226701	66	121.708	ENSG00000225405	42	63.7381	ENSG00000270532	125	364.615	ENSG00000235043	48	176.435
ENSG00000227056	66	121.708	ENSG00000218582	42	63.7381	ENSG00000182383	125	364.615	ENSG00000219298	48	176.435
ENSG00000213312	66	121.708	ENSG00000236264	42	63.7381	ENSG00000234354	125	364.615	ENSG00000231120	48	176.435
ENSG00000241506	66	121.708	ENSG00000213569	42	63.7381	ENSG00000238172	124	361.698	ENSG00000227309	48	176.435
ENSG00000227309	66	121.708	ENSG00000230097	42	63.7381	ENSG00000231342	124	361.698	ENSG00000244251	48	176.435
ENSG00000170468	65	119.864	ENSG00000230330	42	63.7381	ENSG00000232637	124	361.698	ENSG00000223540	48	176.435
ENSG00000240052	65	119.864	ENSG00000233270	42	63.7381	ENSG00000181260	124	361.698	ENSG00000237920	48	176.435
ENSG00000216867	65	119.864	ENSG00000229251	42	63.7381	ENSG00000233428	124	361.698	ENSG00000236683	47	172.759
ENSG00000256951	65	119.864	ENSG00000232199	42	63.7381	ENSG00000258452	123	358.781	ENSG00000226015	47	172.759
ENSG00000213478	65	119.864	ENSG00000237758	42	63.7381	ENSG00000270385	123	358.781	ENSG00000236942	47	172.759
ENSG00000186008	65	119.864	ENSG00000242735	41	62.2205	ENSG00000224598	123	358.781	ENSG00000255734	47	172.759
ENSG00000243781	65	119.864	ENSG00000225648	41	62.2205	ENSG00000177855	123	358.781	ENSG00000224291	47	172.759
ENSG00000234130	65	119.864	ENSG00000258846	41	62.2205	ENSG00000257175	122	355.864	ENSG00000248817	47	172.759
ENSG00000244257	65	119.864	ENSG00000240861	41	62.2205	ENSG00000244538	122	355.864	ENSG00000259419	47	172.759
ENSG00000256211	65	119.864	ENSG00000073905	41	62.2205	ENSG00000248827	122	355.864	ENSG00000213239	47	172.759
ENSG00000242849	65	119.864	ENSG00000229835	41	62.2205	ENSG00000258501	122	355.864	ENSG00000220804	47	172.759
ENSG00000213228	65	119.864	ENSG00000231120	41	62.2205	ENSG00000257073	122	355.864	ENSG00000213338	47	172.759
ENSG00000224993	64	118.02	ENSG00000233873	41	62.2205	ENSG00000214018	122	355.864	ENSG00000239351	47	172.759
ENSG00000255964	64	118.02	ENSG00000251467	41	62.2205	ENSG00000230118	122	355.864	ENSG00000229716	47	172.759
ENSG00000242327	64	118.02	ENSG00000226790	41	62.2205	ENSG00000213673	121	352.947	ENSG00000236330	46	169.083
ENSG00000235636	64	118.02	ENSG00000225224	41	62.2205	ENSG00000131797	121	352.947	ENSG00000231043	46	169.083
ENSG00000188459	64	118.02	ENSG00000249485	40	60.703	ENSG00000226549	121	352.947	ENSG00000226436	46	169.083
ENSG00000225259	64	118.02	ENSG00000257179	40	60.703	ENSG00000216676	121	352.947	ENSG00000230311	46	169.083
ENSG00000242088	64	118.02	ENSG00000255086	40	60.703	ENSG00000213189	121	352.947	ENSG00000228264	46	169.083
ENSG00000271264	64	118.02	ENSG00000253861	40	60.703	ENSG00000239917	121	352.947	ENSG00000204196	46	169.083
ENSG00000235089	64	118.02	ENSG00000217824	40	60.703	ENSG00000219547	121	352.947	ENSG00000250752	46	169.083
ENSG00000260521	63	116.176	ENSG00000232561	40	60.703	ENSG00000261635	121	352.947	ENSG00000217325	46	169.083
ENSG00000224953	63	116.176	ENSG00000225071	40	60.703	ENSG00000237584	121	352.947	ENSG00000271482	46	169.083
ENSG00000213701	63	116.176	ENSG00000229519	39	59.1854	ENSG00000186008	120	350.031	ENSG00000227382	46	169.083
ENSG00000234838	63	116.176	ENSG00000232439	39	59.1854	ENSG00000264179	120	350.031	ENSG00000224677	46	169.083
ENSG00000243648	63	116.176	ENSG00000214222	39	59.1854	ENSG00000217897	120	350.031	ENSG00000242387	45	165.407
ENSG00000241069	63	116.176	ENSG00000240776	39	59.1854	ENSG00000213830	120	350.031	ENSG00000213370	45	165.407
ENSG00000181359	63	116.176	ENSG00000232496	39	59.1854	ENSG00000233859	120	350.031	ENSG00000225536	45	165.407
ENSG00000229182	63	116.176	ENSG00000213509	39	59.1854	ENSG00000253144	120	350.031	ENSG00000213144	45	165.407
ENSG00000236085	63	116.176	ENSG00000224680	39	59.1854	ENSG00000229863	120	350.031	ENSG00000234036	45	165.407
ENSG00000177144	63	116.176	ENSG00000219986	39	59.1854	ENSG00000237668	119	347.114	ENSG00000259848	45	165.407
ENSG00000235467	63	116.176	ENSG00000255500	39	59.1854	ENSG00000213653	119	347.114	ENSG00000223741	45	165.407
ENSG00000251211	63	116.176	ENSG00000255450	39	59.1854	ENSG00000232228	119	347.114	ENSG00000231228	44	161.732
ENSG00000243918	62	114.332	ENSG00000239917	39	59.1854	ENSG00000231878	119	347.114	ENSG00000214263	44	161.732
ENSG00000213131	62	114.332	ENSG00000242990	39	59.1854	ENSG00000267656	118	344.197	ENSG00000173810	44	161.732
ENSG00000269244	62	114.332	ENSG00000254373	39	59.1854	ENSG00000166530	118	344.197	ENSG00000259411	44	161.732
ENSG00000248578	62	114.332	ENSG00000213872	39	59.1854	ENSG00000216917	118	344.197	ENSG00000243265	44	161.732
ENSG00000242970	62	114.332	ENSG00000253155	39	59.1854	ENSG00000073905	118	344.197	ENSG00000212695	44	161.732
ENSG00000255734	62	114.332	ENSG00000220131	39	59.1854	ENSG00000249239	118	344.197	ENSG00000237930	44	161.732
ENSG00000214653	62	114.332	ENSG00000223899	39	59.1854	ENSG00000254332	118	344.197	ENSG00000215381	44	161.732
ENSG00000239719	62	114.332	ENSG00000236111	38	57.6678	ENSG00000227474	118	344.197	ENSG00000248234	44	161.732
ENSG00000235064	62	114.332	ENSG00000241170	38	57.6678	ENSG00000238251	118	344.197	ENSG00000226428	44	161.732
ENSG00000204196	62	114.332	ENSG00000220875	38	57.6678	ENSG00000213753	118	344.197	ENSG00000242692	44	161.732
ENSG00000216917	62	114.332	ENSG00000213455	38	57.6678	ENSG00000251062	117	341.28	ENSG00000242882	44	161.732
ENSG00000233873	61	112.488	ENSG00000213137	38	57.6678	ENSG00000236440	117	341.28	ENSG00000232690	44	161.732
ENSG00000257195	61	112.488	ENSG00000243686	38	57.6678	ENSG00000226701	117	341.28	ENSG00000223959	44	161.732
ENSG00000228818	61	112.488	ENSG00000234004	38	57.6678	ENSG00000213772	116	338.363	ENSG00000188681	44	161.732
ENSG00000224543	61	112.488	ENSG00000236257	38	57.6678	ENSG00000236580	116	338.363	ENSG00000166530	44	161.732
ENSG00000255990	61	112.488	ENSG00000258401	38	57.6678	ENSG00000263179	116	338.363	ENSG00000237676	44	161.732
ENSG00000242882	61	112.488	ENSG00000166530	38	57.6678	ENSG00000219773	116	338.363	ENSG00000235656	44	161.732
ENSG00000261819	61	112.488	ENSG00000243160	38	57.6678	ENSG00000179362	116	338.363	ENSG00000237745	44	161.732
ENSG00000224334	61	112.488	ENSG00000186743	38	57.6678	ENSG00000204771	115	335.446	ENSG00000229965	44	161.732
ENSG00000228118	61	112.488	ENSG00000243423	38	57.6678	ENSG00000243680	115	335.446	ENSG00000267336	44	161.732
ENSG00000220937	61	112.488	ENSG00000257199	37	56.1502	ENSG00000213087	115	335.446	ENSG00000219102	43	158.056
ENSG00000240821	60	110.644	ENSG00000235251	37	56.1502	ENSG00000236976	115	335.446	ENSG00000257175	43	158.056
ENSG00000224011	60	110.644	ENSG00000255734	37	56.1502	ENSG00000238150	115	335.446	ENSG00000213137	43	158.056
ENSG00000220157	60	110.644	ENSG00000216676	37	56.1502	ENSG00000213440	115	335.446	ENSG00000244503	43	158.056
ENSG00000244171	60	110.644	ENSG00000226860	37	56.1502	ENSG00000258802	115	335.446	ENSG00000259699	43	158.056
ENSG00000225151	60	110.644	ENSG00000254244	37	56.1502	ENSG00000267293	115	335.446	ENSG00000230580	43	158.056
ENSG00000227437	60	110.644	ENSG00000255964	37	56.1502	ENSG00000234624	114	332.529	ENSG00000174715	43	158.056
ENSG00000258778	60	110.644	ENSG00000249489	37	56.1502	ENSG00000243122	114	332.529	ENSG00000230118	43	158.056
ENSG00000269501	60	110.644	ENSG00000237701	37	56.1502	ENSG00000234882	114	332.529	ENSG00000230224	43	158.056
ENSG00000213729	60	110.644	ENSG00000237008	37	56.1502	ENSG00000179157	114	332.529	ENSG00000249256	43	158.056
ENSG00000244043	60	110.644	ENSG00000178660	37	56.1502	ENSG00000224831	114	332.529	ENSG00000236646	43	158.056
ENSG00000234108	60	110.644	ENSG00000237170	37	56.1502	ENSG00000184100	114	332.529	ENSG00000219146	43	158.056
ENSG00000231007	60	110.644	ENSG00000270983	37	56.1502	ENSG00000180747	114	332.529	ENSG00000231991	43	158.056
ENSG00000243504	60	110.644	ENSG00000213157	37	56.1502	ENSG00000235847	114	332.529	ENSG00000217557	43	158.056
ENSG00000234004	60	110.644	ENSG00000181260	37	56.1502	ENSG00000236002	114	332.529	ENSG00000237758	43	158.056
ENSG00000233270	60	110.644	ENSG00000215467	36	54.6327	ENSG00000213305	114	332.529	ENSG00000234882	42	154.38
ENSG00000230203	59	108.8	ENSG00000213005	36	54.6327	ENSG00000214783	113	329.612	ENSG00000235655	42	154.38
ENSG00000213440	59	108.8	ENSG00000234108	36	54.6327	ENSG00000242757	113	329.612	ENSG00000237748	42	154.38
ENSG00000187472	59	108.8	ENSG00000254256	36	54.6327	ENSG00000213152	113	329.612	ENSG00000265646	42	154.38
ENSG00000217027	59	108.8	ENSG00000251463	36	54.6327	ENSG00000213005	113	329.612	ENSG00000213443	42	154.38
ENSG00000242052	59	108.8	ENSG00000228499	36	54.6327	ENSG00000227514	113	329.612	ENSG00000244226	42	154.38
ENSG00000242692	58	106.956	ENSG00000267681	36	54.6327	ENSG00000237806	112	326.695	ENSG00000217835	42	154.38
ENSG00000243071	58	106.956	ENSG00000259328	36	54.6327	ENSG00000213916	112	326.695	ENSG00000240156	42	154.38
ENSG00000259585	58	106.956	ENSG00000227361	36	54.6327	ENSG00000226226	112	326.695	ENSG00000233477	42	154.38
ENSG00000269378	58	106.956	ENSG00000260174	36	54.6327	ENSG00000240023	112	326.695	ENSG00000213177	42	154.38
ENSG00000258925	58	106.956	ENSG00000213774	36	54.6327	ENSG00000230359	112	326.695	ENSG00000267809	42	154.38
ENSG00000224829	58	106.956	ENSG00000231635	36	54.6327	ENSG00000230203	112	326.695	ENSG00000243824	42	154.38
ENSG00000270889	58	106.956	ENSG00000231072	36	54.6327	ENSG00000234585	111	323.778	ENSG00000217067	42	154.38
ENSG00000227173	58	106.956	ENSG00000248102	36	54.6327	ENSG00000235043	111	323.778	ENSG00000213979	42	154.38
ENSG00000213938	58	106.956	ENSG00000213432	36	54.6327	ENSG00000228409	111	323.778	ENSG00000249920	42	154.38
ENSG00000233838	58	106.956	ENSG00000213433	36	54.6327	ENSG00000227203	111	323.778	ENSG00000213846	42	154.38
ENSG00000235060	58	106.956	ENSG00000243403	36	54.6327	ENSG00000230787	111	323.778	ENSG00000236844	41	150.705
ENSG00000150276	58	106.956	ENSG00000265273	36	54.6327	ENSG00000250852	111	323.778	ENSG00000213365	41	150.705
ENSG00000227775	58	106.956	ENSG00000216819	36	54.6327	ENSG00000215357	111	323.778	ENSG00000237828	41	150.705
ENSG00000258645	57	105.112	ENSG00000182888	36	54.6327	ENSG00000224892	111	323.778	ENSG00000241651	41	150.705
ENSG00000236533	57	105.112	ENSG00000214646	36	54.6327	ENSG00000174715	111	323.778	ENSG00000238172	41	150.705
ENSG00000241961	57	105.112	ENSG00000266563	36	54.6327	ENSG00000215351	110	320.861	ENSG00000231169	41	150.705
ENSG00000232499	57	105.112	ENSG00000259105	36	54.6327	ENSG00000248699	110	320.861	ENSG00000254170	41	150.705
ENSG00000242156	57	105.112	ENSG00000178723	35	53.1151	ENSG00000232917	110	320.861	ENSG00000230603	41	150.705
ENSG00000225018	57	105.112	ENSG00000220744	35	53.1151	ENSG00000240627	110	320.861	ENSG00000214558	41	150.705
ENSG00000258090	57	105.112	ENSG00000214174	35	53.1151	ENSG00000233868	110	320.861	ENSG00000231956	41	150.705
ENSG00000213183	56	103.267	ENSG00000233467	35	53.1151	ENSG00000230071	110	320.861	ENSG00000243979	41	150.705
ENSG00000226082	56	103.267	ENSG00000226564	35	53.1151	ENSG00000174495	109	317.944	ENSG00000228453	41	150.705
ENSG00000239198	56	103.267	ENSG00000257195	35	53.1151	ENSG00000215837	109	317.944	ENSG00000213750	40	147.029
ENSG00000229022	56	103.267	ENSG00000223518	35	53.1151	ENSG00000244722	109	317.944	ENSG00000233406	40	147.029
ENSG00000213509	56	103.267	ENSG00000240738	35	53.1151	ENSG00000234975	109	317.944	ENSG00000213830	40	147.029
ENSG00000183900	56	103.267	ENSG00000213729	35	53.1151	ENSG00000249920	109	317.944	ENSG00000185834	40	147.029
ENSG00000237882	56	103.267	ENSG00000235555	35	53.1151	ENSG00000215311	109	317.944	ENSG00000216624	40	147.029
ENSG00000241723	56	103.267	ENSG00000242327	35	53.1151	ENSG00000231546	108	315.028	ENSG00000241411	40	147.029
ENSG00000235651	56	103.267	ENSG00000213261	35	53.1151	ENSG00000266891	108	315.028	ENSG00000213305	40	147.029
ENSG00000267679	56	103.267	ENSG00000234420	35	53.1151	ENSG00000266944	108	315.028	ENSG00000235325	40	147.029
ENSG00000213448	56	103.267	ENSG00000236850	35	53.1151	ENSG00000226937	108	315.028	ENSG00000223861	40	147.029
ENSG00000226881	55	101.423	ENSG00000224334	35	53.1151	ENSG00000241746	108	315.028	ENSG00000234268	40	147.029
ENSG00000217067	55	101.423	ENSG00000237828	35	53.1151	ENSG00000229932	108	315.028	ENSG00000259258	39	143.353
ENSG00000230355	55	101.423	ENSG00000226721	35	53.1151	ENSG00000225573	107	312.111	ENSG00000233401	39	143.353
ENSG00000244086	54	99.5794	ENSG00000239269	34	51.5975	ENSG00000228674	107	312.111	ENSG00000216676	39	143.353
ENSG00000241889	54	99.5794	ENSG00000258011	34	51.5975	ENSG00000227361	107	312.111	ENSG00000217791	39	143.353
ENSG00000214820	54	99.5794	ENSG00000258925	34	51.5975	ENSG00000254634	107	312.111	ENSG00000239559	39	143.353
ENSG00000258445	54	99.5794	ENSG00000232823	34	51.5975	ENSG00000231169	107	312.111	ENSG00000233597	39	143.353
ENSG00000213260	54	99.5794	ENSG00000235616	34	51.5975	ENSG00000213721	107	312.111	ENSG00000241668	39	143.353
ENSG00000234450	54	99.5794	ENSG00000258645	34	51.5975	ENSG00000235559	107	312.111	ENSG00000228409	39	143.353
ENSG00000227505	54	99.5794	ENSG00000225018	34	51.5975	ENSG00000238116	107	312.111	ENSG00000233369	39	143.353
ENSG00000270983	54	99.5794	ENSG00000239198	34	51.5975	ENSG00000233467	107	312.111	ENSG00000219932	39	143.353
ENSG00000145835	54	99.5794	ENSG00000258778	34	51.5975	ENSG00000213026	107	312.111	ENSG00000231884	39	143.353
ENSG00000242660	54	99.5794	ENSG00000230721	34	51.5975	ENSG00000242088	107	312.111	ENSG00000258452	39	143.353
ENSG00000228589	54	99.5794	ENSG00000253144	34	51.5975	ENSG00000240821	107	312.111	ENSG00000213683	39	143.353
ENSG00000239500	53	97.7353	ENSG00000225695	34	51.5975	ENSG00000227160	107	312.111	ENSG00000229230	39	143.353
ENSG00000235137	53	97.7353	ENSG00000214391	34	51.5975	ENSG00000174028	106	309.194	ENSG00000232260	39	143.353
ENSG00000232496	53	97.7353	ENSG00000185596	34	51.5975	ENSG00000241846	106	309.194	ENSG00000243297	39	143.353
ENSG00000250441	53	97.7353	ENSG00000196861	34	51.5975	ENSG00000232713	106	309.194	ENSG00000228168	39	143.353
ENSG00000227205	53	97.7353	ENSG00000214821	34	51.5975	ENSG00000254893	106	309.194	ENSG00000243498	39	143.353
ENSG00000238150	53	97.7353	ENSG00000237882	34	51.5975	ENSG00000260494	106	309.194	ENSG00000219507	39	143.353
ENSG00000242990	53	97.7353	ENSG00000227205	34	51.5975	ENSG00000233170	106	309.194	ENSG00000255624	39	143.353
ENSG00000205578	53	97.7353	ENSG00000226098	33	50.0799	ENSG00000215467	106	309.194	ENSG00000260112	39	143.353
ENSG00000214558	53	97.7353	ENSG00000234819	33	50.0799	ENSG00000236764	106	309.194	ENSG00000214089	39	143.353
ENSG00000261336	53	97.7353	ENSG00000226945	33	50.0799	ENSG00000214578	106	309.194	ENSG00000255964	39	143.353
ENSG00000178082	53	97.7353	ENSG00000230787	33	50.0799	ENSG00000234130	105	306.277	ENSG00000248578	39	143.353
ENSG00000243974	52	95.8912	ENSG00000232163	33	50.0799	ENSG00000266282	105	306.277	ENSG00000229863	38	139.677
ENSG00000233012	52	95.8912	ENSG00000214185	33	50.0799	ENSG00000227056	105	306.277	ENSG00000225347	38	139.677
ENSG00000240861	52	95.8912	ENSG00000230856	33	50.0799	ENSG00000213212	105	306.277	ENSG00000238249	38	139.677
ENSG00000214867	52	95.8912	ENSG00000225381	33	50.0799	ENSG00000254543	105	306.277	ENSG00000239719	38	139.677
ENSG00000204194	52	95.8912	ENSG00000234297	33	50.0799	ENSG00000226428	105	306.277	ENSG00000213152	38	139.677
ENSG00000237783	52	95.8912	ENSG00000183458	33	50.0799	ENSG00000229237	105	306.277	ENSG00000230280	38	139.677
ENSG00000259493	52	95.8912	ENSG00000261819	33	50.0799	ENSG00000241081	105	306.277	ENSG00000234964	38	139.677
ENSG00000259121	52	95.8912	ENSG00000244266	33	50.0799	ENSG00000233369	105	306.277	ENSG00000228674	38	139.677
ENSG00000260379	52	95.8912	ENSG00000225486	33	50.0799	ENSG00000237701	104	303.36	ENSG00000269501	38	139.677
ENSG00000251062	52	95.8912	ENSG00000231340	33	50.0799	ENSG00000215221	104	303.36	ENSG00000239917	38	139.677
ENSG00000213331	52	95.8912	ENSG00000225347	33	50.0799	ENSG00000212961	104	303.36	ENSG00000249092	38	139.677
ENSG00000230721	52	95.8912	ENSG00000242052	33	50.0799	ENSG00000264655	104	303.36	ENSG00000182841	38	139.677
ENSG00000177776	52	95.8912	ENSG00000269244	33	50.0799	ENSG00000249092	104	303.36	ENSG00000226540	38	139.677
ENSG00000216368	52	95.8912	ENSG00000236533	33	50.0799	ENSG00000213433	104	303.36	ENSG00000232389	38	139.677
ENSG00000244436	51	94.0472	ENSG00000236801	33	50.0799	ENSG00000235554	104	303.36	ENSG00000223612	38	139.677
ENSG00000259419	51	94.0472	ENSG00000216624	32	48.5624	ENSG00000231007	104	303.36	ENSG00000180747	38	139.677
ENSG00000182888	51	94.0472	ENSG00000213851	32	48.5624	ENSG00000229204	103	300.443	ENSG00000261614	37	136.002
ENSG00000216548	51	94.0472	ENSG00000256211	32	48.5624	ENSG00000223583	103	300.443	ENSG00000213157	37	136.002
ENSG00000248854	51	94.0472	ENSG00000233460	32	48.5624	ENSG00000185986	103	300.443	ENSG00000254982	37	136.002
ENSG00000255769	51	94.0472	ENSG00000259948	32	48.5624	ENSG00000228499	103	300.443	ENSG00000234130	37	136.002
ENSG00000237470	51	94.0472	ENSG00000227621	32	48.5624	ENSG00000226721	103	300.443	ENSG00000251354	37	136.002
ENSG00000267681	51	94.0472	ENSG00000235060	32	48.5624	ENSG00000233873	103	300.443	ENSG00000213873	37	136.002
ENSG00000248610	51	94.0472	ENSG00000255725	32	48.5624	ENSG00000178723	103	300.443	ENSG00000235555	37	136.002
ENSG00000224834	51	94.0472	ENSG00000264435	32	48.5624	ENSG00000183171	102	297.526	ENSG00000226881	37	136.002
ENSG00000217624	51	94.0472	ENSG00000244019	32	48.5624	ENSG00000250752	102	297.526	ENSG00000226439	37	136.002
ENSG00000241668	50	92.2031	ENSG00000229863	32	48.5624	ENSG00000230291	102	297.526	ENSG00000243844	37	136.002
ENSG00000237433	50	92.2031	ENSG00000225259	32	48.5624	ENSG00000234145	101	294.609	ENSG00000242660	37	136.002
ENSG00000219773	50	92.2031	ENSG00000213529	32	48.5624	ENSG00000235677	101	294.609	ENSG00000220614	37	136.002
ENSG00000239581	50	92.2031	ENSG00000204771	32	48.5624	ENSG00000244283	101	294.609	ENSG00000231084	37	136.002
ENSG00000255927	50	92.2031	ENSG00000236942	32	48.5624	ENSG00000213873	101	294.609	ENSG00000220370	37	136.002
ENSG00000231158	50	92.2031	ENSG00000225933	32	48.5624	ENSG00000233594	100	291.692	ENSG00000257576	37	136.002
ENSG00000224291	50	92.2031	ENSG00000232499	32	48.5624	ENSG00000241668	100	291.692	ENSG00000243280	37	136.002
ENSG00000253651	50	92.2031	ENSG00000237041	32	48.5624	ENSG00000236667	100	291.692	ENSG00000249239	37	136.002
ENSG00000256599	50	92.2031	ENSG00000231831	31	47.0448	ENSG00000266648	100	291.692	ENSG00000256968	37	136.002
ENSG00000228149	50	92.2031	ENSG00000215357	31	47.0448	ENSG00000228335	100	291.692	ENSG00000244002	37	136.002
ENSG00000229863	49	90.359	ENSG00000241183	31	47.0448	ENSG00000225137	100	291.692	ENSG00000213798	37	136.002
ENSG00000233440	49	90.359	ENSG00000226040	31	47.0448	ENSG00000232320	100	291.692	ENSG00000213839	37	136.002
ENSG00000224680	49	90.359	ENSG00000236444	31	47.0448	ENSG00000214047	99	288.775	ENSG00000227361	37	136.002
ENSG00000238249	49	90.359	ENSG00000243759	31	47.0448	ENSG00000233287	99	288.775	ENSG00000224553	37	136.002
ENSG00000229168	49	90.359	ENSG00000237514	31	47.0448	ENSG00000214881	99	288.775	ENSG00000168129	37	136.002
ENSG00000214185	49	90.359	ENSG00000237804	31	47.0448	ENSG00000240132	99	288.775	ENSG00000237170	37	136.002
ENSG00000185485	49	90.359	ENSG00000236085	31	47.0448	ENSG00000225933	99	288.775	ENSG00000239581	37	136.002
ENSG00000254373	49	90.359	ENSG00000232587	31	47.0448	ENSG00000244052	99	288.775	ENSG00000218596	36	132.326
ENSG00000225347	49	90.359	ENSG00000234564	31	47.0448	ENSG00000154608	99	288.775	ENSG00000260471	36	132.326
ENSG00000213542	49	90.359	ENSG00000248966	31	47.0448	ENSG00000231739	98	285.858	ENSG00000226701	36	132.326
ENSG00000228499	49	90.359	ENSG00000248586	31	47.0448	ENSG00000235315	98	285.858	ENSG00000227437	36	132.326
ENSG00000213579	49	90.359	ENSG00000230626	31	47.0448	ENSG00000234337	98	285.858	ENSG00000258401	36	132.326
ENSG00000262953	48	88.515	ENSG00000180172	31	47.0448	ENSG00000224280	98	285.858	ENSG00000140181	36	132.326
ENSG00000213594	48	88.515	ENSG00000229349	30	45.5272	ENSG00000241723	98	285.858	ENSG00000236764	36	132.326
ENSG00000256737	48	88.515	ENSG00000242849	30	45.5272	ENSG00000232928	98	285.858	ENSG00000249193	36	132.326
ENSG00000227337	48	88.515	ENSG00000219102	30	45.5272	ENSG00000214973	98	285.858	ENSG00000244593	36	132.326
ENSG00000224800	48	88.515	ENSG00000232260	30	45.5272	ENSG00000214558	98	285.858	ENSG00000106610	36	132.326
ENSG00000263232	48	88.515	ENSG00000188856	30	45.5272	ENSG00000228054	98	285.858	ENSG00000260266	36	132.326
ENSG00000231635	47	86.6709	ENSG00000188459	30	45.5272	ENSG00000266575	98	285.858	ENSG00000232393	36	132.326
ENSG00000233155	47	86.6709	ENSG00000226080	30	45.5272	ENSG00000233324	97	282.941	ENSG00000243499	36	132.326
ENSG00000248625	47	86.6709	ENSG00000214558	30	45.5272	ENSG00000228326	97	282.941	ENSG00000213455	36	132.326
ENSG00000233594	47	86.6709	ENSG00000242697	30	45.5272	ENSG00000236680	97	282.941	ENSG00000240738	36	132.326
ENSG00000213293	47	86.6709	ENSG00000256664	30	45.5272	ENSG00000214263	97	282.941	ENSG00000255361	36	132.326
ENSG00000260229	47	86.6709	ENSG00000233594	30	45.5272	ENSG00000230224	97	282.941	ENSG00000260298	36	132.326
ENSG00000248531	47	86.6709	ENSG00000253600	30	45.5272	ENSG00000217643	97	282.941	ENSG00000216548	36	132.326
ENSG00000226428	47	86.6709	ENSG00000270781	30	45.5272	ENSG00000244436	97	282.941	ENSG00000215840	36	132.326
ENSG00000233247	47	86.6709	ENSG00000224011	29	44.0096	ENSG00000258608	97	282.941	ENSG00000235400	36	132.326
ENSG00000253606	47	86.6709	ENSG00000240759	29	44.0096	ENSG00000223741	97	282.941	ENSG00000215414	36	132.326
ENSG00000233984	47	86.6709	ENSG00000179460	29	44.0096	ENSG00000257884	97	282.941	ENSG00000224829	36	132.326
ENSG00000212789	47	86.6709	ENSG00000225251	29	44.0096	ENSG00000213851	96	280.024	ENSG00000242858	36	132.326
ENSG00000256849	46	84.8269	ENSG00000235581	29	44.0096	ENSG00000242272	96	280.024	ENSG00000224908	35	128.65
ENSG00000178556	46	84.8269	ENSG00000213786	29	44.0096	ENSG00000213239	96	280.024	ENSG00000243129	35	128.65
ENSG00000224906	46	84.8269	ENSG00000224543	29	44.0096	ENSG00000176970	96	280.024	ENSG00000233524	35	128.65
ENSG00000231162	46	84.8269	ENSG00000220937	29	44.0096	ENSG00000226121	96	280.024	ENSG00000267656	35	128.65
ENSG00000256537	46	84.8269	ENSG00000218902	29	44.0096	ENSG00000249768	96	280.024	ENSG00000227242	35	128.65
ENSG00000237514	46	84.8269	ENSG00000242291	29	44.0096	ENSG00000213470	96	280.024	ENSG00000213787	35	128.65
ENSG00000237417	46	84.8269	ENSG00000244171	29	44.0096	ENSG00000227638	96	280.024	ENSG00000230080	35	128.65
ENSG00000248121	46	84.8269	ENSG00000253558	29	44.0096	ENSG00000231884	95	277.108	ENSG00000233707	35	128.65
ENSG00000250347	46	84.8269	ENSG00000243974	29	44.0096	ENSG00000219257	95	277.108	ENSG00000218459	35	128.65
ENSG00000243256	46	84.8269	ENSG00000259472	29	44.0096	ENSG00000179766	95	277.108	ENSG00000230832	35	128.65
ENSG00000248522	46	84.8269	ENSG00000213755	29	44.0096	ENSG00000229326	95	277.108	ENSG00000269136	35	128.65
ENSG00000240738	46	84.8269	ENSG00000213026	29	44.0096	ENSG00000233680	95	277.108	ENSG00000233971	35	128.65
ENSG00000216624	46	84.8269	ENSG00000230482	28	42.4921	ENSG00000229145	95	277.108	ENSG00000228981	35	128.65
ENSG00000227747	45	82.9828	ENSG00000256826	28	42.4921	ENSG00000230547	95	277.108	ENSG00000213131	35	128.65
ENSG00000236608	45	82.9828	ENSG00000214016	28	42.4921	ENSG00000229598	95	277.108	ENSG00000228979	35	128.65
ENSG00000234751	45	82.9828	ENSG00000235651	28	42.4921	ENSG00000217733	95	277.108	ENSG00000231342	35	128.65
ENSG00000229944	45	82.9828	ENSG00000227056	28	42.4921	ENSG00000224291	95	277.108	ENSG00000231261	35	128.65
ENSG00000231584	45	82.9828	ENSG00000225217	28	42.4921	ENSG00000230849	95	277.108	ENSG00000185078	35	128.65
ENSG00000220744	45	82.9828	ENSG00000229513	28	42.4921	ENSG00000228264	94	274.191	ENSG00000223459	35	128.65
ENSG00000239881	45	82.9828	ENSG00000230311	28	42.4921	ENSG00000229586	94	274.191	ENSG00000231546	35	128.65
ENSG00000217275	45	82.9828	ENSG00000231066	28	42.4921	ENSG00000226436	94	274.191	ENSG00000224831	35	128.65
ENSG00000230076	45	82.9828	ENSG00000213443	28	42.4921	ENSG00000111788	94	274.191	ENSG00000267679	34	124.974
ENSG00000230071	45	82.9828	ENSG00000243910	28	42.4921	ENSG00000216368	94	274.191	ENSG00000219374	34	124.974
ENSG00000198406	45	82.9828	ENSG00000177776	28	42.4921	ENSG00000240785	94	274.191	ENSG00000260494	34	124.974
ENSG00000234036	45	82.9828	ENSG00000214748	28	42.4921	ENSG00000226080	94	274.191	ENSG00000248625	34	124.974
ENSG00000255624	45	82.9828	ENSG00000213371	28	42.4921	ENSG00000257616	94	274.191	ENSG00000237296	34	124.974
ENSG00000214222	45	82.9828	ENSG00000223968	28	42.4921	ENSG00000236850	94	274.191	ENSG00000228285	34	124.974
ENSG00000227973	45	82.9828	ENSG00000230953	28	42.4921	ENSG00000250862	94	274.191	ENSG00000239881	34	124.974
ENSG00000250526	45	82.9828	ENSG00000258841	28	42.4921	ENSG00000241889	94	274.191	ENSG00000255141	34	124.974
ENSG00000218418	44	81.1387	ENSG00000235137	28	42.4921	ENSG00000234964	93	271.274	ENSG00000229652	34	124.974
ENSG00000250787	44	81.1387	ENSG00000258021	28	42.4921	ENSG00000229168	93	271.274	ENSG00000227337	34	124.974
ENSG00000180747	44	81.1387	ENSG00000228236	28	42.4921	ENSG00000204253	93	271.274	ENSG00000237701	34	124.974
ENSG00000213851	44	81.1387	ENSG00000242607	28	42.4921	ENSG00000224640	93	271.274	ENSG00000233514	34	124.974
ENSG00000213860	44	81.1387	ENSG00000248531	27	40.9745	ENSG00000267669	93	271.274	ENSG00000230807	34	124.974
ENSG00000239524	44	81.1387	ENSG00000213239	27	40.9745	ENSG00000214093	93	271.274	ENSG00000232662	34	124.974
ENSG00000226098	44	81.1387	ENSG00000224004	27	40.9745	ENSG00000230734	92	268.357	ENSG00000152117	34	124.974
ENSG00000198658	44	81.1387	ENSG00000236905	27	40.9745	ENSG00000179412	92	268.357	ENSG00000235332	34	124.974
ENSG00000224669	44	81.1387	ENSG00000150276	27	40.9745	ENSG00000223518	92	268.357	ENSG00000259918	34	124.974
ENSG00000261192	44	81.1387	ENSG00000266891	27	40.9745	ENSG00000233300	92	268.357	ENSG00000225912	34	124.974
ENSG00000243538	44	81.1387	ENSG00000242640	27	40.9745	ENSG00000213371	92	268.357	ENSG00000220267	34	124.974
ENSG00000250859	43	79.2947	ENSG00000230146	27	40.9745	ENSG00000228285	92	268.357	ENSG00000233680	34	124.974
ENSG00000227034	43	79.2947	ENSG00000224061	27	40.9745	ENSG00000235282	91	265.44	ENSG00000213778	34	124.974
ENSG00000233382	43	79.2947	ENSG00000243648	27	40.9745	ENSG00000214289	91	265.44	ENSG00000244422	34	124.974
ENSG00000235817	43	79.2947	ENSG00000242660	27	40.9745	ENSG00000185834	91	265.44	ENSG00000227586	33	121.299
ENSG00000239983	43	79.2947	ENSG00000237472	27	40.9745	ENSG00000240970	91	265.44	ENSG00000180229	33	121.299
ENSG00000224936	43	79.2947	ENSG00000078319	27	40.9745	ENSG00000232734	91	265.44	ENSG00000174495	33	121.299
ENSG00000234297	43	79.2947	ENSG00000244503	27	40.9745	ENSG00000229230	90	262.523	ENSG00000234004	33	121.299
ENSG00000244226	43	79.2947	ENSG00000236281	27	40.9745	ENSG00000213750	90	262.523	ENSG00000229182	33	121.299
ENSG00000224427	43	79.2947	ENSG00000178556	27	40.9745	ENSG00000226068	90	262.523	ENSG00000225580	33	121.299
ENSG00000215264	43	79.2947	ENSG00000235962	27	40.9745	ENSG00000237285	90	262.523	ENSG00000226080	33	121.299
ENSG00000078319	43	79.2947	ENSG00000243761	27	40.9745	ENSG00000213184	90	262.523	ENSG00000182888	33	121.299
ENSG00000228071	43	79.2947	ENSG00000237350	27	40.9745	ENSG00000231799	90	262.523	ENSG00000224668	33	121.299
ENSG00000159186	42	77.4506	ENSG00000244669	27	40.9745	ENSG00000224401	90	262.523	ENSG00000236993	33	121.299
ENSG00000241362	42	77.4506	ENSG00000227747	27	40.9745	ENSG00000243167	90	262.523	ENSG00000248966	33	121.299
ENSG00000186312	42	77.4506	ENSG00000243071	27	40.9745	ENSG00000228979	90	262.523	ENSG00000215873	33	121.299
ENSG00000258011	42	77.4506	ENSG00000234750	27	40.9745	ENSG00000213137	90	262.523	ENSG00000243680	33	121.299
ENSG00000237264	42	77.4506	ENSG00000265934	26	39.4569	ENSG00000249176	90	262.523	ENSG00000213574	33	121.299
ENSG00000253517	42	77.4506	ENSG00000224669	26	39.4569	ENSG00000241105	89	259.606	ENSG00000243910	33	121.299
ENSG00000264179	42	77.4506	ENSG00000227775	26	39.4569	ENSG00000236683	89	259.606	ENSG00000243918	33	121.299
ENSG00000229465	42	77.4506	ENSG00000235175	26	39.4569	ENSG00000258841	89	259.606	ENSG00000213721	33	121.299
ENSG00000248180	42	77.4506	ENSG00000233597	26	39.4569	ENSG00000236565	89	259.606	ENSG00000215221	33	121.299
ENSG00000242163	42	77.4506	ENSG00000257730	26	39.4569	ENSG00000213148	88	256.689	ENSG00000243504	33	121.299
ENSG00000268282	42	77.4506	ENSG00000213293	26	39.4569	ENSG00000224829	88	256.689	ENSG00000236976	33	121.299
ENSG00000236976	42	77.4506	ENSG00000239344	26	39.4569	ENSG00000267258	88	256.689	ENSG00000236804	33	121.299
ENSG00000179362	42	77.4506	ENSG00000269136	26	39.4569	ENSG00000241838	88	256.689	ENSG00000243423	33	121.299
ENSG00000244390	42	77.4506	ENSG00000229659	26	39.4569	ENSG00000233719	88	256.689	ENSG00000214125	33	121.299
ENSG00000185596	42	77.4506	ENSG00000235829	26	39.4569	ENSG00000254612	88	256.689	ENSG00000225224	32	117.623
ENSG00000225971	42	77.4506	ENSG00000241105	26	39.4569	ENSG00000235838	88	256.689	ENSG00000236048	32	117.623
ENSG00000169668	41	75.6065	ENSG00000253651	26	39.4569	ENSG00000226082	88	256.689	ENSG00000235912	32	117.623
ENSG00000219088	41	75.6065	ENSG00000244717	26	39.4569	ENSG00000228154	87	253.772	ENSG00000261330	32	117.623
ENSG00000226080	41	75.6065	ENSG00000228285	26	39.4569	ENSG00000241494	87	253.772	ENSG00000218350	32	117.623
ENSG00000257576	41	75.6065	ENSG00000228589	25	37.9394	ENSG00000226961	87	253.772	ENSG00000242198	32	117.623
ENSG00000223718	41	75.6065	ENSG00000232905	25	37.9394	ENSG00000233401	87	253.772	ENSG00000233873	32	117.623
ENSG00000249962	41	75.6065	ENSG00000233133	25	37.9394	ENSG00000226564	87	253.772	ENSG00000239983	32	117.623
ENSG00000263219	41	75.6065	ENSG00000228861	25	37.9394	ENSG00000231066	87	253.772	ENSG00000267258	32	117.623
ENSG00000146556	41	75.6065	ENSG00000227337	25	37.9394	ENSG00000229716	87	253.772	ENSG00000217824	32	117.623
ENSG00000223968	41	75.6065	ENSG00000225475	25	37.9394	ENSG00000240156	86	250.855	ENSG00000236533	32	117.623
ENSG00000226493	41	75.6065	ENSG00000228657	25	37.9394	ENSG00000234004	86	250.855	ENSG00000240480	32	117.623
ENSG00000213569	41	75.6065	ENSG00000231584	25	37.9394	ENSG00000236942	86	250.855	ENSG00000214549	32	117.623
ENSG00000214908	41	75.6065	ENSG00000227173	25	37.9394	ENSG00000213177	86	250.855	ENSG00000213916	32	117.623
ENSG00000226499	40	73.7625	ENSG00000170468	25	37.9394	ENSG00000242387	85	247.938	ENSG00000224059	32	117.623
ENSG00000214982	40	73.7625	ENSG00000229197	25	37.9394	ENSG00000258282	85	247.938	ENSG00000270775	32	117.623
ENSG00000242697	40	73.7625	ENSG00000226964	25	37.9394	ENSG00000240231	85	247.938	ENSG00000230199	32	117.623
ENSG00000244053	40	73.7625	ENSG00000214259	25	37.9394	ENSG00000240759	85	247.938	ENSG00000228462	32	117.623
ENSG00000249193	40	73.7625	ENSG00000214110	25	37.9394	ENSG00000230807	85	247.938	ENSG00000232083	32	117.623
ENSG00000226138	40	73.7625	ENSG00000218732	25	37.9394	ENSG00000241362	85	247.938	ENSG00000235701	32	117.623
ENSG00000214857	40	73.7625	ENSG00000204637	25	37.9394	ENSG00000242640	85	247.938	ENSG00000224280	32	117.623
ENSG00000220131	40	73.7625	ENSG00000271707	25	37.9394	ENSG00000251595	85	247.938	ENSG00000234491	32	117.623
ENSG00000204637	40	73.7625	ENSG00000242970	25	37.9394	ENSG00000239253	84	245.021	ENSG00000258445	31	113.947
ENSG00000250568	40	73.7625	ENSG00000250859	25	37.9394	ENSG00000254023	84	245.021	ENSG00000225648	31	113.947
ENSG00000213470	40	73.7625	ENSG00000236608	25	37.9394	ENSG00000213455	84	245.021	ENSG00000228054	31	113.947
ENSG00000253919	40	73.7625	ENSG00000241506	25	37.9394	ENSG00000239581	84	245.021	ENSG00000183900	31	113.947
ENSG00000231043	40	73.7625	ENSG00000258090	25	37.9394	ENSG00000244043	84	245.021	ENSG00000255035	31	113.947
ENSG00000224321	40	73.7625	ENSG00000262141	25	37.9394	ENSG00000230199	84	245.021	ENSG00000213711	31	113.947
ENSG00000232734	40	73.7625	ENSG00000248578	25	37.9394	ENSG00000173810	84	245.021	ENSG00000239470	31	113.947
ENSG00000236567	40	73.7625	ENSG00000240023	25	37.9394	ENSG00000242163	84	245.021	ENSG00000228499	31	113.947
ENSG00000237636	40	73.7625	ENSG00000258870	25	37.9394	ENSG00000213790	84	245.021	ENSG00000213704	31	113.947
ENSG00000213237	39	71.9184	ENSG00000242156	25	37.9394	ENSG00000226881	84	245.021	ENSG00000232059	31	113.947
ENSG00000227890	39	71.9184	ENSG00000271198	25	37.9394	ENSG00000231549	84	245.021	ENSG00000265626	31	113.947
ENSG00000231120	39	71.9184	ENSG00000271264	25	37.9394	ENSG00000265936	83	242.104	ENSG00000226646	31	113.947
ENSG00000213180	39	71.9184	ENSG00000238249	25	37.9394	ENSG00000234946	83	242.104	ENSG00000232368	31	113.947
ENSG00000244422	39	71.9184	ENSG00000228121	24	36.4218	ENSG00000244717	83	242.104	ENSG00000213752	31	113.947
ENSG00000225648	39	71.9184	ENSG00000213470	24	36.4218	ENSG00000214908	83	242.104	ENSG00000256599	31	113.947
ENSG00000233971	39	71.9184	ENSG00000229022	24	36.4218	ENSG00000233167	83	242.104	ENSG00000266563	31	113.947
ENSG00000213755	39	71.9184	ENSG00000230203	24	36.4218	ENSG00000235734	83	242.104	ENSG00000213761	31	113.947
ENSG00000196204	39	71.9184	ENSG00000213212	24	36.4218	ENSG00000236811	83	242.104	ENSG00000231357	31	113.947
ENSG00000240758	39	71.9184	ENSG00000237984	24	36.4218	ENSG00000227586	83	242.104	ENSG00000270903	31	113.947
ENSG00000214027	39	71.9184	ENSG00000213495	24	36.4218	ENSG00000262904	83	242.104	ENSG00000242255	31	113.947
ENSG00000240622	39	71.9184	ENSG00000241847	24	36.4218	ENSG00000242660	83	242.104	ENSG00000254893	31	113.947
ENSG00000258988	39	71.9184	ENSG00000213237	24	36.4218	ENSG00000187999	82	239.188	ENSG00000213786	30	110.272
ENSG00000267336	39	71.9184	ENSG00000225642	24	36.4218	ENSG00000215388	82	239.188	ENSG00000213579	30	110.272
ENSG00000249286	39	71.9184	ENSG00000240138	24	36.4218	ENSG00000232531	82	239.188	ENSG00000249176	30	110.272
ENSG00000243721	39	71.9184	ENSG00000242675	24	36.4218	ENSG00000231333	82	239.188	ENSG00000232561	30	110.272
ENSG00000242255	39	71.9184	ENSG00000213333	24	36.4218	ENSG00000124399	82	239.188	ENSG00000234982	30	110.272
ENSG00000234819	39	71.9184	ENSG00000271180	24	36.4218	ENSG00000232963	82	239.188	ENSG00000258012	30	110.272
ENSG00000230592	39	71.9184	ENSG00000230592	24	36.4218	ENSG00000255213	82	239.188	ENSG00000214331	30	110.272
ENSG00000214654	39	71.9184	ENSG00000260109	24	36.4218	ENSG00000240225	82	239.188	ENSG00000235416	30	110.272
ENSG00000235045	39	71.9184	ENSG00000218754	24	36.4218	ENSG00000224438	81	236.271	ENSG00000234106	30	110.272
ENSG00000243403	39	71.9184	ENSG00000215381	24	36.4218	ENSG00000213744	81	236.271	ENSG00000215586	30	110.272
ENSG00000215349	39	71.9184	ENSG00000233440	23	34.9042	ENSG00000231741	81	236.271	ENSG00000243256	30	110.272
ENSG00000239917	39	71.9184	ENSG00000215450	23	34.9042	ENSG00000256664	81	236.271	ENSG00000230849	30	110.272
ENSG00000244019	39	71.9184	ENSG00000256849	23	34.9042	ENSG00000215264	81	236.271	ENSG00000244717	30	110.272
ENSG00000234624	38	70.0744	ENSG00000229652	23	34.9042	ENSG00000243910	81	236.271	ENSG00000220184	30	110.272
ENSG00000244503	38	70.0744	ENSG00000217275	23	34.9042	ENSG00000232665	81	236.271	ENSG00000224004	30	110.272
ENSG00000238251	38	70.0744	ENSG00000227212	23	34.9042	ENSG00000216835	81	236.271	ENSG00000237999	30	110.272
ENSG00000266891	38	70.0744	ENSG00000229465	23	34.9042	ENSG00000232864	81	236.271	ENSG00000254589	30	110.272
ENSG00000229659	38	70.0744	ENSG00000233155	23	34.9042	ENSG00000203761	81	236.271	ENSG00000188002	30	110.272
ENSG00000270858	38	70.0744	ENSG00000260809	23	34.9042	ENSG00000258895	81	236.271	ENSG00000219257	30	110.272
ENSG00000203835	38	70.0744	ENSG00000236713	23	34.9042	ENSG00000258300	81	236.271	ENSG00000225272	30	110.272
ENSG00000241145	38	70.0744	ENSG00000250347	23	34.9042	ENSG00000237793	81	236.271	ENSG00000264775	30	110.272
ENSG00000254112	38	70.0744	ENSG00000250526	23	34.9042	ENSG00000188512	81	236.271	ENSG00000253605	30	110.272
ENSG00000249256	38	70.0744	ENSG00000227118	23	34.9042	ENSG00000214125	81	236.271	ENSG00000214629	30	110.272
ENSG00000213730	38	70.0744	ENSG00000213664	23	34.9042	ENSG00000227382	80	233.354	ENSG00000214761	30	110.272
ENSG00000232333	38	70.0744	ENSG00000228118	23	34.9042	ENSG00000225787	80	233.354	ENSG00000226082	30	110.272
ENSG00000244717	38	70.0744	ENSG00000241961	23	34.9042	ENSG00000204745	80	233.354	ENSG00000227056	30	110.272
ENSG00000257175	38	70.0744	ENSG00000225580	23	34.9042	ENSG00000217275	80	233.354	ENSG00000258300	30	110.272
ENSG00000225933	38	70.0744	ENSG00000214654	23	34.9042	ENSG00000255185	80	233.354	ENSG00000250403	30	110.272
ENSG00000237041	37	68.2303	ENSG00000237107	23	34.9042	ENSG00000228589	80	233.354	ENSG00000183239	30	110.272
ENSG00000228986	37	68.2303	ENSG00000228248	23	34.9042	ENSG00000186743	80	233.354	ENSG00000183666	29	106.596
ENSG00000259751	37	68.2303	ENSG00000234790	23	34.9042	ENSG00000244002	80	233.354	ENSG00000213331	29	106.596
ENSG00000260389	37	68.2303	ENSG00000258788	23	34.9042	ENSG00000237041	80	233.354	ENSG00000233170	29	106.596
ENSG00000219102	37	68.2303	ENSG00000242061	23	34.9042	ENSG00000216548	80	233.354	ENSG00000229097	29	106.596
ENSG00000220522	37	68.2303	ENSG00000228818	23	34.9042	ENSG00000251566	79	230.437	ENSG00000215357	29	106.596
ENSG00000213443	37	68.2303	ENSG00000270858	22	33.3866	ENSG00000213946	79	230.437	ENSG00000213080	29	106.596
ENSG00000234782	37	68.2303	ENSG00000265626	22	33.3866	ENSG00000224463	79	230.437	ENSG00000238003	29	106.596
ENSG00000213412	37	68.2303	ENSG00000236768	22	33.3866	ENSG00000261524	79	230.437	ENSG00000257121	29	106.596
ENSG00000249485	37	68.2303	ENSG00000240695	22	33.3866	ENSG00000248586	79	230.437	ENSG00000232439	29	106.596
ENSG00000235315	37	68.2303	ENSG00000215264	22	33.3866	ENSG00000241627	79	230.437	ENSG00000213183	29	106.596
ENSG00000225642	37	68.2303	ENSG00000213260	22	33.3866	ENSG00000225347	79	230.437	ENSG00000229417	29	106.596
ENSG00000232946	37	68.2303	ENSG00000237745	22	33.3866	ENSG00000251211	79	230.437	ENSG00000232794	29	106.596
ENSG00000237931	37	68.2303	ENSG00000242661	22	33.3866	ENSG00000243988	79	230.437	ENSG00000230076	29	106.596
ENSG00000257730	37	68.2303	ENSG00000241929	22	33.3866	ENSG00000238003	79	230.437	ENSG00000213412	29	106.596
ENSG00000236281	36	66.3862	ENSG00000237783	22	33.3866	ENSG00000213579	79	230.437	ENSG00000236440	29	106.596
ENSG00000242169	36	66.3862	ENSG00000243122	22	33.3866	ENSG00000240392	79	230.437	ENSG00000236695	29	106.596
ENSG00000240003	36	66.3862	ENSG00000235636	22	33.3866	ENSG00000213046	78	227.52	ENSG00000227203	29	106.596
ENSG00000242083	36	66.3862	ENSG00000185078	22	33.3866	ENSG00000260379	78	227.52	ENSG00000258778	29	106.596
ENSG00000226142	36	66.3862	ENSG00000243455	22	33.3866	ENSG00000233984	78	227.52	ENSG00000258011	29	106.596
ENSG00000216676	36	66.3862	ENSG00000229417	22	33.3866	ENSG00000228753	78	227.52	ENSG00000249774	29	106.596
ENSG00000216802	36	66.3862	ENSG00000235808	22	33.3866	ENSG00000240622	78	227.52	ENSG00000270433	29	106.596
ENSG00000216819	36	66.3862	ENSG00000223959	22	33.3866	ENSG00000233707	78	227.52	ENSG00000231726	29	106.596
ENSG00000234031	36	66.3862	ENSG00000223912	22	33.3866	ENSG00000250568	78	227.52	ENSG00000213790	29	106.596
ENSG00000214263	36	66.3862	ENSG00000225402	22	33.3866	ENSG00000216436	78	227.52	ENSG00000251211	29	106.596
ENSG00000248827	36	66.3862	ENSG00000230359	22	33.3866	ENSG00000232041	78	227.52	ENSG00000258981	29	106.596
ENSG00000253861	36	66.3862	ENSG00000242255	22	33.3866	ENSG00000237748	78	227.52	ENSG00000235251	28	102.92
ENSG00000237939	36	66.3862	ENSG00000271029	22	33.3866	ENSG00000267336	78	227.52	ENSG00000234985	28	102.92
ENSG00000225787	36	66.3862	ENSG00000225971	22	33.3866	ENSG00000227440	77	224.603	ENSG00000254681	28	102.92
ENSG00000226015	36	66.3862	ENSG00000214857	22	33.3866	ENSG00000235574	77	224.603	ENSG00000232630	28	102.92
ENSG00000258841	36	66.3862	ENSG00000257150	22	33.3866	ENSG00000236570	77	224.603	ENSG00000244691	28	102.92
ENSG00000228121	36	66.3862	ENSG00000226547	22	33.3866	ENSG00000249465	77	224.603	ENSG00000259648	28	102.92
ENSG00000231302	36	66.3862	ENSG00000184844	21	31.8691	ENSG00000237417	77	224.603	ENSG00000218748	28	102.92
ENSG00000213529	36	66.3862	ENSG00000213860	21	31.8691	ENSG00000243844	77	224.603	ENSG00000228657	28	102.92
ENSG00000179766	35	64.5422	ENSG00000213222	21	31.8691	ENSG00000253861	77	224.603	ENSG00000240489	28	102.92
ENSG00000232083	35	64.5422	ENSG00000213798	21	31.8691	ENSG00000230076	77	224.603	ENSG00000228766	28	102.92
ENSG00000215467	35	64.5422	ENSG00000224321	21	31.8691	ENSG00000240135	77	224.603	ENSG00000234297	28	102.92
ENSG00000228236	35	64.5422	ENSG00000237406	21	31.8691	ENSG00000254406	77	224.603	ENSG00000226259	28	102.92
ENSG00000231066	35	64.5422	ENSG00000242457	21	31.8691	ENSG00000213144	77	224.603	ENSG00000215351	28	102.92
ENSG00000219133	35	64.5422	ENSG00000232531	21	31.8691	ENSG00000267679	77	224.603	ENSG00000181227	28	102.92
ENSG00000100058	35	64.5422	ENSG00000237206	21	31.8691	ENSG00000219085	77	224.603	ENSG00000264179	28	102.92
ENSG00000214807	35	64.5422	ENSG00000241362	21	31.8691	ENSG00000234751	77	224.603	ENSG00000228335	28	102.92
ENSG00000214646	35	64.5422	ENSG00000232083	21	31.8691	ENSG00000236814	76	221.686	ENSG00000231549	28	102.92
ENSG00000213492	35	64.5422	ENSG00000232951	21	31.8691	ENSG00000240052	76	221.686	ENSG00000220326	28	102.92
ENSG00000255074	35	64.5422	ENSG00000232027	21	31.8691	ENSG00000239524	76	221.686	ENSG00000238165	28	102.92
ENSG00000229806	35	64.5422	ENSG00000181404	21	31.8691	ENSG00000237049	76	221.686	ENSG00000233676	28	102.92
ENSG00000234685	35	64.5422	ENSG00000255769	21	31.8691	ENSG00000226359	76	221.686	ENSG00000229835	28	102.92
ENSG00000214174	35	64.5422	ENSG00000234585	21	31.8691	ENSG00000237170	76	221.686	ENSG00000233585	28	102.92
ENSG00000244021	35	64.5422	ENSG00000234981	21	31.8691	ENSG00000224820	76	221.686	ENSG00000169668	28	102.92
ENSG00000242067	35	64.5422	ENSG00000230198	21	31.8691	ENSG00000231726	76	221.686	ENSG00000204434	28	102.92
ENSG00000229567	35	64.5422	ENSG00000224906	21	31.8691	ENSG00000229944	76	221.686	ENSG00000240970	28	102.92
ENSG00000168852	35	64.5422	ENSG00000244422	21	31.8691	ENSG00000240861	76	221.686	ENSG00000268723	28	102.92
ENSG00000249239	35	64.5422	ENSG00000169668	21	31.8691	ENSG00000243297	76	221.686	ENSG00000213070	27	99.2445
ENSG00000225402	35	64.5422	ENSG00000244390	21	31.8691	ENSG00000214318	76	221.686	ENSG00000111788	27	99.2445
ENSG00000235028	35	64.5422	ENSG00000215873	21	31.8691	ENSG00000259388	76	221.686	ENSG00000235636	27	99.2445
ENSG00000271029	34	62.6981	ENSG00000234513	21	31.8691	ENSG00000213798	76	221.686	ENSG00000226131	27	99.2445
ENSG00000230507	34	62.6981	ENSG00000159247	21	31.8691	ENSG00000260471	76	221.686	ENSG00000254270	27	99.2445
ENSG00000232439	34	62.6981	ENSG00000256898	21	31.8691	ENSG00000214331	76	221.686	ENSG00000270781	27	99.2445
ENSG00000243844	34	62.6981	ENSG00000236105	21	31.8691	ENSG00000270775	76	221.686	ENSG00000241170	27	99.2445
ENSG00000267669	34	62.6981	ENSG00000226284	21	31.8691	ENSG00000256737	75	218.769	ENSG00000237784	27	99.2445
ENSG00000229652	34	62.6981	ENSG00000226558	21	31.8691	ENSG00000248234	75	218.769	ENSG00000213394	27	99.2445
ENSG00000225580	34	62.6981	ENSG00000248625	21	31.8691	ENSG00000250403	75	218.769	ENSG00000251062	27	99.2445
ENSG00000224004	34	62.6981	ENSG00000256951	21	31.8691	ENSG00000230280	75	218.769	ENSG00000234145	27	99.2445
ENSG00000223987	34	62.6981	ENSG00000242952	21	31.8691	ENSG00000248124	74	215.852	ENSG00000266282	27	99.2445
ENSG00000225603	34	62.6981	ENSG00000214653	21	31.8691	ENSG00000256663	74	215.852	ENSG00000217733	27	99.2445
ENSG00000236667	34	62.6981	ENSG00000229097	20	30.3515	ENSG00000235656	74	215.852	ENSG00000257779	27	99.2445
ENSG00000213787	34	62.6981	ENSG00000242150	20	30.3515	ENSG00000225402	74	215.852	ENSG00000269608	27	99.2445
ENSG00000223361	34	62.6981	ENSG00000174572	20	30.3515	ENSG00000254256	74	215.852	ENSG00000214578	27	99.2445
ENSG00000267293	34	62.6981	ENSG00000215311	20	30.3515	ENSG00000258988	74	215.852	ENSG00000220105	27	99.2445
ENSG00000214362	34	62.6981	ENSG00000213131	20	30.3515	ENSG00000254012	74	215.852	ENSG00000238084	27	99.2445
ENSG00000244593	34	62.6981	ENSG00000174977	20	30.3515	ENSG00000235183	73	212.935	ENSG00000255642	27	99.2445
ENSG00000237049	34	62.6981	ENSG00000256537	20	30.3515	ENSG00000220105	73	212.935	ENSG00000224550	27	99.2445
ENSG00000213137	34	62.6981	ENSG00000261679	20	30.3515	ENSG00000213683	73	212.935	ENSG00000239207	27	99.2445
ENSG00000213671	33	60.854	ENSG00000213701	20	30.3515	ENSG00000254780	73	212.935	ENSG00000263179	27	99.2445
ENSG00000236683	33	60.854	ENSG00000244086	20	30.3515	ENSG00000224677	73	212.935	ENSG00000254332	26	95.5687
ENSG00000244627	33	60.854	ENSG00000269501	20	30.3515	ENSG00000228071	73	212.935	ENSG00000258591	26	95.5687
ENSG00000258282	33	60.854	ENSG00000214263	20	30.3515	ENSG00000235672	73	212.935	ENSG00000197149	26	95.5687
ENSG00000240023	33	60.854	ENSG00000230406	20	30.3515	ENSG00000225712	73	212.935	ENSG00000177855	26	95.5687
ENSG00000244563	33	60.854	ENSG00000227160	20	30.3515	ENSG00000214178	73	212.935	ENSG00000225241	26	95.5687
ENSG00000232905	33	60.854	ENSG00000269378	20	30.3515	ENSG00000233585	73	212.935	ENSG00000233300	26	95.5687
ENSG00000243988	33	60.854	ENSG00000227854	20	30.3515	ENSG00000258373	73	212.935	ENSG00000242163	26	95.5687
ENSG00000226981	33	60.854	ENSG00000184319	20	30.3515	ENSG00000229022	72	210.018	ENSG00000224061	26	95.5687
ENSG00000233707	33	60.854	ENSG00000213435	20	30.3515	ENSG00000213174	72	210.018	ENSG00000263232	26	95.5687
ENSG00000237784	33	60.854	ENSG00000248854	20	30.3515	ENSG00000219932	72	210.018	ENSG00000240674	26	95.5687
ENSG00000234496	33	60.854	ENSG00000240052	20	30.3515	ENSG00000237810	72	210.018	ENSG00000213293	26	95.5687
ENSG00000240761	33	60.854	ENSG00000237875	20	30.3515	ENSG00000236259	72	210.018	ENSG00000179362	26	95.5687
ENSG00000229204	33	60.854	ENSG00000250441	20	30.3515	ENSG00000214807	72	210.018	ENSG00000236191	26	95.5687
ENSG00000214111	33	60.854	ENSG00000204196	20	30.3515	ENSG00000241145	72	210.018	ENSG00000213860	26	95.5687
ENSG00000224172	33	60.854	ENSG00000206147	20	30.3515	ENSG00000214988	71	207.101	ENSG00000259388	26	95.5687
ENSG00000214917	33	60.854	ENSG00000266920	20	30.3515	ENSG00000230370	71	207.101	ENSG00000270381	26	95.5687
ENSG00000219298	33	60.854	ENSG00000214826	20	30.3515	ENSG00000242697	71	207.101	ENSG00000241088	26	95.5687
ENSG00000221930	33	60.854	ENSG00000213579	20	30.3515	ENSG00000215349	71	207.101	ENSG00000267408	26	95.5687
ENSG00000220793	32	59.01	ENSG00000145835	20	30.3515	ENSG00000219682	71	207.101	ENSG00000243167	26	95.5687
ENSG00000241170	32	59.01	ENSG00000260521	19	28.8339	ENSG00000178146	71	207.101	ENSG00000226945	26	95.5687
ENSG00000219257	32	59.01	ENSG00000269692	19	28.8339	ENSG00000235390	71	207.101	ENSG00000224680	26	95.5687
ENSG00000247315	32	59.01	ENSG00000254331	19	28.8339	ENSG00000213787	71	207.101	ENSG00000219470	26	95.5687
ENSG00000223568	32	59.01	ENSG00000181359	19	28.8339	ENSG00000243648	71	207.101	ENSG00000236992	26	95.5687
ENSG00000231848	32	59.01	ENSG00000235579	19	28.8339	ENSG00000213063	71	207.101	ENSG00000229168	26	95.5687
ENSG00000232531	32	59.01	ENSG00000250752	19	28.8339	ENSG00000213925	71	207.101	ENSG00000213046	26	95.5687
ENSG00000213707	32	59.01	ENSG00000242169	19	28.8339	ENSG00000233155	71	207.101	ENSG00000251587	26	95.5687
ENSG00000232951	32	59.01	ENSG00000226436	19	28.8339	ENSG00000251593	71	207.101	ENSG00000244043	26	95.5687
ENSG00000261679	32	59.01	ENSG00000237211	19	28.8339	ENSG00000217950	71	207.101	ENSG00000214917	26	95.5687
ENSG00000226121	32	59.01	ENSG00000213177	19	28.8339	ENSG00000241002	71	207.101	ENSG00000160172	26	95.5687
ENSG00000213239	32	59.01	ENSG00000220157	19	28.8339	ENSG00000231261	71	207.101	ENSG00000251656	26	95.5687
ENSG00000243014	32	59.01	ENSG00000219951	19	28.8339	ENSG00000237745	71	207.101	ENSG00000214641	26	95.5687
ENSG00000266820	32	59.01	ENSG00000251593	19	28.8339	ENSG00000256968	70	204.184	ENSG00000176857	26	95.5687
ENSG00000267742	32	59.01	ENSG00000232187	19	28.8339	ENSG00000254270	70	204.184	ENSG00000224348	26	95.5687
ENSG00000229497	32	59.01	ENSG00000225499	19	28.8339	ENSG00000270945	70	204.184	ENSG00000234324	25	91.893
ENSG00000229417	32	59.01	ENSG00000234983	19	28.8339	ENSG00000241680	70	204.184	ENSG00000226580	25	91.893
ENSG00000228364	32	59.01	ENSG00000226210	19	28.8339	ENSG00000224722	70	204.184	ENSG00000224543	25	91.893
ENSG00000231164	32	59.01	ENSG00000242083	19	28.8339	ENSG00000249026	70	204.184	ENSG00000243904	25	91.893
ENSG00000230953	32	59.01	ENSG00000205583	19	28.8339	ENSG00000257243	70	204.184	ENSG00000220343	25	91.893
ENSG00000230856	31	57.1659	ENSG00000264179	19	28.8339	ENSG00000215049	70	204.184	ENSG00000266648	25	91.893
ENSG00000270781	31	57.1659	ENSG00000231744	19	28.8339	ENSG00000253743	70	204.184	ENSG00000258741	25	91.893
ENSG00000234882	31	57.1659	ENSG00000234036	19	28.8339	ENSG00000229534	70	204.184	ENSG00000241905	25	91.893
ENSG00000225499	31	57.1659	ENSG00000233990	19	28.8339	ENSG00000240874	70	204.184	ENSG00000227440	25	91.893
ENSG00000233028	31	57.1659	ENSG00000234075	19	28.8339	ENSG00000229359	70	204.184	ENSG00000224763	25	91.893
ENSG00000237745	31	57.1659	ENSG00000216368	19	28.8339	ENSG00000225053	70	204.184	ENSG00000229303	25	91.893
ENSG00000182383	31	57.1659	ENSG00000227309	19	28.8339	ENSG00000214185	70	204.184	ENSG00000267312	25	91.893
ENSG00000242661	31	57.1659	ENSG00000213987	19	28.8339	ENSG00000259051	70	204.184	ENSG00000242978	25	91.893
ENSG00000168129	31	57.1659	ENSG00000229786	19	28.8339	ENSG00000226427	70	204.184	ENSG00000258153	25	91.893
ENSG00000229349	31	57.1659	ENSG00000226972	19	28.8339	ENSG00000235400	69	201.268	ENSG00000241002	25	91.893
ENSG00000223959	31	57.1659	ENSG00000257576	19	28.8339	ENSG00000227118	69	201.268	ENSG00000225178	25	91.893
ENSG00000220875	31	57.1659	ENSG00000215349	19	28.8339	ENSG00000259746	69	201.268	ENSG00000266920	25	91.893
ENSG00000214826	31	57.1659	ENSG00000229567	19	28.8339	ENSG00000213113	69	201.268	ENSG00000223819	25	91.893
ENSG00000230406	31	57.1659	ENSG00000255074	19	28.8339	ENSG00000227309	69	201.268	ENSG00000232818	25	91.893
ENSG00000215311	31	57.1659	ENSG00000230829	19	28.8339	ENSG00000225976	69	201.268	ENSG00000213209	25	91.893
ENSG00000234513	31	57.1659	ENSG00000242608	19	28.8339	ENSG00000243265	69	201.268	ENSG00000213409	25	91.893
ENSG00000235698	31	57.1659	ENSG00000253606	19	28.8339	ENSG00000243071	69	201.268	ENSG00000224628	25	91.893
ENSG00000229326	31	57.1659	ENSG00000229168	19	28.8339	ENSG00000244604	69	201.268	ENSG00000270313	25	91.893
ENSG00000213744	31	57.1659	ENSG00000255185	19	28.8339	ENSG00000223825	68	198.351	ENSG00000223568	25	91.893
ENSG00000254449	31	57.1659	ENSG00000225241	18	27.3163	ENSG00000213786	68	198.351	ENSG00000226608	24	88.2173
ENSG00000236937	31	57.1659	ENSG00000185485	18	27.3163	ENSG00000228766	68	198.351	ENSG00000226721	24	88.2173
ENSG00000226210	31	57.1659	ENSG00000244289	18	27.3163	ENSG00000243423	68	198.351	ENSG00000229944	24	88.2173
ENSG00000213495	31	57.1659	ENSG00000243554	18	27.3163	ENSG00000249795	68	198.351	ENSG00000214093	24	88.2173
ENSG00000241105	31	57.1659	ENSG00000204194	18	27.3163	ENSG00000224427	68	198.351	ENSG00000227096	24	88.2173
ENSG00000226242	31	57.1659	ENSG00000218643	18	27.3163	ENSG00000253564	68	198.351	ENSG00000226915	24	88.2173
ENSG00000243423	31	57.1659	ENSG00000227973	18	27.3163	ENSG00000183666	68	198.351	ENSG00000227775	24	88.2173
ENSG00000249741	31	57.1659	ENSG00000243844	18	27.3163	ENSG00000217557	68	198.351	ENSG00000215049	24	88.2173
ENSG00000243455	30	55.3219	ENSG00000219902	18	27.3163	ENSG00000225471	67	195.434	ENSG00000232665	24	88.2173
ENSG00000259137	30	55.3219	ENSG00000250031	18	27.3163	ENSG00000243431	67	195.434	ENSG00000228861	24	88.2173
ENSG00000266707	30	55.3219	ENSG00000228326	18	27.3163	ENSG00000225357	67	195.434	ENSG00000225976	24	88.2173
ENSG00000188801	30	55.3219	ENSG00000244251	18	27.3163	ENSG00000227499	67	195.434	ENSG00000213371	24	88.2173
ENSG00000232260	30	55.3219	ENSG00000261192	18	27.3163	ENSG00000251411	67	195.434	ENSG00000242675	24	88.2173
ENSG00000180172	30	55.3219	ENSG00000254012	18	27.3163	ENSG00000259648	67	195.434	ENSG00000242457	24	88.2173
ENSG00000271198	30	55.3219	ENSG00000270889	18	27.3163	ENSG00000239881	67	195.434	ENSG00000215311	24	88.2173
ENSG00000226284	30	55.3219	ENSG00000213925	18	27.3163	ENSG00000242692	67	195.434	ENSG00000244183	24	88.2173
ENSG00000236005	30	55.3219	ENSG00000240311	18	27.3163	ENSG00000205578	67	195.434	ENSG00000231333	24	88.2173
ENSG00000237206	30	55.3219	ENSG00000219755	18	27.3163	ENSG00000244251	67	195.434	ENSG00000215388	24	88.2173
ENSG00000260860	30	55.3219	ENSG00000251474	18	27.3163	ENSG00000242198	67	195.434	ENSG00000267293	24	88.2173
ENSG00000204434	30	55.3219	ENSG00000259137	18	27.3163	ENSG00000228453	67	195.434	ENSG00000232713	24	88.2173
ENSG00000181227	30	55.3219	ENSG00000249176	18	27.3163	ENSG00000215283	67	195.434	ENSG00000255074	24	88.2173
ENSG00000235808	30	55.3219	ENSG00000251062	18	27.3163	ENSG00000213333	67	195.434	ENSG00000213925	24	88.2173
ENSG00000243181	30	55.3219	ENSG00000230204	18	27.3163	ENSG00000231302	66	192.517	ENSG00000240808	24	88.2173
ENSG00000258895	30	55.3219	ENSG00000260112	18	27.3163	ENSG00000259948	66	192.517	ENSG00000239345	24	88.2173
ENSG00000251400	30	55.3219	ENSG00000243503	18	27.3163	ENSG00000232391	66	192.517	ENSG00000218754	24	88.2173
ENSG00000235282	30	55.3219	ENSG00000214917	18	27.3163	ENSG00000174572	66	192.517	ENSG00000229212	24	88.2173
ENSG00000261612	30	55.3219	ENSG00000223951	18	27.3163	ENSG00000237629	66	192.517	ENSG00000235436	24	88.2173
ENSG00000242162	30	55.3219	ENSG00000253866	18	27.3163	ENSG00000224035	66	192.517	ENSG00000235485	24	88.2173
ENSG00000235081	30	55.3219	ENSG00000249244	18	27.3163	ENSG00000229303	66	192.517	ENSG00000228071	24	88.2173
ENSG00000244251	30	55.3219	ENSG00000226499	18	27.3163	ENSG00000227242	66	192.517	ENSG00000237332	24	88.2173
ENSG00000240934	30	55.3219	ENSG00000253517	18	27.3163	ENSG00000215381	66	192.517	ENSG00000220842	24	88.2173
ENSG00000237629	30	55.3219	ENSG00000257941	18	27.3163	ENSG00000243904	66	192.517	ENSG00000258373	24	88.2173
ENSG00000213222	30	55.3219	ENSG00000238041	18	27.3163	ENSG00000223540	66	192.517	ENSG00000240785	24	88.2173
ENSG00000214016	29	53.4778	ENSG00000255990	18	27.3163	ENSG00000219135	66	192.517	ENSG00000235847	24	88.2173
ENSG00000213693	29	53.4778	ENSG00000265936	18	27.3163	ENSG00000253543	66	192.517	ENSG00000240761	24	88.2173
ENSG00000234324	29	53.4778	ENSG00000229326	18	27.3163	ENSG00000213033	66	192.517	ENSG00000235137	24	88.2173
ENSG00000226547	29	53.4778	ENSG00000218459	17	25.7988	ENSG00000226540	66	192.517	ENSG00000179412	24	88.2173
ENSG00000176054	29	53.4778	ENSG00000230673	17	25.7988	ENSG00000231158	66	192.517	ENSG00000236259	24	88.2173
ENSG00000257779	29	53.4778	ENSG00000213338	17	25.7988	ENSG00000235325	66	192.517	ENSG00000203387	24	88.2173
ENSG00000230198	29	53.4778	ENSG00000229184	17	25.7988	ENSG00000231665	66	192.517	ENSG00000237793	23	84.5416
ENSG00000230993	29	53.4778	ENSG00000229182	17	25.7988	ENSG00000258925	65	189.6	ENSG00000236530	23	84.5416
ENSG00000255086	29	53.4778	ENSG00000240125	17	25.7988	ENSG00000225241	65	189.6	ENSG00000269228	23	84.5416
ENSG00000226860	29	53.4778	ENSG00000230603	17	25.7988	ENSG00000239719	65	189.6	ENSG00000217950	23	84.5416
ENSG00000254780	29	53.4778	ENSG00000253899	17	25.7988	ENSG00000255063	65	189.6	ENSG00000229165	23	84.5416
ENSG00000187952	29	53.4778	ENSG00000229716	17	25.7988	ENSG00000240854	65	189.6	ENSG00000253600	23	84.5416
ENSG00000178762	29	53.4778	ENSG00000254170	17	25.7988	ENSG00000234890	65	189.6	ENSG00000242990	23	84.5416
ENSG00000228657	29	53.4778	ENSG00000254949	17	25.7988	ENSG00000215414	65	189.6	ENSG00000255107	23	84.5416
ENSG00000223916	29	53.4778	ENSG00000257231	17	25.7988	ENSG00000219374	64	186.683	ENSG00000238251	23	84.5416
ENSG00000213872	29	53.4778	ENSG00000219374	17	25.7988	ENSG00000218422	64	186.683	ENSG00000225036	23	84.5416
ENSG00000224097	29	53.4778	ENSG00000237930	17	25.7988	ENSG00000259411	64	186.683	ENSG00000233155	23	84.5416
ENSG00000213026	29	53.4778	ENSG00000237821	17	25.7988	ENSG00000236468	64	186.683	ENSG00000226937	23	84.5416
ENSG00000227638	29	53.4778	ENSG00000214867	17	25.7988	ENSG00000213018	64	186.683	ENSG00000213985	23	84.5416
ENSG00000060303	29	53.4778	ENSG00000237920	17	25.7988	ENSG00000234040	64	186.683	ENSG00000227499	23	84.5416
ENSG00000243904	29	53.4778	ENSG00000255967	17	25.7988	ENSG00000243498	64	186.683	ENSG00000258578	23	84.5416
ENSG00000248794	29	53.4778	ENSG00000241673	17	25.7988	ENSG00000255163	64	186.683	ENSG00000229894	23	84.5416
ENSG00000235485	29	53.4778	ENSG00000235677	17	25.7988	ENSG00000260389	64	186.683	ENSG00000241838	23	84.5416
ENSG00000243686	29	53.4778	ENSG00000233952	17	25.7988	ENSG00000267681	64	186.683	ENSG00000248159	23	84.5416
ENSG00000240138	29	53.4778	ENSG00000204434	17	25.7988	ENSG00000234253	64	186.683	ENSG00000213333	23	84.5416
ENSG00000237930	29	53.4778	ENSG00000180673	17	25.7988	ENSG00000237332	63	183.766	ENSG00000260727	23	84.5416
ENSG00000254270	28	51.6337	ENSG00000224834	17	25.7988	ENSG00000230622	63	183.766	ENSG00000218347	23	84.5416
ENSG00000214657	28	51.6337	ENSG00000236523	17	25.7988	ENSG00000205534	63	183.766	ENSG00000263829	23	84.5416
ENSG00000265934	28	51.6337	ENSG00000224953	17	25.7988	ENSG00000228901	63	183.766	ENSG00000265936	23	84.5416
ENSG00000224315	28	51.6337	ENSG00000179412	17	25.7988	ENSG00000224834	63	183.766	ENSG00000259010	23	84.5416
ENSG00000236456	28	51.6337	ENSG00000232818	17	25.7988	ENSG00000220586	63	183.766	ENSG00000259328	23	84.5416
ENSG00000256439	28	51.6337	ENSG00000259585	17	25.7988	ENSG00000224668	63	183.766	ENSG00000232431	22	80.8659
ENSG00000269907	28	51.6337	ENSG00000243265	17	25.7988	ENSG00000229570	63	183.766	ENSG00000239659	22	80.8659
ENSG00000240125	28	51.6337	ENSG00000237264	17	25.7988	ENSG00000240418	63	183.766	ENSG00000260747	22	80.8659
ENSG00000255883	28	51.6337	ENSG00000224065	17	25.7988	ENSG00000229221	63	183.766	ENSG00000257210	22	80.8659
ENSG00000170629	28	51.6337	ENSG00000228399	17	25.7988	ENSG00000249741	63	183.766	ENSG00000218749	22	80.8659
ENSG00000265936	28	51.6337	ENSG00000259429	17	25.7988	ENSG00000240125	63	183.766	ENSG00000260815	22	80.8659
ENSG00000171943	28	51.6337	ENSG00000241889	17	25.7988	ENSG00000258981	63	183.766	ENSG00000170629	22	80.8659
ENSG00000253173	28	51.6337	ENSG00000244021	17	25.7988	ENSG00000255200	63	183.766	ENSG00000239683	22	80.8659
ENSG00000258111	28	51.6337	ENSG00000237533	17	25.7988	ENSG00000242276	63	183.766	ENSG00000237493	22	80.8659
ENSG00000226259	28	51.6337	ENSG00000271002	17	25.7988	ENSG00000237307	62	180.849	ENSG00000237931	22	80.8659
ENSG00000218459	28	51.6337	ENSG00000236804	17	25.7988	ENSG00000249256	62	180.849	ENSG00000226961	22	80.8659
ENSG00000257073	28	51.6337	ENSG00000261612	17	25.7988	ENSG00000267119	62	180.849	ENSG00000214018	22	80.8659
ENSG00000220842	28	51.6337	ENSG00000235467	17	25.7988	ENSG00000251297	62	180.849	ENSG00000236565	22	80.8659
ENSG00000226478	28	51.6337	ENSG00000243538	17	25.7988	ENSG00000234371	62	180.849	ENSG00000231167	22	80.8659
ENSG00000261424	28	51.6337	ENSG00000187472	16	24.2812	ENSG00000213594	62	180.849	ENSG00000124399	22	80.8659
ENSG00000232702	28	51.6337	ENSG00000263846	16	24.2812	ENSG00000239983	62	180.849	ENSG00000250299	22	80.8659
ENSG00000217030	27	49.7897	ENSG00000227376	16	24.2812	ENSG00000229165	62	180.849	ENSG00000236814	22	80.8659
ENSG00000260174	27	49.7897	ENSG00000249193	16	24.2812	ENSG00000234272	62	180.849	ENSG00000224183	22	80.8659
ENSG00000242457	27	49.7897	ENSG00000183666	16	24.2812	ENSG00000242675	62	180.849	ENSG00000224466	22	80.8659
ENSG00000229097	27	49.7897	ENSG00000224291	16	24.2812	ENSG00000240443	62	180.849	ENSG00000219807	22	80.8659
ENSG00000229786	27	49.7897	ENSG00000240881	16	24.2812	ENSG00000258591	62	180.849	ENSG00000237629	22	80.8659
ENSG00000233503	27	49.7897	ENSG00000242692	16	24.2812	ENSG00000235332	62	180.849	ENSG00000243697	22	80.8659
ENSG00000223912	27	49.7897	ENSG00000238003	16	24.2812	ENSG00000231017	62	180.849	ENSG00000243686	22	80.8659
ENSG00000120555	27	49.7897	ENSG00000234253	16	24.2812	ENSG00000214629	61	177.932	ENSG00000232172	22	80.8659
ENSG00000215088	27	49.7897	ENSG00000233971	16	24.2812	ENSG00000236992	61	177.932	ENSG00000251464	22	80.8659
ENSG00000215210	27	49.7897	ENSG00000267533	16	24.2812	ENSG00000228247	61	177.932	ENSG00000235232	22	80.8659
ENSG00000180229	27	49.7897	ENSG00000224829	16	24.2812	ENSG00000224837	61	177.932	ENSG00000251593	22	80.8659
ENSG00000243503	27	49.7897	ENSG00000180747	16	24.2812	ENSG00000212695	61	177.932	ENSG00000226327	22	80.8659
ENSG00000205534	27	49.7897	ENSG00000234130	16	24.2812	ENSG00000264538	61	177.932	ENSG00000241105	22	80.8659
ENSG00000249244	27	49.7897	ENSG00000214027	16	24.2812	ENSG00000213985	61	177.932	ENSG00000255883	22	80.8659
ENSG00000249176	27	49.7897	ENSG00000231643	16	24.2812	ENSG00000256745	61	177.932	ENSG00000254612	22	80.8659
ENSG00000232482	27	49.7897	ENSG00000240480	16	24.2812	ENSG00000234801	61	177.932	ENSG00000225137	22	80.8659
ENSG00000226972	27	49.7897	ENSG00000226888	16	24.2812	ENSG00000228861	61	177.932	ENSG00000233594	22	80.8659
ENSG00000261635	27	49.7897	ENSG00000247763	16	24.2812	ENSG00000259622	61	177.932	ENSG00000227854	22	80.8659
ENSG00000241846	27	49.7897	ENSG00000239524	16	24.2812	ENSG00000231942	61	177.932	ENSG00000240210	22	80.8659
ENSG00000232794	27	49.7897	ENSG00000235656	16	24.2812	ENSG00000218350	61	177.932	ENSG00000256210	22	80.8659
ENSG00000244585	27	49.7897	ENSG00000255875	16	24.2812	ENSG00000228986	61	177.932	ENSG00000213212	22	80.8659
ENSG00000243024	27	49.7897	ENSG00000214641	16	24.2812	ENSG00000270903	60	175.015	ENSG00000241723	22	80.8659
ENSG00000227376	27	49.7897	ENSG00000236667	16	24.2812	ENSG00000223612	60	175.015	ENSG00000228154	22	80.8659
ENSG00000214089	27	49.7897	ENSG00000250568	16	24.2812	ENSG00000244183	60	175.015	ENSG00000176183	22	80.8659
ENSG00000255967	27	49.7897	ENSG00000237238	16	24.2812	ENSG00000229367	60	175.015	ENSG00000229914	22	80.8659
ENSG00000214147	27	49.7897	ENSG00000228453	16	24.2812	ENSG00000213070	60	175.015	ENSG00000241929	22	80.8659
ENSG00000240356	27	49.7897	ENSG00000258578	16	24.2812	ENSG00000213761	60	175.015	ENSG00000233428	22	80.8659
ENSG00000214629	27	49.7897	ENSG00000237003	16	24.2812	ENSG00000254935	60	175.015	ENSG00000221930	21	77.1901
ENSG00000228057	27	49.7897	ENSG00000213560	16	24.2812	ENSG00000259707	60	175.015	ENSG00000243431	21	77.1901
ENSG00000242960	27	49.7897	ENSG00000255624	16	24.2812	ENSG00000260747	60	175.015	ENSG00000258650	21	77.1901
ENSG00000233300	27	49.7897	ENSG00000237854	16	24.2812	ENSG00000213864	60	175.015	ENSG00000214748	21	77.1901
ENSG00000217643	26	47.9456	ENSG00000250787	16	24.2812	ENSG00000259315	59	172.098	ENSG00000124549	21	77.1901
ENSG00000255813	26	47.9456	ENSG00000204622	16	24.2812	ENSG00000213935	59	172.098	ENSG00000224820	21	77.1901
ENSG00000259472	26	47.9456	ENSG00000242067	16	24.2812	ENSG00000234324	59	172.098	ENSG00000250076	21	77.1901
ENSG00000266992	26	47.9456	ENSG00000231747	16	24.2812	ENSG00000236281	59	172.098	ENSG00000268785	21	77.1901
ENSG00000235489	26	47.9456	ENSG00000260229	16	24.2812	ENSG00000236533	59	172.098	ENSG00000217027	21	77.1901
ENSG00000253899	26	47.9456	ENSG00000259419	16	24.2812	ENSG00000240138	59	172.098	ENSG00000244019	21	77.1901
ENSG00000232075	26	47.9456	ENSG00000198658	16	24.2812	ENSG00000235081	59	172.098	ENSG00000237032	21	77.1901
ENSG00000215450	26	47.9456	ENSG00000244593	15	22.7636	ENSG00000228657	59	172.098	ENSG00000217030	21	77.1901
ENSG00000233254	26	47.9456	ENSG00000271676	15	22.7636	ENSG00000220666	59	172.098	ENSG00000240395	21	77.1901
ENSG00000254170	26	47.9456	ENSG00000243007	15	22.7636	ENSG00000219201	59	172.098	ENSG00000248124	21	77.1901
ENSG00000260109	26	47.9456	ENSG00000237951	15	22.7636	ENSG00000228466	59	172.098	ENSG00000255813	21	77.1901
ENSG00000213798	26	47.9456	ENSG00000213063	15	22.7636	ENSG00000177144	59	172.098	ENSG00000213026	21	77.1901
ENSG00000251235	26	47.9456	ENSG00000219133	15	22.7636	ENSG00000231821	59	172.098	ENSG00000230482	21	77.1901
ENSG00000234983	26	47.9456	ENSG00000248522	15	22.7636	ENSG00000259010	59	172.098	ENSG00000237540	21	77.1901
ENSG00000226945	26	47.9456	ENSG00000243024	15	22.7636	ENSG00000237064	59	172.098	ENSG00000229822	21	77.1901
ENSG00000237170	26	47.9456	ENSG00000243988	15	22.7636	ENSG00000255361	59	172.098	ENSG00000260109	21	77.1901
ENSG00000253772	26	47.9456	ENSG00000244229	15	22.7636	ENSG00000236804	59	172.098	ENSG00000256826	21	77.1901
ENSG00000185986	26	47.9456	ENSG00000219773	15	22.7636	ENSG00000251478	59	172.098	ENSG00000234975	21	77.1901
ENSG00000258290	26	47.9456	ENSG00000235489	15	22.7636	ENSG00000232757	58	169.181	ENSG00000228236	21	77.1901
ENSG00000182722	26	47.9456	ENSG00000213253	15	22.7636	ENSG00000231686	58	169.181	ENSG00000242292	21	77.1901
ENSG00000227950	26	47.9456	ENSG00000224986	15	22.7636	ENSG00000227337	58	169.181	ENSG00000226493	21	77.1901
ENSG00000227854	26	47.9456	ENSG00000232610	15	22.7636	ENSG00000233503	58	169.181	ENSG00000213987	21	77.1901
ENSG00000259192	26	47.9456	ENSG00000243453	15	22.7636	ENSG00000266356	58	169.181	ENSG00000218454	21	77.1901
ENSG00000238041	26	47.9456	ENSG00000215002	15	22.7636	ENSG00000213157	58	169.181	ENSG00000236281	21	77.1901
ENSG00000225373	26	47.9456	ENSG00000223508	15	22.7636	ENSG00000226003	58	169.181	ENSG00000255086	21	77.1901
ENSG00000257674	26	47.9456	ENSG00000214982	15	22.7636	ENSG00000223819	58	169.181	ENSG00000203914	21	77.1901
ENSG00000256616	26	47.9456	ENSG00000234565	15	22.7636	ENSG00000229652	58	169.181	ENSG00000234750	21	77.1901
[truncated: 2,679 more rows]

## Sheet: lncRNAs
DDX3_WT		Norm RT stops	DDX3_R534H		Norm RT stops	DDX3_WT_Ars		Norm RT stops	DDX3_R534H_Ars		Norm RT stops
[truncated: 349 more rows]

[truncated: 3 more sheets: snoRNAs, tRNAs, rRNAs]
