# Supplementary material for: Medulloblastoma-associated DDX3 variant selectively alters the translational response to stress
Source: Oncotarget. 2016 Apr 5;7(19):28169–82. doi: 10.18632/oncotarget.8612 (PMC5053718; doi:10.18632/oncotarget.8612)
Supplement: Supplementary file 3 [file oncotarget-07-28169-s003.xlsx]

## Sheet: ddx3x_mutated_and_control_sampl
Patient_ID	Ensembl_GeneID	Subgroup	Patient_Age	Gender	Chr	Base	Ref	Alt	Coverage_Ref	Coverage_Alt	Ensembl_tx1	Ensembl_tx2	aa_change(tx1)	aa_change(tx2)	source
MUT_0513	ENSG00000215301_+	SHH	37.47	F	X	41204533	C	T	C:67	T:321	ENST00000457138	ENST00000399959	R360C	R376C	Toronto
MUT_1110	ENSG00000215301_+	SHH	19	F	X	41206199	C	T	C:168	T:293	ENST00000457138	ENST00000399959	P552L	P568L	Toronto
MUT_0450	ENSG00000215301_+	SHH	32	M	X	41203360	G	T	G:2	T:61	ENST00000542215	ENST00000457138	D297Y	Q265H	Toronto
MUT_0755	ENSG00000215301_+	SHH	46	F	X	41204510	A	T	A:68	T:54	ENST00000457138	ENST00000399959	D352V	D368V	Toronto
MUT_0826	ENSG00000215301_+	SHH	28	M	X	41204466	G	T	G:103	T:461	ENST00000457138	ENST00000399959	L337F	L353F	Toronto
MUT_0824	ENSG00000215301_+	SHH	41	M	X	41203649	G	T	G:308	T:227	ENST00000457138	ENST00000399959	C325F	C341F	Toronto
MUT_1202	ENSG00000215301_+	SHH	25	F	X	41205855	C	T	C:308	T:247	ENST00000457138	ENST00000399959	T516M	T532M	Toronto
MUT_0728	ENSG00000215301_+	SHH	26	M	X	41201860	G	T	G:11	T:82	ENST00000457138	ENST00000399959	E117*	E133*	Toronto
MUT_0420	ENSG00000215301_+	SHH	48	M	X	41204449	G	A	G:22	A:204	ENST00000457138	ENST00000399959	E332K	E348K	Toronto
MUT_0516	ENSG00000215301_+	SHH	33.7	M	X	41203600	G	A	G:33	A:271	ENST00000457138	ENST00000399959	G309R	G325R	Toronto
MUT_1191	ENSG00000215301_+	SHH	35	F	X	41205866	G	A	G:289	A:1180	ENST00000457138	ENST00000399959	G520R	G536R	Toronto
MUT_1201	ENSG00000215301_+	SHH	39	F	X	41205771	G	T	G:281	T:357	ENST00000457138	ENST00000399959	G488V	G504V	Toronto
WT_1234	ENSG00000215301_+	SHH	47	M	X	na	na	na	na	na	na	na	na	na	Toronto
WT_1217	ENSG00000215301_+	SHH	25	F	X	na	na	na	na	na	na	na	na	na	Toronto
WT_0825	ENSG00000215301_+	SHH	21	M	X	na	na	na	na	na	na	na	na	na	Toronto
WT_1112	ENSG00000215301_+	SHH	31	F	X	na	na	na	na	na	na	na	na	na	Toronto
WT_1329	ENSG00000215301_+	SHH	26	M	X	na	na	na	na	na	na	na	na	na	Toronto
WT_0016	ENSG00000215301_+	SHH	39	F	X	na	na	na	na	na	na	na	na	na	Toronto
WT_0758	ENSG00000215301_+	SHH	44	M	X	na	na	na	na	na	na	na	na	na	Toronto
WT_1328	ENSG00000215301_+	SHH	19	F	X	na	na	na	na	na	na	na	na	na	Toronto
WT_0411	ENSG00000215301_+	SHH	46	M	X	na	na	na	na	na	na	na	na	na	Toronto
WT_0339	ENSG00000215301_+	SHH	33	M	X	na	na	na	na	na	na	na	na	na	Toronto
MUT_MB102	ENSG00000215301_+	SHH	adult	F	X	na	na	na	na	na	na	na	V496M	na	DKFZ
MUT_MB178	ENSG00000215301_+	SHH	adult	M	X	na	na	na	na	na	na	na	G303V	na	DKFZ
MUT_MB179	ENSG00000215301_+	SHH	adult	F	X	na	na	na	na	na	na	na	R351W	na	DKFZ
MUT_MB181	ENSG00000215301_+	SHH	adult	F	X	na	na	na	na	na	na	na	G504V	na	DKFZ
MUT_MB194	ENSG00000215301_+	SHH	adult	M	X	na	na	na	na	na	na	na	T384N	na	DKFZ
MUT_MB59	ENSG00000215301_+	SHH	adult	F	X	na	na	na	na	na	na	na	R351W	na	DKFZ
MUT_MB60	ENSG00000215301_+	SHH	adult	M	X	na	na	na	na	na	na	na	414_415del	na	DKFZ
MUT_MB61	ENSG00000215301_+	SHH	adult	M	X	na	na	na	na	na	na	na	G536R / I214delinsKV	na	DKFZ
MUT_MB62	ENSG00000215301_+	SHH	adult	M	X	na	na	na	na	na	na	na	C223Y / E277K / D329K	na	DKFZ
MUT_MB68	ENSG00000215301_+	SHH	adult	F	X	na	na	na	na	na	na	na	R534C	na	DKFZ
WT_MB104	ENSG00000215301_+	SHH	adult	M	X	na	na	na	na	na	na	na	na	na	DKFZ
WT_MB136	ENSG00000215301_+	SHH	adult	M	X	na	na	na	na	na	na	na	na	na	DKFZ
WT_MB204	ENSG00000215301_+	SHH	adult	F	X	na	na	na	na	na	na	na	na	na	DKFZ
WT_MB234	ENSG00000215301_+	SHH	adult	F	X	na	na	na	na	na	na	na	na	na	DKFZ
WT_MB239	ENSG00000215301_+	SHH	adult	M	X	na	na	na	na	na	na	na	na	na	DKFZ
WT_MB53	ENSG00000215301_+	SHH	adult	M	X	na	na	na	na	na	na	na	na	na	DKFZ
WT_MB56	ENSG00000215301_+	SHH	adult	F	X	na	na	na	na	na	na	na	na	na	DKFZ
WT_MB63	ENSG00000215301_+	SHH	adult	M	X	na	na	na	na	na	na	na	na	na	DKFZ
