# Supplementary material for: Medulloblastoma-associated DDX3 variant selectively alters the translational response to stress
Source: Oncotarget. 2016 Apr 5;7(19):28169–82. doi: 10.18632/oncotarget.8612 (PMC5053718; doi:10.18632/oncotarget.8612)
Supplement: Supplementary file 4 [file oncotarget-07-28169-s004.xlsx]

## Sheet: Toronto_GO_wtDDX3_enriched
NAME	GS<br> follow link to MSigDB	GS DETAILS	SIZE	ES	NES	NOM p-val	FDR q-val	FWER p-val	RANK AT MAX	LEADING EDGE
TRANSLATION_INITIATION_FACTOR_ACTIVITY	TRANSLATION_INITIATION_FACTOR_ACTIVITY	Details ...	24	0.622056	1.96575	0	0.142839	0.14	3344	tags=58%, list=19%, signal=72%
COATED_VESICLE_MEMBRANE	COATED_VESICLE_MEMBRANE	Details ...	16	0.639429	1.84866	0.00598802	0.38069	0.473	3644	tags=63%, list=20%, signal=78%
MEMBRANE_COAT	MEMBRANE_COAT	Details ...	16	0.606365	1.80661	0.00585938	0.422261	0.616	3644	tags=56%, list=20%, signal=70%
COATED_MEMBRANE	COATED_MEMBRANE	Details ...	16	0.606365	1.80661	0.00585938	0.316696	0.616	3644	tags=56%, list=20%, signal=70%
COPPER_ION_BINDING	COPPER_ION_BINDING	Details ...	15	0.637295	1.78315	0.00408998	0.335265	0.696	1551	tags=33%, list=9%, signal=36%
VESICLE_COAT	VESICLE_COAT	Details ...	15	0.616148	1.77748	0.0119522	0.295438	0.708	3644	tags=60%, list=20%, signal=75%
OXYGEN_AND_REACTIVE_OXYGEN_SPECIES_METABOLIC_PROCESS	OXYGEN_AND_REACTIVE_OXYGEN_SPECIES_METABOLIC_PROCESS	Details ...	19	0.602923	1.74599	0.00208768	0.356477	0.788	5228	tags=58%, list=29%, signal=81%
RIBONUCLEOPROTEIN_COMPLEX_BIOGENESIS_AND_ASSEMBLY	RIBONUCLEOPROTEIN_COMPLEX_BIOGENESIS_AND_ASSEMBLY	Details ...	83	0.476889	1.73641	0.0142276	0.344223	0.819	3527	tags=45%, list=20%, signal=55%
TRANSLATIONAL_INITIATION	TRANSLATIONAL_INITIATION	Details ...	38	0.495102	1.71618	0.0157171	0.375307	0.872	3344	tags=55%, list=19%, signal=68%
REGULATION_OF_TRANSLATIONAL_INITIATION	REGULATION_OF_TRANSLATIONAL_INITIATION	Details ...	30	0.518438	1.70514	0.0100806	0.37712	0.896	2632	tags=53%, list=15%, signal=62%
ER_TO_GOLGI_VESICLE_MEDIATED_TRANSPORT	ER_TO_GOLGI_VESICLE_MEDIATED_TRANSPORT	Details ...	17	0.643416	1.68927	0.0164271	0.399659	0.921	1035	tags=35%, list=6%, signal=37%
MITOCHONDRIAL_MATRIX	MITOCHONDRIAL_MATRIX	Details ...	43	0.629877	1.68869	0.0349076	0.368848	0.922	5483	tags=70%, list=30%, signal=100%
MITOCHONDRIAL_LUMEN	MITOCHONDRIAL_LUMEN	Details ...	43	0.629877	1.68869	0.0349076	0.340475	0.922	5483	tags=70%, list=30%, signal=100%
OXIDOREDUCTASE_ACTIVITY_ACTING_ON_THE_CH_CH_GROUP_OF_DONORS	OXIDOREDUCTASE_ACTIVITY_ACTING_ON_THE_CH_CH_GROUP_OF_DONORS	Details ...	23	0.52782	1.67015	0.0194175	0.378745	0.948	2582	tags=35%, list=14%, signal=41%
CARBON_OXYGEN_LYASE_ACTIVITY	CARBON_OXYGEN_LYASE_ACTIVITY	Details ...	31	0.574913	1.66631	0.0212766	0.366081	0.949	212	tags=23%, list=1%, signal=23%
RRNA_PROCESSING	RRNA_PROCESSING	Details ...	15	0.6451	1.66083	0.030303	0.361655	0.957	2263	tags=33%, list=13%, signal=38%
PROTEIN_RNA_COMPLEX_ASSEMBLY	PROTEIN_RNA_COMPLEX_ASSEMBLY	Details ...	64	0.448171	1.6494	0.03	0.376562	0.963	3527	tags=45%, list=20%, signal=56%
CELLULAR_RESPIRATION	CELLULAR_RESPIRATION	Details ...	19	0.671943	1.63978	0.0317797	0.388351	0.971	2889	tags=53%, list=16%, signal=63%
MITOCHONDRIAL_PART	MITOCHONDRIAL_PART	Details ...	136	0.540192	1.63916	0.056962	0.369964	0.972	4778	tags=55%, list=26%, signal=74%
GLUTATHIONE_TRANSFERASE_ACTIVITY	GLUTATHIONE_TRANSFERASE_ACTIVITY	Details ...	14	0.666118	1.63079	0.0305499	0.378941	0.978	2417	tags=57%, list=13%, signal=66%
MITOCHONDRIAL_RESPIRATORY_CHAIN	MITOCHONDRIAL_RESPIRATORY_CHAIN		23	0.698206	1.62248	0.0387755	0.386228	0.98	4481	tags=70%, list=25%, signal=92%
RIBOSOME_BIOGENESIS_AND_ASSEMBLY	RIBOSOME_BIOGENESIS_AND_ASSEMBLY		18	0.626526	1.6208	0.0368098	0.374089	0.981	3064	tags=39%, list=17%, signal=47%
MITOCHONDRIAL_INNER_MEMBRANE	MITOCHONDRIAL_INNER_MEMBRANE		64	0.587926	1.61452	0.0659794	0.378022	0.986	4766	tags=64%, list=26%, signal=87%
LIGASE_ACTIVITY_FORMING_CARBON_OXYGEN_BONDS	LIGASE_ACTIVITY_FORMING_CARBON_OXYGEN_BONDS		12	0.663078	1.61429	0.0357143	0.362932	0.986	1713	tags=42%, list=9%, signal=46%
MITOCHONDRIAL_MEMBRANE	MITOCHONDRIAL_MEMBRANE		83	0.524251	1.57905	0.0705394	0.464139	0.992	4874	tags=57%, list=27%, signal=77%
TRANSLATION_REGULATOR_ACTIVITY	TRANSLATION_REGULATOR_ACTIVITY		38	0.434807	1.57595	0.0366089	0.45729	0.993	3417	tags=42%, list=19%, signal=52%
AEROBIC_RESPIRATION	AEROBIC_RESPIRATION		15	0.663469	1.57557	0.0560166	0.44167	0.994	4315	tags=67%, list=24%, signal=88%
HYDRO_LYASE_ACTIVITY	HYDRO_LYASE_ACTIVITY		27	0.561943	1.57012	0.0392157	0.443193	0.994	212	tags=22%, list=1%, signal=22%
MITOCHONDRIAL_ENVELOPE	MITOCHONDRIAL_ENVELOPE		94	0.504504	1.56808	0.0755102	0.434888	0.996	4874	tags=54%, list=27%, signal=74%
TRANSLATION_FACTOR_ACTIVITY_NUCLEIC_ACID_BINDING	TRANSLATION_FACTOR_ACTIVITY_NUCLEIC_ACID_BINDING		36	0.440813	1.56196	0.0375494	0.440894	0.998	3417	tags=44%, list=19%, signal=55%
EUKARYOTIC_TRANSLATION_INITIATION_FACTOR_3_COMPLEX	EUKARYOTIC_TRANSLATION_INITIATION_FACTOR_3_COMPLEX		10	0.747355	1.55736	0.0566802	0.441684	0.998	2632	tags=70%, list=15%, signal=82%
DEVELOPMENT_OF_PRIMARY_SEXUAL_CHARACTERISTICS	DEVELOPMENT_OF_PRIMARY_SEXUAL_CHARACTERISTICS		26	0.442725	1.54967	0.0167015	0.451673	0.999	4207	tags=50%, list=23%, signal=65%
RESPONSE_TO_HEAT	RESPONSE_TO_HEAT		10	0.624425	1.54646	0.0460922	0.448589	0.999	4870	tags=80%, list=27%, signal=110%
RRNA_METABOLIC_PROCESS	RRNA_METABOLIC_PROCESS		16	0.582389	1.54526	0.0735587	0.439289	0.999	2263	tags=31%, list=13%, signal=36%
DNA_DIRECTED_RNA_POLYMERASE_COMPLEX	DNA_DIRECTED_RNA_POLYMERASE_COMPLEX		17	0.504044	1.54377	0.0675105	0.431461	0.999	4603	tags=53%, list=26%, signal=71%
RNA_POLYMERASE_COMPLEX	RNA_POLYMERASE_COMPLEX		17	0.504044	1.54377	0.0675105	0.419476	0.999	4603	tags=53%, list=26%, signal=71%
NUCLEAR_DNA_DIRECTED_RNA_POLYMERASE_COMPLEX	NUCLEAR_DNA_DIRECTED_RNA_POLYMERASE_COMPLEX		17	0.504044	1.54377	0.0675105	0.408139	0.999	4603	tags=53%, list=26%, signal=71%
ORGANELLE_INNER_MEMBRANE	ORGANELLE_INNER_MEMBRANE		72	0.52552	1.54172	0.083682	0.403467	1	4766	tags=58%, list=26%, signal=79%
RNA_BINDING	RNA_BINDING		252	0.372522	1.53918	0.0714286	0.400512	1	3542	tags=35%, list=20%, signal=43%
OVULATION_CYCLE	OVULATION_CYCLE		11	0.644766	1.53083	0.0609037	0.415085	1	3986	tags=55%, list=22%, signal=70%
MITOCHONDRIAL_MEMBRANE_PART	MITOCHONDRIAL_MEMBRANE_PART		50	0.600065	1.52465	0.0897704	0.423708	1	4766	tags=64%, list=26%, signal=87%
TRANSLATION	TRANSLATION		173	0.441427	1.52141	0.0688935	0.42319	1	2993	tags=38%, list=17%, signal=45%
ENERGY_DERIVATION_BY_OXIDATION_OF_ORGANIC_COMPOUNDS	ENERGY_DERIVATION_BY_OXIDATION_OF_ORGANIC_COMPOUNDS		37	0.445789	1.49881	0.0805085	0.482861	1	4315	tags=51%, list=24%, signal=67%
NADH_DEHYDROGENASE_COMPLEX	NADH_DEHYDROGENASE_COMPLEX		14	0.72002	1.49664	0.0927419	0.478129	1	4481	tags=71%, list=25%, signal=95%
MITOCHONDRIAL_RESPIRATORY_CHAIN_COMPLEX_I	MITOCHONDRIAL_RESPIRATORY_CHAIN_COMPLEX_I		14	0.72002	1.49664	0.0927419	0.467504	1	4481	tags=71%, list=25%, signal=95%
RESPIRATORY_CHAIN_COMPLEX_I	RESPIRATORY_CHAIN_COMPLEX_I		14	0.72002	1.49664	0.0927419	0.457341	1	4481	tags=71%, list=25%, signal=95%
RIBOSOME	RIBOSOME		38	0.604485	1.49538	0.122449	0.451289	1	5510	tags=74%, list=31%, signal=106%
RESPONSE_TO_OXIDATIVE_STRESS	RESPONSE_TO_OXIDATIVE_STRESS		43	0.437978	1.49461	0.0298507	0.444186	1	4286	tags=40%, list=24%, signal=52%
MITOCHONDRIAL_RIBOSOME	MITOCHONDRIAL_RIBOSOME		21	0.729996	1.49441	0.0703934	0.435666	1	3683	tags=71%, list=20%, signal=90%
ORGANELLAR_RIBOSOME	ORGANELLAR_RIBOSOME		21	0.729996	1.49441	0.0703934	0.426953	1	3683	tags=71%, list=20%, signal=90%
PROTON_TRANSPORTING_TWO_SECTOR_ATPASE_COMPLEX	PROTON_TRANSPORTING_TWO_SECTOR_ATPASE_COMPLEX		14	0.66334	1.49389	0.0802469	0.420038	1	1177	tags=43%, list=7%, signal=46%
MANNOSYLTRANSFERASE_ACTIVITY	MANNOSYLTRANSFERASE_ACTIVITY		10	0.696446	1.48566	0.0528455	0.435042	1	4305	tags=60%, list=24%, signal=79%
STRUCTURAL_CONSTITUENT_OF_RIBOSOME	STRUCTURAL_CONSTITUENT_OF_RIBOSOME		77	0.707859	1.48157	0.0824524	0.438846	1	4277	tags=79%, list=24%, signal=103%
TRANSFERASE_ACTIVITY_TRANSFERRING_PENTOSYL_GROUPS	TRANSFERASE_ACTIVITY_TRANSFERRING_PENTOSYL_GROUPS		20	0.453445	1.47605	0.0535332	0.446	1	4112	tags=40%, list=23%, signal=52%
CELLULAR_BIOSYNTHETIC_PROCESS	CELLULAR_BIOSYNTHETIC_PROCESS		309	0.354785	1.46654	0.05625	0.464295	1	4025	tags=38%, list=22%, signal=47%
INTEGRATOR_COMPLEX	INTEGRATOR_COMPLEX		12	0.572296	1.46618	0.0809717	0.456848	1	960	tags=25%, list=5%, signal=26%
MACROMOLECULE_BIOSYNTHETIC_PROCESS	MACROMOLECULE_BIOSYNTHETIC_PROCESS		312	0.354397	1.46496	0.0528541	0.452438	1	4424	tags=39%, list=25%, signal=50%
PEROXISOMAL_MEMBRANE	PEROXISOMAL_MEMBRANE		13	0.578189	1.46141	0.0602911	0.454635	1	4594	tags=46%, list=25%, signal=62%
MICROBODY_MEMBRANE	MICROBODY_MEMBRANE		13	0.578189	1.46141	0.0602911	0.446929	1	4594	tags=46%, list=25%, signal=62%
NUCLEOTIDE_EXCISION_REPAIR	NUCLEOTIDE_EXCISION_REPAIR		19	0.461473	1.44861	0.0788955	0.475106	1	350	tags=21%, list=2%, signal=21%
HEMATOPOIETIN_INTERFERON_CLASSD200_DOMAIN_CYTOKINE_RECEPTOR_BINDING	HEMATOPOIETIN_INTERFERON_CLASSD200_DOMAIN_CYTOKINE_RECEPTOR_BINDING		24	0.462831	1.44458	0.0255319	0.478733	1	5398	tags=38%, list=30%, signal=53%
CYTOCHROME_C_OXIDASE_ACTIVITY	CYTOCHROME_C_OXIDASE_ACTIVITY		13	0.686687	1.44121	0.141372	0.481002	1	3180	tags=54%, list=18%, signal=65%
MITOCHONDRION	MITOCHONDRION		326	0.399368	1.43674	0.113006	0.485719	1	4315	tags=40%, list=24%, signal=52%
RIBOSOMAL_SUBUNIT	RIBOSOMAL_SUBUNIT		19	0.697698	1.42486	0.129167	0.513135	1	4126	tags=74%, list=23%, signal=95%
RESPONSE_TO_CARBOHYDRATE_STIMULUS	RESPONSE_TO_CARBOHYDRATE_STIMULUS		11	0.544283	1.41844	0.104938	0.52496	1	4290	tags=82%, list=24%, signal=107%
BIOSYNTHETIC_PROCESS	BIOSYNTHETIC_PROCESS		454	0.315893	1.40304	0.0533049	0.564146	1	4349	tags=36%, list=24%, signal=46%
CARBONATE_DEHYDRATASE_ACTIVITY	CARBONATE_DEHYDRATASE_ACTIVITY		13	0.602149	1.3898	0.126949	0.599297	1	100	tags=23%, list=1%, signal=23%
RIBONUCLEOPROTEIN_BINDING	RIBONUCLEOPROTEIN_BINDING		12	0.614109	1.38891	0.152918	0.593729	1	1700	tags=33%, list=9%, signal=37%
GENERAL_RNA_POLYMERASE_II_TRANSCRIPTION_FACTOR_ACTIVITY	GENERAL_RNA_POLYMERASE_II_TRANSCRIPTION_FACTOR_ACTIVITY		31	0.378148	1.38794	0.0836653	0.588783	1	5060	tags=52%, list=28%, signal=72%
CYTOPLASMIC_VESICLE_MEMBRANE	CYTOPLASMIC_VESICLE_MEMBRANE		27	0.407552	1.38578	0.0821918	0.587364	1	3644	tags=44%, list=20%, signal=56%
CYTOPLASMIC_VESICLE_PART	CYTOPLASMIC_VESICLE_PART		27	0.407552	1.38578	0.0821918	0.579091	1	3644	tags=44%, list=20%, signal=56%
MICROBODY	MICROBODY		44	0.395392	1.38163	0.103175	0.584769	1	4594	tags=43%, list=25%, signal=58%
PEROXISOME	PEROXISOME		44	0.395392	1.38163	0.103175	0.576758	1	4594	tags=43%, list=25%, signal=58%
CARBOHYDRATE_KINASE_ACTIVITY	CARBOHYDRATE_KINASE_ACTIVITY		15	0.487886	1.36889	0.107505	0.610015	1	4142	tags=47%, list=23%, signal=61%
TRNA_PROCESSING	TRNA_PROCESSING		10	0.546014	1.3662	0.14425	0.610478	1	1713	tags=40%, list=9%, signal=44%
DNA_DIRECTED_RNA_POLYMERASEII_CORE_COMPLEX	DNA_DIRECTED_RNA_POLYMERASEII_CORE_COMPLEX		12	0.469264	1.35682	0.128049	0.633126	1	4603	tags=58%, list=26%, signal=78%
TRANSFERASE_ACTIVITY_TRANSFERRING_ALKYL_OR_ARYLOTHER_THAN_METHYLGROUPS	TRANSFERASE_ACTIVITY_TRANSFERRING_ALKYL_OR_ARYLOTHER_THAN_METHYLGROUPS		29	0.469567	1.3548	0.146694	0.631761	1	4190	tags=52%, list=23%, signal=67%
VITAMIN_BINDING	VITAMIN_BINDING		12	0.543294	1.35404	0.156313	0.626003	1	4578	tags=50%, list=25%, signal=67%
RESPONSE_TO_TEMPERATURE_STIMULUS	RESPONSE_TO_TEMPERATURE_STIMULUS		16	0.457372	1.34968	0.0981211	0.6325	1	3344	tags=56%, list=19%, signal=69%
GLYCEROPHOSPHOLIPID_BIOSYNTHETIC_PROCESS	GLYCEROPHOSPHOLIPID_BIOSYNTHETIC_PROCESS		28	0.429402	1.34954	0.128514	0.625082	1	3715	tags=32%, list=21%, signal=40%
NUCLEOLAR_PART	NUCLEOLAR_PART		18	0.557628	1.34897	0.206287	0.619152	1	3612	tags=50%, list=20%, signal=62%
RNA_SPLICINGVIA_TRANSESTERIFICATION_REACTIONS	RNA_SPLICINGVIA_TRANSESTERIFICATION_REACTIONS		32	0.40328	1.34667	0.152475	0.61859	1	4620	tags=41%, list=26%, signal=55%
RESPIRATORY_GASEOUS_EXCHANGE	RESPIRATORY_GASEOUS_EXCHANGE		13	0.508618	1.34605	0.14881	0.613221	1	1847	tags=31%, list=10%, signal=34%
MONOOXYGENASE_ACTIVITY	MONOOXYGENASE_ACTIVITY		28	0.426416	1.34525	0.130252	0.608338	1	3824	tags=32%, list=21%, signal=41%
PROTEIN_TARGETING_TO_MITOCHONDRION	PROTEIN_TARGETING_TO_MITOCHONDRION		10	0.584408	1.33295	0.191837	0.63941	1	3142	tags=30%, list=17%, signal=36%
COFACTOR_BIOSYNTHETIC_PROCESS	COFACTOR_BIOSYNTHETIC_PROCESS		21	0.425783	1.32292	0.139165	0.664616	1	5230	tags=52%, list=29%, signal=74%
CELLULAR_RESPONSE_TO_STIMULUS	CELLULAR_RESPONSE_TO_STIMULUS		19	0.412993	1.31851	0.137374	0.671114	1	3344	tags=47%, list=19%, signal=58%
STRUCTURAL_MOLECULE_ACTIVITY	STRUCTURAL_MOLECULE_ACTIVITY		231	0.351156	1.31786	0.160338	0.665691	1	2445	tags=27%, list=14%, signal=31%
OXIDOREDUCTASE_ACTIVITY_ACTING_ON_NADH_OR_NADPH	OXIDOREDUCTASE_ACTIVITY_ACTING_ON_NADH_OR_NADPH		24	0.463838	1.30877	0.208861	0.687169	1	3445	tags=42%, list=19%, signal=51%
OXIDOREDUCTASE_ACTIVITY_GO_0016705	OXIDOREDUCTASE_ACTIVITY_GO_0016705		35	0.35986	1.30715	0.121145	0.685043	1	2759	tags=29%, list=15%, signal=34%
ORGANELLAR_SMALL_RIBOSOMAL_SUBUNIT	ORGANELLAR_SMALL_RIBOSOMAL_SUBUNIT		10	0.700427	1.29848	0.198312	0.706022	1	3683	tags=70%, list=20%, signal=88%
MITOCHONDRIAL_SMALL_RIBOSOMAL_SUBUNIT	MITOCHONDRIAL_SMALL_RIBOSOMAL_SUBUNIT		10	0.700427	1.29848	0.198312	0.698348	1	3683	tags=70%, list=20%, signal=88%
SMALL_RIBOSOMAL_SUBUNIT	SMALL_RIBOSOMAL_SUBUNIT		10	0.700427	1.29848	0.198312	0.690839	1	3683	tags=70%, list=20%, signal=88%
RIBONUCLEOPROTEIN_COMPLEX	RIBONUCLEOPROTEIN_COMPLEX		140	0.392543	1.29626	0.262195	0.690844	1	3941	tags=35%, list=22%, signal=44%
DNA_DIRECTED_RNA_POLYMERASEII_HOLOENZYME	DNA_DIRECTED_RNA_POLYMERASEII_HOLOENZYME		64	0.328942	1.2932	0.160396	0.69347	1	5060	tags=42%, list=28%, signal=58%
OXIDOREDUCTASE_ACTIVITY	OXIDOREDUCTASE_ACTIVITY		282	0.305218	1.28793	0.13913	0.703406	1	4743	tags=34%, list=26%, signal=45%
VESICLE_MEMBRANE	VESICLE_MEMBRANE		29	0.368119	1.28542	0.144033	0.704505	1	3644	tags=41%, list=20%, signal=52%
NITROGEN_COMPOUND_BIOSYNTHETIC_PROCESS	NITROGEN_COMPOUND_BIOSYNTHETIC_PROCESS		24	0.406212	1.28125	0.161943	0.711216	1	3692	tags=42%, list=20%, signal=52%
RNA_POLYMERASE_ACTIVITY	RNA_POLYMERASE_ACTIVITY		16	0.516598	1.27656	0.247934	0.719721	1	2960	tags=38%, list=16%, signal=45%
ELECTRON_CARRIER_ACTIVITY	ELECTRON_CARRIER_ACTIVITY		78	0.378602	1.27329	0.210638	0.723213	1	5366	tags=42%, list=30%, signal=60%
POSITIVE_REGULATION_OF_PEPTIDYL_TYROSINE_PHOSPHORYLATION	POSITIVE_REGULATION_OF_PEPTIDYL_TYROSINE_PHOSPHORYLATION		12	0.477047	1.26759	0.144958	0.734363	1	2469	tags=25%, list=14%, signal=29%
SMOOTH_MUSCLE_CONTRACTION_GO_0006939	SMOOTH_MUSCLE_CONTRACTION_GO_0006939		12	0.477488	1.26564	0.168161	0.733606	1	2470	tags=33%, list=14%, signal=39%
HEME_METABOLIC_PROCESS	HEME_METABOLIC_PROCESS		11	0.460949	1.26507	0.195122	0.728265	1	1953	tags=27%, list=11%, signal=31%
DNA_FRAGMENTATION_DURING_APOPTOSIS	DNA_FRAGMENTATION_DURING_APOPTOSIS		13	0.452922	1.26268	0.160494	0.729103	1	6679	tags=62%, list=37%, signal=98%
AMINE_BIOSYNTHETIC_PROCESS	AMINE_BIOSYNTHETIC_PROCESS		15	0.463437	1.25964	0.194499	0.731862	1	3183	tags=40%, list=18%, signal=49%
PEROXISOME_ORGANIZATION_AND_BIOGENESIS	PEROXISOME_ORGANIZATION_AND_BIOGENESIS		16	0.429528	1.25963	0.17357	0.724997	1	4594	tags=56%, list=25%, signal=75%
SPERMATID_DEVELOPMENT	SPERMATID_DEVELOPMENT		10	0.531081	1.25107	0.202105	0.745873	1	3444	tags=50%, list=19%, signal=62%
NUCLEOLUS	NUCLEOLUS		123	0.31449	1.24932	0.205179	0.744849	1	3883	tags=33%, list=22%, signal=41%
RNA_POLYMERASE_II_TRANSCRIPTION_MEDIATOR_ACTIVITY	RNA_POLYMERASE_II_TRANSCRIPTION_MEDIATOR_ACTIVITY		13	0.427209	1.24904	0.219802	0.738966	1	5060	tags=54%, list=28%, signal=75%
HEME_BIOSYNTHETIC_PROCESS	HEME_BIOSYNTHETIC_PROCESS		10	0.47258	1.24798	0.219008	0.735735	1	1953	tags=30%, list=11%, signal=34%
MEDIATOR_COMPLEX	MEDIATOR_COMPLEX		18	0.424782	1.24542	0.220676	0.737138	1	5397	tags=56%, list=30%, signal=79%
TRNA_METABOLIC_PROCESS	TRNA_METABOLIC_PROCESS		18	0.458476	1.23391	0.231076	0.768138	1	2569	tags=39%, list=14%, signal=45%
DEVELOPMENTAL_GROWTH	DEVELOPMENTAL_GROWTH		11	0.481765	1.23156	0.214583	0.769042	1	310	tags=18%, list=2%, signal=18%
GLIOGENESIS	GLIOGENESIS		11	0.4402	1.22639	0.213592	0.778436	1	3344	tags=55%, list=19%, signal=67%
FUCOSYLTRANSFERASE_ACTIVITY	FUCOSYLTRANSFERASE_ACTIVITY		10	0.516679	1.22533	0.246809	0.77531	1	2158	tags=40%, list=12%, signal=45%
COFACTOR_METABOLIC_PROCESS	COFACTOR_METABOLIC_PROCESS		50	0.346103	1.2219	0.205882	0.780234	1	5356	tags=48%, list=30%, signal=68%
PIGMENT_BIOSYNTHETIC_PROCESS	PIGMENT_BIOSYNTHETIC_PROCESS		17	0.409228	1.21672	0.215139	0.7915	1	1953	tags=29%, list=11%, signal=33%
PIGMENT_METABOLIC_PROCESS	PIGMENT_METABOLIC_PROCESS		18	0.403486	1.21471	0.207243	0.791402	1	1953	tags=28%, list=11%, signal=31%
GENERATION_OF_PRECURSOR_METABOLITES_AND_ENERGY	GENERATION_OF_PRECURSOR_METABOLITES_AND_ENERGY		119	0.289426	1.21214	0.18913	0.792758	1	4549	tags=36%, list=25%, signal=48%
PHOSPHOINOSITIDE_BIOSYNTHETIC_PROCESS	PHOSPHOINOSITIDE_BIOSYNTHETIC_PROCESS		23	0.406818	1.20429	0.269841	0.812508	1	3715	tags=30%, list=21%, signal=38%
LYASE_ACTIVITY	LYASE_ACTIVITY		67	0.301811	1.20034	0.196203	0.818681	1	3374	tags=27%, list=19%, signal=33%
PROTEIN_AMINO_ACID_LIPIDATION	PROTEIN_AMINO_ACID_LIPIDATION		24	0.445096	1.19626	0.28481	0.825257	1	4989	tags=46%, list=28%, signal=63%
NICOTINIC_ACETYLCHOLINE_GATED_RECEPTOR_CHANNEL_COMPLEX	NICOTINIC_ACETYLCHOLINE_GATED_RECEPTOR_CHANNEL_COMPLEX		11	0.454783	1.18927	0.228512	0.842067	1	2344	tags=27%, list=13%, signal=31%
NICOTINIC_ACETYLCHOLINE_ACTIVATED_CATION_SELECTIVE_CHANNEL_ACTIVITY	NICOTINIC_ACETYLCHOLINE_ACTIVATED_CATION_SELECTIVE_CHANNEL_ACTIVITY		11	0.454783	1.18927	0.228512	0.835277	1	2344	tags=27%, list=13%, signal=31%
PEROXISOMAL_PART	PEROXISOMAL_PART		14	0.455952	1.18211	0.281513	0.852304	1	4594	tags=43%, list=25%, signal=57%
MICROBODY_PART	MICROBODY_PART		14	0.455952	1.18211	0.281513	0.845539	1	4594	tags=43%, list=25%, signal=57%
EXTRACELLULAR_LIGAND_GATED_ION_CHANNEL_ACTIVITY	EXTRACELLULAR_LIGAND_GATED_ION_CHANNEL_ACTIVITY		22	0.384213	1.18163	0.202643	0.840388	1	2612	tags=27%, list=14%, signal=32%
EXCITATORY_EXTRACELLULAR_LIGAND_GATED_ION_CHANNEL_ACTIVITY	EXCITATORY_EXTRACELLULAR_LIGAND_GATED_ION_CHANNEL_ACTIVITY		21	0.388518	1.18079	0.213974	0.836592	1	2612	tags=29%, list=14%, signal=33%
3_5_EXONUCLEASE_ACTIVITY	3_5_EXONUCLEASE_ACTIVITY		13	0.419734	1.17776	0.24558	0.839985	1	2466	tags=38%, list=14%, signal=45%
REGULATION_OF_TRANSLATION	REGULATION_OF_TRANSLATION		90	0.286809	1.17655	0.200409	0.837692	1	2993	tags=27%, list=17%, signal=32%
SIGNAL_SEQUENCE_BINDING	SIGNAL_SEQUENCE_BINDING		14	0.509867	1.16134	0.368313	0.881986	1	4338	tags=43%, list=24%, signal=56%
SPECIFIC_RNA_POLYMERASE_II_TRANSCRIPTION_FACTOR_ACTIVITY	SPECIFIC_RNA_POLYMERASE_II_TRANSCRIPTION_FACTOR_ACTIVITY		33	0.331377	1.16118	0.267635	0.875912	1	2240	tags=24%, list=12%, signal=28%
COENZYME_METABOLIC_PROCESS	COENZYME_METABOLIC_PROCESS		36	0.356851	1.15974	0.288703	0.874007	1	4290	tags=42%, list=24%, signal=55%
LIPOPROTEIN_BIOSYNTHETIC_PROCESS	LIPOPROTEIN_BIOSYNTHETIC_PROCESS		26	0.436934	1.15889	0.321663	0.870396	1	4989	tags=46%, list=28%, signal=64%
ORGANELLE_MEMBRANE	ORGANELLE_MEMBRANE		290	0.281952	1.155	0.276859	0.877043	1	3721	tags=28%, list=21%, signal=35%
HORMONE_RECEPTOR_BINDING	HORMONE_RECEPTOR_BINDING		28	0.348269	1.15314	0.284519	0.876873	1	4355	tags=36%, list=24%, signal=47%
ORGANELLE_ENVELOPE	ORGANELLE_ENVELOPE		163	0.308279	1.14495	0.307054	0.898187	1	2680	tags=23%, list=15%, signal=27%
ENVELOPE	ENVELOPE		163	0.308279	1.14495	0.307054	0.891678	1	2680	tags=23%, list=15%, signal=27%
PROTEIN_IMPORT	PROTEIN_IMPORT		57	0.286338	1.14404	0.247012	0.888217	1	4025	tags=33%, list=22%, signal=43%
TRANSITION_METAL_ION_TRANSPORT	TRANSITION_METAL_ION_TRANSPORT		12	0.410684	1.14399	0.294118	0.881999	1	1551	tags=25%, list=9%, signal=27%
ACTIVATION_OF_NF_KAPPAB_TRANSCRIPTION_FACTOR	ACTIVATION_OF_NF_KAPPAB_TRANSCRIPTION_FACTOR		16	0.367244	1.12826	0.281059	0.928428	1	3556	tags=38%, list=20%, signal=47%
NUCLEAR_HORMONE_RECEPTOR_BINDING	NUCLEAR_HORMONE_RECEPTOR_BINDING		27	0.353999	1.12743	0.29979	0.924681	1	4355	tags=37%, list=24%, signal=49%
PHOTORECEPTOR_CELL_MAINTENANCE	PHOTORECEPTOR_CELL_MAINTENANCE		10	0.481071	1.12682	0.329167	0.920275	1	549	tags=20%, list=3%, signal=21%
INOSITOL_OR_PHOSPHATIDYLINOSITOL_PHOSPHATASE_ACTIVITY	INOSITOL_OR_PHOSPHATIDYLINOSITOL_PHOSPHATASE_ACTIVITY		11	0.385629	1.12588	0.286008	0.916994	1	1323	tags=18%, list=7%, signal=20%
GLYCOSAMINOGLYCAN_BINDING	GLYCOSAMINOGLYCAN_BINDING		33	0.3152	1.11438	0.276087	0.949444	1	3252	tags=30%, list=18%, signal=37%
STEROID_HORMONE_RECEPTOR_ACTIVITY	STEROID_HORMONE_RECEPTOR_ACTIVITY		13	0.426799	1.10811	0.37247	0.964483	1	344	tags=15%, list=2%, signal=16%
MALE_GONAD_DEVELOPMENT	MALE_GONAD_DEVELOPMENT		12	0.36879	1.10313	0.307385	0.974822	1	1038	tags=25%, list=6%, signal=27%
EXONUCLEASE_ACTIVITY	EXONUCLEASE_ACTIVITY		19	0.362817	1.10255	0.346154	0.970241	1	2466	tags=32%, list=14%, signal=37%
TRANSITION_METAL_ION_BINDING	TRANSITION_METAL_ION_BINDING		108	0.243617	1.09991	0.259825	0.972879	1	1619	tags=16%, list=9%, signal=17%
MAINTENANCE_OF_PROTEIN_LOCALIZATION	MAINTENANCE_OF_PROTEIN_LOCALIZATION		11	0.385205	1.09729	0.329293	0.975589	1	969	tags=18%, list=5%, signal=19%
CELLULAR_COMPONENT_ASSEMBLY	CELLULAR_COMPONENT_ASSEMBLY		284	0.21182	1.09381	0.249485	0.981317	1	3348	tags=24%, list=19%, signal=29%
PEPTIDYL_TYROSINE_MODIFICATION	PEPTIDYL_TYROSINE_MODIFICATION		28	0.340934	1.09359	0.338205	0.975591	1	5204	tags=43%, list=29%, signal=60%
STEROID_BIOSYNTHETIC_PROCESS	STEROID_BIOSYNTHETIC_PROCESS		23	0.323425	1.08741	0.333333	0.990478	1	2759	tags=30%, list=15%, signal=36%
AROMATIC_COMPOUND_METABOLIC_PROCESS	AROMATIC_COMPOUND_METABOLIC_PROCESS		27	0.338295	1.08662	0.336066	0.986696	1	3702	tags=33%, list=21%, signal=42%
PROTEIN_AMINO_ACID_N_LINKED_GLYCOSYLATION	PROTEIN_AMINO_ACID_N_LINKED_GLYCOSYLATION		30	0.29553	1.08452	0.335404	0.987571	1	4349	tags=27%, list=24%, signal=35%
PEPTIDYL_TYROSINE_PHOSPHORYLATION	PEPTIDYL_TYROSINE_PHOSPHORYLATION		26	0.342733	1.07709	0.36887	1	1	834	tags=15%, list=5%, signal=16%
LIPOPROTEIN_METABOLIC_PROCESS	LIPOPROTEIN_METABOLIC_PROCESS		33	0.359293	1.0754	0.379747	1	1	4989	tags=39%, list=28%, signal=54%
PROTEIN_STABILIZATION	PROTEIN_STABILIZATION		11	0.408965	1.07476	0.377649	1	1	6284	tags=73%, list=35%, signal=112%
DNA_CATABOLIC_PROCESS	DNA_CATABOLIC_PROCESS		23	0.351592	1.07438	0.36701	0.997258	1	2613	tags=22%, list=14%, signal=25%
MITOCHONDRIAL_OUTER_MEMBRANE	MITOCHONDRIAL_OUTER_MEMBRANE		18	0.330316	1.06693	0.363071	1	1	285	tags=11%, list=2%, signal=11%
PHOSPHOLIPID_BIOSYNTHETIC_PROCESS	PHOSPHOLIPID_BIOSYNTHETIC_PROCESS		37	0.308509	1.06448	0.365462	1	1	3715	tags=27%, list=21%, signal=34%
THYROID_HORMONE_RECEPTOR_BINDING	THYROID_HORMONE_RECEPTOR_BINDING		17	0.363468	1.06407	0.385069	1	1	5060	tags=41%, list=28%, signal=57%
PEPTIDYL_AMINO_ACID_MODIFICATION	PEPTIDYL_AMINO_ACID_MODIFICATION		61	0.283318	1.06368	0.38193	1	1	3964	tags=30%, list=22%, signal=38%
TRANSCRIPTION_COFACTOR_ACTIVITY	TRANSCRIPTION_COFACTOR_ACTIVITY		221	0.219543	1.05869	0.331276	1	1	4376	tags=32%, list=24%, signal=42%
REGULATION_OF_INTRACELLULAR_TRANSPORT	REGULATION_OF_INTRACELLULAR_TRANSPORT		23	0.349049	1.05834	0.373494	1	1	1461	tags=22%, list=8%, signal=24%
SECONDARY_METABOLIC_PROCESS	SECONDARY_METABOLIC_PROCESS		26	0.323602	1.05731	0.34433	1	1	3077	tags=31%, list=17%, signal=37%
GOLGI_VESICLE_TRANSPORT	GOLGI_VESICLE_TRANSPORT		46	0.300071	1.0565	0.39243	1	1	2909	tags=28%, list=16%, signal=34%
BILE_ACID_METABOLIC_PROCESS	BILE_ACID_METABOLIC_PROCESS		11	0.412989	1.05506	0.423868	1	1	2759	tags=36%, list=15%, signal=43%
OXIDOREDUCTASE_ACTIVITY_ACTING_ON_PEROXIDE_AS_ACCEPTOR	OXIDOREDUCTASE_ACTIVITY_ACTING_ON_PEROXIDE_AS_ACCEPTOR		12	0.358011	1.05281	0.407002	1	1	1532	tags=17%, list=8%, signal=18%
POLYSACCHARIDE_BINDING	POLYSACCHARIDE_BINDING		35	0.299773	1.05192	0.363636	1	1	3252	tags=29%, list=18%, signal=35%
TRICARBOXYLIC_ACID_CYCLE_INTERMEDIATE_METABOLIC_PROCESS	TRICARBOXYLIC_ACID_CYCLE_INTERMEDIATE_METABOLIC_PROCESS		11	0.409839	1.04769	0.396226	1	1	6343	tags=64%, list=35%, signal=98%
SPERMATID_DIFFERENTIATION	SPERMATID_DIFFERENTIATION		11	0.412029	1.04359	0.407563	1	1	3444	tags=45%, list=19%, signal=56%
METALLOEXOPEPTIDASE_ACTIVITY	METALLOEXOPEPTIDASE_ACTIVITY		12	0.39982	1.04164	0.397149	1	1	4056	tags=33%, list=22%, signal=43%
REGULATION_OF_ACTION_POTENTIAL	REGULATION_OF_ACTION_POTENTIAL		17	0.393701	1.0414	0.397149	1	1	4144	tags=41%, list=23%, signal=53%
ECTODERM_DEVELOPMENT	ECTODERM_DEVELOPMENT		76	0.274935	1.03453	0.37694	1	1	3621	tags=25%, list=20%, signal=31%
PROTEIN_AMINO_ACID_ADP_RIBOSYLATION	PROTEIN_AMINO_ACID_ADP_RIBOSYLATION		10	0.374556	1.03279	0.412632	1	1	3	tags=10%, list=0%, signal=10%
COLLAGEN_BINDING	COLLAGEN_BINDING		13	0.442948	1.03196	0.417373	1	1	449	tags=15%, list=2%, signal=16%
LIPID_BIOSYNTHETIC_PROCESS	LIPID_BIOSYNTHETIC_PROCESS		92	0.248385	1.03025	0.396552	1	1	4798	tags=34%, list=27%, signal=46%
CHAPERONE_BINDING	CHAPERONE_BINDING		12	0.442324	1.02815	0.454167	1	1	2707	tags=42%, list=15%, signal=49%
PHOSPHATASE_REGULATOR_ACTIVITY	PHOSPHATASE_REGULATOR_ACTIVITY		24	0.275572	1.02773	0.422701	1	1	3687	tags=29%, list=20%, signal=37%
DRUG_BINDING	DRUG_BINDING		15	0.355909	1.02301	0.436105	1	1	3224	tags=33%, list=18%, signal=41%
OXIDOREDUCTASE_ACTIVITY_GO_0016616	OXIDOREDUCTASE_ACTIVITY_GO_0016616		56	0.301198	1.02068	0.415984	1	1	4579	tags=36%, list=25%, signal=48%
RESPONSE_TO_HORMONE_STIMULUS	RESPONSE_TO_HORMONE_STIMULUS		30	0.281759	1.01942	0.454361	1	1	4583	tags=40%, list=25%, signal=54%
PEPTIDE_BINDING	PEPTIDE_BINDING		82	0.267203	1.01901	0.43469	1	1	3958	tags=28%, list=22%, signal=36%
SMALL_NUCLEAR_RIBONUCLEOPROTEIN_COMPLEX	SMALL_NUCLEAR_RIBONUCLEOPROTEIN_COMPLEX		22	0.379614	1.01862	0.447581	1	1	3527	tags=32%, list=20%, signal=40%
FEMALE_PREGNANCY	FEMALE_PREGNANCY		45	0.277882	1.01718	0.40795	1	1	3986	tags=33%, list=22%, signal=43%
MACROMOLECULAR_COMPLEX_ASSEMBLY	MACROMOLECULAR_COMPLEX_ASSEMBLY		267	0.199984	1.01666	0.414286	1	1	3530	tags=24%, list=20%, signal=29%
SPLICEOSOME	SPLICEOSOME		50	0.321277	1.01197	0.459245	1	1	3738	tags=26%, list=21%, signal=33%
MAINTENANCE_OF_CELLULAR_LOCALIZATION	MAINTENANCE_OF_CELLULAR_LOCALIZATION		10	0.360016	1.01178	0.455285	1	1	969	tags=20%, list=5%, signal=21%
RNA_POLYMERASE_II_TRANSCRIPTION_FACTOR_ACTIVITY	RNA_POLYMERASE_II_TRANSCRIPTION_FACTOR_ACTIVITY		177	0.221667	1.01161	0.432836	1	1	2366	tags=20%, list=13%, signal=23%
ORGANELLE_OUTER_MEMBRANE	ORGANELLE_OUTER_MEMBRANE		24	0.286714	1.00996	0.455852	1	1	5719	tags=42%, list=32%, signal=61%
EMBRYO_IMPLANTATION	EMBRYO_IMPLANTATION		11	0.421152	1.00567	0.451546	1	1	3986	tags=36%, list=22%, signal=47%
SULFUR_METABOLIC_PROCESS	SULFUR_METABOLIC_PROCESS		33	0.29991	1.00018	0.431683	1	1	1698	tags=24%, list=9%, signal=27%
NEGATIVE_REGULATION_OF_TRANSPORT	NEGATIVE_REGULATION_OF_TRANSPORT		18	0.356382	0.998139	0.463312	1	1	1061	tags=22%, list=6%, signal=24%
REGULATION_OF_CELLULAR_PROTEIN_METABOLIC_PROCESS	REGULATION_OF_CELLULAR_PROTEIN_METABOLIC_PROCESS		158	0.220748	0.996655	0.453159	1	1	2026	tags=16%, list=11%, signal=18%
PHOSPHOLIPASE_C_ACTIVITY	PHOSPHOLIPASE_C_ACTIVITY		15	0.367117	0.995345	0.442478	1	1	1847	tags=27%, list=10%, signal=30%
GLUCOSE_METABOLIC_PROCESS	GLUCOSE_METABOLIC_PROCESS		27	0.322728	0.994527	0.438017	1	1	3695	tags=37%, list=20%, signal=47%
CARBOHYDRATE_BINDING	CARBOHYDRATE_BINDING		70	0.260073	0.989481	0.465066	1	1	3252	tags=24%, list=18%, signal=30%
INDUCTION_OF_APOPTOSIS_BY_EXTRACELLULAR_SIGNALS	INDUCTION_OF_APOPTOSIS_BY_EXTRACELLULAR_SIGNALS		25	0.311293	0.984793	0.483539	1	1	3671	tags=36%, list=20%, signal=45%
NF_KAPPAB_BINDING	NF_KAPPAB_BINDING		11	0.37396	0.980549	0.464567	1	1	3433	tags=45%, list=19%, signal=56%
HYDROGEN_ION_TRANSMEMBRANE_TRANSPORTER_ACTIVITY	HYDROGEN_ION_TRANSMEMBRANE_TRANSPORTER_ACTIVITY		27	0.361553	0.978488	0.473904	1	1	3315	tags=37%, list=18%, signal=45%
ZINC_ION_BINDING	ZINC_ION_BINDING		87	0.225489	0.976481	0.473904	1	1	1619	tags=15%, list=9%, signal=16%
GOLGI_ASSOCIATED_VESICLE	GOLGI_ASSOCIATED_VESICLE		27	0.302063	0.976418	0.514677	1	1	2789	tags=30%, list=15%, signal=35%
INTRAMOLECULAR_OXIDOREDUCTASE_ACTIVITY	INTRAMOLECULAR_OXIDOREDUCTASE_ACTIVITY		19	0.325641	0.972581	0.488372	1	1	3609	tags=32%, list=20%, signal=39%
ANTI_APOPTOSIS	ANTI_APOPTOSIS		108	0.228228	0.971671	0.49359	1	1	1413	tags=13%, list=8%, signal=14%
COFACTOR_BINDING	COFACTOR_BINDING		22	0.328476	0.97095	0.503006	1	1	5691	tags=55%, list=32%, signal=80%
RESPONSE_TO_ORGANIC_SUBSTANCE	RESPONSE_TO_ORGANIC_SUBSTANCE		29	0.266707	0.968774	0.490722	1	1	4290	tags=48%, list=24%, signal=63%
POSITIVE_REGULATION_OF_PROTEIN_MODIFICATION_PROCESS	POSITIVE_REGULATION_OF_PROTEIN_MODIFICATION_PROCESS		28	0.285432	0.966645	0.533058	1	1	2469	tags=18%, list=14%, signal=21%
ENDODEOXYRIBONUCLEASE_ACTIVITY	ENDODEOXYRIBONUCLEASE_ACTIVITY		11	0.367217	0.962716	0.505814	1	1	809	tags=18%, list=4%, signal=19%
COFACTOR_TRANSPORT	COFACTOR_TRANSPORT		11	0.379246	0.961835	0.501023	1	1	32	tags=9%, list=0%, signal=9%
PROTEIN_MATURATION	PROTEIN_MATURATION		10	0.393726	0.957993	0.507216	1	1	29	tags=10%, list=0%, signal=10%
COATED_VESICLE	COATED_VESICLE		45	0.233069	0.956883	0.512922	1	1	2798	tags=24%, list=16%, signal=29%
FATTY_ACID_BIOSYNTHETIC_PROCESS	FATTY_ACID_BIOSYNTHETIC_PROCESS		13	0.356097	0.956218	0.535948	1	1	1938	tags=23%, list=11%, signal=26%
SMALL_CONJUGATING_PROTEIN_BINDING	SMALL_CONJUGATING_PROTEIN_BINDING		11	0.333065	0.952009	0.510121	1	1	3739	tags=36%, list=21%, signal=46%
LYSOSOMAL_TRANSPORT	LYSOSOMAL_TRANSPORT		10	0.362399	0.950924	0.511247	1	1	2281	tags=30%, list=13%, signal=34%
TRANSCRIPTION_FACTOR_BINDING	TRANSCRIPTION_FACTOR_BINDING		296	0.198529	0.950064	0.525316	1	1	4380	tags=32%, list=24%, signal=41%
MONOCARBOXYLIC_ACID_METABOLIC_PROCESS	MONOCARBOXYLIC_ACID_METABOLIC_PROCESS		85	0.218127	0.948475	0.540305	1	1	3128	tags=22%, list=17%, signal=27%
NUCLEASE_ACTIVITY	NUCLEASE_ACTIVITY		54	0.247045	0.943622	0.517454	1	1	2466	tags=19%, list=14%, signal=21%
RNA_PROCESSING	RNA_PROCESSING		165	0.233342	0.942947	0.514451	1	1	2928	tags=19%, list=16%, signal=23%
ENDONUCLEASE_ACTIVITY	ENDONUCLEASE_ACTIVITY		25	0.332465	0.942464	0.515151	1	1	809	tags=16%, list=4%, signal=17%
MEMBRANE_LIPID_BIOSYNTHETIC_PROCESS	MEMBRANE_LIPID_BIOSYNTHETIC_PROCESS		45	0.247333	0.942288	0.52988	1	1	3715	tags=24%, list=21%, signal=31%
ALCOHOL_METABOLIC_PROCESS	ALCOHOL_METABOLIC_PROCESS		85	0.236253	0.941822	0.539916	1	1	3852	tags=29%, list=21%, signal=37%
MONOSACCHARIDE_BINDING	MONOSACCHARIDE_BINDING		11	0.35976	0.941817	0.496957	1	1	5109	tags=45%, list=28%, signal=63%
BETA_TUBULIN_BINDING	BETA_TUBULIN_BINDING		10	0.392209	0.937434	0.552419	1	1	102	tags=10%, list=1%, signal=10%
SULFUR_COMPOUND_BIOSYNTHETIC_PROCESS	SULFUR_COMPOUND_BIOSYNTHETIC_PROCESS		17	0.314366	0.93599	0.536145	1	1	1442	tags=24%, list=8%, signal=26%
REGULATION_OF_BLOOD_PRESSURE	REGULATION_OF_BLOOD_PRESSURE		22	0.288375	0.932488	0.552339	1	1	1642	tags=23%, list=9%, signal=25%
PROTEIN_IMPORT_INTO_NUCLEUS_TRANSLOCATION	PROTEIN_IMPORT_INTO_NUCLEUS_TRANSLOCATION		10	0.373072	0.931931	0.546939	1	1	4776	tags=50%, list=26%, signal=68%
STRUCTURAL_CONSTITUENT_OF_CYTOSKELETON	STRUCTURAL_CONSTITUENT_OF_CYTOSKELETON		55	0.236629	0.929809	0.598194	1	1	1453	tags=16%, list=8%, signal=18%
EPITHELIAL_CELL_DIFFERENTIATION	EPITHELIAL_CELL_DIFFERENTIATION		10	0.377721	0.928591	0.542406	1	1	2643	tags=40%, list=15%, signal=47%
REGULATION_OF_NUCLEOCYTOPLASMIC_TRANSPORT	REGULATION_OF_NUCLEOCYTOPLASMIC_TRANSPORT		20	0.320993	0.926596	0.517172	1	1	1461	tags=20%, list=8%, signal=22%
REGULATION_OF_JAK_STAT_CASCADE	REGULATION_OF_JAK_STAT_CASCADE		11	0.331536	0.924026	0.585202	1	1	2469	tags=27%, list=14%, signal=32%
VACUOLAR_TRANSPORT	VACUOLAR_TRANSPORT		13	0.323496	0.9229	0.552	1	1	2281	tags=23%, list=13%, signal=26%
REGULATION_OF_PROTEIN_METABOLIC_PROCESS	REGULATION_OF_PROTEIN_METABOLIC_PROCESS		168	0.203719	0.922294	0.593258	1	1	2026	tags=15%, list=11%, signal=17%
OUTER_MEMBRANE	OUTER_MEMBRANE		25	0.257568	0.922294	0.60587	1	1	1357	tags=12%, list=8%, signal=13%
ANTIOXIDANT_ACTIVITY	ANTIOXIDANT_ACTIVITY		17	0.273226	0.920026	0.611814	1	1	1532	tags=12%, list=8%, signal=13%
ORGANELLE_LUMEN	ORGANELLE_LUMEN		442	0.202133	0.919564	0.569138	1	1	4620	tags=33%, list=26%, signal=43%
MEMBRANE_ENCLOSED_LUMEN	MEMBRANE_ENCLOSED_LUMEN		442	0.202133	0.919564	0.569138	1	1	4620	tags=33%, list=26%, signal=43%
METHYLTRANSFERASE_ACTIVITY	METHYLTRANSFERASE_ACTIVITY		36	0.262421	0.919477	0.553191	1	1	2530	tags=19%, list=14%, signal=23%
PHOSPHOINOSITIDE_METABOLIC_PROCESS	PHOSPHOINOSITIDE_METABOLIC_PROCESS		30	0.260207	0.918772	0.571138	1	1	3715	tags=23%, list=21%, signal=29%
OXIDOREDUCTASE_ACTIVITY_ACTING_ON_CH_OH_GROUP_OF_DONORS	OXIDOREDUCTASE_ACTIVITY_ACTING_ON_CH_OH_GROUP_OF_DONORS		62	0.261268	0.918	0.583333	1	1	4579	tags=34%, list=25%, signal=45%
NEGATIVE_REGULATION_OF_SECRETION	NEGATIVE_REGULATION_OF_SECRETION		13	0.33758	0.915703	0.587738	1	1	4691	tags=38%, list=26%, signal=52%
ACETYLCHOLINE_BINDING	ACETYLCHOLINE_BINDING		17	0.311164	0.913605	0.605603	1	1	2344	tags=24%, list=13%, signal=27%
GLYCOPROTEIN_BIOSYNTHETIC_PROCESS	GLYCOPROTEIN_BIOSYNTHETIC_PROCESS		73	0.209391	0.906746	0.678647	1	1	4349	tags=27%, list=24%, signal=36%
LATE_ENDOSOME	LATE_ENDOSOME		12	0.317399	0.904903	0.581967	1	1	3135	tags=25%, list=17%, signal=30%
LIGAND_DEPENDENT_NUCLEAR_RECEPTOR_ACTIVITY	LIGAND_DEPENDENT_NUCLEAR_RECEPTOR_ACTIVITY		24	0.292895	0.900693	0.581109	1	1	3143	tags=25%, list=17%, signal=30%
RHYTHMIC_PROCESS	RHYTHMIC_PROCESS		26	0.257747	0.898482	0.622407	1	1	3986	tags=31%, list=22%, signal=39%
DEOXYRIBONUCLEASE_ACTIVITY	DEOXYRIBONUCLEASE_ACTIVITY		21	0.260015	0.898161	0.618217	1	1	2418	tags=19%, list=13%, signal=22%
HETEROCYCLE_METABOLIC_PROCESS	HETEROCYCLE_METABOLIC_PROCESS		26	0.262438	0.89811	0.612069	1	1	5366	tags=42%, list=30%, signal=60%
NUCLEOTIDYLTRANSFERASE_ACTIVITY	NUCLEOTIDYLTRANSFERASE_ACTIVITY		47	0.268188	0.896011	0.563126	1	1	3550	tags=28%, list=20%, signal=34%
REGULATION_OF_MUSCLE_CONTRACTION	REGULATION_OF_MUSCLE_CONTRACTION		19	0.313324	0.894869	0.603004	1	1	2470	tags=32%, list=14%, signal=37%
S_ADENOSYLMETHIONINE_DEPENDENT_METHYLTRANSFERASE_ACTIVITY	S_ADENOSYLMETHIONINE_DEPENDENT_METHYLTRANSFERASE_ACTIVITY		23	0.247487	0.894162	0.649378	1	1	2530	tags=17%, list=14%, signal=20%
CARBOHYDRATE_BIOSYNTHETIC_PROCESS	CARBOHYDRATE_BIOSYNTHETIC_PROCESS		48	0.238768	0.893396	0.668016	1	1	4071	tags=31%, list=23%, signal=40%
COENZYME_BIOSYNTHETIC_PROCESS	COENZYME_BIOSYNTHETIC_PROCESS		10	0.40006	0.892185	0.592	1	1	5075	tags=50%, list=28%, signal=70%
EPIDERMIS_DEVELOPMENT	EPIDERMIS_DEVELOPMENT		67	0.23953	0.890549	0.654945	1	1	3621	tags=24%, list=20%, signal=30%
MACROMOLECULAR_COMPLEX	MACROMOLECULAR_COMPLEX		922	0.190347	0.888998	0.591753	1	1	3559	tags=22%, list=20%, signal=26%
REGULATION_OF_PROTEIN_IMPORT_INTO_NUCLEUS	REGULATION_OF_PROTEIN_IMPORT_INTO_NUCLEUS		14	0.348145	0.888551	0.589322	1	1	969	tags=21%, list=5%, signal=23%
TRANSFERASE_ACTIVITY_TRANSFERRING_ONE_CARBON_GROUPS	TRANSFERASE_ACTIVITY_TRANSFERRING_ONE_CARBON_GROUPS		37	0.25071	0.885514	0.619658	1	1	2530	tags=19%, list=14%, signal=22%
RESPONSE_TO_CHEMICAL_STIMULUS	RESPONSE_TO_CHEMICAL_STIMULUS		298	0.190387	0.880795	0.731868	1	1	4417	tags=29%, list=24%, signal=38%
HEART_DEVELOPMENT	HEART_DEVELOPMENT		36	0.259406	0.879821	0.661258	1	1	4144	tags=33%, list=23%, signal=43%
TRANSCRIPTION_COACTIVATOR_ACTIVITY	TRANSCRIPTION_COACTIVATOR_ACTIVITY		120	0.188635	0.87671	0.726531	1	1	4609	tags=30%, list=26%, signal=40%
REPRODUCTIVE_PROCESS	REPRODUCTIVE_PROCESS		148	0.190552	0.87644	0.780911	1	1	3986	tags=28%, list=22%, signal=36%
PROTEASE_INHIBITOR_ACTIVITY	PROTEASE_INHIBITOR_ACTIVITY		39	0.2742	0.873949	0.644068	1	1	1072	tags=15%, list=6%, signal=16%
GROWTH_FACTOR_ACTIVITY	GROWTH_FACTOR_ACTIVITY		54	0.231964	0.866279	0.741722	1	1	3804	tags=28%, list=21%, signal=35%
CYTOKINE_ACTIVITY	CYTOKINE_ACTIVITY		104	0.242172	0.866188	0.647059	1	1	3279	tags=24%, list=18%, signal=29%
VITAMIN_TRANSPORT	VITAMIN_TRANSPORT		13	0.317597	0.865299	0.628631	1	1	32	tags=8%, list=0%, signal=8%
INDUCTION_OF_APOPTOSIS_BY_INTRACELLULAR_SIGNALS	INDUCTION_OF_APOPTOSIS_BY_INTRACELLULAR_SIGNALS		24	0.269555	0.864726	0.661224	1	1	4081	tags=33%, list=23%, signal=43%
SPLICEOSOME_ASSEMBLY	SPLICEOSOME_ASSEMBLY		19	0.289325	0.863439	0.621514	1	1	4337	tags=32%, list=24%, signal=42%
SECRETORY_PATHWAY	SECRETORY_PATHWAY		80	0.203371	0.863048	0.707627	1	1	3191	tags=24%, list=18%, signal=29%
NEGATIVE_REGULATION_OF_APOPTOSIS	NEGATIVE_REGULATION_OF_APOPTOSIS		139	0.196782	0.861376	0.695378	1	1	1413	tags=12%, list=8%, signal=12%
FATTY_ACID_BETA_OXIDATION	FATTY_ACID_BETA_OXIDATION		11	0.365403	0.8606	0.647177	1	1	212	tags=18%, list=1%, signal=18%
RESPONSE_TO_NUTRIENT	RESPONSE_TO_NUTRIENT		17	0.308471	0.860524	0.644211	1	1	2245	tags=35%, list=12%, signal=40%
REGULATION_OF_I_KAPPAB_KINASE_NF_KAPPAB_CASCADE	REGULATION_OF_I_KAPPAB_KINASE_NF_KAPPAB_CASCADE		90	0.224653	0.859417	0.639918	1	1	4928	tags=32%, list=27%, signal=44%
GENE_SILENCING	GENE_SILENCING		10	0.306764	0.858857	0.68323	1	1	3	tags=10%, list=0%, signal=10%
POSITIVE_REGULATION_OF_DNA_BINDING	POSITIVE_REGULATION_OF_DNA_BINDING		22	0.252265	0.855503	0.709474	1	1	3592	tags=32%, list=20%, signal=40%
CELL_SURFACE	CELL_SURFACE		75	0.213344	0.854731	0.722458	1	1	4799	tags=29%, list=27%, signal=40%
LEUKOCYTE_MIGRATION	LEUKOCYTE_MIGRATION		15	0.330793	0.850138	0.629237	1	1	3861	tags=40%, list=21%, signal=51%
GOLGI_STACK	GOLGI_STACK		12	0.281006	0.850086	0.728175	1	1	3713	tags=33%, list=21%, signal=42%
POSITIVE_REGULATION_OF_CYTOKINE_PRODUCTION	POSITIVE_REGULATION_OF_CYTOKINE_PRODUCTION		15	0.310124	0.847757	0.666667	1	1	1229	tags=20%, list=7%, signal=21%
POSITIVE_REGULATION_OF_PROTEIN_AMINO_ACID_PHOSPHORYLATION	POSITIVE_REGULATION_OF_PROTEIN_AMINO_ACID_PHOSPHORYLATION		19	0.276235	0.847714	0.721414	1	1	2469	tags=16%, list=14%, signal=18%
U12_DEPENDENT_SPLICEOSOME	U12_DEPENDENT_SPLICEOSOME		11	0.315093	0.847504	0.676923	1	1	2513	tags=18%, list=14%, signal=21%
AMINO_ACID_DERIVATIVE_BIOSYNTHETIC_PROCESS	AMINO_ACID_DERIVATIVE_BIOSYNTHETIC_PROCESS		10	0.341636	0.842034	0.682105	1	1	2367	tags=30%, list=13%, signal=35%
TRANSFERASE_ACTIVITY_TRANSFERRING_GLYCOSYL_GROUPS	TRANSFERASE_ACTIVITY_TRANSFERRING_GLYCOSYL_GROUPS		109	0.197012	0.841504	0.794549	1	1	2480	tags=17%, list=14%, signal=19%
NEGATIVE_REGULATION_OF_PROGRAMMED_CELL_DEATH	NEGATIVE_REGULATION_OF_PROGRAMMED_CELL_DEATH		140	0.19457	0.841384	0.746331	1	1	1413	tags=11%, list=8%, signal=12%
RESPONSE_TO_EXTRACELLULAR_STIMULUS	RESPONSE_TO_EXTRACELLULAR_STIMULUS		33	0.261451	0.840614	0.671579	1	1	2245	tags=27%, list=12%, signal=31%
FATTY_ACID_OXIDATION	FATTY_ACID_OXIDATION		18	0.305633	0.839451	0.637081	1	1	2925	tags=28%, list=16%, signal=33%
REGULATION_OF_HOMEOSTATIC_PROCESS	REGULATION_OF_HOMEOSTATIC_PROCESS		12	0.290377	0.8372	0.68866	1	1	1983	tags=17%, list=11%, signal=19%
G2_M_TRANSITION_OF_MITOTIC_CELL_CYCLE	G2_M_TRANSITION_OF_MITOTIC_CELL_CYCLE		13	0.31414	0.835593	0.678261	1	1	3056	tags=31%, list=17%, signal=37%
CELLULAR_PROTEIN_COMPLEX_ASSEMBLY	CELLULAR_PROTEIN_COMPLEX_ASSEMBLY		32	0.246226	0.835581	0.685885	1	1	1878	tags=16%, list=10%, signal=17%
PROTEASOME_COMPLEX	PROTEASOME_COMPLEX		23	0.343684	0.835313	0.613546	1	1	1481	tags=17%, list=8%, signal=19%
ISOMERASE_ACTIVITY	ISOMERASE_ACTIVITY		34	0.241264	0.833277	0.692464	1	1	5182	tags=41%, list=29%, signal=58%
MITOCHONDRION_ORGANIZATION_AND_BIOGENESIS	MITOCHONDRION_ORGANIZATION_AND_BIOGENESIS		46	0.275651	0.8314	0.63617	1	1	3488	tags=24%, list=19%, signal=30%
POSITIVE_REGULATION_OF_CELL_PROLIFERATION	POSITIVE_REGULATION_OF_CELL_PROLIFERATION		143	0.211814	0.82891	0.744541	1	1	3232	tags=22%, list=18%, signal=27%
POSITIVE_REGULATION_OF_I_KAPPAB_KINASE_NF_KAPPAB_CASCADE	POSITIVE_REGULATION_OF_I_KAPPAB_KINASE_NF_KAPPAB_CASCADE		84	0.220078	0.828574	0.69375	1	1	4928	tags=32%, list=27%, signal=44%
POSITIVE_REGULATION_OF_BINDING	POSITIVE_REGULATION_OF_BINDING		24	0.235301	0.823238	0.760331	1	1	3592	tags=29%, list=20%, signal=36%
PROTEIN_FOLDING	PROTEIN_FOLDING		57	0.269351	0.823171	0.659751	1	1	2802	tags=25%, list=16%, signal=29%
PROTEOGLYCAN_BIOSYNTHETIC_PROCESS	PROTEOGLYCAN_BIOSYNTHETIC_PROCESS		14	0.291536	0.82031	0.71627	1	1	1442	tags=21%, list=8%, signal=23%
PHOSPHOLIPASE_ACTIVITY	PHOSPHOLIPASE_ACTIVITY		41	0.242936	0.819583	0.758475	1	1	2166	tags=17%, list=12%, signal=19%
CYTOSOL	CYTOSOL		196	0.166855	0.81903	0.891892	1	1	3739	tags=21%, list=21%, signal=26%
PERIPHERAL_NERVOUS_SYSTEM_DEVELOPMENT	PERIPHERAL_NERVOUS_SYSTEM_DEVELOPMENT		12	0.32842	0.816862	0.731809	1	1	1898	tags=25%, list=11%, signal=28%
INOSITOL_OR_PHOSPHATIDYLINOSITOL_PHOSPHODIESTERASE_ACTIVITY	INOSITOL_OR_PHOSPHATIDYLINOSITOL_PHOSPHODIESTERASE_ACTIVITY		13	0.316824	0.815705	0.718954	1	1	1847	tags=23%, list=10%, signal=26%
AMINE_BINDING	AMINE_BINDING		23	0.251186	0.815482	0.787234	1	1	2612	tags=22%, list=14%, signal=25%
INTRACELLULAR_TRANSPORT	INTRACELLULAR_TRANSPORT		270	0.173545	0.81399	0.80198	1	1	3662	tags=21%, list=20%, signal=26%
NUCLEAR_IMPORT	NUCLEAR_IMPORT		46	0.221857	0.811172	0.797571	1	1	4025	tags=28%, list=22%, signal=36%
RIBONUCLEASE_ACTIVITY	RIBONUCLEASE_ACTIVITY		25	0.275604	0.808268	0.676471	1	1	4554	tags=32%, list=25%, signal=43%
VACUOLAR_MEMBRANE	VACUOLAR_MEMBRANE		10	0.318522	0.804083	0.752621	1	1	1698	tags=20%, list=9%, signal=22%
PHOSPHORIC_DIESTER_HYDROLASE_ACTIVITY	PHOSPHORIC_DIESTER_HYDROLASE_ACTIVITY		40	0.220463	0.804071	0.812918	1	1	900	tags=13%, list=5%, signal=13%
COENZYME_BINDING	COENZYME_BINDING		16	0.283346	0.803586	0.717054	1	1	6126	tags=56%, list=34%, signal=85%
MONOVALENT_INORGANIC_CATION_TRANSMEMBRANE_TRANSPORTER_ACTIVITY	MONOVALENT_INORGANIC_CATION_TRANSMEMBRANE_TRANSPORTER_ACTIVITY		34	0.275156	0.798961	0.695932	1	1	1886	tags=24%, list=10%, signal=26%
FATTY_ACID_METABOLIC_PROCESS	FATTY_ACID_METABOLIC_PROCESS		60	0.201892	0.79865	0.793926	1	1	2925	tags=18%, list=16%, signal=22%
CYTOSOLIC_PART	CYTOSOLIC_PART		21	0.25528	0.798067	0.783898	1	1	2363	tags=19%, list=13%, signal=22%
AMINO_ACID_TRANSPORT	AMINO_ACID_TRANSPORT		25	0.25522	0.79124	0.728195	1	1	6277	tags=48%, list=35%, signal=74%
NEUROPEPTIDE_BINDING	NEUROPEPTIDE_BINDING		22	0.249633	0.789764	0.854945	1	1	4982	tags=41%, list=28%, signal=56%
REGULATION_OF_PROTEIN_AMINO_ACID_PHOSPHORYLATION	REGULATION_OF_PROTEIN_AMINO_ACID_PHOSPHORYLATION		29	0.237101	0.789156	0.822785	1	1	834	tags=10%, list=5%, signal=11%
REGULATION_OF_PROTEIN_STABILITY	REGULATION_OF_PROTEIN_STABILITY		19	0.245456	0.788911	0.783133	1	1	6284	tags=63%, list=35%, signal=97%
PROTEIN_COMPLEX	PROTEIN_COMPLEX		794	0.164795	0.786814	0.821429	1	1	3530	tags=21%, list=20%, signal=25%
AGING	AGING		12	0.302783	0.786756	0.749491	1	1	3064	tags=33%, list=17%, signal=40%
OXIDOREDUCTASE_ACTIVITY_ACTING_ON_THE_CH_NH_GROUP_OF_DONORS	OXIDOREDUCTASE_ACTIVITY_ACTING_ON_THE_CH_NH_GROUP_OF_DONORS		10	0.306088	0.777728	0.7463	1	1	6099	tags=60%, list=34%, signal=91%
GLYCEROPHOSPHOLIPID_METABOLIC_PROCESS	GLYCEROPHOSPHOLIPID_METABOLIC_PROCESS		43	0.192008	0.775521	0.862069	1	1	1517	tags=12%, list=8%, signal=13%
PROTEIN_TARGETING	PROTEIN_TARGETING		104	0.185898	0.773862	0.83501	1	1	3662	tags=23%, list=20%, signal=29%
CELLULAR_LIPID_CATABOLIC_PROCESS	CELLULAR_LIPID_CATABOLIC_PROCESS		34	0.224894	0.769714	0.814516	1	1	3182	tags=24%, list=18%, signal=29%
RNA_HELICASE_ACTIVITY	RNA_HELICASE_ACTIVITY		21	0.296852	0.769479	0.721881	1	1	937	tags=14%, list=5%, signal=15%
POSITIVE_REGULATION_OF_TRANSCRIPTION_FACTOR_ACTIVITY	POSITIVE_REGULATION_OF_TRANSCRIPTION_FACTOR_ACTIVITY		21	0.229903	0.765674	0.838641	1	1	3556	tags=29%, list=20%, signal=36%
STEROID_METABOLIC_PROCESS	STEROID_METABOLIC_PROCESS		68	0.194782	0.764145	0.887064	1	1	2925	tags=21%, list=16%, signal=24%
NUCLEOBASENUCLEOSIDE_AND_NUCLEOTIDE_METABOLIC_PROCESS	NUCLEOBASENUCLEOSIDE_AND_NUCLEOTIDE_METABOLIC_PROCESS		52	0.221426	0.763452	0.780242	1	1	2161	tags=19%, list=12%, signal=22%
PROTEIN_TRANSPORT	PROTEIN_TRANSPORT		149	0.176783	0.762524	0.866397	1	1	3662	tags=22%, list=20%, signal=28%
SENSORY_PERCEPTION_OF_TASTE	SENSORY_PERCEPTION_OF_TASTE		10	0.311953	0.760817	0.802548	1	1	2226	tags=30%, list=12%, signal=34%
ER_GOLGI_INTERMEDIATE_COMPARTMENT	ER_GOLGI_INTERMEDIATE_COMPARTMENT		23	0.277367	0.759426	0.706499	1	1	1029	tags=13%, list=6%, signal=14%
UBIQUITIN_BINDING	UBIQUITIN_BINDING		10	0.283982	0.754627	0.775967	1	1	3739	tags=30%, list=21%, signal=38%
SECRETION_BY_CELL	SECRETION_BY_CELL		110	0.173565	0.754347	0.906977	1	1	2982	tags=19%, list=17%, signal=23%
NUCLEOBASENUCLEOSIDENUCLEOTIDE_KINASE_ACTIVITY	NUCLEOBASENUCLEOSIDENUCLEOTIDE_KINASE_ACTIVITY		24	0.240946	0.75164	0.788235	1	1	2161	tags=21%, list=12%, signal=24%
THIOLESTER_HYDROLASE_ACTIVITY	THIOLESTER_HYDROLASE_ACTIVITY		16	0.252605	0.749596	0.79596	1	1	3110	tags=25%, list=17%, signal=30%
CENTROSOME_ORGANIZATION_AND_BIOGENESIS	CENTROSOME_ORGANIZATION_AND_BIOGENESIS		14	0.250119	0.74687	0.810916	1	1	4199	tags=29%, list=23%, signal=37%
RNA_EXPORT_FROM_NUCLEUS	RNA_EXPORT_FROM_NUCLEUS		19	0.243201	0.745765	0.766932	1	1	2600	tags=21%, list=14%, signal=25%
SUGAR_BINDING	SUGAR_BINDING		33	0.240698	0.744815	0.791139	1	1	480	tags=9%, list=3%, signal=9%
LAMELLIPODIUM	LAMELLIPODIUM		25	0.22773	0.743563	0.832335	1	1	269	tags=8%, list=1%, signal=8%
REGULATION_OF_PEPTIDYL_TYROSINE_PHOSPHORYLATION	REGULATION_OF_PEPTIDYL_TYROSINE_PHOSPHORYLATION		17	0.264143	0.74284	0.838298	1	1	2469	tags=18%, list=14%, signal=20%
RESPONSE_TO_NUTRIENT_LEVELS	RESPONSE_TO_NUTRIENT_LEVELS		29	0.237825	0.742457	0.855011	1	1	4296	tags=41%, list=24%, signal=54%
PHOSPHOLIPASE_A2_ACTIVITY	PHOSPHOLIPASE_A2_ACTIVITY		12	0.287977	0.74082	0.812632	1	1	3455	tags=33%, list=19%, signal=41%
CELLULAR_CARBOHYDRATE_METABOLIC_PROCESS	CELLULAR_CARBOHYDRATE_METABOLIC_PROCESS		122	0.179351	0.73998	0.887029	1	1	4142	tags=28%, list=23%, signal=36%
PATTERN_BINDING	PATTERN_BINDING		44	0.208201	0.735981	0.874459	1	1	3883	tags=30%, list=22%, signal=38%
HYDROLASE_ACTIVITY_HYDROLYZING_N_GLYCOSYL_COMPOUNDS	HYDROLASE_ACTIVITY_HYDROLYZING_N_GLYCOSYL_COMPOUNDS		10	0.286959	0.735546	0.78629	1	1	6793	tags=70%, list=38%, signal=112%
APOPTOTIC_NUCLEAR_CHANGES	APOPTOTIC_NUCLEAR_CHANGES		18	0.252205	0.73463	0.835443	1	1	3518	tags=28%, list=19%, signal=34%
LIPASE_ACTIVITY	LIPASE_ACTIVITY		48	0.209874	0.733209	0.906054	1	1	2166	tags=15%, list=12%, signal=17%
ENDOPLASMIC_RETICULUM_MEMBRANE	ENDOPLASMIC_RETICULUM_MEMBRANE		82	0.208658	0.732322	0.849485	1	1	3715	tags=24%, list=21%, signal=31%
COFACTOR_TRANSPORTER_ACTIVITY	COFACTOR_TRANSPORTER_ACTIVITY		10	0.271754	0.729085	0.831014	1	1	2301	tags=20%, list=13%, signal=23%
RNA_SPLICING	RNA_SPLICING		87	0.200335	0.728651	0.756972	1	1	3738	tags=24%, list=21%, signal=30%
REGULATION_OF_PROTEIN_MODIFICATION_PROCESS	REGULATION_OF_PROTEIN_MODIFICATION_PROCESS		43	0.19231	0.72753	0.922246	1	1	834	tags=9%, list=5%, signal=10%
CARBOHYDRATE_METABOLIC_PROCESS	CARBOHYDRATE_METABOLIC_PROCESS		176	0.167375	0.727436	0.955752	1	1	4198	tags=28%, list=23%, signal=36%
PROTEIN_IMPORT_INTO_NUCLEUS	PROTEIN_IMPORT_INTO_NUCLEUS		44	0.201042	0.72086	0.886869	1	1	4025	tags=27%, list=22%, signal=35%
REGULATION_OF_PROTEIN_SECRETION	REGULATION_OF_PROTEIN_SECRETION		21	0.256485	0.720492	0.855292	1	1	5593	tags=48%, list=31%, signal=69%
NEUROTRANSMITTER_BINDING	NEUROTRANSMITTER_BINDING		52	0.196432	0.719267	0.95614	1	1	4388	tags=29%, list=24%, signal=38%
GTP_BINDING	GTP_BINDING		42	0.194457	0.716933	0.87169	1	1	3236	tags=19%, list=18%, signal=23%
SULFOTRANSFERASE_ACTIVITY	SULFOTRANSFERASE_ACTIVITY		27	0.234454	0.715664	0.848233	1	1	4541	tags=37%, list=25%, signal=49%
PEPTIDE_RECEPTOR_ACTIVITY	PEPTIDE_RECEPTOR_ACTIVITY		52	0.200629	0.71044	0.911828	1	1	3958	tags=27%, list=22%, signal=34%
METALLOPEPTIDASE_ACTIVITY	METALLOPEPTIDASE_ACTIVITY		49	0.187959	0.710201	0.929336	1	1	4813	tags=33%, list=27%, signal=44%
GLYCOPROTEIN_METABOLIC_PROCESS	GLYCOPROTEIN_METABOLIC_PROCESS		89	0.15801	0.707906	0.961456	1	1	4515	tags=24%, list=25%, signal=31%
PHOSPHOTRANSFERASE_ACTIVITY_PHOSPHATE_GROUP_AS_ACCEPTOR	PHOSPHOTRANSFERASE_ACTIVITY_PHOSPHATE_GROUP_AS_ACCEPTOR		17	0.243677	0.707903	0.828629	1	1	4489	tags=35%, list=25%, signal=47%
APICAL_JUNCTION_COMPLEX	APICAL_JUNCTION_COMPLEX		32	0.198116	0.707832	0.940695	1	1	5385	tags=44%, list=30%, signal=62%
APICOLATERAL_PLASMA_MEMBRANE	APICOLATERAL_PLASMA_MEMBRANE		32	0.198116	0.707832	0.940695	1	1	5385	tags=44%, list=30%, signal=62%
ESTABLISHMENT_OF_PROTEIN_LOCALIZATION	ESTABLISHMENT_OF_PROTEIN_LOCALIZATION		180	0.156574	0.706776	0.960663	1	1	3662	tags=20%, list=20%, signal=25%
VACUOLAR_PART	VACUOLAR_PART		12	0.259592	0.705711	0.879592	1	1	1698	tags=17%, list=9%, signal=18%
HEPARIN_BINDING	HEPARIN_BINDING		22	0.212267	0.70346	0.895299	1	1	4339	tags=32%, list=24%, signal=42%
PURINE_RIBONUCLEOTIDE_METABOLIC_PROCESS	PURINE_RIBONUCLEOTIDE_METABOLIC_PROCESS		10	0.283204	0.702064	0.828402	1	1	1698	tags=20%, list=9%, signal=22%
GUANYL_NUCLEOTIDE_BINDING	GUANYL_NUCLEOTIDE_BINDING		43	0.190633	0.701066	0.888656	1	1	3236	tags=19%, list=18%, signal=23%
LIPID_CATABOLIC_PROCESS	LIPID_CATABOLIC_PROCESS		37	0.204382	0.700717	0.916667	1	1	3182	tags=22%, list=18%, signal=26%
INTRACELLULAR_PROTEIN_TRANSPORT	INTRACELLULAR_PROTEIN_TRANSPORT		138	0.163485	0.700608	0.919192	1	1	3662	tags=22%, list=20%, signal=27%
WOUND_HEALING	WOUND_HEALING		52	0.206864	0.699906	0.855346	1	1	4776	tags=31%, list=26%, signal=42%
MITOCHONDRIAL_TRANSPORT	MITOCHONDRIAL_TRANSPORT		20	0.258345	0.699632	0.817048	1	1	3142	tags=20%, list=17%, signal=24%
NUCLEAR_TRANSPORT	NUCLEAR_TRANSPORT		83	0.175789	0.697339	0.903288	1	1	4025	tags=24%, list=22%, signal=31%
UNFOLDED_PROTEIN_BINDING	UNFOLDED_PROTEIN_BINDING		40	0.219658	0.693889	0.823045	1	1	4870	tags=35%, list=27%, signal=48%
I_KAPPAB_KINASE_NF_KAPPAB_CASCADE	I_KAPPAB_KINASE_NF_KAPPAB_CASCADE		110	0.180197	0.692722	0.8826	1	1	4805	tags=30%, list=27%, signal=41%
ENDONUCLEASE_ACTIVITY_GO_0016893	ENDONUCLEASE_ACTIVITY_GO_0016893		11	0.304953	0.691775	0.762195	1	1	803	tags=18%, list=4%, signal=19%
TRANSFERASE_ACTIVITY_TRANSFERRING_HEXOSYL_GROUPS	TRANSFERASE_ACTIVITY_TRANSFERRING_HEXOSYL_GROUPS		79	0.178093	0.690581	0.971015	1	1	4305	tags=25%, list=24%, signal=33%
ARYLSULFATASE_ACTIVITY	ARYLSULFATASE_ACTIVITY		12	0.277872	0.688507	0.854582	1	1	4197	tags=33%, list=23%, signal=43%
NEUROPEPTIDE_RECEPTOR_ACTIVITY	NEUROPEPTIDE_RECEPTOR_ACTIVITY		21	0.22089	0.688423	0.948052	1	1	4982	tags=38%, list=28%, signal=53%
REGULATION_OF_BINDING	REGULATION_OF_BINDING		54	0.179973	0.687881	0.914938	1	1	4739	tags=31%, list=26%, signal=43%
PROTEIN_LOCALIZATION	PROTEIN_LOCALIZATION		203	0.146203	0.686962	0.983573	1	1	3662	tags=19%, list=20%, signal=23%
REGULATION_OF_CELL_CELL_ADHESION	REGULATION_OF_CELL_CELL_ADHESION		10	0.254076	0.683155	0.853955	1	1	5578	tags=50%, list=31%, signal=72%
NEGATIVE_REGULATION_OF_CELLULAR_BIOSYNTHETIC_PROCESS	NEGATIVE_REGULATION_OF_CELLULAR_BIOSYNTHETIC_PROCESS		29	0.200816	0.680926	0.951477	1	1	4235	tags=34%, list=23%, signal=45%
RESPONSE_TO_WOUNDING	RESPONSE_TO_WOUNDING		179	0.187421	0.680101	0.880342	1	1	2605	tags=17%, list=14%, signal=20%
SENSORY_PERCEPTION	SENSORY_PERCEPTION		185	0.151867	0.679395	0.993348	1	1	5442	tags=33%, list=30%, signal=47%
MACROMOLECULE_LOCALIZATION	MACROMOLECULE_LOCALIZATION		223	0.144702	0.678982	0.971193	1	1	3662	tags=19%, list=20%, signal=23%
ENDORIBONUCLEASE_ACTIVITY	ENDORIBONUCLEASE_ACTIVITY		13	0.290889	0.677328	0.775967	1	1	803	tags=15%, list=4%, signal=16%
ATP_DEPENDENT_RNA_HELICASE_ACTIVITY	ATP_DEPENDENT_RNA_HELICASE_ACTIVITY		15	0.269453	0.676106	0.808642	1	1	2711	tags=20%, list=15%, signal=24%
REGULATION_OF_TRANSCRIPTION_FACTOR_ACTIVITY	REGULATION_OF_TRANSCRIPTION_FACTOR_ACTIVITY		37	0.182884	0.67596	0.925373	1	1	3064	tags=22%, list=17%, signal=26%
NUCLEAR_ENVELOPE_ENDOPLASMIC_RETICULUM_NETWORK	NUCLEAR_ENVELOPE_ENDOPLASMIC_RETICULUM_NETWORK		91	0.186037	0.67348	0.908714	1	1	3715	tags=23%, list=21%, signal=29%
REGULATION_OF_DNA_BINDING	REGULATION_OF_DNA_BINDING		43	0.184302	0.673441	0.926931	1	1	3592	tags=26%, list=20%, signal=32%
MULTI_ORGANISM_PROCESS	MULTI_ORGANISM_PROCESS		149	0.164394	0.672277	0.969697	1	1	4025	tags=26%, list=22%, signal=33%
NUCLEAR_SPECK	NUCLEAR_SPECK		10	0.25444	0.671736	0.873684	1	1	4620	tags=40%, list=26%, signal=54%
RUFFLE	RUFFLE		31	0.187499	0.670728	0.928	1	1	1991	tags=16%, list=11%, signal=18%
LOCOMOTORY_BEHAVIOR	LOCOMOTORY_BEHAVIOR		94	0.201397	0.670643	0.906522	1	1	2624	tags=19%, list=15%, signal=22%
DNA_DAMAGE_CHECKPOINT	DNA_DAMAGE_CHECKPOINT		19	0.226935	0.668391	0.836032	1	1	4081	tags=37%, list=23%, signal=48%
ENZYME_INHIBITOR_ACTIVITY	ENZYME_INHIBITOR_ACTIVITY		115	0.173094	0.666369	0.944681	1	1	4365	tags=27%, list=24%, signal=35%
POSITIVE_REGULATION_OF_PHOSPHORYLATION	POSITIVE_REGULATION_OF_PHOSPHORYLATION		25	0.220999	0.665623	0.907407	1	1	5280	tags=28%, list=29%, signal=40%
NEURON_APOPTOSIS	NEURON_APOPTOSIS		17	0.212383	0.665505	0.914286	1	1	2367	tags=18%, list=13%, signal=20%
NUCLEOCYTOPLASMIC_TRANSPORT	NUCLEOCYTOPLASMIC_TRANSPORT		82	0.16697	0.661961	0.928016	1	1	4025	tags=23%, list=22%, signal=30%
NEGATIVE_REGULATION_OF_BIOSYNTHETIC_PROCESS	NEGATIVE_REGULATION_OF_BIOSYNTHETIC_PROCESS		30	0.194289	0.661057	0.964059	1	1	4235	tags=33%, list=23%, signal=43%
RECEPTOR_MEDIATED_ENDOCYTOSIS	RECEPTOR_MEDIATED_ENDOCYTOSIS		32	0.196508	0.660796	0.935551	1	1	4388	tags=28%, list=24%, signal=37%
HORMONE_ACTIVITY	HORMONE_ACTIVITY		43	0.202982	0.660663	0.969298	1	1	2073	tags=19%, list=11%, signal=21%
RESPONSE_TO_VIRUS	RESPONSE_TO_VIRUS		46	0.19662	0.657072	0.925926	1	1	3657	tags=28%, list=20%, signal=35%
GLUCOSE_CATABOLIC_PROCESS	GLUCOSE_CATABOLIC_PROCESS		11	0.284952	0.656778	0.858351	1	1	3472	tags=36%, list=19%, signal=45%
ANDROGEN_RECEPTOR_SIGNALING_PATHWAY	ANDROGEN_RECEPTOR_SIGNALING_PATHWAY		11	0.242736	0.651172	0.88668	1	1	5060	tags=45%, list=28%, signal=63%
MICROTUBULE_ORGANIZING_CENTER_ORGANIZATION_AND_BIOGENESIS	MICROTUBULE_ORGANIZING_CENTER_ORGANIZATION_AND_BIOGENESIS		15	0.219184	0.64729	0.902153	1	1	102	tags=7%, list=1%, signal=7%
MAINTENANCE_OF_LOCALIZATION	MAINTENANCE_OF_LOCALIZATION		20	0.203528	0.645941	0.93038	1	1	5802	tags=40%, list=32%, signal=59%
MRNA_PROCESSING_GO_0006397	MRNA_PROCESSING_GO_0006397		69	0.176918	0.637647	0.842413	1	1	3527	tags=20%, list=20%, signal=25%
POSITIVE_REGULATION_OF_SIGNAL_TRANSDUCTION	POSITIVE_REGULATION_OF_SIGNAL_TRANSDUCTION		121	0.159776	0.637592	0.961066	1	1	4676	tags=27%, list=26%, signal=37%
JAK_STAT_CASCADE	JAK_STAT_CASCADE		30	0.196028	0.637384	0.936214	1	1	6375	tags=50%, list=35%, signal=77%
ENDOPLASMIC_RETICULUM_PART	ENDOPLASMIC_RETICULUM_PART		92	0.180761	0.63476	0.927536	1	1	3715	tags=23%, list=21%, signal=29%
INFLAMMATORY_RESPONSE	INFLAMMATORY_RESPONSE		120	0.185394	0.633579	0.912951	1	1	2605	tags=18%, list=14%, signal=20%
RNA_POLYMERASE_II_TRANSCRIPTION_FACTOR_ACTIVITYENHANCER_BINDING	RNA_POLYMERASE_II_TRANSCRIPTION_FACTOR_ACTIVITYENHANCER_BINDING		14	0.220811	0.629685	0.931689	1	1	4747	tags=43%, list=26%, signal=58%
ELECTRON_TRANSPORT_GO_0006118	ELECTRON_TRANSPORT_GO_0006118		50	0.169172	0.629368	0.963636	1	1	6397	tags=46%, list=35%, signal=71%
BIOPOLYMER_BIOSYNTHETIC_PROCESS	BIOPOLYMER_BIOSYNTHETIC_PROCESS		14	0.206368	0.625744	0.9375	1	1	4071	tags=29%, list=23%, signal=37%
ICOSANOID_METABOLIC_PROCESS	ICOSANOID_METABOLIC_PROCESS		16	0.242674	0.623264	0.900862	1	1	1938	tags=13%, list=11%, signal=14%
NUCLEAR_PORE	NUCLEAR_PORE		31	0.214763	0.612837	0.850505	1	1	1821	tags=13%, list=10%, signal=14%
NUCLEAR_ORGANIZATION_AND_BIOGENESIS	NUCLEAR_ORGANIZATION_AND_BIOGENESIS		29	0.173766	0.611458	0.977505	1	1	5619	tags=38%, list=31%, signal=55%
ANGIOGENESIS	ANGIOGENESIS		46	0.178211	0.610888	0.96888	1	1	4405	tags=33%, list=24%, signal=43%
NEGATIVE_REGULATION_OF_CELL_ADHESION	NEGATIVE_REGULATION_OF_CELL_ADHESION		16	0.209131	0.602894	0.953092	1	1	14272	tags=100%, list=79%, signal=478%
INTERACTION_WITH_HOST	INTERACTION_WITH_HOST		16	0.193523	0.599522	0.951983	1	1	3546	tags=25%, list=20%, signal=31%
EXCRETION	EXCRETION		35	0.184037	0.596862	0.968085	1	1	204	tags=6%, list=1%, signal=6%
INTERCELLULAR_JUNCTION_ASSEMBLY_AND_MAINTENANCE	INTERCELLULAR_JUNCTION_ASSEMBLY_AND_MAINTENANCE		12	0.23987	0.596589	0.929897	1	1	4416	tags=42%, list=24%, signal=55%
NEUROPEPTIDE_SIGNALING_PATHWAY	NEUROPEPTIDE_SIGNALING_PATHWAY		14	0.222033	0.594214	0.937759	1	1	2612	tags=21%, list=14%, signal=25%
REGULATION_OF_PHOSPHORYLATION	REGULATION_OF_PHOSPHORYLATION		47	0.164473	0.593851	0.991543	1	1	2469	tags=15%, list=14%, signal=17%
POSITIVE_REGULATION_OF_PHOSPHATE_METABOLIC_PROCESS	POSITIVE_REGULATION_OF_PHOSPHATE_METABOLIC_PROCESS		27	0.195206	0.593685	0.970526	1	1	834	tags=7%, list=5%, signal=8%
RNA_DEPENDENT_ATPASE_ACTIVITY	RNA_DEPENDENT_ATPASE_ACTIVITY		16	0.239033	0.593374	0.89613	1	1	937	tags=13%, list=5%, signal=13%
STEROID_DEHYDROGENASE_ACTIVITY	STEROID_DEHYDROGENASE_ACTIVITY		10	0.25614	0.587616	0.927536	1	1	502	tags=10%, list=3%, signal=10%
POSITIVE_REGULATION_OF_TRANSCRIPTION_FROM_RNA_POLYMERASE_II_PROMOTER	POSITIVE_REGULATION_OF_TRANSCRIPTION_FROM_RNA_POLYMERASE_II_PROMOTER		64	0.152575	0.581815	0.985567	1	1	5060	tags=33%, list=28%, signal=45%
PROTEIN_TARGETING_TO_MEMBRANE	PROTEIN_TARGETING_TO_MEMBRANE		12	0.249465	0.580885	0.893145	1	1	377	tags=8%, list=2%, signal=9%
OXYGEN_BINDING	OXYGEN_BINDING		20	0.204234	0.570218	0.961864	1	1	5228	tags=40%, list=29%, signal=56%
SEROTONIN_RECEPTOR_ACTIVITY	SEROTONIN_RECEPTOR_ACTIVITY		11	0.230784	0.569146	0.966387	1	1	4266	tags=36%, list=24%, signal=48%
N_METHYLTRANSFERASE_ACTIVITY	N_METHYLTRANSFERASE_ACTIVITY		13	0.18132	0.567562	0.983471	1	1	5572	tags=38%, list=31%, signal=56%
ANATOMICAL_STRUCTURE_FORMATION	ANATOMICAL_STRUCTURE_FORMATION		53	0.159515	0.564626	0.98583	1	1	5424	tags=40%, list=30%, signal=56%
STEROL_BINDING	STEROL_BINDING		11	0.218279	0.561762	0.969072	1	1	14106	tags=100%, list=78%, signal=458%
PROTEIN_SECRETION	PROTEIN_SECRETION		30	0.178915	0.556052	0.99384	1	1	5593	tags=37%, list=31%, signal=53%
MITOTIC_CELL_CYCLE_CHECKPOINT	MITOTIC_CELL_CYCLE_CHECKPOINT		21	0.204184	0.552537	0.91841	1	1	4081	tags=29%, list=23%, signal=37%
ENDOTHELIAL_CELL_PROLIFERATION	ENDOTHELIAL_CELL_PROLIFERATION		11	0.216286	0.549787	0.983573	1	1	3883	tags=27%, list=22%, signal=35%
LEUKOCYTE_CHEMOTAXIS	LEUKOCYTE_CHEMOTAXIS		12	0.238776	0.547467	0.967146	1	1	3861	tags=33%, list=21%, signal=42%
NEGATIVE_REGULATION_OF_DNA_BINDING	NEGATIVE_REGULATION_OF_DNA_BINDING		17	0.187235	0.545436	0.978903	1	1	3162	tags=24%, list=18%, signal=29%
SMALL_CONJUGATING_PROTEIN_SPECIFIC_PROTEASE_ACTIVITY	SMALL_CONJUGATING_PROTEIN_SPECIFIC_PROTEASE_ACTIVITY		10	0.210115	0.541096	0.973577	1	1	14253	tags=100%, list=79%, signal=476%
PORE_COMPLEX	PORE_COMPLEX		36	0.174646	0.540506	0.936255	1	1	1821	tags=11%, list=10%, signal=12%
INTERCELLULAR_JUNCTION_ASSEMBLY	INTERCELLULAR_JUNCTION_ASSEMBLY		10	0.228035	0.540075	0.955645	1	1	4416	tags=40%, list=24%, signal=53%
STEROID_BINDING	STEROID_BINDING		18	0.18491	0.537435	0.983193	1	1	14709	tags=100%, list=82%, signal=541%
TYROSINE_PHOSPHORYLATION_OF_STAT_PROTEIN	TYROSINE_PHOSPHORYLATION_OF_STAT_PROTEIN		12	0.201725	0.524508	0.982833	1	1	5204	tags=42%, list=29%, signal=59%
RESPONSE_TO_XENOBIOTIC_STIMULUS	RESPONSE_TO_XENOBIOTIC_STIMULUS		10	0.240938	0.518294	0.991361	1	1	5016	tags=40%, list=28%, signal=55%
NEGATIVE_REGULATION_OF_BINDING	NEGATIVE_REGULATION_OF_BINDING		18	0.170944	0.511679	0.985417	1	1	3162	tags=22%, list=18%, signal=27%
CYTOPLASM_ORGANIZATION_AND_BIOGENESIS	CYTOPLASM_ORGANIZATION_AND_BIOGENESIS		14	0.187054	0.509884	0.989775	1	1	4416	tags=36%, list=24%, signal=47%
ALDO_KETO_REDUCTASE_ACTIVITY	ALDO_KETO_REDUCTASE_ACTIVITY		11	0.226169	0.508484	0.961864	1	1	3685	tags=27%, list=20%, signal=34%
N_ACETYLGLUCOSAMINE_METABOLIC_PROCESS	N_ACETYLGLUCOSAMINE_METABOLIC_PROCESS		12	0.197662	0.502914	0.974948	1	1	5439	tags=42%, list=30%, signal=60%
GLUCOSAMINE_METABOLIC_PROCESS	GLUCOSAMINE_METABOLIC_PROCESS		13	0.185781	0.489452	0.977551	1	1	3320	tags=23%, list=18%, signal=28%
POSITIVE_REGULATION_OF_DEFENSE_RESPONSE	POSITIVE_REGULATION_OF_DEFENSE_RESPONSE		10	0.195808	0.485667	0.984649	1	1	14511	tags=100%, list=80%, signal=511%
NEUROPEPTIDE_HORMONE_ACTIVITY	NEUROPEPTIDE_HORMONE_ACTIVITY		11	0.193174	0.484064	0.997912	1	1	3573	tags=27%, list=20%, signal=34%
NEGATIVE_REGULATION_OF_CYTOSKELETON_ORGANIZATION_AND_BIOGENESIS	NEGATIVE_REGULATION_OF_CYTOSKELETON_ORGANIZATION_AND_BIOGENESIS		11	0.171863	0.470984	1	1	1	5721	tags=45%, list=32%, signal=67%
NUCLEOTIDE_SUGAR_METABOLIC_PROCESS	NUCLEOTIDE_SUGAR_METABOLIC_PROCESS		10	0.196029	0.458238	0.988024	1	1	14507	tags=100%, list=80%, signal=510%
KERATINOCYTE_DIFFERENTIATION	KERATINOCYTE_DIFFERENTIATION		15	0.159252	0.436847	0.995876	1	1	15171	tags=100%, list=84%, signal=628%
MONOCARBOXYLIC_ACID_TRANSMEMBRANE_TRANSPORTER_ACTIVITY	MONOCARBOXYLIC_ACID_TRANSMEMBRANE_TRANSPORTER_ACTIVITY		11	0.16875	0.415492	1	1	1	5396	tags=36%, list=30%, signal=52%
CORNIFIED_ENVELOPE	CORNIFIED_ENVELOPE		12	0.159226	0.410683	1	0.999877	1	15171	tags=100%, list=84%, signal=628%
ENDOSOME_TRANSPORT	ENDOSOME_TRANSPORT		23	0.109863	0.342547	1	0.999713	1	651	tags=4%, list=4%, signal=5%

## Sheet: Toronto_GO_mutDDX3_enriched
NAME	GS<br> follow link to MSigDB	GS DETAILS	SIZE	ES	NES	NOM p-val	FDR q-val	FWER p-val	RANK AT MAX	LEADING EDGE
VOLTAGE_GATED_CALCIUM_CHANNEL_ACTIVITY	VOLTAGE_GATED_CALCIUM_CHANNEL_ACTIVITY	Details ...	18	-0.66435	-1.75007	0.0135135	1	0.805	3210	tags=61%, list=18%, signal=74%
CHROMATIN_REMODELING_COMPLEX	CHROMATIN_REMODELING_COMPLEX	Details ...	17	-0.602598	-1.70295	0.00608519	1	0.902	2757	tags=47%, list=15%, signal=55%
PHAGOCYTOSIS	PHAGOCYTOSIS	Details ...	17	-0.649791	-1.69349	0.00576923	1	0.918	3746	tags=59%, list=21%, signal=74%
NUCLEOSOME_ASSEMBLY	NUCLEOSOME_ASSEMBLY	Details ...	10	-0.672215	-1.68465	0.00961539	1	0.937	887	tags=40%, list=5%, signal=42%
TISSUE_REMODELING	TISSUE_REMODELING	Details ...	29	-0.58461	-1.68193	0.00968992	1	0.942	2421	tags=31%, list=13%, signal=36%
PROTEIN_OLIGOMERIZATION	PROTEIN_OLIGOMERIZATION	Details ...	36	-0.498961	-1.66917	0.00776699	1	0.959	3876	tags=39%, list=21%, signal=49%
TELOMERIC_DNA_BINDING	TELOMERIC_DNA_BINDING	Details ...	10	-0.613638	-1.65653	0.00584795	1	0.969	1790	tags=50%, list=10%, signal=55%
GLUTAMATE_SIGNALING_PATHWAY	GLUTAMATE_SIGNALING_PATHWAY	Details ...	17	-0.632054	-1.63773	0.0155642	1	0.983	3136	tags=53%, list=17%, signal=64%
VOLTAGE_GATED_CATION_CHANNEL_ACTIVITY	VOLTAGE_GATED_CATION_CHANNEL_ACTIVITY	Details ...	65	-0.484866	-1.62723	0.0167598	1	0.987	3210	tags=40%, list=18%, signal=48%
PERINUCLEAR_REGION_OF_CYTOPLASM	PERINUCLEAR_REGION_OF_CYTOPLASM	Details ...	52	-0.43649	-1.61316	0.019685	1	0.994	5612	tags=44%, list=31%, signal=64%
CALCIUM_CHANNEL_ACTIVITY	CALCIUM_CHANNEL_ACTIVITY	Details ...	33	-0.514226	-1.5994	0.0174081	1	0.995	3210	tags=42%, list=18%, signal=52%
BONE_REMODELING	BONE_REMODELING	Details ...	28	-0.55508	-1.59742	0.0211538	1	0.995	2421	tags=29%, list=13%, signal=33%
MAP_KINASE_ACTIVITY	MAP_KINASE_ACTIVITY	Details ...	12	-0.641361	-1.58561	0.0421687	1	0.995	2746	tags=50%, list=15%, signal=59%
VOLTAGE_GATED_CALCIUM_CHANNEL_COMPLEX	VOLTAGE_GATED_CALCIUM_CHANNEL_COMPLEX	Details ...	15	-0.614512	-1.57914	0.0382409	1	0.996	3210	tags=53%, list=18%, signal=65%
GLUTAMATE_RECEPTOR_ACTIVITY	GLUTAMATE_RECEPTOR_ACTIVITY	Details ...	19	-0.600139	-1.57475	0.0269231	1	0.996	3136	tags=42%, list=17%, signal=51%
SMAD_BINDING	SMAD_BINDING	Details ...	12	-0.530888	-1.57112	0.0232558	1	0.996	4452	tags=58%, list=25%, signal=77%
RHO_GUANYL_NUCLEOTIDE_EXCHANGE_FACTOR_ACTIVITY	RHO_GUANYL_NUCLEOTIDE_EXCHANGE_FACTOR_ACTIVITY	Details ...	12	-0.677797	-1.54884	0.0403226	1	1	4387	tags=58%, list=24%, signal=77%
SECRETORY_GRANULE	SECRETORY_GRANULE	Details ...	18	-0.525894	-1.54872	0.0269231	1	1	2636	tags=39%, list=15%, signal=45%
VOLTAGE_GATED_CHANNEL_ACTIVITY	VOLTAGE_GATED_CHANNEL_ACTIVITY	Details ...	72	-0.463143	-1.53364	0.0357143	1	1	3210	tags=38%, list=18%, signal=45%
INTERFERON_GAMMA_PRODUCTION	INTERFERON_GAMMA_PRODUCTION	Details ...	13	-0.604492	-1.51711	0.071291	1	1	5133	tags=69%, list=28%, signal=97%
ADP_BINDING	ADP_BINDING		11	-0.628475	-1.51636	0.0443548	1	1	5182	tags=82%, list=29%, signal=115%
POSITIVE_REGULATION_OF_JNK_ACTIVITY	POSITIVE_REGULATION_OF_JNK_ACTIVITY		15	-0.578921	-1.50575	0.0545455	1	1	6323	tags=87%, list=35%, signal=133%
SOLUTE_SODIUM_SYMPORTER_ACTIVITY	SOLUTE_SODIUM_SYMPORTER_ACTIVITY		13	-0.574059	-1.50114	0.0371094	1	1	3971	tags=46%, list=22%, signal=59%
ACTIVATION_OF_JNK_ACTIVITY	ACTIVATION_OF_JNK_ACTIVITY		13	-0.58003	-1.48974	0.0544355	1	1	6188	tags=85%, list=34%, signal=129%
PYRIMIDINE_NUCLEOTIDE_METABOLIC_PROCESS	PYRIMIDINE_NUCLEOTIDE_METABOLIC_PROCESS		10	-0.594754	-1.4897	0.0809717	1	1	2986	tags=50%, list=17%, signal=60%
LYSOSOME_ORGANIZATION_AND_BIOGENESIS	LYSOSOME_ORGANIZATION_AND_BIOGENESIS		10	-0.646059	-1.48564	0.068	1	1	3182	tags=50%, list=18%, signal=61%
INSULIN_LIKE_GROWTH_FACTOR_RECEPTOR_BINDING	INSULIN_LIKE_GROWTH_FACTOR_RECEPTOR_BINDING		10	-0.65231	-1.48179	0.0807087	1	1	5145	tags=70%, list=29%, signal=98%
KINASE_ACTIVATOR_ACTIVITY	KINASE_ACTIVATOR_ACTIVITY		10	-0.606463	-1.47314	0.0811881	1	1	1799	tags=30%, list=10%, signal=33%
POSITIVE_REGULATION_OF_CELL_ADHESION	POSITIVE_REGULATION_OF_CELL_ADHESION		12	-0.550831	-1.4691	0.0481481	1	1	6159	tags=75%, list=34%, signal=114%
INTERFERON_GAMMA_BIOSYNTHETIC_PROCESS	INTERFERON_GAMMA_BIOSYNTHETIC_PROCESS		11	-0.606755	-1.45959	0.106796	1	1	3533	tags=55%, list=20%, signal=68%
SYMPORTER_ACTIVITY	SYMPORTER_ACTIVITY		31	-0.440638	-1.45879	0.0398482	1	1	4023	tags=48%, list=22%, signal=62%
PHOSPHOPROTEIN_PHOSPHATASE_ACTIVITY	PHOSPHOPROTEIN_PHOSPHATASE_ACTIVITY		80	-0.360649	-1.45718	0.0306513	1	1	4268	tags=40%, list=24%, signal=52%
VOLTAGE_GATED_SODIUM_CHANNEL_ACTIVITY	VOLTAGE_GATED_SODIUM_CHANNEL_ACTIVITY		10	-0.5665	-1.45423	0.0664137	1	1	2886	tags=50%, list=16%, signal=59%
EPIDERMAL_GROWTH_FACTOR_RECEPTOR_SIGNALING_PATHWAY	EPIDERMAL_GROWTH_FACTOR_RECEPTOR_SIGNALING_PATHWAY		22	-0.470963	-1.44203	0.0779468	1	1	6137	tags=64%, list=34%, signal=96%
ATP_BINDING	ATP_BINDING		147	-0.361234	-1.44083	0.040404	1	1	4450	tags=39%, list=25%, signal=51%
PROTEIN_HETERODIMERIZATION_ACTIVITY	PROTEIN_HETERODIMERIZATION_ACTIVITY		72	-0.372352	-1.43926	0.0581395	1	1	4805	tags=39%, list=27%, signal=53%
REGULATION_OF_CHROMOSOME_ORGANIZATION_AND_BIOGENESIS	REGULATION_OF_CHROMOSOME_ORGANIZATION_AND_BIOGENESIS		10	-0.583064	-1.43813	0.0946746	1	1	2197	tags=60%, list=12%, signal=68%
KINASE_ACTIVITY	KINASE_ACTIVITY		356	-0.333158	-1.43803	0.0299401	1	1	4421	tags=35%, list=25%, signal=46%
ACTIN_FILAMENT	ACTIN_FILAMENT		17	-0.532531	-1.43553	0.0907258	1	1	1732	tags=29%, list=10%, signal=33%
PROTEIN_HOMOOLIGOMERIZATION	PROTEIN_HOMOOLIGOMERIZATION		21	-0.473612	-1.43449	0.093985	1	1	3876	tags=43%, list=21%, signal=55%
SECRETIN_LIKE_RECEPTOR_ACTIVITY	SECRETIN_LIKE_RECEPTOR_ACTIVITY		11	-0.594277	-1.43448	0.0770713	1	1	3153	tags=55%, list=17%, signal=66%
SECONDARY_ACTIVE_TRANSMEMBRANE_TRANSPORTER_ACTIVITY	SECONDARY_ACTIVE_TRANSMEMBRANE_TRANSPORTER_ACTIVITY		47	-0.407541	-1.43288	0.0627306	1	1	4023	tags=45%, list=22%, signal=57%
ADENYL_RIBONUCLEOTIDE_BINDING	ADENYL_RIBONUCLEOTIDE_BINDING		154	-0.355476	-1.42663	0.048583	1	1	4450	tags=38%, list=25%, signal=50%
HYDROLASE_ACTIVITY_ACTING_ON_CARBON_NITROGEN_NOT_PEPTIDEBONDS	HYDROLASE_ACTIVITY_ACTING_ON_CARBON_NITROGEN_NOT_PEPTIDEBONDS		43	-0.406436	-1.42637	0.0637899	1	1	3514	tags=44%, list=19%, signal=55%
TRANSFORMING_GROWTH_FACTOR_BETA_RECEPTOR_SIGNALING_PATHWAY	TRANSFORMING_GROWTH_FACTOR_BETA_RECEPTOR_SIGNALING_PATHWAY		34	-0.422743	-1.42057	0.0723809	1	1	5350	tags=53%, list=30%, signal=75%
CONDENSED_CHROMOSOME	CONDENSED_CHROMOSOME		32	-0.515086	-1.41325	0.155819	1	1	1452	tags=34%, list=8%, signal=37%
ADENYL_NUCLEOTIDE_BINDING	ADENYL_NUCLEOTIDE_BINDING		160	-0.346084	-1.4127	0.0518962	1	1	4450	tags=38%, list=25%, signal=49%
PROTEIN_AMINO_ACID_DEPHOSPHORYLATION	PROTEIN_AMINO_ACID_DEPHOSPHORYLATION		62	-0.35082	-1.41202	0.038835	1	1	5637	tags=47%, list=31%, signal=68%
CATION_TRANSMEMBRANE_TRANSPORTER_ACTIVITY	CATION_TRANSMEMBRANE_TRANSPORTER_ACTIVITY		211	-0.335661	-1.40902	0.0327273	1	1	3460	tags=32%, list=19%, signal=39%
N_ACYLTRANSFERASE_ACTIVITY	N_ACYLTRANSFERASE_ACTIVITY		18	-0.497839	-1.40788	0.11546	1	1	4350	tags=50%, list=24%, signal=66%
AMINO_ACID_CATABOLIC_PROCESS	AMINO_ACID_CATABOLIC_PROCESS		23	-0.477191	-1.40497	0.102079	1	1	2776	tags=30%, list=15%, signal=36%
PROTEIN_SERINE_THREONINE_KINASE_ACTIVITY	PROTEIN_SERINE_THREONINE_KINASE_ACTIVITY		198	-0.372848	-1.40459	0.0690377	1	1	3963	tags=36%, list=22%, signal=46%
SODIUM_CHANNEL_ACTIVITY	SODIUM_CHANNEL_ACTIVITY		16	-0.507585	-1.40421	0.0792453	1	1	2886	tags=44%, list=16%, signal=52%
PROTEIN_TRANSPORTER_ACTIVITY	PROTEIN_TRANSPORTER_ACTIVITY		14	-0.507734	-1.40314	0.135029	1	1	4535	tags=43%, list=25%, signal=57%
GLAND_DEVELOPMENT	GLAND_DEVELOPMENT		12	-0.579797	-1.40023	0.127237	1	1	1511	tags=33%, list=8%, signal=36%
ENZYME_LINKED_RECEPTOR_PROTEIN_SIGNALING_PATHWAY	ENZYME_LINKED_RECEPTOR_PROTEIN_SIGNALING_PATHWAY		137	-0.350687	-1.39804	0.0693642	1	1	5414	tags=45%, list=30%, signal=63%
RECEPTOR_SIGNALING_PROTEIN_SERINE_THREONINE_KINASE_ACTIVITY	RECEPTOR_SIGNALING_PROTEIN_SERINE_THREONINE_KINASE_ACTIVITY		33	-0.471925	-1.39775	0.106122	1	1	2875	tags=39%, list=16%, signal=47%
DETECTION_OF_STIMULUS	DETECTION_OF_STIMULUS		46	-0.407123	-1.39156	0.0745698	1	1	4966	tags=43%, list=28%, signal=60%
INTERPHASE	INTERPHASE		67	-0.405792	-1.38939	0.144269	1	1	3936	tags=39%, list=22%, signal=49%
TRANSMEMBRANE_RECEPTOR_PROTEIN_PHOSPHATASE_ACTIVITY	TRANSMEMBRANE_RECEPTOR_PROTEIN_PHOSPHATASE_ACTIVITY		19	-0.523199	-1.38705	0.13253	1	1	6732	tags=74%, list=37%, signal=117%
PROTEIN_KINASE_REGULATOR_ACTIVITY	PROTEIN_KINASE_REGULATOR_ACTIVITY		38	-0.436704	-1.38704	0.126177	1	1	4350	tags=42%, list=24%, signal=55%
ACETYLGALACTOSAMINYLTRANSFERASE_ACTIVITY	ACETYLGALACTOSAMINYLTRANSFERASE_ACTIVITY		11	-0.571944	-1.38599	0.108055	1	1	4037	tags=55%, list=22%, signal=70%
PROTEIN_KINASE_ACTIVITY	PROTEIN_KINASE_ACTIVITY		275	-0.347055	-1.38472	0.0655738	1	1	4289	tags=35%, list=24%, signal=45%
PHOSPHOTRANSFERASE_ACTIVITY_ALCOHOL_GROUP_AS_ACCEPTOR	PHOSPHOTRANSFERASE_ACTIVITY_ALCOHOL_GROUP_AS_ACCEPTOR		323	-0.337558	-1.38463	0.062249	1	1	4421	tags=35%, list=25%, signal=46%
MOLECULAR_ADAPTOR_ACTIVITY	MOLECULAR_ADAPTOR_ACTIVITY		49	-0.425112	-1.38409	0.127863	1	1	6172	tags=49%, list=34%, signal=74%
SYNAPSE_PART	SYNAPSE_PART		13	-0.528765	-1.3814	0.126252	1	1	5538	tags=54%, list=31%, signal=78%
VITAMIN_METABOLIC_PROCESS	VITAMIN_METABOLIC_PROCESS		17	-0.503737	-1.38045	0.108779	1	1	2896	tags=35%, list=16%, signal=42%
NEGATIVE_REGULATION_OF_CELLULAR_COMPONENT_ORGANIZATION_AND_BIOGENESIS	NEGATIVE_REGULATION_OF_CELLULAR_COMPONENT_ORGANIZATION_AND_BIOGENESIS		28	-0.415463	-1.37958	0.117202	1	1	1790	tags=29%, list=10%, signal=32%
REGULATION_OF_JNK_ACTIVITY	REGULATION_OF_JNK_ACTIVITY		17	-0.518156	-1.37925	0.119433	1	1	6323	tags=82%, list=35%, signal=127%
SUGAR_TRANSMEMBRANE_TRANSPORTER_ACTIVITY	SUGAR_TRANSMEMBRANE_TRANSPORTER_ACTIVITY		11	-0.534328	-1.37553	0.0962264	1	1	3410	tags=45%, list=19%, signal=56%
TRANSMEMBRANE_RECEPTOR_PROTEIN_SERINE_THREONINE_KINASE_SIGNALING_PATHWAY	TRANSMEMBRANE_RECEPTOR_PROTEIN_SERINE_THREONINE_KINASE_SIGNALING_PATHWAY		45	-0.393354	-1.37495	0.0727969	1	1	5414	tags=53%, list=30%, signal=76%
G1_S_TRANSITION_OF_MITOTIC_CELL_CYCLE	G1_S_TRANSITION_OF_MITOTIC_CELL_CYCLE		27	-0.477182	-1.37248	0.176938	1	1	3936	tags=41%, list=22%, signal=52%
IONOTROPIC_GLUTAMATE_RECEPTOR_ACTIVITY	IONOTROPIC_GLUTAMATE_RECEPTOR_ACTIVITY		10	-0.531095	-1.37174	0.112426	1	1	6610	tags=60%, list=37%, signal=95%
TRANSFERASE_ACTIVITY_TRANSFERRING_PHOSPHORUS_CONTAINING_GROUPS	TRANSFERASE_ACTIVITY_TRANSFERRING_PHOSPHORUS_CONTAINING_GROUPS		411	-0.299449	-1.37128	0.0424242	1	1	3963	tags=31%, list=22%, signal=38%
INTERPHASE_OF_MITOTIC_CELL_CYCLE	INTERPHASE_OF_MITOTIC_CELL_CYCLE		62	-0.399846	-1.3708	0.159449	1	1	4217	tags=39%, list=23%, signal=50%
REGULATION_OF_CELLULAR_PH	REGULATION_OF_CELLULAR_PH		10	-0.536861	-1.37036	0.116412	1	1	4644	tags=40%, list=26%, signal=54%
CALCIUM_ION_BINDING	CALCIUM_ION_BINDING		101	-0.347797	-1.37015	0.0535373	1	1	6066	tags=48%, list=34%, signal=71%
POST_TRANSLATIONAL_PROTEIN_MODIFICATION	POST_TRANSLATIONAL_PROTEIN_MODIFICATION		457	-0.295467	-1.36935	0.0265306	1	1	4289	tags=33%, list=24%, signal=42%
NUCLEOTIDE_BINDING	NUCLEOTIDE_BINDING		212	-0.294375	-1.3677	0.040153	1	1	4450	tags=33%, list=25%, signal=43%
SPERM_MOTILITY	SPERM_MOTILITY		11	-0.597517	-1.36728	0.149805	1	1	5080	tags=73%, list=28%, signal=101%
KINASE_REGULATOR_ACTIVITY	KINASE_REGULATOR_ACTIVITY		44	-0.402264	-1.36461	0.128676	1	1	4350	tags=36%, list=24%, signal=48%
GABA_RECEPTOR_ACTIVITY	GABA_RECEPTOR_ACTIVITY		10	-0.570598	-1.36407	0.112782	1	1	1938	tags=40%, list=11%, signal=45%
N_ACETYLTRANSFERASE_ACTIVITY	N_ACETYLTRANSFERASE_ACTIVITY		17	-0.477554	-1.36298	0.126706	1	1	4350	tags=47%, list=24%, signal=62%
VACUOLE_ORGANIZATION_AND_BIOGENESIS	VACUOLE_ORGANIZATION_AND_BIOGENESIS		11	-0.559319	-1.35995	0.142857	1	1	3182	tags=45%, list=18%, signal=55%
PURINE_RIBONUCLEOTIDE_BINDING	PURINE_RIBONUCLEOTIDE_BINDING		193	-0.302049	-1.35745	0.0580271	1	1	4450	tags=33%, list=25%, signal=43%
SH3_SH2_ADAPTOR_ACTIVITY	SH3_SH2_ADAPTOR_ACTIVITY		43	-0.428528	-1.35709	0.142857	1	1	6172	tags=49%, list=34%, signal=74%
REGULATION_OF_INTERFERON_GAMMA_BIOSYNTHETIC_PROCESS	REGULATION_OF_INTERFERON_GAMMA_BIOSYNTHETIC_PROCESS		10	-0.565797	-1.35653	0.147287	1	1	3533	tags=50%, list=20%, signal=62%
SIALYLTRANSFERASE_ACTIVITY	SIALYLTRANSFERASE_ACTIVITY		10	-0.604011	-1.35536	0.161417	1	1	2054	tags=40%, list=11%, signal=45%
MICROTUBULE_ASSOCIATED_COMPLEX	MICROTUBULE_ASSOCIATED_COMPLEX		45	-0.432152	-1.35469	0.15098	1	1	6084	tags=58%, list=34%, signal=87%
DETECTION_OF_CHEMICAL_STIMULUS	DETECTION_OF_CHEMICAL_STIMULUS		17	-0.497753	-1.35228	0.117202	1	1	4696	tags=47%, list=26%, signal=64%
SYNAPTOGENESIS	SYNAPTOGENESIS		18	-0.492278	-1.35168	0.146825	1	1	2931	tags=44%, list=16%, signal=53%
MRNA_BINDING	MRNA_BINDING		23	-0.406594	-1.34967	0.1	1	1	5018	tags=43%, list=28%, signal=60%
PROTEIN_TYROSINE_PHOSPHATASE_ACTIVITY	PROTEIN_TYROSINE_PHOSPHATASE_ACTIVITY		53	-0.36518	-1.34921	0.106719	1	1	4055	tags=42%, list=22%, signal=53%
OXIDOREDUCTASE_ACTIVITY_ACTING_ON_THE_ALDEHYDE_OR_OXO_GROUP_OF_DONORSNAD_OR_NADP_AS_ACCEPTOR	OXIDOREDUCTASE_ACTIVITY_ACTING_ON_THE_ALDEHYDE_OR_OXO_GROUP_OF_DONORSNAD_OR_NADP_AS_ACCEPTOR		16	-0.449983	-1.34615	0.123791	1	1	643	tags=13%, list=4%, signal=13%
LIPID_HOMEOSTASIS	LIPID_HOMEOSTASIS		15	-0.506724	-1.345	0.0998152	1	1	5074	tags=53%, list=28%, signal=74%
DETECTION_OF_EXTERNAL_STIMULUS	DETECTION_OF_EXTERNAL_STIMULUS		23	-0.473195	-1.34452	0.13035	1	1	4966	tags=52%, list=28%, signal=72%
METAL_ION_TRANSMEMBRANE_TRANSPORTER_ACTIVITY	METAL_ION_TRANSMEMBRANE_TRANSPORTER_ACTIVITY		145	-0.348172	-1.3434	0.0849057	1	1	3460	tags=32%, list=19%, signal=39%
PHOSPHORIC_MONOESTER_HYDROLASE_ACTIVITY	PHOSPHORIC_MONOESTER_HYDROLASE_ACTIVITY		109	-0.295993	-1.33631	0.0409357	1	1	4526	tags=37%, list=25%, signal=49%
LIPID_TRANSPORTER_ACTIVITY	LIPID_TRANSPORTER_ACTIVITY		26	-0.430831	-1.33486	0.122411	1	1	4903	tags=50%, list=27%, signal=69%
UDP_GLYCOSYLTRANSFERASE_ACTIVITY	UDP_GLYCOSYLTRANSFERASE_ACTIVITY		39	-0.401602	-1.33391	0.125	1	1	4037	tags=33%, list=22%, signal=43%
STRESS_ACTIVATED_PROTEIN_KINASE_SIGNALING_PATHWAY	STRESS_ACTIVATED_PROTEIN_KINASE_SIGNALING_PATHWAY		46	-0.382417	-1.33305	0.157588	1	1	3414	tags=35%, list=19%, signal=43%
SERINE_TYPE_PEPTIDASE_ACTIVITY	SERINE_TYPE_PEPTIDASE_ACTIVITY		43	-0.38905	-1.33185	0.0732601	1	1	4503	tags=37%, list=25%, signal=49%
PURINE_NUCLEOTIDE_BINDING	PURINE_NUCLEOTIDE_BINDING		199	-0.295094	-1.32909	0.0575397	1	1	4450	tags=32%, list=25%, signal=42%
ANCHORED_TO_MEMBRANE	ANCHORED_TO_MEMBRANE		12	-0.536604	-1.32861	0.140625	1	1	7132	tags=58%, list=40%, signal=96%
ANCHORED_TO_PLASMA_MEMBRANE	ANCHORED_TO_PLASMA_MEMBRANE		12	-0.536604	-1.32861	0.140625	1	1	7132	tags=58%, list=40%, signal=96%
CYTOSKELETON	CYTOSKELETON		348	-0.296643	-1.3274	0.075	1	1	5541	tags=40%, list=31%, signal=56%
HISTONE_ACETYLTRANSFERASE_ACTIVITY	HISTONE_ACETYLTRANSFERASE_ACTIVITY		12	-0.531762	-1.32627	0.142292	1	1	2477	tags=42%, list=14%, signal=48%
STRUCTURAL_CONSTITUENT_OF_MUSCLE	STRUCTURAL_CONSTITUENT_OF_MUSCLE		32	-0.427708	-1.3258	0.145558	1	1	5608	tags=56%, list=31%, signal=81%
DETECTION_OF_BIOTIC_STIMULUS	DETECTION_OF_BIOTIC_STIMULUS		10	-0.554845	-1.32286	0.148649	1	1	338	tags=20%, list=2%, signal=20%
CATION_CHANNEL_ACTIVITY	CATION_CHANNEL_ACTIVITY		117	-0.363185	-1.31963	0.123106	1	1	3256	tags=32%, list=18%, signal=38%
SUBSTRATE_SPECIFIC_TRANSPORTER_ACTIVITY	SUBSTRATE_SPECIFIC_TRANSPORTER_ACTIVITY		385	-0.300663	-1.31928	0.0747331	1	1	3971	tags=31%, list=22%, signal=39%
NITROGEN_COMPOUND_CATABOLIC_PROCESS	NITROGEN_COMPOUND_CATABOLIC_PROCESS		27	-0.435401	-1.31597	0.15625	1	1	2776	tags=30%, list=15%, signal=35%
BODY_FLUID_SECRETION	BODY_FLUID_SECRETION		10	-0.563986	-1.3148	0.158824	1	1	2089	tags=30%, list=12%, signal=34%
KINESIN_COMPLEX	KINESIN_COMPLEX		13	-0.544674	-1.31455	0.201961	1	1	6084	tags=62%, list=34%, signal=93%
REGULATION_OF_SYNAPSE_STRUCTURE_AND_ACTIVITY	REGULATION_OF_SYNAPSE_STRUCTURE_AND_ACTIVITY		11	-0.543047	-1.31119	0.167969	1	1	2739	tags=55%, list=15%, signal=64%
EXTRACELLULAR_STRUCTURE_ORGANIZATION_AND_BIOGENESIS	EXTRACELLULAR_STRUCTURE_ORGANIZATION_AND_BIOGENESIS		30	-0.404888	-1.30652	0.146484	1	1	2931	tags=30%, list=16%, signal=36%
ION_TRANSMEMBRANE_TRANSPORTER_ACTIVITY	ION_TRANSMEMBRANE_TRANSPORTER_ACTIVITY		275	-0.310867	-1.30594	0.1	1	1	3591	tags=30%, list=20%, signal=37%
CALMODULIN_BINDING	CALMODULIN_BINDING		24	-0.414444	-1.30231	0.145594	1	1	630	tags=21%, list=3%, signal=22%
DEPHOSPHORYLATION	DEPHOSPHORYLATION		69	-0.314819	-1.29953	0.074856	1	1	6862	tags=55%, list=38%, signal=89%
PHOSPHORYLATION	PHOSPHORYLATION		302	-0.30416	-1.29946	0.0976562	1	1	4481	tags=33%, list=25%, signal=44%
CATION_TRANSPORT	CATION_TRANSPORT		145	-0.340142	-1.29724	0.113594	1	1	4749	tags=39%, list=26%, signal=53%
INORGANIC_ANION_TRANSMEMBRANE_TRANSPORTER_ACTIVITY	INORGANIC_ANION_TRANSMEMBRANE_TRANSPORTER_ACTIVITY		19	-0.466669	-1.29556	0.144444	1	1	3781	tags=53%, list=21%, signal=67%
PROTEIN_AMINO_ACID_O_LINKED_GLYCOSYLATION	PROTEIN_AMINO_ACID_O_LINKED_GLYCOSYLATION		18	-0.431432	-1.29549	0.133466	1	1	4948	tags=39%, list=27%, signal=54%
GLUTAMINE_FAMILY_AMINO_ACID_METABOLIC_PROCESS	GLUTAMINE_FAMILY_AMINO_ACID_METABOLIC_PROCESS		13	-0.52215	-1.29495	0.192308	1	1	2776	tags=38%, list=15%, signal=45%
FEMALE_GAMETE_GENERATION	FEMALE_GAMETE_GENERATION		17	-0.445561	-1.29246	0.138	1	1	4096	tags=35%, list=23%, signal=46%
ESTABLISHMENT_AND_OR_MAINTENANCE_OF_CHROMATIN_ARCHITECTURE	ESTABLISHMENT_AND_OR_MAINTENANCE_OF_CHROMATIN_ARCHITECTURE		73	-0.334655	-1.29166	0.128773	1	1	3827	tags=34%, list=21%, signal=43%
PROTEIN_AMINO_ACID_PHOSPHORYLATION	PROTEIN_AMINO_ACID_PHOSPHORYLATION		269	-0.318125	-1.29157	0.115538	1	1	4458	tags=34%, list=25%, signal=45%
TRANSMEMBRANE_RECEPTOR_PROTEIN_TYROSINE_KINASE_SIGNALING_PATHWAY	TRANSMEMBRANE_RECEPTOR_PROTEIN_TYROSINE_KINASE_SIGNALING_PATHWAY		82	-0.343017	-1.28758	0.137667	1	1	5249	tags=41%, list=29%, signal=58%
GLYCOLIPID_METABOLIC_PROCESS	GLYCOLIPID_METABOLIC_PROCESS		16	-0.417843	-1.28569	0.153361	1	1	3885	tags=38%, list=22%, signal=48%
SERINE_HYDROLASE_ACTIVITY	SERINE_HYDROLASE_ACTIVITY		44	-0.37728	-1.27929	0.104869	1	1	4503	tags=36%, list=25%, signal=48%
NEURON_PROJECTION	NEURON_PROJECTION		21	-0.414827	-1.27816	0.17154	1	1	4761	tags=48%, list=26%, signal=65%
EXOCYTOSIS	EXOCYTOSIS		24	-0.393367	-1.27802	0.146771	1	1	5556	tags=54%, list=31%, signal=78%
JNK_CASCADE	JNK_CASCADE		44	-0.363449	-1.27486	0.170923	1	1	6954	tags=64%, list=39%, signal=103%
RESPONSE_TO_LIGHT_STIMULUS	RESPONSE_TO_LIGHT_STIMULUS		43	-0.359065	-1.27347	0.14914	1	1	4966	tags=44%, list=28%, signal=61%
ACTIN_CYTOSKELETON	ACTIN_CYTOSKELETON		122	-0.332565	-1.27329	0.137331	1	1	5512	tags=40%, list=31%, signal=57%
MICROTUBULE_BASED_PROCESS	MICROTUBULE_BASED_PROCESS		81	-0.357238	-1.27036	0.191147	1	1	6159	tags=54%, list=34%, signal=82%
PROTEIN_MODIFICATION_PROCESS	PROTEIN_MODIFICATION_PROCESS		608	-0.25459	-1.26965	0.0493097	1	1	4340	tags=29%, list=24%, signal=37%
HYDROLASE_ACTIVITY_ACTING_ON_CARBON_NITROGEN_NOT_PEPTIDEBONDSIN_LINEAR_AMIDES	HYDROLASE_ACTIVITY_ACTING_ON_CARBON_NITROGEN_NOT_PEPTIDEBONDSIN_LINEAR_AMIDES		19	-0.419617	-1.26904	0.171875	1	1	3514	tags=47%, list=19%, signal=59%
CHROMOSOME_ORGANIZATION_AND_BIOGENESIS	CHROMOSOME_ORGANIZATION_AND_BIOGENESIS		119	-0.340401	-1.26775	0.196393	1	1	4787	tags=40%, list=27%, signal=55%
BIOPOLYMER_MODIFICATION	BIOPOLYMER_MODIFICATION		626	-0.253522	-1.26567	0.0511811	1	1	4495	tags=31%, list=25%, signal=39%
SUBSTRATE_SPECIFIC_TRANSMEMBRANE_TRANSPORTER_ACTIVITY	SUBSTRATE_SPECIFIC_TRANSMEMBRANE_TRANSPORTER_ACTIVITY		341	-0.294461	-1.26461	0.105263	1	1	3651	tags=29%, list=20%, signal=36%
INOSITOL_OR_PHOSPHATIDYLINOSITOL_KINASE_ACTIVITY	INOSITOL_OR_PHOSPHATIDYLINOSITOL_KINASE_ACTIVITY		17	-0.445159	-1.26122	0.201663	1	1	3684	tags=35%, list=20%, signal=44%
GATED_CHANNEL_ACTIVITY	GATED_CHANNEL_ACTIVITY		121	-0.348678	-1.2607	0.157303	1	1	3304	tags=31%, list=18%, signal=37%
MAGNESIUM_ION_BINDING	MAGNESIUM_ION_BINDING		58	-0.357523	-1.2605	0.175	1	1	4848	tags=45%, list=27%, signal=61%
CHROMATIN_ASSEMBLY_OR_DISASSEMBLY	CHROMATIN_ASSEMBLY_OR_DISASSEMBLY		26	-0.408218	-1.26006	0.227723	1	1	1279	tags=27%, list=7%, signal=29%
RESPONSE_TO_HYPOXIA	RESPONSE_TO_HYPOXIA		27	-0.394397	-1.25762	0.17782	1	1	3444	tags=30%, list=19%, signal=37%
CARBOHYDRATE_TRANSMEMBRANE_TRANSPORTER_ACTIVITY	CARBOHYDRATE_TRANSMEMBRANE_TRANSPORTER_ACTIVITY		16	-0.439075	-1.25672	0.176699	1	1	3410	tags=38%, list=19%, signal=46%
MEMBRANE_BOUND_VESICLE	MEMBRANE_BOUND_VESICLE		113	-0.275423	-1.25423	0.0856574	1	1	4123	tags=30%, list=23%, signal=39%
DNA_POLYMERASE_ACTIVITY	DNA_POLYMERASE_ACTIVITY		18	-0.425345	-1.25256	0.20396	1	1	2973	tags=33%, list=16%, signal=40%
PROTEIN_C_TERMINUS_BINDING	PROTEIN_C_TERMINUS_BINDING		70	-0.298391	-1.25096	0.141153	1	1	5190	tags=36%, list=29%, signal=50%
CELL_RECOGNITION	CELL_RECOGNITION		16	-0.502628	-1.2466	0.189091	1	1	5437	tags=63%, list=30%, signal=89%
PROTEIN_METHYLTRANSFERASE_ACTIVITY	PROTEIN_METHYLTRANSFERASE_ACTIVITY		14	-0.41522	-1.24597	0.176955	1	1	5186	tags=43%, list=29%, signal=60%
CYTOSKELETON_ORGANIZATION_AND_BIOGENESIS	CYTOSKELETON_ORGANIZATION_AND_BIOGENESIS		204	-0.295276	-1.24206	0.157692	1	1	5771	tags=44%, list=32%, signal=64%
SMALL_GTPASE_REGULATOR_ACTIVITY	SMALL_GTPASE_REGULATOR_ACTIVITY		65	-0.332944	-1.24166	0.190855	1	1	5227	tags=42%, list=29%, signal=58%
RESPONSE_TO_UV	RESPONSE_TO_UV		23	-0.39206	-1.24009	0.210117	1	1	6153	tags=57%, list=34%, signal=86%
SYNAPSE_ORGANIZATION_AND_BIOGENESIS	SYNAPSE_ORGANIZATION_AND_BIOGENESIS		23	-0.416232	-1.2397	0.213439	1	1	2931	tags=35%, list=16%, signal=41%
SINGLE_STRANDED_RNA_BINDING	SINGLE_STRANDED_RNA_BINDING		13	-0.44425	-1.23933	0.184261	1	1	3461	tags=38%, list=19%, signal=48%
CYTOSKELETAL_PART	CYTOSKELETAL_PART		223	-0.29865	-1.2393	0.174757	1	1	6241	tags=46%, list=35%, signal=70%
AMINE_CATABOLIC_PROCESS	AMINE_CATABOLIC_PROCESS		25	-0.413957	-1.23848	0.213873	1	1	2776	tags=28%, list=15%, signal=33%
G1_PHASE	G1_PHASE		14	-0.491445	-1.23821	0.221135	1	1	6187	tags=71%, list=34%, signal=109%
PHOSPHORIC_ESTER_HYDROLASE_ACTIVITY	PHOSPHORIC_ESTER_HYDROLASE_ACTIVITY		150	-0.262251	-1.2379	0.0819367	1	1	4094	tags=33%, list=23%, signal=43%
CYCLIC_NUCLEOTIDE_PHOSPHODIESTERASE_ACTIVITY	CYCLIC_NUCLEOTIDE_PHOSPHODIESTERASE_ACTIVITY		14	-0.410791	-1.23725	0.161538	1	1	4580	tags=43%, list=25%, signal=57%
HISTONE_METHYLTRANSFERASE_ACTIVITY	HISTONE_METHYLTRANSFERASE_ACTIVITY		11	-0.46267	-1.23661	0.222	1	1	5186	tags=55%, list=29%, signal=77%
RESPONSE_TO_RADIATION	RESPONSE_TO_RADIATION		55	-0.343478	-1.23598	0.17341	1	1	4966	tags=42%, list=28%, signal=58%
REGULATION_OF_MYELOID_CELL_DIFFERENTIATION	REGULATION_OF_MYELOID_CELL_DIFFERENTIATION		19	-0.444479	-1.2352	0.222664	1	1	5784	tags=47%, list=32%, signal=70%
NUCLEOPLASM_PART	NUCLEOPLASM_PART		203	-0.268895	-1.23486	0.161479	1	1	3107	tags=25%, list=17%, signal=29%
PATTERN_RECOGNITION_RECEPTOR_ACTIVITY	PATTERN_RECOGNITION_RECEPTOR_ACTIVITY		10	-0.541932	-1.23457	0.246212	1	1	4106	tags=60%, list=23%, signal=78%
PROTEIN_BINDING_BRIDGING	PROTEIN_BINDING_BRIDGING		58	-0.35235	-1.23367	0.19305	1	1	6172	tags=41%, list=34%, signal=63%
ION_TRANSPORT	ION_TRANSPORT		181	-0.302888	-1.23348	0.129264	1	1	4749	tags=38%, list=26%, signal=50%
TRANSMEMBRANE_TRANSPORTER_ACTIVITY	TRANSMEMBRANE_TRANSPORTER_ACTIVITY		370	-0.282092	-1.23254	0.136201	1	1	3651	tags=29%, list=20%, signal=36%
DETECTION_OF_STIMULUS_INVOLVED_IN_SENSORY_PERCEPTION	DETECTION_OF_STIMULUS_INVOLVED_IN_SENSORY_PERCEPTION		20	-0.465377	-1.23061	0.208661	1	1	4966	tags=50%, list=28%, signal=69%
AMINE_TRANSMEMBRANE_TRANSPORTER_ACTIVITY	AMINE_TRANSMEMBRANE_TRANSPORTER_ACTIVITY		41	-0.373205	-1.22987	0.190751	1	1	5176	tags=49%, list=29%, signal=68%
CONDENSED_NUCLEAR_CHROMOSOME	CONDENSED_NUCLEAR_CHROMOSOME		17	-0.435473	-1.22973	0.211045	1	1	1420	tags=29%, list=8%, signal=32%
MONOSACCHARIDE_TRANSMEMBRANE_TRANSPORTER_ACTIVITY	MONOSACCHARIDE_TRANSMEMBRANE_TRANSPORTER_ACTIVITY		10	-0.489906	-1.22872	0.1875	1	1	3410	tags=40%, list=19%, signal=49%
CARBOXY_LYASE_ACTIVITY	CARBOXY_LYASE_ACTIVITY		13	-0.441934	-1.2274	0.209524	1	1	2834	tags=31%, list=16%, signal=36%
HYDROLASE_ACTIVITY_ACTING_ON_CARBON_NITROGEN_NOT_PEPTIDEBONDSIN_CYCLIC_AMIDINES	HYDROLASE_ACTIVITY_ACTING_ON_CARBON_NITROGEN_NOT_PEPTIDEBONDSIN_CYCLIC_AMIDINES		15	-0.443057	-1.2273	0.193424	1	1	3391	tags=47%, list=19%, signal=57%
ION_CHANNEL_ACTIVITY	ION_CHANNEL_ACTIVITY		146	-0.33697	-1.22726	0.189293	1	1	3304	tags=29%, list=18%, signal=36%
CELL_PROJECTION_PART	CELL_PROJECTION_PART		19	-0.404798	-1.22555	0.193916	1	1	1262	tags=21%, list=7%, signal=23%
TRANSCRIPTION_ELONGATION_REGULATOR_ACTIVITY	TRANSCRIPTION_ELONGATION_REGULATOR_ACTIVITY		11	-0.423115	-1.22489	0.203095	1	1	2618	tags=27%, list=15%, signal=32%
DEAMINASE_ACTIVITY	DEAMINASE_ACTIVITY		13	-0.430631	-1.22377	0.168831	1	1	2817	tags=38%, list=16%, signal=46%
CYTOPLASMIC_MEMBRANE_BOUND_VESICLE	CYTOPLASMIC_MEMBRANE_BOUND_VESICLE		111	-0.267614	-1.22228	0.125	1	1	4291	tags=31%, list=24%, signal=40%
MEMBRANE_FRACTION	MEMBRANE_FRACTION		332	-0.259809	-1.22212	0.0955056	1	1	5213	tags=36%, list=29%, signal=50%
PATTERN_SPECIFICATION_PROCESS	PATTERN_SPECIFICATION_PROCESS		29	-0.396549	-1.222	0.189135	1	1	5927	tags=59%, list=33%, signal=87%
SERINE_TYPE_ENDOPEPTIDASE_ACTIVITY	SERINE_TYPE_ENDOPEPTIDASE_ACTIVITY		39	-0.376094	-1.22127	0.180832	1	1	4503	tags=36%, list=25%, signal=48%
CORTICAL_ACTIN_CYTOSKELETON	CORTICAL_ACTIN_CYTOSKELETON		13	-0.493007	-1.21955	0.219802	1	1	4928	tags=46%, list=27%, signal=63%
PROTEIN_KINASE_BINDING	PROTEIN_KINASE_BINDING		60	-0.319088	-1.21918	0.212245	1	1	3620	tags=32%, list=20%, signal=39%
SMALL_PROTEIN_CONJUGATING_ENZYME_ACTIVITY	SMALL_PROTEIN_CONJUGATING_ENZYME_ACTIVITY		52	-0.319713	-1.21849	0.206122	1	1	4161	tags=37%, list=23%, signal=47%
POSITIVE_REGULATION_OF_NUCLEOBASENUCLEOSIDENUCLEOTIDE_AND_NUCLEIC_ACID_METABOLIC_PROCESS	POSITIVE_REGULATION_OF_NUCLEOBASENUCLEOSIDENUCLEOTIDE_AND_NUCLEIC_ACID_METABOLIC_PROCESS		147	-0.27975	-1.21839	0.180266	1	1	4452	tags=34%, list=25%, signal=45%
POSITIVE_REGULATION_OF_TRANSCRIPTION	POSITIVE_REGULATION_OF_TRANSCRIPTION		138	-0.284426	-1.21783	0.19084	1	1	4452	tags=35%, list=25%, signal=46%
VESICLE	VESICLE		120	-0.267365	-1.21277	0.128405	1	1	4123	tags=29%, list=23%, signal=38%
CYTOKINE_METABOLIC_PROCESS	CYTOKINE_METABOLIC_PROCESS		40	-0.40297	-1.21058	0.243856	1	1	5136	tags=43%, list=28%, signal=59%
ENDOPLASMIC_RETICULUM_LUMEN	ENDOPLASMIC_RETICULUM_LUMEN		12	-0.484811	-1.21044	0.274854	1	1	2717	tags=33%, list=15%, signal=39%
PROTEINACEOUS_EXTRACELLULAR_MATRIX	PROTEINACEOUS_EXTRACELLULAR_MATRIX		96	-0.377277	-1.20962	0.259117	1	1	7039	tags=59%, list=39%, signal=97%
POTASSIUM_CHANNEL_ACTIVITY	POTASSIUM_CHANNEL_ACTIVITY		50	-0.373533	-1.20949	0.243902	1	1	4961	tags=44%, list=27%, signal=61%
CYTOKINE_BIOSYNTHETIC_PROCESS	CYTOKINE_BIOSYNTHETIC_PROCESS		39	-0.394499	-1.20893	0.245747	1	1	5136	tags=41%, list=28%, signal=57%
PHOSPHATE_TRANSMEMBRANE_TRANSPORTER_ACTIVITY	PHOSPHATE_TRANSMEMBRANE_TRANSPORTER_ACTIVITY		13	-0.482081	-1.2082	0.226415	1	1	3781	tags=62%, list=21%, signal=78%
CHROMATIN_BINDING	CHROMATIN_BINDING		30	-0.417759	-1.20717	0.293886	1	1	5797	tags=50%, list=32%, signal=74%
AMINE_RECEPTOR_ACTIVITY	AMINE_RECEPTOR_ACTIVITY		33	-0.397259	-1.20547	0.197343	1	1	2676	tags=33%, list=15%, signal=39%
SUBSTRATE_SPECIFIC_CHANNEL_ACTIVITY	SUBSTRATE_SPECIFIC_CHANNEL_ACTIVITY		153	-0.32786	-1.20523	0.210923	1	1	3304	tags=29%, list=18%, signal=36%
G1_PHASE_OF_MITOTIC_CELL_CYCLE	G1_PHASE_OF_MITOTIC_CELL_CYCLE		13	-0.476071	-1.20488	0.263566	1	1	6187	tags=69%, list=34%, signal=105%
UBIQUITIN_PROTEIN_LIGASE_ACTIVITY	UBIQUITIN_PROTEIN_LIGASE_ACTIVITY		49	-0.317454	-1.20472	0.217039	1	1	4161	tags=37%, list=23%, signal=48%
REGULATION_OF_ANATOMICAL_STRUCTURE_MORPHOGENESIS	REGULATION_OF_ANATOMICAL_STRUCTURE_MORPHOGENESIS		25	-0.409665	-1.20221	0.229249	1	1	4885	tags=36%, list=27%, signal=49%
S_PHASE_OF_MITOTIC_CELL_CYCLE	S_PHASE_OF_MITOTIC_CELL_CYCLE		10	-0.500292	-1.20079	0.27163	1	1	1472	tags=30%, list=8%, signal=33%
POSITIVE_REGULATION_OF_T_CELL_PROLIFERATION	POSITIVE_REGULATION_OF_T_CELL_PROLIFERATION		12	-0.474061	-1.20016	0.25	1	1	3533	tags=42%, list=20%, signal=52%
VIRAL_GENOME_REPLICATION	VIRAL_GENOME_REPLICATION		19	-0.418015	-1.19965	0.261628	1	1	4642	tags=53%, list=26%, signal=71%
CHROMATIN	CHROMATIN		35	-0.408262	-1.19933	0.279441	1	1	4115	tags=43%, list=23%, signal=55%
KINASE_BINDING	KINASE_BINDING		67	-0.308185	-1.19841	0.220859	1	1	3620	tags=31%, list=20%, signal=39%
GALACTOSYLTRANSFERASE_ACTIVITY	GALACTOSYLTRANSFERASE_ACTIVITY		15	-0.433396	-1.19766	0.239766	1	1	1979	tags=20%, list=11%, signal=22%
SODIUM_ION_TRANSPORT	SODIUM_ION_TRANSPORT		21	-0.406889	-1.19672	0.233766	1	1	3871	tags=38%, list=21%, signal=48%
SENSORY_ORGAN_DEVELOPMENT	SENSORY_ORGAN_DEVELOPMENT		14	-0.398659	-1.19659	0.20428	1	1	3182	tags=36%, list=18%, signal=43%
MAPKKK_CASCADE_GO_0000165	MAPKKK_CASCADE_GO_0000165		100	-0.310552	-1.19649	0.229249	0.998541	1	3652	tags=29%, list=20%, signal=36%
ANION_CATION_SYMPORTER_ACTIVITY	ANION_CATION_SYMPORTER_ACTIVITY		16	-0.431758	-1.19625	0.236264	0.994705	1	4023	tags=50%, list=22%, signal=64%
LIPID_TRANSPORT	LIPID_TRANSPORT		28	-0.374848	-1.19284	0.190741	1	1	4879	tags=46%, list=27%, signal=64%
MITOTIC_SPINDLE_ORGANIZATION_AND_BIOGENESIS	MITOTIC_SPINDLE_ORGANIZATION_AND_BIOGENESIS		10	-0.585129	-1.19195	0.303393	1	1	4805	tags=60%, list=27%, signal=82%
ION_BINDING	ION_BINDING		261	-0.248426	-1.19164	0.100775	0.999316	1	4851	tags=34%, list=27%, signal=46%
CELL_CORTEX_PART	CELL_CORTEX_PART		24	-0.412066	-1.19147	0.246628	0.995432	1	4928	tags=42%, list=27%, signal=57%
CELLULAR_MONOVALENT_INORGANIC_CATION_HOMEOSTASIS	CELLULAR_MONOVALENT_INORGANIC_CATION_HOMEOSTASIS		11	-0.466855	-1.1913	0.262357	0.991511	1	4644	tags=36%, list=26%, signal=49%
SMALL_CONJUGATING_PROTEIN_LIGASE_ACTIVITY	SMALL_CONJUGATING_PROTEIN_LIGASE_ACTIVITY		51	-0.313644	-1.1912	0.237903	0.987371	1	4161	tags=35%, list=23%, signal=46%
TRANSCRIPTION_REPRESSOR_ACTIVITY	TRANSCRIPTION_REPRESSOR_ACTIVITY		144	-0.280894	-1.19055	0.189824	0.985586	1	1862	tags=19%, list=10%, signal=21%
DENDRITE	DENDRITE		16	-0.413384	-1.19048	0.238189	0.98136	1	3121	tags=38%, list=17%, signal=45%
DNA_DIRECTED_DNA_POLYMERASE_ACTIVITY	DNA_DIRECTED_DNA_POLYMERASE_ACTIVITY		14	-0.413074	-1.18854	0.276062	0.984738	1	2973	tags=36%, list=16%, signal=43%
REGULATION_OF_NUCLEOBASENUCLEOSIDENUCLEOTIDE_AND_NUCLEIC_ACID_METABOLIC_PROCESS	REGULATION_OF_NUCLEOBASENUCLEOSIDENUCLEOTIDE_AND_NUCLEIC_ACID_METABOLIC_PROCESS		594	-0.236128	-1.18721	0.156977	0.985449	1	3805	tags=27%, list=21%, signal=33%
DNA_REPLICATION	DNA_REPLICATION		99	-0.346743	-1.18636	0.296875	0.984172	1	3228	tags=27%, list=18%, signal=33%
SKELETAL_DEVELOPMENT	SKELETAL_DEVELOPMENT		101	-0.336435	-1.18333	0.231061	0.99205	1	6661	tags=48%, list=37%, signal=75%
CELLULAR_MACROMOLECULE_CATABOLIC_PROCESS	CELLULAR_MACROMOLECULE_CATABOLIC_PROCESS		101	-0.268193	-1.18325	0.22973	0.987929	1	4161	tags=33%, list=23%, signal=42%
DNA_PACKAGING	DNA_PACKAGING		33	-0.362456	-1.1802	0.256566	0.995856	1	4787	tags=42%, list=27%, signal=58%
CHROMOSOME_SEGREGATION	CHROMOSOME_SEGREGATION		31	-0.451291	-1.17516	0.333996	1	1	6049	tags=65%, list=34%, signal=97%
PROTEIN_SERINE_THREONINE_PHOSPHATASE_ACTIVITY	PROTEIN_SERINE_THREONINE_PHOSPHATASE_ACTIVITY		23	-0.363801	-1.1739	0.252466	1	1	6695	tags=57%, list=37%, signal=90%
CYTOKINESIS	CYTOKINESIS		15	-0.472671	-1.17308	0.298211	1	1	5182	tags=47%, list=29%, signal=65%
VOLTAGE_GATED_POTASSIUM_CHANNEL_ACTIVITY	VOLTAGE_GATED_POTASSIUM_CHANNEL_ACTIVITY		36	-0.385165	-1.17302	0.27037	1	1	2522	tags=28%, list=14%, signal=32%
DEFENSE_RESPONSE_TO_VIRUS	DEFENSE_RESPONSE_TO_VIRUS		11	-0.447144	-1.17249	0.275862	1	1	3977	tags=55%, list=22%, signal=70%
SMALL_GTPASE_MEDIATED_SIGNAL_TRANSDUCTION	SMALL_GTPASE_MEDIATED_SIGNAL_TRANSDUCTION		86	-0.303424	-1.17226	0.219653	1	1	3522	tags=27%, list=20%, signal=33%
REGULATION_OF_ORGANELLE_ORGANIZATION_AND_BIOGENESIS	REGULATION_OF_ORGANELLE_ORGANIZATION_AND_BIOGENESIS		40	-0.32841	-1.17221	0.23506	0.997627	1	4776	tags=40%, list=26%, signal=54%
VOLTAGE_GATED_POTASSIUM_CHANNEL_COMPLEX	VOLTAGE_GATED_POTASSIUM_CHANNEL_COMPLEX		40	-0.371577	-1.17218	0.26465	0.993414	1	4961	tags=45%, list=27%, signal=62%
DEFENSE_RESPONSE_TO_BACTERIUM	DEFENSE_RESPONSE_TO_BACTERIUM		25	-0.371819	-1.17211	0.217476	0.989511	1	5136	tags=40%, list=28%, signal=56%
ACTIVE_TRANSMEMBRANE_TRANSPORTER_ACTIVITY	ACTIVE_TRANSMEMBRANE_TRANSPORTER_ACTIVITY		120	-0.290181	-1.17129	0.224453	0.988643	1	4023	tags=33%, list=22%, signal=42%
SEQUENCE_SPECIFIC_DNA_BINDING	SEQUENCE_SPECIFIC_DNA_BINDING		58	-0.279907	-1.17127	0.191651	0.984534	1	5339	tags=41%, list=30%, signal=59%
CYTOPLASMIC_VESICLE	CYTOPLASMIC_VESICLE		115	-0.254972	-1.16955	0.155206	0.986873	1	4123	tags=29%, list=23%, signal=37%
SYNAPTIC_TRANSMISSION	SYNAPTIC_TRANSMISSION		169	-0.330534	-1.1689	0.249071	0.985271	1	4580	tags=40%, list=25%, signal=53%
MICROTUBULE	MICROTUBULE		31	-0.358683	-1.16835	0.275247	0.983151	1	5806	tags=52%, list=32%, signal=76%
TRANSCRIPTION_FACTOR_COMPLEX	TRANSCRIPTION_FACTOR_COMPLEX		87	-0.276402	-1.16615	0.228457	0.987042	1	4474	tags=33%, list=25%, signal=44%
EXTRACELLULAR_MATRIX	EXTRACELLULAR_MATRIX		97	-0.3606	-1.16585	0.279383	0.984117	1	6636	tags=55%, list=37%, signal=86%
CALCIUM_ION_TRANSPORT	CALCIUM_ION_TRANSPORT		27	-0.403254	-1.16447	0.275728	0.984967	1	6231	tags=59%, list=35%, signal=90%
PML_BODY	PML_BODY		14	-0.452611	-1.16376	0.305882	0.983455	1	3107	tags=43%, list=17%, signal=52%
ANTIPORTER_ACTIVITY	ANTIPORTER_ACTIVITY		10	-0.459042	-1.16287	0.269841	0.982821	1	3939	tags=50%, list=22%, signal=64%
POSITIVE_REGULATION_OF_METABOLIC_PROCESS	POSITIVE_REGULATION_OF_METABOLIC_PROCESS		224	-0.262131	-1.16205	0.212806	0.981815	1	4548	tags=32%, list=25%, signal=42%
CELL_CYCLE_PHASE	CELL_CYCLE_PHASE		166	-0.342679	-1.16071	0.307229	0.983149	1	5397	tags=45%, list=30%, signal=63%
ACTIN_CYTOSKELETON_ORGANIZATION_AND_BIOGENESIS	ACTIN_CYTOSKELETON_ORGANIZATION_AND_BIOGENESIS		102	-0.303734	-1.15982	0.276062	0.98244	1	4991	tags=39%, list=28%, signal=54%
REGULATION_OF_NEUROTRANSMITTER_LEVELS	REGULATION_OF_NEUROTRANSMITTER_LEVELS		23	-0.40658	-1.15982	0.295203	0.97853	1	5583	tags=52%, list=31%, signal=75%
MITOTIC_CELL_CYCLE	MITOTIC_CELL_CYCLE		153	-0.33765	-1.1595	0.322068	0.975901	1	5397	tags=44%, list=30%, signal=63%
REGULATION_OF_TRANSFORMING_GROWTH_FACTOR_BETA_RECEPTOR_SIGNALING_PATHWAY	REGULATION_OF_TRANSFORMING_GROWTH_FACTOR_BETA_RECEPTOR_SIGNALING_PATHWAY		13	-0.426248	-1.1589	0.30303	0.974297	1	7793	tags=85%, list=43%, signal=149%
CORTICAL_CYTOSKELETON	CORTICAL_CYTOSKELETON		20	-0.419372	-1.15563	0.31323	0.982948	1	4928	tags=40%, list=27%, signal=55%
T_CELL_PROLIFERATION	T_CELL_PROLIFERATION		18	-0.383441	-1.15543	0.277883	0.979778	1	3533	tags=33%, list=20%, signal=41%
METAL_ION_TRANSPORT	METAL_ION_TRANSPORT		115	-0.311496	-1.15473	0.2603	0.978616	1	4749	tags=37%, list=26%, signal=50%
DI___TRI_VALENT_INORGANIC_CATION_TRANSPORT	DI___TRI_VALENT_INORGANIC_CATION_TRANSPORT		32	-0.394154	-1.15465	0.284294	0.975072	1	6231	tags=56%, list=35%, signal=86%
ENDOPEPTIDASE_ACTIVITY	ENDOPEPTIDASE_ACTIVITY		113	-0.275975	-1.15382	0.209302	0.974165	1	5060	tags=33%, list=28%, signal=45%
MICROTUBULE_MOTOR_ACTIVITY	MICROTUBULE_MOTOR_ACTIVITY		16	-0.45432	-1.15379	0.333333	0.970473	1	6084	tags=69%, list=34%, signal=104%
CHROMATIN_ASSEMBLY	CHROMATIN_ASSEMBLY		16	-0.39216	-1.15084	0.277359	0.97762	1	887	tags=25%, list=5%, signal=26%
PROTEIN_KINASE_INHIBITOR_ACTIVITY	PROTEIN_KINASE_INHIBITOR_ACTIVITY		24	-0.395572	-1.15028	0.30597	0.975854	1	4340	tags=42%, list=24%, signal=55%
G_PROTEIN_COUPLED_RECEPTOR_ACTIVITY	G_PROTEIN_COUPLED_RECEPTOR_ACTIVITY		185	-0.281386	-1.14963	0.225	0.974696	1	3297	tags=27%, list=18%, signal=33%
POSITIVE_REGULATION_OF_CELLULAR_COMPONENT_ORGANIZATION_AND_BIOGENESIS	POSITIVE_REGULATION_OF_CELLULAR_COMPONENT_ORGANIZATION_AND_BIOGENESIS		35	-0.3389	-1.14546	0.263261	0.986668	1	4880	tags=40%, list=27%, signal=55%
MONOVALENT_INORGANIC_CATION_TRANSPORT	MONOVALENT_INORGANIC_CATION_TRANSPORT		92	-0.320366	-1.14483	0.270019	0.985092	1	4124	tags=34%, list=23%, signal=43%
REGULATION_OF_T_CELL_PROLIFERATION	REGULATION_OF_T_CELL_PROLIFERATION		15	-0.402891	-1.14454	0.296875	0.98253	1	3533	tags=33%, list=20%, signal=41%
REGULATION_OF_PH	REGULATION_OF_PH		13	-0.385842	-1.14311	0.276515	0.983983	1	4644	tags=31%, list=26%, signal=41%
GENERATION_OF_NEURONS	GENERATION_OF_NEURONS		82	-0.315489	-1.14265	0.277344	0.981991	1	5026	tags=37%, list=28%, signal=50%
CELL_CYCLE_PROCESS	CELL_CYCLE_PROCESS		188	-0.342068	-1.14164	0.330595	0.982036	1	5397	tags=44%, list=30%, signal=62%
POSITIVE_REGULATION_OF_CELLULAR_METABOLIC_PROCESS	POSITIVE_REGULATION_OF_CELLULAR_METABOLIC_PROCESS		218	-0.258292	-1.14161	0.239623	0.978448	1	4548	tags=32%, list=25%, signal=42%
CELL_FRACTION	CELL_FRACTION		479	-0.236768	-1.14154	0.180297	0.975057	1	5213	tags=34%, list=29%, signal=47%
NUCLEOTIDE_BIOSYNTHETIC_PROCESS	NUCLEOTIDE_BIOSYNTHETIC_PROCESS		20	-0.36238	-1.13709	0.30754	0.988115	1	4084	tags=40%, list=23%, signal=52%
CYTOSKELETAL_PROTEIN_BINDING	CYTOSKELETAL_PROTEIN_BINDING		155	-0.283268	-1.13686	0.277344	0.985288	1	6241	tags=45%, list=35%, signal=68%
POSITIVE_REGULATION_OF_CELL_CYCLE	POSITIVE_REGULATION_OF_CELL_CYCLE		16	-0.396569	-1.13569	0.320076	0.985906	1	5927	tags=56%, list=33%, signal=84%
LIGASE_ACTIVITY_FORMING_CARBON_NITROGEN_BONDS	LIGASE_ACTIVITY_FORMING_CARBON_NITROGEN_BONDS		68	-0.288931	-1.13467	0.267223	0.985988	1	4161	tags=35%, list=23%, signal=46%
REGULATION_OF_TRANSCRIPTION	REGULATION_OF_TRANSCRIPTION		544	-0.226005	-1.13408	0.225191	0.984862	1	3715	tags=26%, list=21%, signal=31%
NUCLEAR_CHROMOSOME	NUCLEAR_CHROMOSOME		53	-0.351176	-1.1334	0.342159	0.983761	1	1494	tags=23%, list=8%, signal=25%
ORGANELLE_ORGANIZATION_AND_BIOGENESIS	ORGANELLE_ORGANIZATION_AND_BIOGENESIS		459	-0.238213	-1.13139	0.271825	0.987487	1	4840	tags=32%, list=27%, signal=43%
KINASE_INHIBITOR_ACTIVITY	KINASE_INHIBITOR_ACTIVITY		25	-0.384436	-1.13051	0.313321	0.987129	1	4340	tags=40%, list=24%, signal=53%
REGULATION_OF_CYTOKINE_BIOSYNTHETIC_PROCESS	REGULATION_OF_CYTOKINE_BIOSYNTHETIC_PROCESS		36	-0.383141	-1.1301	0.328273	0.984924	1	5136	tags=42%, list=28%, signal=58%
ESTABLISHMENT_OF_ORGANELLE_LOCALIZATION	ESTABLISHMENT_OF_ORGANELLE_LOCALIZATION		17	-0.461723	-1.12934	0.37182	0.984122	1	6049	tags=76%, list=34%, signal=115%
ACTIN_FILAMENT_BASED_PROCESS	ACTIN_FILAMENT_BASED_PROCESS		112	-0.29361	-1.12898	0.29783	0.981853	1	4991	tags=38%, list=28%, signal=52%
SPINDLE_ORGANIZATION_AND_BIOGENESIS	SPINDLE_ORGANIZATION_AND_BIOGENESIS		11	-0.554604	-1.128	0.385081	0.981832	1	5541	tags=64%, list=31%, signal=92%
GLYCOSPHINGOLIPID_METABOLIC_PROCESS	GLYCOSPHINGOLIPID_METABOLIC_PROCESS		12	-0.426632	-1.12553	0.318	0.986889	1	3885	tags=42%, list=22%, signal=53%
EXTRACELLULAR_MATRIX_PART	EXTRACELLULAR_MATRIX_PART		55	-0.384095	-1.12494	0.340467	0.985478	1	6996	tags=62%, list=39%, signal=101%
POSITIVE_REGULATION_OF_CYTOSKELETON_ORGANIZATION_AND_BIOGENESIS	POSITIVE_REGULATION_OF_CYTOSKELETON_ORGANIZATION_AND_BIOGENESIS		10	-0.452182	-1.12492	0.348077	0.982052	1	4776	tags=60%, list=26%, signal=82%
DNA_BINDING	DNA_BINDING		583	-0.231452	-1.12418	0.253411	0.981137	1	4689	tags=31%, list=26%, signal=40%
AMINO_SUGAR_METABOLIC_PROCESS	AMINO_SUGAR_METABOLIC_PROCESS		19	-0.365799	-1.12367	0.299611	0.979527	1	4610	tags=42%, list=26%, signal=56%
EMBRYONIC_DEVELOPMENT	EMBRYONIC_DEVELOPMENT		53	-0.314981	-1.12196	0.281553	0.982111	1	4689	tags=40%, list=26%, signal=53%
MICROTUBULE_CYTOSKELETON_ORGANIZATION_AND_BIOGENESIS	MICROTUBULE_CYTOSKELETON_ORGANIZATION_AND_BIOGENESIS		35	-0.388103	-1.12175	0.346693	0.979442	1	5744	tags=51%, list=32%, signal=75%
REGULATION_OF_DEFENSE_RESPONSE	REGULATION_OF_DEFENSE_RESPONSE		19	-0.396098	-1.12164	0.305709	0.976461	1	4435	tags=42%, list=25%, signal=56%
DI___TRI_VALENT_INORGANIC_CATION_TRANSMEMBRANE_TRANSPORTER_ACTIVITY	DI___TRI_VALENT_INORGANIC_CATION_TRANSMEMBRANE_TRANSPORTER_ACTIVITY		22	-0.338056	-1.12126	0.316384	0.974404	1	1762	tags=23%, list=10%, signal=25%
NEGATIVE_REGULATION_OF_GROWTH	NEGATIVE_REGULATION_OF_GROWTH		39	-0.314457	-1.12061	0.295938	0.973255	1	5461	tags=44%, list=30%, signal=62%
REGULATION_OF_TRANSFERASE_ACTIVITY	REGULATION_OF_TRANSFERASE_ACTIVITY		157	-0.25264	-1.12039	0.260038	0.970584	1	4934	tags=31%, list=27%, signal=42%
SYNAPSE	SYNAPSE		26	-0.357787	-1.1197	0.324903	0.969662	1	5612	tags=46%, list=31%, signal=67%
GENERATION_OF_A_SIGNAL_INVOLVED_IN_CELL_CELL_SIGNALING	GENERATION_OF_A_SIGNAL_INVOLVED_IN_CELL_CELL_SIGNALING		28	-0.373335	-1.11962	0.310019	0.966663	1	5927	tags=54%, list=33%, signal=80%
OXIDOREDUCTASE_ACTIVITY_GO_0016706	OXIDOREDUCTASE_ACTIVITY_GO_0016706		10	-0.473725	-1.11816	0.352273	0.968391	1	3071	tags=40%, list=17%, signal=48%
SPHINGOID_METABOLIC_PROCESS	SPHINGOID_METABOLIC_PROCESS		10	-0.426594	-1.11711	0.317269	0.968508	1	3885	tags=50%, list=22%, signal=64%
CELLULAR_PROTEIN_COMPLEX_DISASSEMBLY	CELLULAR_PROTEIN_COMPLEX_DISASSEMBLY		13	-0.454242	-1.11701	0.361868	0.965631	1	2750	tags=38%, list=15%, signal=45%
REGULATION_OF_RNA_METABOLIC_PROCESS	REGULATION_OF_RNA_METABOLIC_PROCESS		453	-0.225596	-1.11627	0.259259	0.964813	1	3715	tags=26%, list=21%, signal=32%
MICROTUBULE_CYTOSKELETON	MICROTUBULE_CYTOSKELETON		144	-0.30994	-1.11607	0.327122	0.962269	1	6084	tags=47%, list=34%, signal=70%
MEMBRANE_ORGANIZATION_AND_BIOGENESIS	MEMBRANE_ORGANIZATION_AND_BIOGENESIS		132	-0.246106	-1.11117	0.278846	0.976134	1	4101	tags=28%, list=23%, signal=36%
SH2_DOMAIN_BINDING	SH2_DOMAIN_BINDING		15	-0.402375	-1.11059	0.346693	0.975027	1	6599	tags=67%, list=37%, signal=105%
COLLAGEN	COLLAGEN		22	-0.485666	-1.11056	0.398855	0.971941	1	6636	tags=68%, list=37%, signal=108%
ORGANELLE_LOCALIZATION	ORGANELLE_LOCALIZATION		24	-0.407188	-1.11029	0.361328	0.969593	1	6049	tags=63%, list=34%, signal=94%
CELL_CYCLE_GO_0007049	CELL_CYCLE_GO_0007049		307	-0.284093	-1.10972	0.335354	0.968231	1	5397	tags=38%, list=30%, signal=54%
INACTIVATION_OF_MAPK_ACTIVITY	INACTIVATION_OF_MAPK_ACTIVITY		14	-0.419704	-1.10825	0.326733	0.970239	1	6862	tags=79%, list=38%, signal=127%
HISTONE_MODIFICATION	HISTONE_MODIFICATION		20	-0.379556	-1.10761	0.344898	0.969179	1	3805	tags=35%, list=21%, signal=44%
HYDROLASE_ACTIVITY_ACTING_ON_ESTER_BONDS	HYDROLASE_ACTIVITY_ACTING_ON_ESTER_BONDS		261	-0.223806	-1.10703	0.228302	0.968098	1	4580	tags=31%, list=25%, signal=41%
NUCLEOBASENUCLEOSIDENUCLEOTIDE_AND_NUCLEIC_ACID_TRANSMEMBRANE_TRANSPORTER_ACTIVITY	NUCLEOBASENUCLEOSIDENUCLEOTIDE_AND_NUCLEIC_ACID_TRANSMEMBRANE_TRANSPORTER_ACTIVITY		10	-0.40518	-1.10601	0.323917	0.968511	1	3263	tags=30%, list=18%, signal=37%
POTASSIUM_ION_TRANSPORT	POTASSIUM_ION_TRANSPORT		57	-0.335816	-1.1024	0.31215	0.97761	1	4961	tags=40%, list=27%, signal=55%
CELL_CORTEX	CELL_CORTEX		39	-0.354462	-1.10161	0.353293	0.977353	1	6375	tags=49%, list=35%, signal=75%
IMMUNE_EFFECTOR_PROCESS	IMMUNE_EFFECTOR_PROCESS		35	-0.331243	-1.10132	0.31769	0.97521	1	5437	tags=46%, list=30%, signal=65%
REGULATION_OF_NEUROGENESIS	REGULATION_OF_NEUROGENESIS		14	-0.435193	-1.09938	0.369863	0.978729	1	1555	tags=21%, list=9%, signal=23%
DETECTION_OF_ABIOTIC_STIMULUS	DETECTION_OF_ABIOTIC_STIMULUS		19	-0.413591	-1.0991	0.346774	0.976651	1	4966	tags=53%, list=28%, signal=73%
B_CELL_ACTIVATION	B_CELL_ACTIVATION		19	-0.387352	-1.09859	0.367188	0.9753	1	6150	tags=53%, list=34%, signal=80%
UBIQUITIN_CYCLE	UBIQUITIN_CYCLE		47	-0.304869	-1.09847	0.321429	0.972592	1	4272	tags=36%, list=24%, signal=47%
INTEGRAL_TO_GOLGI_MEMBRANE	INTEGRAL_TO_GOLGI_MEMBRANE		10	-0.439455	-1.09814	0.360248	0.970571	1	1780	tags=30%, list=10%, signal=33%
NUCLEOTIDE_KINASE_ACTIVITY	NUCLEOTIDE_KINASE_ACTIVITY		13	-0.398234	-1.0981	0.340551	0.967612	1	4832	tags=54%, list=27%, signal=73%
3_5_CYCLIC_NUCLEOTIDE_PHOSPHODIESTERASE_ACTIVITY	3_5_CYCLIC_NUCLEOTIDE_PHOSPHODIESTERASE_ACTIVITY		13	-0.376012	-1.09745	0.310413	0.966659	1	4580	tags=38%, list=25%, signal=52%
REGULATION_OF_KINASE_ACTIVITY	REGULATION_OF_KINASE_ACTIVITY		153	-0.248221	-1.097	0.293893	0.965241	1	6323	tags=41%, list=35%, signal=63%
EMBRYONIC_MORPHOGENESIS	EMBRYONIC_MORPHOGENESIS		17	-0.375173	-1.09469	0.321649	0.970296	1	3151	tags=35%, list=17%, signal=43%
LIPOPROTEIN_BINDING	LIPOPROTEIN_BINDING		17	-0.425611	-1.09427	0.364173	0.968746	1	5513	tags=53%, list=31%, signal=76%
NUCLEAR_MATRIX	NUCLEAR_MATRIX		12	-0.426793	-1.09299	0.379798	0.970017	1	5190	tags=50%, list=29%, signal=70%
DNA_METABOLIC_PROCESS	DNA_METABOLIC_PROCESS		246	-0.2889	-1.09295	0.36747	0.967128	1	3772	tags=29%, list=21%, signal=36%
PROTEIN_DEACETYLASE_ACTIVITY	PROTEIN_DEACETYLASE_ACTIVITY		10	-0.432157	-1.09171	0.344358	0.968352	1	3514	tags=40%, list=19%, signal=50%
REGULATION_OF_TRANSCRIPTIONDNA_DEPENDENT	REGULATION_OF_TRANSCRIPTIONDNA_DEPENDENT		445	-0.220325	-1.09147	0.290448	0.966104	1	4698	tags=31%, list=26%, signal=41%
REGULATION_OF_MAP_KINASE_ACTIVITY	REGULATION_OF_MAP_KINASE_ACTIVITY		63	-0.284656	-1.09077	0.301556	0.965522	1	6695	tags=54%, list=37%, signal=86%
REGULATION_OF_DNA_METABOLIC_PROCESS	REGULATION_OF_DNA_METABOLIC_PROCESS		44	-0.352741	-1.0898	0.370809	0.965674	1	5026	tags=43%, list=28%, signal=60%
REGULATION_OF_CATABOLIC_PROCESS	REGULATION_OF_CATABOLIC_PROCESS		15	-0.379765	-1.08974	0.354086	0.962907	1	3774	tags=47%, list=21%, signal=59%
GTPASE_ACTIVITY	GTPASE_ACTIVITY		94	-0.295931	-1.08823	0.379845	0.964852	1	2234	tags=20%, list=12%, signal=23%
MEMBRANE_LIPID_METABOLIC_PROCESS	MEMBRANE_LIPID_METABOLIC_PROCESS		94	-0.239661	-1.08764	0.301136	0.963805	1	5150	tags=38%, list=29%, signal=53%
REGULATION_OF_GENE_EXPRESSION	REGULATION_OF_GENE_EXPRESSION		646	-0.21108	-1.08695	0.288136	0.963243	1	3715	tags=25%, list=21%, signal=30%
PDZ_DOMAIN_BINDING	PDZ_DOMAIN_BINDING		14	-0.433942	-1.0868	0.364185	0.960777	1	1442	tags=21%, list=8%, signal=23%
REGULATION_OF_CATALYTIC_ACTIVITY	REGULATION_OF_CATALYTIC_ACTIVITY		268	-0.23298	-1.08679	0.287356	0.957909	1	3697	tags=23%, list=20%, signal=29%
REGULATION_OF_METABOLIC_PROCESS	REGULATION_OF_METABOLIC_PROCESS		769	-0.209834	-1.08657	0.271863	0.955815	1	3824	tags=25%, list=21%, signal=30%
AMYLOID_PRECURSOR_PROTEIN_METABOLIC_PROCESS	AMYLOID_PRECURSOR_PROTEIN_METABOLIC_PROCESS		10	-0.445928	-1.08615	0.368715	0.95425	1	5612	tags=50%, list=31%, signal=73%
NUCLEOBASENUCLEOSIDENUCLEOTIDE_AND_NUCLEIC_ACID_TRANSPORT	NUCLEOBASENUCLEOSIDENUCLEOTIDE_AND_NUCLEIC_ACID_TRANSPORT		30	-0.314924	-1.08587	0.362173	0.952472	1	3346	tags=33%, list=19%, signal=41%
CHROMOSOME	CHROMOSOME		121	-0.340891	-1.08561	0.400411	0.950357	1	4576	tags=40%, list=25%, signal=53%
COVALENT_CHROMATIN_MODIFICATION	COVALENT_CHROMATIN_MODIFICATION		21	-0.356236	-1.08502	0.347475	0.949456	1	3805	tags=33%, list=21%, signal=42%
PHOSPHOINOSITIDE_BINDING	PHOSPHOINOSITIDE_BINDING		19	-0.349489	-1.08468	0.35729	0.947737	1	6035	tags=58%, list=33%, signal=87%
INTRACELLULAR_SIGNALING_CASCADE	INTRACELLULAR_SIGNALING_CASCADE		645	-0.240399	-1.08439	0.294798	0.945963	1	3711	tags=24%, list=21%, signal=30%
TRANSPORT	TRANSPORT		771	-0.204963	-1.08413	0.25046	0.943911	1	4893	tags=31%, list=27%, signal=41%
GROWTH_CONE	GROWTH_CONE		10	-0.488989	-1.08393	0.399217	0.941792	1	4518	tags=60%, list=25%, signal=80%
REGULATION_OF_CELLULAR_METABOLIC_PROCESS	REGULATION_OF_CELLULAR_METABOLIC_PROCESS		758	-0.209808	-1.08274	0.272212	0.942867	1	3824	tags=25%, list=21%, signal=31%
PHOTOTRANSDUCTION	PHOTOTRANSDUCTION		13	-0.453346	-1.08262	0.4	0.940491	1	4732	tags=54%, list=26%, signal=73%
TRANSCRIPTION	TRANSCRIPTION		723	-0.208497	-1.08258	0.280943	0.937908	1	3715	tags=24%, list=21%, signal=30%
NEGATIVE_REGULATION_OF_MYELOID_CELL_DIFFERENTIATION	NEGATIVE_REGULATION_OF_MYELOID_CELL_DIFFERENTIATION		10	-0.427616	-1.08089	0.368627	0.94077	1	5784	tags=50%, list=32%, signal=74%
RNA_CATABOLIC_PROCESS	RNA_CATABOLIC_PROCESS		22	-0.331938	-1.08081	0.374016	0.938287	1	3360	tags=27%, list=19%, signal=33%
NUCLEAR_ENVELOPE	NUCLEAR_ENVELOPE		70	-0.340604	-1.07916	0.389344	0.940764	1	3346	tags=29%, list=19%, signal=35%
REGULATION_OF_PROTEIN_KINASE_ACTIVITY	REGULATION_OF_PROTEIN_KINASE_ACTIVITY		151	-0.244267	-1.07852	0.307692	0.940173	1	6323	tags=41%, list=35%, signal=63%
REGULATION_OF_SMALL_GTPASE_MEDIATED_SIGNAL_TRANSDUCTION	REGULATION_OF_SMALL_GTPASE_MEDIATED_SIGNAL_TRANSDUCTION		23	-0.379497	-1.07645	0.36714	0.943928	1	4386	tags=35%, list=24%, signal=46%
ACETYLGLUCOSAMINYLTRANSFERASE_ACTIVITY	ACETYLGLUCOSAMINYLTRANSFERASE_ACTIVITY		16	-0.369224	-1.0757	0.356164	0.943517	1	2946	tags=25%, list=16%, signal=30%
MITOTIC_SISTER_CHROMATID_SEGREGATION	MITOTIC_SISTER_CHROMATID_SEGREGATION		16	-0.499534	-1.07363	0.41498	0.947361	1	4692	tags=63%, list=26%, signal=84%
RESPONSE_TO_BACTERIUM	RESPONSE_TO_BACTERIUM		30	-0.341788	-1.07328	0.36692	0.94574	1	4548	tags=30%, list=25%, signal=40%
S_PHASE	S_PHASE		14	-0.408471	-1.07311	0.393638	0.943567	1	3936	tags=43%, list=22%, signal=55%
VESICLE_MEDIATED_TRANSPORT	VESICLE_MEDIATED_TRANSPORT		187	-0.215551	-1.07174	0.323194	0.945402	1	4472	tags=29%, list=25%, signal=39%
PROTEIN_COMPLEX_DISASSEMBLY	PROTEIN_COMPLEX_DISASSEMBLY		14	-0.414394	-1.06852	0.382066	0.953112	1	2750	tags=36%, list=15%, signal=42%
FEEDING_BEHAVIOR	FEEDING_BEHAVIOR		24	-0.34599	-1.06804	0.361162	0.951935	1	4876	tags=38%, list=27%, signal=51%
TRANSMISSION_OF_NERVE_IMPULSE	TRANSMISSION_OF_NERVE_IMPULSE		184	-0.295906	-1.06801	0.380334	0.949352	1	4580	tags=37%, list=25%, signal=49%
HETEROGENEOUS_NUCLEAR_RIBONUCLEOPROTEIN_COMPLEX	HETEROGENEOUS_NUCLEAR_RIBONUCLEOPROTEIN_COMPLEX		14	-0.461805	-1.06799	0.428279	0.94674	1	5298	tags=64%, list=29%, signal=91%
CONTRACTILE_FIBER	CONTRACTILE_FIBER		25	-0.376365	-1.06732	0.354717	0.946252	1	2112	tags=32%, list=12%, signal=36%
HORMONE_SECRETION	HORMONE_SECRETION		17	-0.405257	-1.06726	0.393597	0.94381	1	6440	tags=65%, list=36%, signal=101%
POSITIVE_REGULATION_OF_CYTOKINE_BIOSYNTHETIC_PROCESS	POSITIVE_REGULATION_OF_CYTOKINE_BIOSYNTHETIC_PROCESS		23	-0.402606	-1.06705	0.379962	0.941773	1	5136	tags=39%, list=28%, signal=55%
RESPONSE_TO_DNA_DAMAGE_STIMULUS	RESPONSE_TO_DNA_DAMAGE_STIMULUS		153	-0.29121	-1.06686	0.392276	0.939729	1	3740	tags=29%, list=21%, signal=37%
REGULATION_OF_CELLULAR_COMPONENT_ORGANIZATION_AND_BIOGENESIS	REGULATION_OF_CELLULAR_COMPONENT_ORGANIZATION_AND_BIOGENESIS		122	-0.227341	-1.06669	0.337143	0.937665	1	2197	tags=20%, list=12%, signal=22%
ENZYME_ACTIVATOR_ACTIVITY	ENZYME_ACTIVATOR_ACTIVITY		120	-0.254614	-1.06576	0.357955	0.937989	1	4487	tags=27%, list=25%, signal=35%
REGULATION_OF_JNK_CASCADE	REGULATION_OF_JNK_CASCADE		12	-0.420011	-1.06477	0.382524	0.938562	1	3173	tags=33%, list=18%, signal=40%
REGULATION_OF_TRANSCRIPTION_FROM_RNA_POLYMERASE_II_PROMOTER	REGULATION_OF_TRANSCRIPTION_FROM_RNA_POLYMERASE_II_PROMOTER		282	-0.223124	-1.06471	0.334653	0.936132	1	4559	tags=31%, list=25%, signal=41%
RAS_GUANYL_NUCLEOTIDE_EXCHANGE_FACTOR_ACTIVITY	RAS_GUANYL_NUCLEOTIDE_EXCHANGE_FACTOR_ACTIVITY		19	-0.402625	-1.06426	0.404	0.934995	1	4387	tags=42%, list=24%, signal=56%
NUCLEOPLASM	NUCLEOPLASM		269	-0.236158	-1.06354	0.364892	0.934616	1	3707	tags=25%, list=21%, signal=31%
PROTEIN_DIMERIZATION_ACTIVITY	PROTEIN_DIMERIZATION_ACTIVITY		172	-0.226963	-1.06306	0.356589	0.933563	1	6035	tags=40%, list=33%, signal=60%
TRANSCRIPTION_DNA_DEPENDENT	TRANSCRIPTION_DNA_DEPENDENT		613	-0.207304	-1.06187	0.344488	0.934596	1	3479	tags=23%, list=19%, signal=28%
REGULATION_OF_MULTICELLULAR_ORGANISMAL_PROCESS	REGULATION_OF_MULTICELLULAR_ORGANISMAL_PROCESS		143	-0.267087	-1.06181	0.357934	0.932277	1	5643	tags=39%, list=31%, signal=57%
PROTEIN_DNA_COMPLEX_ASSEMBLY	PROTEIN_DNA_COMPLEX_ASSEMBLY		48	-0.27946	-1.06162	0.37827	0.93033	1	2441	tags=23%, list=14%, signal=26%
NEGATIVE_REGULATION_OF_NUCLEOBASENUCLEOSIDENUCLEOTIDE_AND_NUCLEIC_ACID_METABOLIC_PROCESS	NEGATIVE_REGULATION_OF_NUCLEOBASENUCLEOSIDENUCLEOTIDE_AND_NUCLEIC_ACID_METABOLIC_PROCESS		197	-0.2259	-1.06118	0.321773	0.929199	1	5190	tags=34%, list=29%, signal=47%
MYOSIN_COMPLEX	MYOSIN_COMPLEX		16	-0.406	-1.06052	0.385932	0.928732	1	5452	tags=50%, list=30%, signal=72%
PROTEIN_CATABOLIC_PROCESS	PROTEIN_CATABOLIC_PROCESS		66	-0.267442	-1.06003	0.36961	0.927839	1	4161	tags=33%, list=23%, signal=43%
ESTABLISHMENT_OF_LOCALIZATION	ESTABLISHMENT_OF_LOCALIZATION		845	-0.202058	-1.05965	0.301645	0.926512	1	5512	tags=35%, list=31%, signal=48%
NEGATIVE_REGULATION_OF_DNA_METABOLIC_PROCESS	NEGATIVE_REGULATION_OF_DNA_METABOLIC_PROCESS		18	-0.399062	-1.05792	0.420039	0.929453	1	1790	tags=33%, list=10%, signal=37%
RNA_BIOSYNTHETIC_PROCESS	RNA_BIOSYNTHETIC_PROCESS		615	-0.206569	-1.05776	0.355599	0.927476	1	3479	tags=23%, list=19%, signal=28%
ONE_CARBON_COMPOUND_METABOLIC_PROCESS	ONE_CARBON_COMPOUND_METABOLIC_PROCESS		26	-0.323039	-1.05594	0.388235	0.930591	1	5186	tags=42%, list=29%, signal=59%
NUCLEAR_CHROMATIN	NUCLEAR_CHROMATIN		14	-0.395639	-1.05581	0.416667	0.928568	1	4115	tags=43%, list=23%, signal=55%
OLIGOSACCHARIDE_METABOLIC_PROCESS	OLIGOSACCHARIDE_METABOLIC_PROCESS		11	-0.387765	-1.05395	0.388	0.931921	1	2320	tags=18%, list=13%, signal=21%
ACTIVATION_OF_MAPK_ACTIVITY	ACTIVATION_OF_MAPK_ACTIVITY		38	-0.294881	-1.05358	0.384615	0.930578	1	3414	tags=29%, list=19%, signal=36%
REGULATION_OF_IMMUNE_EFFECTOR_PROCESS	REGULATION_OF_IMMUNE_EFFECTOR_PROCESS		14	-0.367037	-1.0535	0.403285	0.928407	1	5437	tags=64%, list=30%, signal=92%
ACID_AMINO_ACID_LIGASE_ACTIVITY	ACID_AMINO_ACID_LIGASE_ACTIVITY		57	-0.267321	-1.05259	0.368952	0.929067	1	4161	tags=33%, list=23%, signal=43%
REGULATION_OF_CELL_MIGRATION	REGULATION_OF_CELL_MIGRATION		28	-0.302794	-1.04887	0.39645	0.93835	1	5407	tags=39%, list=30%, signal=56%
CALCIUM_ION_TRANSMEMBRANE_TRANSPORTER_ACTIVITY	CALCIUM_ION_TRANSMEMBRANE_TRANSPORTER_ACTIVITY		11	-0.418727	-1.04802	0.405714	0.938535	1	1762	tags=27%, list=10%, signal=30%
REGULATION_OF_GENE_EXPRESSION_EPIGENETIC	REGULATION_OF_GENE_EXPRESSION_EPIGENETIC		27	-0.333996	-1.04749	0.396	0.937769	1	4939	tags=52%, list=27%, signal=71%
RECEPTOR_SIGNALING_PROTEIN_ACTIVITY	RECEPTOR_SIGNALING_PROTEIN_ACTIVITY		77	-0.296126	-1.04503	0.379722	0.943122	1	5344	tags=42%, list=30%, signal=59%
NEURON_DIFFERENTIATION	NEURON_DIFFERENTIATION		75	-0.297159	-1.04325	0.383698	0.946226	1	5414	tags=39%, list=30%, signal=55%
CELL_CELL_SIGNALING	CELL_CELL_SIGNALING		393	-0.254781	-1.04258	0.390288	0.94591	1	4929	tags=35%, list=27%, signal=47%
GTPASE_REGULATOR_ACTIVITY	GTPASE_REGULATOR_ACTIVITY		123	-0.254827	-1.04256	0.38247	0.943571	1	4713	tags=33%, list=26%, signal=45%
DEACETYLASE_ACTIVITY	DEACETYLASE_ACTIVITY		11	-0.406638	-1.04136	0.393574	0.94488	1	3514	tags=36%, list=19%, signal=45%
POSITIVE_REGULATION_OF_DEVELOPMENTAL_PROCESS	POSITIVE_REGULATION_OF_DEVELOPMENTAL_PROCESS		211	-0.235123	-1.0409	0.355963	0.943813	1	5975	tags=42%, list=33%, signal=62%
INTRINSIC_TO_PLASMA_MEMBRANE	INTRINSIC_TO_PLASMA_MEMBRANE		957	-0.240777	-1.04084	0.357664	0.941601	1	5490	tags=36%, list=30%, signal=49%
ANION_TRANSMEMBRANE_TRANSPORTER_ACTIVITY	ANION_TRANSMEMBRANE_TRANSPORTER_ACTIVITY		58	-0.300236	-1.03952	0.418944	0.943158	1	4023	tags=33%, list=22%, signal=42%
PHOSPHOLIPID_TRANSPORTER_ACTIVITY	PHOSPHOLIPID_TRANSPORTER_ACTIVITY		12	-0.39881	-1.03872	0.418651	0.943284	1	4879	tags=50%, list=27%, signal=68%
NON_MEMBRANE_SPANNING_PROTEIN_TYROSINE_KINASE_ACTIVITY	NON_MEMBRANE_SPANNING_PROTEIN_TYROSINE_KINASE_ACTIVITY		11	-0.412675	-1.03866	0.388119	0.941061	1	6421	tags=64%, list=36%, signal=99%
APICAL_PART_OF_CELL	APICAL_PART_OF_CELL		17	-0.344927	-1.03703	0.401923	0.943752	1	3811	tags=24%, list=21%, signal=30%
CHROMATIN_MODIFICATION	CHROMATIN_MODIFICATION		51	-0.286285	-1.03656	0.395876	0.942813	1	4112	tags=33%, list=23%, signal=43%
RESPONSE_TO_ABIOTIC_STIMULUS	RESPONSE_TO_ABIOTIC_STIMULUS		84	-0.250514	-1.03622	0.37037	0.94149	1	1886	tags=19%, list=10%, signal=21%
SISTER_CHROMATID_SEGREGATION	SISTER_CHROMATID_SEGREGATION		17	-0.472286	-1.03619	0.444668	0.939199	1	4692	tags=59%, list=26%, signal=79%
BASEMENT_MEMBRANE	BASEMENT_MEMBRANE		37	-0.334011	-1.0358	0.401186	0.938064	1	6062	tags=49%, list=34%, signal=73%
ENZYME_REGULATOR_ACTIVITY	ENZYME_REGULATOR_ACTIVITY		311	-0.212425	-1.03463	0.360656	0.93928	1	4423	tags=27%, list=25%, signal=36%
INTEGRAL_TO_PLASMA_MEMBRANE	INTEGRAL_TO_PLASMA_MEMBRANE		944	-0.238941	-1.03294	0.372514	0.941905	1	5208	tags=34%, list=29%, signal=46%
REGULATION_OF_RESPONSE_TO_EXTERNAL_STIMULUS	REGULATION_OF_RESPONSE_TO_EXTERNAL_STIMULUS		15	-0.397532	-1.03222	0.420561	0.941575	1	4876	tags=47%, list=27%, signal=64%
VIRAL_REPRODUCTION	VIRAL_REPRODUCTION		38	-0.297005	-1.03088	0.403194	0.94343	1	4893	tags=42%, list=27%, signal=58%
ENERGY_RESERVE_METABOLIC_PROCESS	ENERGY_RESERVE_METABOLIC_PROCESS		15	-0.366103	-1.02951	0.43619	0.945109	1	4167	tags=47%, list=23%, signal=61%
MOTOR_ACTIVITY	MOTOR_ACTIVITY		28	-0.335909	-1.02807	0.425856	0.947325	1	6084	tags=57%, list=34%, signal=86%
REGULATION_OF_HORMONE_SECRETION	REGULATION_OF_HORMONE_SECRETION		14	-0.401045	-1.02759	0.448077	0.946502	1	5133	tags=57%, list=28%, signal=80%
CARBOXYPEPTIDASE_ACTIVITY	CARBOXYPEPTIDASE_ACTIVITY		11	-0.435883	-1.02742	0.464286	0.944618	1	8035	tags=82%, list=45%, signal=147%
MACROMOLECULE_CATABOLIC_PROCESS	MACROMOLECULE_CATABOLIC_PROCESS		132	-0.2272	-1.02732	0.421875	0.942599	1	4302	tags=30%, list=24%, signal=39%
MICROSOME	MICROSOME		39	-0.287057	-1.027	0.409615	0.9413	1	2030	tags=21%, list=11%, signal=23%
CHROMOSOMAL_PART	CHROMOSOMAL_PART		95	-0.330628	-1.02494	0.45082	0.945196	1	4301	tags=38%, list=24%, signal=49%
ER_NUCLEAR_SIGNALING_PATHWAY	ER_NUCLEAR_SIGNALING_PATHWAY		15	-0.389594	-1.02474	0.447525	0.943464	1	7659	tags=80%, list=42%, signal=139%
NEGATIVE_REGULATION_OF_RNA_METABOLIC_PROCESS	NEGATIVE_REGULATION_OF_RNA_METABOLIC_PROCESS		124	-0.23177	-1.02456	0.419483	0.941696	1	3133	tags=23%, list=17%, signal=27%
TRANSCRIPTION_FROM_RNA_POLYMERASE_II_PROMOTER	TRANSCRIPTION_FROM_RNA_POLYMERASE_II_PROMOTER		445	-0.203851	-1.02386	0.422925	0.941517	1	3746	tags=24%, list=21%, signal=30%
ATP_DEPENDENT_DNA_HELICASE_ACTIVITY	ATP_DEPENDENT_DNA_HELICASE_ACTIVITY		11	-0.418663	-1.02354	0.459082	0.940221	1	7997	tags=82%, list=44%, signal=147%
ESTABLISHMENT_AND_OR_MAINTENANCE_OF_CELL_POLARITY	ESTABLISHMENT_AND_OR_MAINTENANCE_OF_CELL_POLARITY		19	-0.344201	-1.02107	0.432596	0.945341	1	6922	tags=53%, list=38%, signal=85%
REGULATION_OF_MOLECULAR_FUNCTION	REGULATION_OF_MOLECULAR_FUNCTION		312	-0.215661	-1.02067	0.401501	0.944328	1	3697	tags=22%, list=20%, signal=27%
TRANSFERASE_ACTIVITY_TRANSFERRING_GROUPS_OTHER_THAN_AMINO_ACYL_GROUPS	TRANSFERASE_ACTIVITY_TRANSFERRING_GROUPS_OTHER_THAN_AMINO_ACYL_GROUPS		43	-0.276271	-1.02049	0.428846	0.942617	1	3959	tags=30%, list=22%, signal=39%
NEGATIVE_REGULATION_OF_MAP_KINASE_ACTIVITY	NEGATIVE_REGULATION_OF_MAP_KINASE_ACTIVITY		17	-0.342726	-1.01989	0.413306	0.942153	1	6862	tags=71%, list=38%, signal=114%
CIRCADIAN_RHYTHM	CIRCADIAN_RHYTHM		14	-0.367669	-1.01893	0.433892	0.94265	1	6585	tags=57%, list=36%, signal=90%
REGULATION_OF_CELL_CYCLE	REGULATION_OF_CELL_CYCLE		179	-0.238187	-1.01851	0.410959	0.941646	1	6210	tags=41%, list=34%, signal=62%
PROTEIN_MODIFICATION_BY_SMALL_PROTEIN_CONJUGATION	PROTEIN_MODIFICATION_BY_SMALL_PROTEIN_CONJUGATION		42	-0.291825	-1.01823	0.416667	0.940221	1	4161	tags=33%, list=23%, signal=43%
BASE_EXCISION_REPAIR	BASE_EXCISION_REPAIR		15	-0.40727	-1.016	0.455645	0.944397	1	4450	tags=47%, list=25%, signal=62%
RESPONSE_TO_DRUG	RESPONSE_TO_DRUG		21	-0.334076	-1.01584	0.423664	0.942689	1	2316	tags=29%, list=13%, signal=33%
OXIDOREDUCTASE_ACTIVITY_ACTING_ON_THE_ALDEHYDE_OR_OXO_GROUP_OF_DONORS	OXIDOREDUCTASE_ACTIVITY_ACTING_ON_THE_ALDEHYDE_OR_OXO_GROUP_OF_DONORS		21	-0.323062	-1.01584	0.429142	0.940481	1	643	tags=10%, list=4%, signal=10%
DNA_REPAIR	DNA_REPAIR		117	-0.29892	-1.01575	0.446028	0.938549	1	3740	tags=30%, list=21%, signal=37%
INTRINSIC_TO_ENDOPLASMIC_RETICULUM_MEMBRANE	INTRINSIC_TO_ENDOPLASMIC_RETICULUM_MEMBRANE		23	-0.316113	-1.01534	0.426	0.937565	1	4932	tags=48%, list=27%, signal=66%
INTEGRAL_TO_ENDOPLASMIC_RETICULUM_MEMBRANE	INTEGRAL_TO_ENDOPLASMIC_RETICULUM_MEMBRANE		23	-0.316113	-1.01534	0.426	0.935384	1	4932	tags=48%, list=27%, signal=66%
ACTIN_POLYMERIZATION_AND_OR_DEPOLYMERIZATION	ACTIN_POLYMERIZATION_AND_OR_DEPOLYMERIZATION		23	-0.332936	-1.01291	0.421846	0.940339	1	4205	tags=30%, list=23%, signal=40%
M_PHASE	M_PHASE		111	-0.318535	-1.01167	0.447059	0.941699	1	5397	tags=45%, list=30%, signal=64%
PROTEIN_COMPLEX_ASSEMBLY	PROTEIN_COMPLEX_ASSEMBLY		158	-0.218598	-1.01087	0.435294	0.941749	1	4205	tags=25%, list=23%, signal=32%
G_PROTEIN_SIGNALING_ADENYLATE_CYCLASE_ACTIVATING_PATHWAY	G_PROTEIN_SIGNALING_ADENYLATE_CYCLASE_ACTIVATING_PATHWAY		24	-0.334488	-1.00993	0.433396	0.942308	1	2359	tags=21%, list=13%, signal=24%
RIBONUCLEOTIDE_METABOLIC_PROCESS	RIBONUCLEOTIDE_METABOLIC_PROCESS		16	-0.390354	-1.00992	0.439759	0.940157	1	1327	tags=25%, list=7%, signal=27%
DNA_DAMAGE_RESPONSESIGNAL_TRANSDUCTION_BY_P53_CLASS_MEDIATOR	DNA_DAMAGE_RESPONSESIGNAL_TRANSDUCTION_BY_P53_CLASS_MEDIATOR		13	-0.379076	-1.00987	0.440454	0.938167	1	3697	tags=38%, list=20%, signal=48%
EXTRACELLULAR_MATRIX_STRUCTURAL_CONSTITUENT	EXTRACELLULAR_MATRIX_STRUCTURAL_CONSTITUENT		27	-0.320637	-1.0098	0.415414	0.9362	1	4009	tags=37%, list=22%, signal=48%
ORGAN_MORPHOGENESIS	ORGAN_MORPHOGENESIS		142	-0.253364	-1.00734	0.413534	0.941261	1	5028	tags=35%, list=28%, signal=48%
ACTIN_FILAMENT_ORGANIZATION	ACTIN_FILAMENT_ORGANIZATION		24	-0.369319	-1.00534	0.460765	0.945065	1	4942	tags=46%, list=27%, signal=63%
CELL_CELL_ADHESION	CELL_CELL_ADHESION		82	-0.248782	-1.00459	0.430939	0.945083	1	5014	tags=33%, list=28%, signal=45%
VIRAL_REPRODUCTIVE_PROCESS	VIRAL_REPRODUCTIVE_PROCESS		33	-0.296311	-1.00435	0.419417	0.943614	1	4893	tags=42%, list=27%, signal=58%
ANTIGEN_BINDING	ANTIGEN_BINDING		19	-0.343604	-1.00391	0.448405	0.942856	1	6694	tags=58%, list=37%, signal=92%
NEUROGENESIS	NEUROGENESIS		92	-0.263551	-1.00363	0.435223	0.94143	1	5414	tags=38%, list=30%, signal=54%
NEGATIVE_REGULATION_OF_CELLULAR_METABOLIC_PROCESS	NEGATIVE_REGULATION_OF_CELLULAR_METABOLIC_PROCESS		245	-0.207252	-1.00311	0.426987	0.940767	1	5190	tags=32%, list=29%, signal=45%
G_PROTEIN_SIGNALING_COUPLED_TO_CYCLIC_NUCLEOTIDE_SECOND_MESSENGER	G_PROTEIN_SIGNALING_COUPLED_TO_CYCLIC_NUCLEOTIDE_SECOND_MESSENGER		96	-0.270705	-1.00279	0.446494	0.939579	1	2359	tags=20%, list=13%, signal=23%
NEGATIVE_REGULATION_OF_CELL_MIGRATION	NEGATIVE_REGULATION_OF_CELL_MIGRATION		15	-0.319235	-1.00125	0.469636	0.941972	1	6650	tags=53%, list=37%, signal=84%
DYSTROPHIN_ASSOCIATED_GLYCOPROTEIN_COMPLEX	DYSTROPHIN_ASSOCIATED_GLYCOPROTEIN_COMPLEX		14	-0.35582	-1.00073	0.449612	0.941167	1	6062	tags=43%, list=34%, signal=64%
NERVOUS_SYSTEM_DEVELOPMENT	NERVOUS_SYSTEM_DEVELOPMENT		371	-0.24585	-1.00063	0.445507	0.939337	1	4419	tags=30%, list=24%, signal=39%
VESICULAR_FRACTION	VESICULAR_FRACTION		41	-0.27016	-1.00034	0.455939	0.938079	1	2030	tags=20%, list=11%, signal=22%
PROTEIN_TYROSINE_KINASE_ACTIVITY	PROTEIN_TYROSINE_KINASE_ACTIVITY		60	-0.288637	-1.00025	0.449814	0.936273	1	6954	tags=50%, list=39%, signal=81%
INWARD_RECTIFIER_POTASSIUM_CHANNEL_ACTIVITY	INWARD_RECTIFIER_POTASSIUM_CHANNEL_ACTIVITY		12	-0.38817	-0.999281	0.468451	0.937023	1	3161	tags=33%, list=18%, signal=40%
SH3_DOMAIN_BINDING	SH3_DOMAIN_BINDING		14	-0.358404	-0.999228	0.469512	0.935103	1	6218	tags=50%, list=34%, signal=76%
ACTIVATION_OF_IMMUNE_RESPONSE	ACTIVATION_OF_IMMUNE_RESPONSE		14	-0.390132	-0.998732	0.466	0.934418	1	3824	tags=36%, list=21%, signal=45%
CATION_BINDING	CATION_BINDING		207	-0.212541	-0.998625	0.462687	0.932631	1	4571	tags=30%, list=25%, signal=40%
NEURON_DEVELOPMENT	NEURON_DEVELOPMENT		60	-0.286615	-0.998151	0.471888	0.931834	1	5026	tags=37%, list=28%, signal=51%
INORGANIC_CATION_TRANSMEMBRANE_TRANSPORTER_ACTIVITY	INORGANIC_CATION_TRANSMEMBRANE_TRANSPORTER_ACTIVITY		58	-0.276311	-0.996455	0.445055	0.934483	1	3061	tags=28%, list=17%, signal=33%
GLYCOPROTEIN_CATABOLIC_PROCESS	GLYCOPROTEIN_CATABOLIC_PROCESS		12	-0.383118	-0.996281	0.467433	0.932879	1	5730	tags=33%, list=32%, signal=49%
PROTEIN_PHOSPHATASE_TYPE_2A_REGULATOR_ACTIVITY	PROTEIN_PHOSPHATASE_TYPE_2A_REGULATOR_ACTIVITY		12	-0.335163	-0.995739	0.448485	0.932346	1	3826	tags=33%, list=21%, signal=42%
ENZYME_BINDING	ENZYME_BINDING		170	-0.231062	-0.995536	0.465979	0.930851	1	6239	tags=41%, list=35%, signal=62%
INTRINSIC_TO_GOLGI_MEMBRANE	INTRINSIC_TO_GOLGI_MEMBRANE		15	-0.326611	-0.99549	0.479915	0.92898	1	3864	tags=33%, list=21%, signal=42%
CASPASE_ACTIVATION	CASPASE_ACTIVATION		26	-0.315988	-0.994537	0.462282	0.929564	1	3697	tags=35%, list=20%, signal=43%
PROTEIN_TETRAMERIZATION	PROTEIN_TETRAMERIZATION		14	-0.354586	-0.994531	0.468254	0.927559	1	7239	tags=64%, list=40%, signal=107%
GUANYL_NUCLEOTIDE_EXCHANGE_FACTOR_ACTIVITY	GUANYL_NUCLEOTIDE_EXCHANGE_FACTOR_ACTIVITY		46	-0.307242	-0.994063	0.459245	0.926938	1	4387	tags=41%, list=24%, signal=54%
CELL_SURFACE_RECEPTOR_LINKED_SIGNAL_TRANSDUCTION_GO_0007166	CELL_SURFACE_RECEPTOR_LINKED_SIGNAL_TRANSDUCTION_GO_0007166		621	-0.230251	-0.992853	0.440585	0.928407	1	5290	tags=33%, list=29%, signal=45%
POSITIVE_REGULATION_OF_LYMPHOCYTE_ACTIVATION	POSITIVE_REGULATION_OF_LYMPHOCYTE_ACTIVATION		23	-0.362803	-0.992418	0.458984	0.927572	1	5243	tags=43%, list=29%, signal=61%
NEGATIVE_REGULATION_OF_TRANSCRIPTION_DNA_DEPENDENT	NEGATIVE_REGULATION_OF_TRANSCRIPTION_DNA_DEPENDENT		122	-0.227289	-0.992116	0.475806	0.926488	1	3133	tags=22%, list=17%, signal=27%
NEGATIVE_REGULATION_OF_METABOLIC_PROCESS	NEGATIVE_REGULATION_OF_METABOLIC_PROCESS		247	-0.205655	-0.990653	0.459662	0.92875	1	5190	tags=32%, list=29%, signal=44%
NUCLEOSIDE_TRIPHOSPHATASE_ACTIVITY	NUCLEOSIDE_TRIPHOSPHATASE_ACTIVITY		201	-0.21857	-0.989826	0.461832	0.929042	1	6178	tags=40%, list=34%, signal=61%
NEGATIVE_REGULATION_OF_CELL_CYCLE	NEGATIVE_REGULATION_OF_CELL_CYCLE		77	-0.244279	-0.988448	0.477842	0.930878	1	3794	tags=25%, list=21%, signal=31%
NEGATIVE_REGULATION_OF_TRANSCRIPTION_FROM_RNA_POLYMERASE_II_PROMOTER	NEGATIVE_REGULATION_OF_TRANSCRIPTION_FROM_RNA_POLYMERASE_II_PROMOTER		79	-0.235205	-0.98791	0.458661	0.930375	1	3133	tags=23%, list=17%, signal=27%
REGULATION_OF_AXONOGENESIS	REGULATION_OF_AXONOGENESIS		10	-0.451138	-0.98767	0.488934	0.929094	1	4880	tags=40%, list=27%, signal=55%
POSITIVE_REGULATION_OF_TRANSFERASE_ACTIVITY	POSITIVE_REGULATION_OF_TRANSFERASE_ACTIVITY		82	-0.256326	-0.987638	0.472505	0.927194	1	7223	tags=52%, list=40%, signal=87%
MEIOTIC_CELL_CYCLE	MEIOTIC_CELL_CYCLE		32	-0.344828	-0.987265	0.488	0.926238	1	3366	tags=34%, list=19%, signal=42%
CELL_JUNCTION	CELL_JUNCTION		78	-0.259893	-0.98718	0.506849	0.924478	1	4991	tags=38%, list=28%, signal=53%
DNA_DAMAGE_RESPONSESIGNAL_TRANSDUCTION	DNA_DAMAGE_RESPONSESIGNAL_TRANSDUCTION		34	-0.299506	-0.987078	0.474308	0.922826	1	3711	tags=32%, list=21%, signal=41%
SECOND_MESSENGER_MEDIATED_SIGNALING	SECOND_MESSENGER_MEDIATED_SIGNALING		149	-0.258423	-0.985506	0.467532	0.925187	1	2745	tags=21%, list=15%, signal=25%
STRIATED_MUSCLE_CONTRACTION_GO_0006941	STRIATED_MUSCLE_CONTRACTION_GO_0006941		13	-0.368844	-0.984721	0.456814	0.925404	1	3278	tags=38%, list=18%, signal=47%
INTERLEUKIN_RECEPTOR_ACTIVITY	INTERLEUKIN_RECEPTOR_ACTIVITY		19	-0.409458	-0.984047	0.470588	0.925333	1	6478	tags=53%, list=36%, signal=82%
CLATHRIN_COATED_VESICLE	CLATHRIN_COATED_VESICLE		36	-0.249179	-0.983268	0.465517	0.92553	1	4122	tags=31%, list=23%, signal=40%
REGULATION_OF_LIPID_METABOLIC_PROCESS	REGULATION_OF_LIPID_METABOLIC_PROCESS		12	-0.344003	-0.982462	0.482422	0.925831	1	3774	tags=42%, list=21%, signal=53%
REGULATION_OF_HEART_CONTRACTION	REGULATION_OF_HEART_CONTRACTION		25	-0.307686	-0.982274	0.49262	0.92441	1	2247	tags=20%, list=12%, signal=23%
PROTEIN_UBIQUITINATION	PROTEIN_UBIQUITINATION		39	-0.280422	-0.981947	0.461386	0.923317	1	4161	tags=33%, list=23%, signal=43%
LYMPHOCYTE_ACTIVATION	LYMPHOCYTE_ACTIVATION		57	-0.326874	-0.98192	0.455067	0.921473	1	6218	tags=47%, list=34%, signal=72%
TUBE_MORPHOGENESIS	TUBE_MORPHOGENESIS		14	-0.349829	-0.981679	0.454545	0.920276	1	5784	tags=57%, list=32%, signal=84%
CELL_MATRIX_ADHESION	CELL_MATRIX_ADHESION		37	-0.299573	-0.980418	0.493177	0.921685	1	4110	tags=35%, list=23%, signal=45%
NEGATIVE_REGULATION_OF_TRANSCRIPTION	NEGATIVE_REGULATION_OF_TRANSCRIPTION		174	-0.211584	-0.979758	0.478764	0.921514	1	5927	tags=38%, list=33%, signal=56%
MONOVALENT_INORGANIC_CATION_HOMEOSTASIS	MONOVALENT_INORGANIC_CATION_HOMEOSTASIS		14	-0.339137	-0.979409	0.5	0.920506	1	4644	tags=29%, list=26%, signal=38%
PEPTIDASE_ACTIVITY	PEPTIDASE_ACTIVITY		170	-0.214377	-0.97928	0.483636	0.919021	1	5101	tags=29%, list=28%, signal=40%
SARCOMERE	SARCOMERE		14	-0.387091	-0.978125	0.479087	0.920107	1	2112	tags=36%, list=12%, signal=40%
RHODOPSIN_LIKE_RECEPTOR_ACTIVITY	RHODOPSIN_LIKE_RECEPTOR_ACTIVITY		130	-0.248452	-0.97806	0.515483	0.918454	1	2676	tags=22%, list=15%, signal=25%
RECEPTOR_ACTIVITY	RECEPTOR_ACTIVITY		555	-0.234012	-0.976261	0.463768	0.921609	1	5149	tags=33%, list=29%, signal=45%
CYCLIC_NUCLEOTIDE_MEDIATED_SIGNALING	CYCLIC_NUCLEOTIDE_MEDIATED_SIGNALING		98	-0.262091	-0.974929	0.493601	0.923397	1	3524	tags=26%, list=20%, signal=32%
CELL_ACTIVATION	CELL_ACTIVATION		72	-0.307742	-0.974877	0.493359	0.921683	1	5437	tags=39%, list=30%, signal=55%
TRANSCRIPTION_FACTOR_ACTIVITY	TRANSCRIPTION_FACTOR_ACTIVITY		345	-0.209039	-0.974428	0.503788	0.920911	1	5862	tags=37%, list=32%, signal=54%
INTEGRIN_BINDING	INTEGRIN_BINDING		28	-0.341736	-0.974255	0.469667	0.919505	1	6028	tags=54%, list=33%, signal=80%
REGULATION_OF_CYTOKINE_PRODUCTION	REGULATION_OF_CYTOKINE_PRODUCTION		24	-0.295976	-0.974213	0.480592	0.917734	1	4435	tags=42%, list=25%, signal=55%
MITOCHONDRIAL_MEMBRANE_ORGANIZATION_AND_BIOGENESIS	MITOCHONDRIAL_MEMBRANE_ORGANIZATION_AND_BIOGENESIS		11	-0.388465	-0.973682	0.488235	0.917229	1	6437	tags=55%, list=36%, signal=85%
TRANSITION_METAL_ION_TRANSMEMBRANE_TRANSPORTER_ACTIVITY	TRANSITION_METAL_ION_TRANSMEMBRANE_TRANSPORTER_ACTIVITY		10	-0.367718	-0.97317	0.502901	0.91677	1	6538	tags=70%, list=36%, signal=110%
PHOSPHOLIPID_BINDING	PHOSPHOLIPID_BINDING		45	-0.270112	-0.972244	0.490982	0.917303	1	5501	tags=42%, list=30%, signal=61%
VIRAL_INFECTIOUS_CYCLE	VIRAL_INFECTIOUS_CYCLE		29	-0.294323	-0.970678	0.48062	0.919448	1	2618	tags=28%, list=15%, signal=32%
BASOLATERAL_PLASMA_MEMBRANE	BASOLATERAL_PLASMA_MEMBRANE		33	-0.310886	-0.970521	0.484	0.918038	1	1445	tags=18%, list=8%, signal=20%
REGULATION_OF_CELL_ADHESION	REGULATION_OF_CELL_ADHESION		34	-0.297985	-0.969893	0.477927	0.917963	1	6279	tags=50%, list=35%, signal=77%
LIPID_KINASE_ACTIVITY	LIPID_KINASE_ACTIVITY		12	-0.393497	-0.969693	0.48866	0.916678	1	2078	tags=25%, list=12%, signal=28%
AXON	AXON		12	-0.357931	-0.969667	0.493042	0.914935	1	4518	tags=42%, list=25%, signal=56%
BIOPOLYMER_CATABOLIC_PROCESS	BIOPOLYMER_CATABOLIC_PROCESS		113	-0.220232	-0.969395	0.483539	0.913874	1	4302	tags=28%, list=24%, signal=37%
POSITIVE_REGULATION_OF_MAP_KINASE_ACTIVITY	POSITIVE_REGULATION_OF_MAP_KINASE_ACTIVITY		43	-0.264531	-0.968982	0.5	0.913225	1	5718	tags=42%, list=32%, signal=61%
VESICLE_LOCALIZATION	VESICLE_LOCALIZATION		10	-0.391577	-0.968443	0.51272	0.912814	1	5662	tags=70%, list=31%, signal=102%
HUMORAL_IMMUNE_RESPONSE	HUMORAL_IMMUNE_RESPONSE		30	-0.327795	-0.96675	0.493507	0.915416	1	6515	tags=40%, list=36%, signal=63%
REGULATION_OF_RESPONSE_TO_STIMULUS	REGULATION_OF_RESPONSE_TO_STIMULUS		54	-0.2623	-0.966047	0.517891	0.915438	1	5110	tags=37%, list=28%, signal=52%
ANATOMICAL_STRUCTURE_MORPHOGENESIS	ANATOMICAL_STRUCTURE_MORPHOGENESIS		367	-0.222461	-0.964674	0.528736	0.917176	1	5028	tags=31%, list=28%, signal=43%
CATABOLIC_PROCESS	CATABOLIC_PROCESS		216	-0.208189	-0.96277	0.522814	0.920339	1	4182	tags=27%, list=23%, signal=35%
CARBOHYDRATE_TRANSPORT	CARBOHYDRATE_TRANSPORT		18	-0.293481	-0.960019	0.557587	0.925845	1	3410	tags=28%, list=19%, signal=34%
GTPASE_ACTIVATOR_ACTIVITY	GTPASE_ACTIVATOR_ACTIVITY		59	-0.275175	-0.959238	0.527451	0.926155	1	6029	tags=39%, list=33%, signal=58%
LEUKOCYTE_ACTIVATION	LEUKOCYTE_ACTIVATION		65	-0.313536	-0.959117	0.486692	0.924685	1	6218	tags=46%, list=34%, signal=70%
TRANSMEMBRANE_RECEPTOR_ACTIVITY	TRANSMEMBRANE_RECEPTOR_ACTIVITY		397	-0.238049	-0.958342	0.507463	0.92494	1	5142	tags=33%, list=28%, signal=45%
EXTRACELLULAR_REGION_PART	EXTRACELLULAR_REGION_PART		327	-0.24032	-0.957388	0.510909	0.925804	1	5242	tags=34%, list=29%, signal=47%
SYSTEM_DEVELOPMENT	SYSTEM_DEVELOPMENT		832	-0.209829	-0.957332	0.52963	0.924174	1	5368	tags=33%, list=30%, signal=45%
POSITIVE_REGULATION_OF_CATALYTIC_ACTIVITY	POSITIVE_REGULATION_OF_CATALYTIC_ACTIVITY		159	-0.220434	-0.956955	0.530938	0.923428	1	5828	tags=34%, list=32%, signal=50%
POSITIVE_REGULATION_OF_SECRETION	POSITIVE_REGULATION_OF_SECRETION		19	-0.355722	-0.956516	0.511152	0.922705	1	6350	tags=63%, list=35%, signal=97%
ATPASE_ACTIVITY_COUPLED_TO_TRANSMEMBRANE_MOVEMENT_OF_IONS_PHOSPHORYLATIVE_MECHANISM	ATPASE_ACTIVITY_COUPLED_TO_TRANSMEMBRANE_MOVEMENT_OF_IONS_PHOSPHORYLATIVE_MECHANISM		20	-0.35231	-0.956106	0.525912	0.922008	1	1267	tags=20%, list=7%, signal=21%
POSITIVE_REGULATION_OF_TRANSPORT	POSITIVE_REGULATION_OF_TRANSPORT		23	-0.307881	-0.95585	0.52907	0.920882	1	5512	tags=48%, list=31%, signal=69%
G_PROTEIN_COUPLED_RECEPTOR_PROTEIN_SIGNALING_PATHWAY	G_PROTEIN_COUPLED_RECEPTOR_PROTEIN_SIGNALING_PATHWAY		333	-0.233284	-0.955597	0.520147	0.919796	1	3328	tags=22%, list=18%, signal=27%
POSITIVE_REGULATION_OF_TRANSCRIPTIONDNA_DEPENDENT	POSITIVE_REGULATION_OF_TRANSCRIPTIONDNA_DEPENDENT		116	-0.221671	-0.95543	0.518518	0.918431	1	5339	tags=36%, list=30%, signal=51%
MICROTUBULE_ORGANIZING_CENTER	MICROTUBULE_ORGANIZING_CENTER		63	-0.282918	-0.955011	0.476562	0.917735	1	5541	tags=43%, list=31%, signal=62%
RNA_METABOLIC_PROCESS	RNA_METABOLIC_PROCESS		807	-0.184281	-0.954691	0.530452	0.916893	1	3479	tags=22%, list=19%, signal=26%
ADAPTIVE_IMMUNE_RESPONSE_GO_0002460	ADAPTIVE_IMMUNE_RESPONSE_GO_0002460		23	-0.328598	-0.953967	0.490494	0.916961	1	6338	tags=52%, list=35%, signal=80%
CELL_PROJECTION	CELL_PROJECTION		105	-0.220529	-0.953921	0.578748	0.915373	1	2071	tags=16%, list=11%, signal=18%
M_PHASE_OF_MITOTIC_CELL_CYCLE	M_PHASE_OF_MITOTIC_CELL_CYCLE		85	-0.312383	-0.953577	0.494118	0.914518	1	5532	tags=47%, list=31%, signal=68%
REGULATION_OF_LYMPHOCYTE_ACTIVATION	REGULATION_OF_LYMPHOCYTE_ACTIVATION		33	-0.335338	-0.949976	0.49901	0.922068	1	5243	tags=42%, list=29%, signal=60%
CYCLIC_NUCLEOTIDE_METABOLIC_PROCESS	CYCLIC_NUCLEOTIDE_METABOLIC_PROCESS		11	-0.398689	-0.948523	0.524904	0.923916	1	7536	tags=73%, list=42%, signal=125%
PROTEIN_EXPORT_FROM_NUCLEUS	PROTEIN_EXPORT_FROM_NUCLEUS		12	-0.321459	-0.947889	0.541936	0.923872	1	86	tags=8%, list=0%, signal=8%
INTERCELLULAR_JUNCTION	INTERCELLULAR_JUNCTION		62	-0.253255	-0.947851	0.544574	0.922229	1	4933	tags=37%, list=27%, signal=51%
PROTEIN_COMPLEX_BINDING	PROTEIN_COMPLEX_BINDING		49	-0.277754	-0.947523	0.541426	0.92125	1	5145	tags=39%, list=29%, signal=54%
SPINDLE_POLE	SPINDLE_POLE		18	-0.390654	-0.947506	0.518	0.919554	1	5541	tags=61%, list=31%, signal=88%
PROTEIN_POLYUBIQUITINATION	PROTEIN_POLYUBIQUITINATION		10	-0.369836	-0.946996	0.52008	0.919173	1	3774	tags=50%, list=21%, signal=63%
CARBON_CARBON_LYASE_ACTIVITY	CARBON_CARBON_LYASE_ACTIVITY		17	-0.308949	-0.946973	0.515829	0.917515	1	76	tags=12%, list=0%, signal=12%
CYTOKINE_PRODUCTION	CYTOKINE_PRODUCTION		69	-0.275555	-0.946496	0.525424	0.916979	1	5136	tags=36%, list=28%, signal=50%
MACROMOLECULAR_COMPLEX_DISASSEMBLY	MACROMOLECULAR_COMPLEX_DISASSEMBLY		15	-0.354074	-0.946349	0.52907	0.91565	1	2750	tags=33%, list=15%, signal=39%
DNA_RECOMBINATION	DNA_RECOMBINATION		44	-0.323885	-0.946066	0.506	0.914709	1	4907	tags=41%, list=27%, signal=56%
TRANSFERASE_ACTIVITY_TRANSFERRING_ACYL_GROUPS	TRANSFERASE_ACTIVITY_TRANSFERRING_ACYL_GROUPS		53	-0.251904	-0.944692	0.555556	0.916615	1	4848	tags=34%, list=27%, signal=46%
CELL_SUBSTRATE_ADHESION	CELL_SUBSTRATE_ADHESION		38	-0.289659	-0.944224	0.532	0.916063	1	4110	tags=34%, list=23%, signal=44%
LEARNING_AND_OR_MEMORY	LEARNING_AND_OR_MEMORY		14	-0.359809	-0.943904	0.545455	0.915151	1	4396	tags=36%, list=24%, signal=47%
RESPONSE_TO_ENDOGENOUS_STIMULUS	RESPONSE_TO_ENDOGENOUS_STIMULUS		187	-0.234331	-0.943797	0.502	0.913746	1	3740	tags=26%, list=21%, signal=33%
CELL_DEVELOPMENT	CELL_DEVELOPMENT		557	-0.191453	-0.943754	0.537893	0.912176	1	5064	tags=31%, list=28%, signal=42%
SITE_OF_POLARIZED_GROWTH	SITE_OF_POLARIZED_GROWTH		11	-0.405405	-0.943518	0.564257	0.911082	1	4518	tags=55%, list=25%, signal=73%
REGIONALIZATION	REGIONALIZATION		14	-0.336433	-0.943066	0.544933	0.910526	1	5927	tags=64%, list=33%, signal=96%
CONTRACTILE_FIBER_PART	CONTRACTILE_FIBER_PART		23	-0.340599	-0.941746	0.564547	0.912295	1	2112	tags=30%, list=12%, signal=34%
POSITIVE_REGULATION_OF_RNA_METABOLIC_PROCESS	POSITIVE_REGULATION_OF_RNA_METABOLIC_PROCESS		117	-0.219385	-0.940915	0.554902	0.912617	1	5339	tags=36%, list=30%, signal=51%
SEXUAL_REPRODUCTION	SEXUAL_REPRODUCTION		132	-0.221754	-0.940789	0.53876	0.911259	1	4112	tags=25%, list=23%, signal=32%
TRANSCRIPTION_COREPRESSOR_ACTIVITY	TRANSCRIPTION_COREPRESSOR_ACTIVITY		90	-0.227639	-0.940263	0.548387	0.91097	1	1862	tags=17%, list=10%, signal=18%
RESPONSE_TO_STEROID_HORMONE_STIMULUS	RESPONSE_TO_STEROID_HORMONE_STIMULUS		10	-0.349835	-0.939507	0.563745	0.911274	1	5800	tags=70%, list=32%, signal=103%
RECEPTOR_BINDING	RECEPTOR_BINDING		358	-0.217563	-0.938857	0.564748	0.911239	1	5197	tags=34%, list=29%, signal=47%
PROTEIN_PROCESSING	PROTEIN_PROCESSING		47	-0.253517	-0.938311	0.532544	0.910912	1	4140	tags=30%, list=23%, signal=39%
SPHINGOLIPID_METABOLIC_PROCESS	SPHINGOLIPID_METABOLIC_PROCESS		27	-0.29477	-0.937839	0.537572	0.91049	1	3183	tags=33%, list=18%, signal=40%
CATION_TRANSPORTING_ATPASE_ACTIVITY	CATION_TRANSPORTING_ATPASE_ACTIVITY		11	-0.354378	-0.937321	0.528626	0.910264	1	341	tags=18%, list=2%, signal=19%
REGULATION_OF_BIOLOGICAL_QUALITY	REGULATION_OF_BIOLOGICAL_QUALITY		410	-0.208955	-0.937119	0.549296	0.909088	1	5519	tags=33%, list=31%, signal=46%
DOUBLE_STRANDED_RNA_BINDING	DOUBLE_STRANDED_RNA_BINDING		17	-0.350003	-0.937091	0.52907	0.907542	1	4567	tags=41%, list=25%, signal=55%
TUBE_DEVELOPMENT	TUBE_DEVELOPMENT		16	-0.316183	-0.936337	0.534654	0.907781	1	5784	tags=50%, list=32%, signal=74%
CELLULAR_MORPHOGENESIS_DURING_DIFFERENTIATION	CELLULAR_MORPHOGENESIS_DURING_DIFFERENTIATION		49	-0.278319	-0.935895	0.54191	0.907283	1	5026	tags=35%, list=28%, signal=48%
ANATOMICAL_STRUCTURE_DEVELOPMENT	ANATOMICAL_STRUCTURE_DEVELOPMENT		979	-0.205795	-0.935724	0.586592	0.906095	1	5368	tags=33%, list=30%, signal=44%
CELL_DIVISION	CELL_DIVISION		17	-0.362928	-0.934895	0.544	0.906487	1	5182	tags=41%, list=29%, signal=58%
INTRACELLULAR_NON_MEMBRANE_BOUND_ORGANELLE	INTRACELLULAR_NON_MEMBRANE_BOUND_ORGANELLE		607	-0.196941	-0.934523	0.522	0.905844	1	5212	tags=32%, list=29%, signal=44%
NON_MEMBRANE_BOUND_ORGANELLE	NON_MEMBRANE_BOUND_ORGANELLE		607	-0.196941	-0.934523	0.522	0.904235	1	5212	tags=32%, list=29%, signal=44%
SMALL_GTPASE_BINDING	SMALL_GTPASE_BINDING		33	-0.260317	-0.934349	0.568548	0.903077	1	2604	tags=18%, list=14%, signal=21%
REGULATION_OF_IMMUNE_SYSTEM_PROCESS	REGULATION_OF_IMMUNE_SYSTEM_PROCESS		61	-0.275233	-0.934021	0.48785	0.902297	1	5437	tags=39%, list=30%, signal=56%
MITOSIS	MITOSIS		82	-0.305612	-0.933951	0.509881	0.900901	1	5532	tags=46%, list=31%, signal=67%
DNA_REPLICATION_INITIATION	DNA_REPLICATION_INITIATION		16	-0.357555	-0.932504	0.552475	0.902851	1	2104	tags=25%, list=12%, signal=28%
SKELETAL_MUSCLE_DEVELOPMENT	SKELETAL_MUSCLE_DEVELOPMENT		31	-0.279219	-0.932156	0.562992	0.902102	1	2001	tags=23%, list=11%, signal=25%
PROTEOGLYCAN_METABOLIC_PROCESS	PROTEOGLYCAN_METABOLIC_PROCESS		20	-0.315897	-0.931882	0.568898	0.901171	1	4300	tags=45%, list=24%, signal=59%
SECRETION	SECRETION		171	-0.204253	-0.931542	0.594843	0.900446	1	5612	tags=37%, list=31%, signal=53%
IDENTICAL_PROTEIN_BINDING	IDENTICAL_PROTEIN_BINDING		290	-0.182034	-0.930182	0.679487	0.902226	1	3549	tags=21%, list=20%, signal=25%
REGULATION_OF_CYTOSKELETON_ORGANIZATION_AND_BIOGENESIS	REGULATION_OF_CYTOSKELETON_ORGANIZATION_AND_BIOGENESIS		30	-0.290573	-0.929003	0.577381	0.903558	1	7109	tags=60%, list=39%, signal=99%
MYOFIBRIL	MYOFIBRIL		19	-0.338493	-0.926619	0.570312	0.907738	1	2112	tags=32%, list=12%, signal=36%
SOLUBLE_FRACTION	SOLUBLE_FRACTION		153	-0.214515	-0.925221	0.587361	0.90958	1	4110	tags=27%, list=23%, signal=34%
CELLULAR_PROTEIN_CATABOLIC_PROCESS	CELLULAR_PROTEIN_CATABOLIC_PROCESS		57	-0.246086	-0.924924	0.52795	0.908669	1	4161	tags=32%, list=23%, signal=41%
UBIQUITIN_LIGASE_COMPLEX	UBIQUITIN_LIGASE_COMPLEX		26	-0.278314	-0.924598	0.574553	0.907851	1	3909	tags=35%, list=22%, signal=44%
SPINDLE	SPINDLE		39	-0.347886	-0.924427	0.54326	0.906722	1	6052	tags=54%, list=34%, signal=81%
ENDOSOME	ENDOSOME		67	-0.212706	-0.922299	0.60119	0.910413	1	4301	tags=27%, list=24%, signal=35%
CELL_CYCLE_ARREST_GO_0007050	CELL_CYCLE_ARREST_GO_0007050		55	-0.238525	-0.921806	0.606426	0.910118	1	3794	tags=25%, list=21%, signal=32%
CELL_PROJECTION_BIOGENESIS	CELL_PROJECTION_BIOGENESIS		25	-0.288117	-0.921021	0.579654	0.910597	1	2071	tags=20%, list=11%, signal=23%
NUCLEAR_REPLICATION_FORK	NUCLEAR_REPLICATION_FORK		10	-0.374154	-0.920921	0.550516	0.909312	1	4529	tags=40%, list=25%, signal=53%
GTPASE_BINDING	GTPASE_BINDING		34	-0.254323	-0.920391	0.58502	0.909069	1	2604	tags=18%, list=14%, signal=21%
REGULATION_OF_DEVELOPMENTAL_PROCESS	REGULATION_OF_DEVELOPMENTAL_PROCESS		419	-0.201574	-0.920257	0.568224	0.907836	1	5975	tags=37%, list=33%, signal=55%
CELLULAR_COMPONENT_DISASSEMBLY	CELLULAR_COMPONENT_DISASSEMBLY		33	-0.285348	-0.918633	0.570611	0.910316	1	2750	tags=24%, list=15%, signal=29%
POSITIVE_REGULATION_OF_MULTICELLULAR_ORGANISMAL_PROCESS	POSITIVE_REGULATION_OF_MULTICELLULAR_ORGANISMAL_PROCESS		62	-0.270317	-0.918306	0.537037	0.909529	1	6279	tags=45%, list=35%, signal=69%
CARBOXYLIC_ACID_TRANSMEMBRANE_TRANSPORTER_ACTIVITY	CARBOXYLIC_ACID_TRANSMEMBRANE_TRANSPORTER_ACTIVITY		44	-0.250193	-0.91768	0.632495	0.909561	1	5176	tags=36%, list=29%, signal=51%
GLUCAN_METABOLIC_PROCESS	GLUCAN_METABOLIC_PROCESS		10	-0.376547	-0.917276	0.555773	0.909003	1	3822	tags=40%, list=21%, signal=51%
ADAPTIVE_IMMUNE_RESPONSE	ADAPTIVE_IMMUNE_RESPONSE		24	-0.320341	-0.916065	0.549323	0.910424	1	6338	tags=50%, list=35%, signal=77%
NEGATIVE_REGULATION_OF_RESPONSE_TO_STIMULUS	NEGATIVE_REGULATION_OF_RESPONSE_TO_STIMULUS		11	-0.337517	-0.914986	0.582061	0.911622	1	5110	tags=55%, list=28%, signal=76%
ACETYLTRANSFERASE_ACTIVITY	ACETYLTRANSFERASE_ACTIVITY		21	-0.301823	-0.914666	0.572835	0.910864	1	4350	tags=38%, list=24%, signal=50%
LIPID_METABOLIC_PROCESS	LIPID_METABOLIC_PROCESS		310	-0.186225	-0.912097	0.699422	0.915517	1	5083	tags=33%, list=28%, signal=45%
NEGATIVE_REGULATION_OF_CATALYTIC_ACTIVITY	NEGATIVE_REGULATION_OF_CATALYTIC_ACTIVITY		67	-0.238111	-0.911189	0.621269	0.916091	1	4465	tags=33%, list=25%, signal=43%
NEUROLOGICAL_SYSTEM_PROCESS	NEUROLOGICAL_SYSTEM_PROCESS		370	-0.213056	-0.908578	0.668469	0.920799	1	4781	tags=30%, list=26%, signal=40%
TISSUE_MORPHOGENESIS	TISSUE_MORPHOGENESIS		13	-0.353887	-0.905574	0.573099	0.92655	1	7527	tags=69%, list=42%, signal=119%
CENTRAL_NERVOUS_SYSTEM_DEVELOPMENT	CENTRAL_NERVOUS_SYSTEM_DEVELOPMENT		119	-0.223781	-0.90518	0.629921	0.925901	1	3643	tags=25%, list=20%, signal=31%
GAMETE_GENERATION	GAMETE_GENERATION		108	-0.222049	-0.904987	0.616302	0.924823	1	4112	tags=25%, list=23%, signal=32%
DNA_HELICASE_ACTIVITY	DNA_HELICASE_ACTIVITY		24	-0.32273	-0.90396	0.569388	0.92578	1	6178	tags=54%, list=34%, signal=82%
LIGASE_ACTIVITY	LIGASE_ACTIVITY		95	-0.213285	-0.903869	0.618143	0.924466	1	3470	tags=27%, list=19%, signal=34%
EXTRACELLULAR_REGION	EXTRACELLULAR_REGION		427	-0.219319	-0.903324	0.609576	0.924231	1	5242	tags=32%, list=29%, signal=44%
CYTOSKELETON_DEPENDENT_INTRACELLULAR_TRANSPORT	CYTOSKELETON_DEPENDENT_INTRACELLULAR_TRANSPORT		26	-0.312059	-0.902614	0.581854	0.924407	1	5504	tags=46%, list=31%, signal=66%
NEUROTRANSMITTER_SECRETION	NEUROTRANSMITTER_SECRETION		12	-0.377018	-0.902547	0.584139	0.923065	1	5583	tags=50%, list=31%, signal=72%
CHEMICAL_HOMEOSTASIS	CHEMICAL_HOMEOSTASIS		154	-0.235497	-0.902413	0.631193	0.921812	1	5583	tags=35%, list=31%, signal=50%
PROTEIN_AUTOPROCESSING	PROTEIN_AUTOPROCESSING		30	-0.300962	-0.900857	0.569388	0.924052	1	3434	tags=27%, list=19%, signal=33%
NEURITE_DEVELOPMENT	NEURITE_DEVELOPMENT		52	-0.265388	-0.90009	0.59501	0.924273	1	5026	tags=35%, list=28%, signal=48%
MUSCLE_DEVELOPMENT	MUSCLE_DEVELOPMENT		91	-0.246865	-0.899152	0.594175	0.925074	1	6313	tags=47%, list=35%, signal=72%
GOLGI_APPARATUS	GOLGI_APPARATUS		219	-0.201393	-0.897982	0.641851	0.926297	1	4182	tags=26%, list=23%, signal=33%
PROTEIN_AMINO_ACID_AUTOPHOSPHORYLATION	PROTEIN_AMINO_ACID_AUTOPHOSPHORYLATION		29	-0.30518	-0.895657	0.581967	0.93028	1	567	tags=14%, list=3%, signal=14%
SPINDLE_MICROTUBULE	SPINDLE_MICROTUBULE		16	-0.35905	-0.895399	0.571709	0.92932	1	5806	tags=63%, list=32%, signal=92%
POSITIVE_REGULATION_OF_BIOLOGICAL_PROCESS	POSITIVE_REGULATION_OF_BIOLOGICAL_PROCESS		678	-0.190349	-0.894866	0.631868	0.929079	1	5581	tags=35%, list=31%, signal=49%
INTRA_GOLGI_VESICLE_MEDIATED_TRANSPORT	INTRA_GOLGI_VESICLE_MEDIATED_TRANSPORT		11	-0.350128	-0.894605	0.595483	0.928144	1	865	tags=18%, list=5%, signal=19%
DOUBLE_STRANDED_DNA_BINDING	DOUBLE_STRANDED_DNA_BINDING		32	-0.283232	-0.894447	0.551793	0.927026	1	4450	tags=34%, list=25%, signal=46%
SYSTEM_PROCESS	SYSTEM_PROCESS		549	-0.20306	-0.894094	0.700348	0.92634	1	4781	tags=30%, list=26%, signal=39%
LYMPHOCYTE_DIFFERENTIATION	LYMPHOCYTE_DIFFERENTIATION		25	-0.310658	-0.893749	0.606178	0.925658	1	5920	tags=44%, list=33%, signal=65%
SINGLE_STRANDED_DNA_BINDING	SINGLE_STRANDED_DNA_BINDING		34	-0.274008	-0.891377	0.59519	0.929726	1	6088	tags=47%, list=34%, signal=71%
POSITIVE_REGULATION_OF_CELLULAR_PROCESS	POSITIVE_REGULATION_OF_CELLULAR_PROCESS		641	-0.188455	-0.88944	0.64351	0.932862	1	5581	tags=35%, list=31%, signal=49%
REGULATION_OF_GROWTH	REGULATION_OF_GROWTH		55	-0.226923	-0.888622	0.665434	0.933165	1	5491	tags=42%, list=30%, signal=60%
DNA_DEPENDENT_ATPASE_ACTIVITY	DNA_DEPENDENT_ATPASE_ACTIVITY		20	-0.350182	-0.88749	0.574338	0.934246	1	3611	tags=40%, list=20%, signal=50%
PHOSPHOLIPID_METABOLIC_PROCESS	PHOSPHOLIPID_METABOLIC_PROCESS		70	-0.203421	-0.886243	0.718095	0.935729	1	5083	tags=37%, list=28%, signal=52%
DAMAGED_DNA_BINDING	DAMAGED_DNA_BINDING		19	-0.319243	-0.886144	0.577603	0.934446	1	4450	tags=42%, list=25%, signal=56%
CELL_PROLIFERATION_GO_0008283	CELL_PROLIFERATION_GO_0008283		492	-0.195693	-0.885354	0.666055	0.934787	1	5462	tags=34%, list=30%, signal=48%
APICAL_PLASMA_MEMBRANE	APICAL_PLASMA_MEMBRANE		14	-0.313475	-0.884635	0.634429	0.934858	1	3811	tags=21%, list=21%, signal=27%
STRIATED_MUSCLE_DEVELOPMENT	STRIATED_MUSCLE_DEVELOPMENT		40	-0.24972	-0.883535	0.644	0.935889	1	2001	tags=20%, list=11%, signal=22%
NEGATIVE_REGULATION_OF_ANGIOGENESIS	NEGATIVE_REGULATION_OF_ANGIOGENESIS		13	-0.364992	-0.883439	0.620623	0.934619	1	2636	tags=23%, list=15%, signal=27%
NEGATIVE_REGULATION_OF_MULTICELLULAR_ORGANISMAL_PROCESS	NEGATIVE_REGULATION_OF_MULTICELLULAR_ORGANISMAL_PROCESS		28	-0.307771	-0.8833	0.616105	0.933428	1	5133	tags=43%, list=28%, signal=60%
ANION_TRANSPORT	ANION_TRANSPORT		29	-0.266215	-0.8827	0.677596	0.933282	1	3781	tags=34%, list=21%, signal=44%
PROTEIN_DOMAIN_SPECIFIC_BINDING	PROTEIN_DOMAIN_SPECIFIC_BINDING		71	-0.230359	-0.882276	0.651822	0.932699	1	6437	tags=44%, list=36%, signal=68%
ORGANIC_ACID_TRANSMEMBRANE_TRANSPORTER_ACTIVITY	ORGANIC_ACID_TRANSMEMBRANE_TRANSPORTER_ACTIVITY		45	-0.237919	-0.881631	0.713193	0.932749	1	5176	tags=36%, list=29%, signal=50%
GOLGI_APPARATUS_PART	GOLGI_APPARATUS_PART		96	-0.206233	-0.88123	0.633833	0.932177	1	4138	tags=26%, list=23%, signal=34%
POSITIVE_REGULATION_OF_CASPASE_ACTIVITY	POSITIVE_REGULATION_OF_CASPASE_ACTIVITY		30	-0.275253	-0.880711	0.653697	0.931835	1	4874	tags=37%, list=27%, signal=50%
CELLULAR_POLYSACCHARIDE_METABOLIC_PROCESS	CELLULAR_POLYSACCHARIDE_METABOLIC_PROCESS		16	-0.30168	-0.8802	0.640777	0.931603	1	3822	tags=31%, list=21%, signal=40%
PHOSPHATASE_INHIBITOR_ACTIVITY	PHOSPHATASE_INHIBITOR_ACTIVITY		10	-0.31736	-0.879682	0.644068	0.931283	1	1667	tags=20%, list=9%, signal=22%
MICROTUBULE_POLYMERIZATION_OR_DEPOLYMERIZATION	MICROTUBULE_POLYMERIZATION_OR_DEPOLYMERIZATION		11	-0.367593	-0.8782	0.607646	0.933448	1	4672	tags=36%, list=26%, signal=49%
PROTEIN_KINASE_CASCADE	PROTEIN_KINASE_CASCADE		283	-0.20447	-0.877896	0.632296	0.932627	1	3297	tags=20%, list=18%, signal=25%
REGULATION_OF_IMMUNE_RESPONSE	REGULATION_OF_IMMUNE_RESPONSE		30	-0.270078	-0.877645	0.675	0.931784	1	6150	tags=47%, list=34%, signal=71%
RNA_SPLICING_FACTOR_ACTIVITYTRANSESTERIFICATION_MECHANISM	RNA_SPLICING_FACTOR_ACTIVITYTRANSESTERIFICATION_MECHANISM		17	-0.318748	-0.875578	0.589069	0.934986	1	2974	tags=29%, list=16%, signal=35%
PHOSPHOLIPASE_C_ACTIVATION	PHOSPHOLIPASE_C_ACTIVATION		14	-0.319215	-0.875505	0.621072	0.933652	1	15	tags=7%, list=0%, signal=7%
TUBULIN_BINDING	TUBULIN_BINDING		47	-0.254	-0.875338	0.619342	0.932599	1	6155	tags=40%, list=34%, signal=61%
IMMUNE_SYSTEM_PROCESS	IMMUNE_SYSTEM_PROCESS		315	-0.247958	-0.875286	0.586142	0.931268	1	5951	tags=40%, list=33%, signal=59%
HOMEOSTATIC_PROCESS	HOMEOSTATIC_PROCESS		203	-0.208832	-0.875052	0.68873	0.930427	1	5842	tags=35%, list=32%, signal=52%
REGULATION_OF_CELL_MORPHOGENESIS	REGULATION_OF_CELL_MORPHOGENESIS		14	-0.343824	-0.87473	0.603482	0.929653	1	7941	tags=64%, list=44%, signal=115%
INTEGRAL_TO_ORGANELLE_MEMBRANE	INTEGRAL_TO_ORGANELLE_MEMBRANE		49	-0.233658	-0.87463	0.644135	0.928419	1	4932	tags=35%, list=27%, signal=48%
NUCLEAR_MEMBRANE	NUCLEAR_MEMBRANE		49	-0.280567	-0.873034	0.610548	0.930534	1	6727	tags=47%, list=37%, signal=75%
DIGESTION	DIGESTION		42	-0.26498	-0.87202	0.65283	0.931272	1	4539	tags=36%, list=25%, signal=48%
RESPONSE_TO_STRESS	RESPONSE_TO_STRESS		479	-0.187571	-0.871988	0.660377	0.929887	1	3740	tags=22%, list=21%, signal=27%
ATPASE_ACTIVITY_COUPLED_TO_TRANSMEMBRANE_MOVEMENT_OF_IONS	ATPASE_ACTIVITY_COUPLED_TO_TRANSMEMBRANE_MOVEMENT_OF_IONS		24	-0.293659	-0.871579	0.640977	0.92937	1	1267	tags=17%, list=7%, signal=18%
G_PROTEIN_SIGNALING_COUPLED_TO_CAMP_NUCLEOTIDE_SECOND_MESSENGER	G_PROTEIN_SIGNALING_COUPLED_TO_CAMP_NUCLEOTIDE_SECOND_MESSENGER		61	-0.244544	-0.871223	0.658397	0.928756	1	3524	tags=23%, list=20%, signal=28%
CELLULAR_CATABOLIC_PROCESS	CELLULAR_CATABOLIC_PROCESS		205	-0.190072	-0.870254	0.698473	0.929452	1	4182	tags=26%, list=23%, signal=33%
INTERLEUKIN_2_PRODUCTION	INTERLEUKIN_2_PRODUCTION		11	-0.318997	-0.870245	0.656371	0.928035	1	2875	tags=27%, list=16%, signal=32%
CELL_MIGRATION	CELL_MIGRATION		93	-0.218957	-0.867658	0.699248	0.932375	1	5026	tags=32%, list=28%, signal=44%
DNA_MODIFICATION	DNA_MODIFICATION		11	-0.354205	-0.867331	0.625743	0.931691	1	4787	tags=55%, list=27%, signal=74%
POSITIVE_REGULATION_OF_T_CELL_ACTIVATION	POSITIVE_REGULATION_OF_T_CELL_ACTIVATION		20	-0.314596	-0.866757	0.597701	0.931526	1	3533	tags=25%, list=20%, signal=31%
TRANSPORT_VESICLE	TRANSPORT_VESICLE		33	-0.223759	-0.866612	0.686235	0.930458	1	4123	tags=30%, list=23%, signal=39%
INSULIN_RECEPTOR_SIGNALING_PATHWAY	INSULIN_RECEPTOR_SIGNALING_PATHWAY		19	-0.318344	-0.865625	0.634146	0.931178	1	6839	tags=53%, list=38%, signal=85%
N_TERMINAL_PROTEIN_AMINO_ACID_MODIFICATION	N_TERMINAL_PROTEIN_AMINO_ACID_MODIFICATION		10	-0.338013	-0.864719	0.622407	0.931867	1	3413	tags=30%, list=19%, signal=37%
REGULATION_OF_GENE_SPECIFIC_TRANSCRIPTION	REGULATION_OF_GENE_SPECIFIC_TRANSCRIPTION		11	-0.31717	-0.86441	0.664093	0.931135	1	4295	tags=36%, list=24%, signal=48%
NUCLEAR_BODY	NUCLEAR_BODY		32	-0.263488	-0.863145	0.614286	0.932581	1	3107	tags=25%, list=17%, signal=30%
NUCLEOTIDE_METABOLIC_PROCESS	NUCLEOTIDE_METABOLIC_PROCESS		42	-0.251399	-0.86314	0.654297	0.931169	1	4084	tags=31%, list=23%, signal=40%
REGULATION_OF_MAPKKK_CASCADE	REGULATION_OF_MAPKKK_CASCADE		19	-0.290226	-0.861816	0.674905	0.932686	1	3173	tags=21%, list=18%, signal=26%
AMINE_METABOLIC_PROCESS	AMINE_METABOLIC_PROCESS		137	-0.200984	-0.859435	0.737918	0.936535	1	4974	tags=34%, list=28%, signal=46%
OXIDOREDUCTASE_ACTIVITY_ACTING_ON_SULFUR_GROUP_OF_DONORS	OXIDOREDUCTASE_ACTIVITY_ACTING_ON_SULFUR_GROUP_OF_DONORS		10	-0.309361	-0.858946	0.653697	0.936197	1	1780	tags=20%, list=10%, signal=22%
REGULATION_OF_ACTIN_POLYMERIZATION_AND_OR_DEPOLYMERIZATION	REGULATION_OF_ACTIN_POLYMERIZATION_AND_OR_DEPOLYMERIZATION		12	-0.32419	-0.85483	0.637405	0.943822	1	1295	tags=17%, list=7%, signal=18%
TRANSCRIPTION_FROM_RNA_POLYMERASE_III_PROMOTER	TRANSCRIPTION_FROM_RNA_POLYMERASE_III_PROMOTER		17	-0.268039	-0.854742	0.691262	0.942589	1	3557	tags=29%, list=20%, signal=37%
PYROPHOSPHATASE_ACTIVITY	PYROPHOSPHATASE_ACTIVITY		215	-0.187075	-0.854463	0.715385	0.941749	1	3366	tags=20%, list=19%, signal=24%
RAS_PROTEIN_SIGNAL_TRANSDUCTION	RAS_PROTEIN_SIGNAL_TRANSDUCTION		65	-0.231398	-0.854101	0.690196	0.941146	1	4761	tags=29%, list=26%, signal=40%
CELLULAR_CARBOHYDRATE_CATABOLIC_PROCESS	CELLULAR_CARBOHYDRATE_CATABOLIC_PROCESS		22	-0.322701	-0.853971	0.641791	0.940002	1	3822	tags=41%, list=21%, signal=52%
REGULATION_OF_CELL_GROWTH	REGULATION_OF_CELL_GROWTH		43	-0.224848	-0.851579	0.711397	0.943697	1	5491	tags=40%, list=30%, signal=57%
REGULATION_OF_ENDOCYTOSIS	REGULATION_OF_ENDOCYTOSIS		15	-0.302447	-0.850992	0.667954	0.943655	1	526	tags=13%, list=3%, signal=14%
APOPTOTIC_MITOCHONDRIAL_CHANGES	APOPTOTIC_MITOCHONDRIAL_CHANGES		10	-0.380543	-0.850594	0.642293	0.943085	1	5625	tags=50%, list=31%, signal=73%
PROGRAMMED_CELL_DEATH	PROGRAMMED_CELL_DEATH		413	-0.184364	-0.849911	0.699048	0.943166	1	5133	tags=31%, list=28%, signal=42%
DELAYED_RECTIFIER_POTASSIUM_CHANNEL_ACTIVITY	DELAYED_RECTIFIER_POTASSIUM_CHANNEL_ACTIVITY		12	-0.350655	-0.849891	0.654784	0.941792	1	5669	tags=50%, list=31%, signal=73%
AMINO_ACID_AND_DERIVATIVE_METABOLIC_PROCESS	AMINO_ACID_AND_DERIVATIVE_METABOLIC_PROCESS		97	-0.20521	-0.849289	0.767176	0.941651	1	4974	tags=33%, list=28%, signal=45%
T_CELL_ACTIVATION	T_CELL_ACTIVATION		42	-0.294435	-0.849012	0.6	0.940823	1	6218	tags=43%, list=34%, signal=65%
APOPTOSIS_GO	APOPTOSIS_GO		412	-0.182896	-0.848484	0.710775	0.940569	1	5133	tags=31%, list=28%, signal=42%
RHO_GTPASE_ACTIVATOR_ACTIVITY	RHO_GTPASE_ACTIVATOR_ACTIVITY		19	-0.302579	-0.846508	0.689162	0.943345	1	8226	tags=63%, list=46%, signal=116%
POSITIVE_REGULATION_OF_IMMUNE_SYSTEM_PROCESS	POSITIVE_REGULATION_OF_IMMUNE_SYSTEM_PROCESS		47	-0.25257	-0.846271	0.618042	0.94242	1	6279	tags=43%, list=35%, signal=65%
MICROTUBULE_BASED_MOVEMENT	MICROTUBULE_BASED_MOVEMENT		16	-0.315358	-0.846063	0.658	0.941501	1	6015	tags=56%, list=33%, signal=84%
REGULATION_OF_PROGRAMMED_CELL_DEATH	REGULATION_OF_PROGRAMMED_CELL_DEATH		323	-0.18866	-0.845931	0.714556	0.940359	1	5046	tags=31%, list=28%, signal=42%
GROWTH	GROWTH		74	-0.216888	-0.845417	0.73913	0.940038	1	5491	tags=38%, list=30%, signal=54%
NUCLEAR_CHROMOSOME_PART	NUCLEAR_CHROMOSOME_PART		33	-0.276312	-0.844516	0.644491	0.94047	1	4529	tags=36%, list=25%, signal=48%
CARBOXYLESTERASE_ACTIVITY	CARBOXYLESTERASE_ACTIVITY		29	-0.275889	-0.844188	0.690299	0.939803	1	5999	tags=41%, list=33%, signal=62%
REGULATION_OF_G_PROTEIN_COUPLED_RECEPTOR_PROTEIN_SIGNALING_PATHWAY	REGULATION_OF_G_PROTEIN_COUPLED_RECEPTOR_PROTEIN_SIGNALING_PATHWAY		22	-0.257698	-0.843398	0.71875	0.940033	1	359	tags=9%, list=2%, signal=9%
CARBOHYDRATE_CATABOLIC_PROCESS	CARBOHYDRATE_CATABOLIC_PROCESS		23	-0.313349	-0.843296	0.64794	0.938856	1	3822	tags=39%, list=21%, signal=50%
REGULATION_OF_APOPTOSIS	REGULATION_OF_APOPTOSIS		322	-0.186972	-0.843287	0.725047	0.937495	1	5975	tags=38%, list=33%, signal=55%
IMMUNE_RESPONSE	IMMUNE_RESPONSE		226	-0.25453	-0.842555	0.606936	0.937711	1	6517	tags=44%, list=36%, signal=68%
REGULATION_OF_T_CELL_ACTIVATION	REGULATION_OF_T_CELL_ACTIVATION		27	-0.295673	-0.842075	0.618955	0.937363	1	3620	tags=26%, list=20%, signal=32%
AXON_GUIDANCE	AXON_GUIDANCE		22	-0.293837	-0.841999	0.694118	0.936177	1	5026	tags=45%, list=28%, signal=63%
GOLGI_MEMBRANE	GOLGI_MEMBRANE		44	-0.225876	-0.841068	0.680672	0.936806	1	4138	tags=27%, list=23%, signal=35%
ATPASE_ACTIVITY	ATPASE_ACTIVITY		106	-0.212227	-0.839655	0.657744	0.938357	1	6178	tags=43%, list=34%, signal=66%
ACTIVATION_OF_PROTEIN_KINASE_ACTIVITY	ACTIVATION_OF_PROTEIN_KINASE_ACTIVITY		27	-0.254258	-0.838441	0.706237	0.939496	1	6922	tags=48%, list=38%, signal=78%
SENSORY_PERCEPTION_OF_CHEMICAL_STIMULUS	SENSORY_PERCEPTION_OF_CHEMICAL_STIMULUS		18	-0.290884	-0.838128	0.695146	0.938796	1	2014	tags=17%, list=11%, signal=19%
TRANSCRIPTION_ACTIVATOR_ACTIVITY	TRANSCRIPTION_ACTIVATOR_ACTIVITY		167	-0.184216	-0.838036	0.761044	0.937638	1	3413	tags=21%, list=19%, signal=26%
NUCLEAR_LUMEN	NUCLEAR_LUMEN		376	-0.179494	-0.836954	0.688	0.938408	1	3107	tags=20%, list=17%, signal=24%
INTRACELLULAR_RECEPTOR_MEDIATED_SIGNALING_PATHWAY	INTRACELLULAR_RECEPTOR_MEDIATED_SIGNALING_PATHWAY		20	-0.266352	-0.835795	0.667339	0.939538	1	1256	tags=15%, list=7%, signal=16%
HYDROLASE_ACTIVITY_ACTING_ON_ACID_ANHYDRIDES	HYDROLASE_ACTIVITY_ACTING_ON_ACID_ANHYDRIDES		217	-0.182387	-0.835673	0.744722	0.938471	1	3366	tags=20%, list=19%, signal=24%
EARLY_ENDOSOME	EARLY_ENDOSOME		18	-0.260345	-0.83321	0.688755	0.942267	1	3772	tags=28%, list=21%, signal=35%
REGULATION_OF_HYDROLASE_ACTIVITY	REGULATION_OF_HYDROLASE_ACTIVITY		77	-0.207096	-0.833099	0.772983	0.941139	1	3697	tags=22%, list=20%, signal=28%
NITROGEN_COMPOUND_METABOLIC_PROCESS	NITROGEN_COMPOUND_METABOLIC_PROCESS		150	-0.194157	-0.832958	0.768248	0.940061	1	4974	tags=33%, list=28%, signal=46%
G_PROTEIN_SIGNALING_COUPLED_TO_IP3_SECOND_MESSENGERPHOSPHOLIPASE_C_ACTIVATING	G_PROTEIN_SIGNALING_COUPLED_TO_IP3_SECOND_MESSENGERPHOSPHOLIPASE_C_ACTIVATING		44	-0.254697	-0.83209	0.688337	0.940512	1	2676	tags=18%, list=15%, signal=21%
POST_GOLGI_VESICLE_MEDIATED_TRANSPORT	POST_GOLGI_VESICLE_MEDIATED_TRANSPORT		14	-0.292628	-0.831888	0.67562	0.939575	1	3601	tags=36%, list=20%, signal=45%
CELLULAR_LIPID_METABOLIC_PROCESS	CELLULAR_LIPID_METABOLIC_PROCESS		242	-0.173797	-0.831766	0.854809	0.938518	1	5083	tags=32%, list=28%, signal=44%
AUXILIARY_TRANSPORT_PROTEIN_ACTIVITY	AUXILIARY_TRANSPORT_PROTEIN_ACTIVITY		25	-0.265719	-0.831373	0.739382	0.937991	1	4749	tags=40%, list=26%, signal=54%
INTRINSIC_TO_ORGANELLE_MEMBRANE	INTRINSIC_TO_ORGANELLE_MEMBRANE		51	-0.216337	-0.83116	0.72619	0.937124	1	4932	tags=33%, list=27%, signal=46%
ENDOMEMBRANE_SYSTEM	ENDOMEMBRANE_SYSTEM		213	-0.204408	-0.830337	0.674556	0.937458	1	4948	tags=31%, list=27%, signal=42%
CELL_CYCLE_CHECKPOINT_GO_0000075	CELL_CYCLE_CHECKPOINT_GO_0000075		46	-0.277539	-0.827124	0.574757	0.942726	1	5645	tags=50%, list=31%, signal=73%
CELLULAR_HOMEOSTASIS	CELLULAR_HOMEOSTASIS		144	-0.214184	-0.827072	0.755102	0.941494	1	5583	tags=35%, list=31%, signal=51%
INTERMEDIATE_FILAMENT_CYTOSKELETON	INTERMEDIATE_FILAMENT_CYTOSKELETON		23	-0.271731	-0.825421	0.780718	0.943502	1	1176	tags=17%, list=7%, signal=19%
INTERMEDIATE_FILAMENT	INTERMEDIATE_FILAMENT		23	-0.271731	-0.825421	0.780718	0.942167	1	1176	tags=17%, list=7%, signal=19%
REGULATED_SECRETORY_PATHWAY	REGULATED_SECRETORY_PATHWAY		14	-0.322395	-0.824147	0.677734	0.943445	1	5583	tags=50%, list=31%, signal=72%
RAS_GTPASE_ACTIVATOR_ACTIVITY	RAS_GTPASE_ACTIVATOR_ACTIVITY		29	-0.257448	-0.823883	0.723447	0.942656	1	4386	tags=28%, list=24%, signal=36%
AMINO_ACID_METABOLIC_PROCESS	AMINO_ACID_METABOLIC_PROCESS		74	-0.203504	-0.823065	0.785579	0.942982	1	4974	tags=34%, list=28%, signal=46%
CASPASE_REGULATOR_ACTIVITY	CASPASE_REGULATOR_ACTIVITY		14	-0.29842	-0.822719	0.703488	0.942387	1	6394	tags=57%, list=35%, signal=88%
CELL_SOMA	CELL_SOMA		10	-0.291257	-0.821124	0.723108	0.944286	1	4390	tags=40%, list=24%, signal=53%
LOW_DENSITY_LIPOPROTEIN_BINDING	LOW_DENSITY_LIPOPROTEIN_BINDING		12	-0.337029	-0.820822	0.699612	0.943598	1	4761	tags=42%, list=26%, signal=57%
AMINO_ACID_TRANSMEMBRANE_TRANSPORTER_ACTIVITY	AMINO_ACID_TRANSMEMBRANE_TRANSPORTER_ACTIVITY		29	-0.255454	-0.820306	0.71374	0.943339	1	5176	tags=38%, list=29%, signal=53%
ADENYLATE_CYCLASE_ACTIVATION	ADENYLATE_CYCLASE_ACTIVATION		18	-0.266347	-0.819737	0.724008	0.943106	1	2280	tags=17%, list=13%, signal=19%
NEGATIVE_REGULATION_OF_BIOLOGICAL_PROCESS	NEGATIVE_REGULATION_OF_BIOLOGICAL_PROCESS		635	-0.168473	-0.817707	0.830224	0.945713	1	4937	tags=27%, list=27%, signal=36%
ACTIN_FILAMENT_BASED_MOVEMENT	ACTIN_FILAMENT_BASED_MOVEMENT		10	-0.346446	-0.817668	0.669291	0.944464	1	5182	tags=40%, list=29%, signal=56%
EXTRACELLULAR_SPACE	EXTRACELLULAR_SPACE		237	-0.204514	-0.815897	0.793286	0.946606	1	5242	tags=31%, list=29%, signal=43%
STEROID_HORMONE_RECEPTOR_SIGNALING_PATHWAY	STEROID_HORMONE_RECEPTOR_SIGNALING_PATHWAY		19	-0.278337	-0.815388	0.687885	0.946342	1	1256	tags=16%, list=7%, signal=17%
REGULATION_OF_RHO_GTPASE_ACTIVITY	REGULATION_OF_RHO_GTPASE_ACTIVITY		10	-0.354432	-0.812404	0.697628	0.950928	1	2071	tags=20%, list=11%, signal=23%
POTASSIUM_CHANNEL_REGULATOR_ACTIVITY	POTASSIUM_CHANNEL_REGULATOR_ACTIVITY		13	-0.318135	-0.81216	0.737864	0.95004	1	6132	tags=62%, list=34%, signal=93%
REGULATION_OF_RAS_GTPASE_ACTIVITY	REGULATION_OF_RAS_GTPASE_ACTIVITY		11	-0.34519	-0.810375	0.705155	0.952138	1	2071	tags=18%, list=11%, signal=21%
REPRODUCTION	REPRODUCTION		246	-0.172705	-0.809585	0.91182	0.952352	1	4893	tags=27%, list=27%, signal=36%
CELLULAR_RESPONSE_TO_NUTRIENT_LEVELS	CELLULAR_RESPONSE_TO_NUTRIENT_LEVELS		10	-0.305889	-0.80948	0.749522	0.951258	1	4951	tags=60%, list=27%, signal=83%
HORMONE_METABOLIC_PROCESS	HORMONE_METABOLIC_PROCESS		31	-0.23159	-0.809342	0.800391	0.950231	1	1344	tags=16%, list=7%, signal=17%
MEIOSIS_I	MEIOSIS_I		17	-0.31611	-0.808336	0.689516	0.950834	1	3366	tags=29%, list=19%, signal=36%
REGULATION_OF_CELLULAR_COMPONENT_SIZE	REGULATION_OF_CELLULAR_COMPONENT_SIZE		14	-0.28783	-0.807683	0.702495	0.950829	1	1295	tags=14%, list=7%, signal=15%
ORGAN_DEVELOPMENT	ORGAN_DEVELOPMENT		555	-0.184629	-0.807569	0.846154	0.949746	1	5028	tags=30%, list=28%, signal=40%
NUCLEAR_PART	NUCLEAR_PART		563	-0.187611	-0.806691	0.7	0.950167	1	3396	tags=21%, list=19%, signal=25%
APOPTOTIC_PROGRAM	APOPTOTIC_PROGRAM		58	-0.229352	-0.806309	0.736842	0.949593	1	4364	tags=28%, list=24%, signal=36%
ISOPRENOID_METABOLIC_PROCESS	ISOPRENOID_METABOLIC_PROCESS		12	-0.290217	-0.805603	0.755511	0.94973	1	1290	tags=17%, list=7%, signal=18%
NEGATIVE_REGULATION_OF_CELLULAR_PROCESS	NEGATIVE_REGULATION_OF_CELLULAR_PROCESS		608	-0.16537	-0.804325	0.86729	0.950928	1	4937	tags=27%, list=27%, signal=36%
REGULATION_OF_CELL_SHAPE	REGULATION_OF_CELL_SHAPE		13	-0.336114	-0.802608	0.693517	0.952968	1	8351	tags=69%, list=46%, signal=129%
MESODERM_DEVELOPMENT	MESODERM_DEVELOPMENT		21	-0.291701	-0.802448	0.709981	0.951936	1	4213	tags=33%, list=23%, signal=43%
RNA_3END_PROCESSING	RNA_3END_PROCESSING		10	-0.332155	-0.80228	0.698189	0.950932	1	3461	tags=30%, list=19%, signal=37%
REGULATION_OF_PROTEIN_POLYMERIZATION	REGULATION_OF_PROTEIN_POLYMERIZATION		11	-0.313933	-0.802018	0.711832	0.950174	1	64	tags=9%, list=0%, signal=9%
B_CELL_DIFFERENTIATION	B_CELL_DIFFERENTIATION		11	-0.270584	-0.8011	0.781369	0.950582	1	5654	tags=36%, list=31%, signal=53%
HYDROLASE_ACTIVITY_HYDROLYZING_O_GLYCOSYL_COMPOUNDS	HYDROLASE_ACTIVITY_HYDROLYZING_O_GLYCOSYL_COMPOUNDS		32	-0.264549	-0.799901	0.741483	0.951521	1	5362	tags=34%, list=30%, signal=49%
CAMP_MEDIATED_SIGNALING	CAMP_MEDIATED_SIGNALING		62	-0.222258	-0.798694	0.773585	0.952363	1	2745	tags=19%, list=15%, signal=23%
REGULATION_OF_CYCLIN_DEPENDENT_PROTEIN_KINASE_ACTIVITY	REGULATION_OF_CYCLIN_DEPENDENT_PROTEIN_KINASE_ACTIVITY		43	-0.237753	-0.798396	0.706458	0.951676	1	1374	tags=12%, list=8%, signal=13%
ION_HOMEOSTASIS	ION_HOMEOSTASIS		128	-0.21878	-0.79786	0.756098	0.951321	1	5784	tags=35%, list=32%, signal=51%
REGULATION_OF_MEMBRANE_POTENTIAL	REGULATION_OF_MEMBRANE_POTENTIAL		15	-0.273502	-0.794639	0.755061	0.95594	1	5583	tags=40%, list=31%, signal=58%
INTERLEUKIN_BINDING	INTERLEUKIN_BINDING		24	-0.31569	-0.793634	0.657692	0.956417	1	6478	tags=46%, list=36%, signal=71%
DNA_DAMAGE_RESPONSESIGNAL_TRANSDUCTION_RESULTING_IN_INDUCTION_OF_APOPTOSIS	DNA_DAMAGE_RESPONSESIGNAL_TRANSDUCTION_RESULTING_IN_INDUCTION_OF_APOPTOSIS		15	-0.30974	-0.792735	0.731141	0.956752	1	6060	tags=53%, list=34%, signal=80%
MICROVILLUS	MICROVILLUS		11	-0.311111	-0.791451	0.725714	0.957866	1	6476	tags=45%, list=36%, signal=71%
LIPID_BINDING	LIPID_BINDING		84	-0.201277	-0.791239	0.807466	0.956977	1	5549	tags=35%, list=31%, signal=50%
MEIOTIC_RECOMBINATION	MEIOTIC_RECOMBINATION		14	-0.329962	-0.78985	0.712851	0.958111	1	3366	tags=29%, list=19%, signal=35%
ENDOTHELIAL_CELL_MIGRATION	ENDOTHELIAL_CELL_MIGRATION		10	-0.311374	-0.789053	0.748106	0.95825	1	235	tags=10%, list=1%, signal=10%
POSITIVE_REGULATION_OF_DNA_METABOLIC_PROCESS	POSITIVE_REGULATION_OF_DNA_METABOLIC_PROCESS		11	-0.280651	-0.78719	0.810507	0.960367	1	7527	tags=64%, list=42%, signal=109%
MORPHOGENESIS_OF_AN_EPITHELIUM	MORPHOGENESIS_OF_AN_EPITHELIUM		16	-0.280744	-0.785267	0.78882	0.96246	1	3151	tags=31%, list=17%, signal=38%
PHOSPHOINOSITIDE_MEDIATED_SIGNALING	PHOSPHOINOSITIDE_MEDIATED_SIGNALING		47	-0.235727	-0.785087	0.766038	0.961492	1	2676	tags=19%, list=15%, signal=22%
REGULATION_OF_ACTIN_FILAMENT_LENGTH	REGULATION_OF_ACTIN_FILAMENT_LENGTH		13	-0.290806	-0.784065	0.750936	0.962155	1	1295	tags=15%, list=7%, signal=17%
KINETOCHORE	KINETOCHORE		25	-0.30685	-0.782868	0.679612	0.962937	1	6049	tags=52%, list=34%, signal=78%
TRANSCRIPTION_FACTOR_TFIID_COMPLEX	TRANSCRIPTION_FACTOR_TFIID_COMPLEX		14	-0.281687	-0.782614	0.719298	0.962087	1	2160	tags=21%, list=12%, signal=24%
ADHERENS_JUNCTION	ADHERENS_JUNCTION		22	-0.280829	-0.782447	0.759842	0.961076	1	4776	tags=41%, list=26%, signal=56%
DOUBLE_STRAND_BREAK_REPAIR	DOUBLE_STRAND_BREAK_REPAIR		23	-0.296609	-0.782349	0.686869	0.959997	1	3557	tags=30%, list=20%, signal=38%
REGULATION_OF_CELL_PROLIFERATION	REGULATION_OF_CELL_PROLIFERATION		296	-0.176106	-0.782189	0.881481	0.958987	1	5374	tags=33%, list=30%, signal=46%
POSITIVE_REGULATION_OF_RESPONSE_TO_STIMULUS	POSITIVE_REGULATION_OF_RESPONSE_TO_STIMULUS		38	-0.233575	-0.780208	0.804264	0.961296	1	4761	tags=32%, list=26%, signal=43%
RESPONSE_TO_OTHER_ORGANISM	RESPONSE_TO_OTHER_ORGANISM		78	-0.223736	-0.778327	0.766355	0.963175	1	4548	tags=29%, list=25%, signal=39%
LEUKOCYTE_DIFFERENTIATION	LEUKOCYTE_DIFFERENTIATION		37	-0.258124	-0.778314	0.744403	0.961926	1	5920	tags=43%, list=33%, signal=64%
TISSUE_DEVELOPMENT	TISSUE_DEVELOPMENT		132	-0.200037	-0.778129	0.871841	0.96098	1	2695	tags=18%, list=15%, signal=21%
CELLULAR_RESPONSE_TO_EXTRACELLULAR_STIMULUS	CELLULAR_RESPONSE_TO_EXTRACELLULAR_STIMULUS		12	-0.296838	-0.777825	0.768786	0.960201	1	4951	tags=58%, list=27%, signal=80%
NEGATIVE_REGULATION_OF_TRANSFERASE_ACTIVITY	NEGATIVE_REGULATION_OF_TRANSFERASE_ACTIVITY		35	-0.216113	-0.777431	0.809804	0.959608	1	6862	tags=49%, list=38%, signal=78%
ACTIN_FILAMENT_BUNDLE_FORMATION	ACTIN_FILAMENT_BUNDLE_FORMATION		13	-0.332286	-0.77674	0.705996	0.95958	1	6159	tags=62%, list=34%, signal=93%
MICROTUBULE_ORGANIZING_CENTER_PART	MICROTUBULE_ORGANIZING_CENTER_PART		18	-0.260884	-0.774842	0.747573	0.961613	1	6383	tags=50%, list=35%, signal=77%
CHANNEL_REGULATOR_ACTIVITY	CHANNEL_REGULATOR_ACTIVITY		23	-0.252673	-0.774304	0.821154	0.961307	1	4749	tags=39%, list=26%, signal=53%
POSITIVE_REGULATION_OF_IMMUNE_RESPONSE	POSITIVE_REGULATION_OF_IMMUNE_RESPONSE		26	-0.240086	-0.772048	0.79922	0.963786	1	4435	tags=31%, list=25%, signal=41%
CELLULAR_DEFENSE_RESPONSE	CELLULAR_DEFENSE_RESPONSE		52	-0.267575	-0.772015	0.70566	0.962591	1	6799	tags=56%, list=38%, signal=89%
ORGANIC_ACID_METABOLIC_PROCESS	ORGANIC_ACID_METABOLIC_PROCESS		172	-0.172178	-0.771236	0.929368	0.962648	1	4974	tags=31%, list=28%, signal=42%
T_CELL_DIFFERENTIATION	T_CELL_DIFFERENTIATION		15	-0.327445	-0.770545	0.730097	0.962524	1	5920	tags=47%, list=33%, signal=69%
REGULATION_OF_RHO_PROTEIN_SIGNAL_TRANSDUCTION	REGULATION_OF_RHO_PROTEIN_SIGNAL_TRANSDUCTION		14	-0.296159	-0.769203	0.756	0.963464	1	7031	tags=50%, list=39%, signal=82%
RESPONSE_TO_TOXIN	RESPONSE_TO_TOXIN		10	-0.305569	-0.766	0.762846	0.967514	1	1501	tags=20%, list=8%, signal=22%
HEMOPOIETIC_OR_LYMPHOID_ORGAN_DEVELOPMENT	HEMOPOIETIC_OR_LYMPHOID_ORGAN_DEVELOPMENT		72	-0.219232	-0.76537	0.79588	0.967364	1	5920	tags=42%, list=33%, signal=62%
ATPASE_ACTIVITY_COUPLED_TO_MOVEMENT_OF_SUBSTANCES	ATPASE_ACTIVITY_COUPLED_TO_MOVEMENT_OF_SUBSTANCES		38	-0.232044	-0.765084	0.8	0.966608	1	2316	tags=18%, list=13%, signal=21%
REGULATION_OF_CELL_DIFFERENTIATION	REGULATION_OF_CELL_DIFFERENTIATION		58	-0.204322	-0.764497	0.878906	0.966273	1	5927	tags=34%, list=33%, signal=51%
NUCLEAR_EXPORT	NUCLEAR_EXPORT		32	-0.224164	-0.764118	0.771605	0.965618	1	3346	tags=22%, list=19%, signal=27%
CYSTEINE_TYPE_PEPTIDASE_ACTIVITY	CYSTEINE_TYPE_PEPTIDASE_ACTIVITY		54	-0.204183	-0.76322	0.837022	0.965767	1	7335	tags=44%, list=41%, signal=75%
REGULATION_OF_NEURON_APOPTOSIS	REGULATION_OF_NEURON_APOPTOSIS		12	-0.286315	-0.762172	0.777132	0.966294	1	145	tags=8%, list=1%, signal=8%
HYDROLASE_ACTIVITY_ACTING_ON_ACID_ANHYDRIDESCATALYZING_TRANSMEMBRANE_MOVEMENT_OF_SUBSTANCES	HYDROLASE_ACTIVITY_ACTING_ON_ACID_ANHYDRIDESCATALYZING_TRANSMEMBRANE_MOVEMENT_OF_SUBSTANCES		37	-0.23625	-0.761429	0.805447	0.96619	1	2316	tags=19%, list=13%, signal=22%
REGULATION_OF_TRANSPORT	REGULATION_OF_TRANSPORT		63	-0.198541	-0.761085	0.882353	0.965495	1	6440	tags=48%, list=36%, signal=74%
DNA_INTEGRITY_CHECKPOINT	DNA_INTEGRITY_CHECKPOINT		23	-0.267897	-0.761003	0.71173	0.964387	1	1346	tags=17%, list=7%, signal=19%
NEUTRAL_AMINO_ACID_TRANSMEMBRANE_TRANSPORTER_ACTIVITY	NEUTRAL_AMINO_ACID_TRANSMEMBRANE_TRANSPORTER_ACTIVITY		12	-0.29574	-0.760948	0.764479	0.963225	1	3939	tags=33%, list=22%, signal=43%
PRIMARY_ACTIVE_TRANSMEMBRANE_TRANSPORTER_ACTIVITY	PRIMARY_ACTIVE_TRANSMEMBRANE_TRANSPORTER_ACTIVITY		38	-0.231044	-0.760807	0.807692	0.962203	1	2316	tags=18%, list=13%, signal=21%
IMMUNE_SYSTEM_DEVELOPMENT	IMMUNE_SYSTEM_DEVELOPMENT		76	-0.218116	-0.760586	0.801136	0.961317	1	5920	tags=41%, list=33%, signal=60%
CHROMOSOMEPERICENTRIC_REGION	CHROMOSOMEPERICENTRIC_REGION		31	-0.300826	-0.759586	0.69899	0.961592	1	5190	tags=45%, list=29%, signal=63%
CYSTEINE_TYPE_ENDOPEPTIDASE_ACTIVITY	CYSTEINE_TYPE_ENDOPEPTIDASE_ACTIVITY		40	-0.217837	-0.759442	0.81382	0.960596	1	5060	tags=28%, list=28%, signal=38%
NUCLEAR_UBIQUITIN_LIGASE_COMPLEX	NUCLEAR_UBIQUITIN_LIGASE_COMPLEX		11	-0.322129	-0.75924	0.729508	0.959693	1	3909	tags=45%, list=22%, signal=58%
TIGHT_JUNCTION	TIGHT_JUNCTION		29	-0.216704	-0.758491	0.873294	0.959656	1	2604	tags=21%, list=14%, signal=24%
VACUOLE	VACUOLE		65	-0.192586	-0.757593	0.844055	0.959829	1	4882	tags=32%, list=27%, signal=44%
STRUCTURE_SPECIFIC_DNA_BINDING	STRUCTURE_SPECIFIC_DNA_BINDING		55	-0.216458	-0.756531	0.739645	0.960305	1	4529	tags=29%, list=25%, signal=39%
HEMOPOIESIS	HEMOPOIESIS		70	-0.217176	-0.75539	0.806754	0.96091	1	5920	tags=41%, list=33%, signal=61%
NLS_BEARING_SUBSTRATE_IMPORT_INTO_NUCLEUS	NLS_BEARING_SUBSTRATE_IMPORT_INTO_NUCLEUS		13	-0.282158	-0.753856	0.761224	0.962136	1	1147	tags=15%, list=6%, signal=16%
CARBOXYLIC_ACID_METABOLIC_PROCESS	CARBOXYLIC_ACID_METABOLIC_PROCESS		170	-0.16741	-0.751437	0.952206	0.964746	1	4974	tags=31%, list=28%, signal=42%
FOCAL_ADHESION	FOCAL_ADHESION		12	-0.306308	-0.750397	0.752941	0.96517	1	703	tags=17%, list=4%, signal=17%
CALCIUM_MEDIATED_SIGNALING	CALCIUM_MEDIATED_SIGNALING		16	-0.260296	-0.749172	0.829502	0.965844	1	4761	tags=38%, list=26%, signal=51%
NEGATIVE_REGULATION_OF_HYDROLASE_ACTIVITY	NEGATIVE_REGULATION_OF_HYDROLASE_ACTIVITY		13	-0.290816	-0.748323	0.800384	0.965912	1	3505	tags=38%, list=19%, signal=48%
PROTEIN_SERINE_THREONINE_TYROSINE_KINASE_ACTIVITY	PROTEIN_SERINE_THREONINE_TYROSINE_KINASE_ACTIVITY		10	-0.280599	-0.747566	0.804348	0.965737	1	4934	tags=40%, list=27%, signal=55%
ENDOCYTIC_VESICLE	ENDOCYTIC_VESICLE		14	-0.282486	-0.745366	0.783109	0.967835	1	4106	tags=29%, list=23%, signal=37%
HELICASE_ACTIVITY	HELICASE_ACTIVITY		47	-0.246067	-0.742636	0.736626	0.970733	1	6273	tags=51%, list=35%, signal=78%
AXONOGENESIS	AXONOGENESIS		43	-0.229613	-0.741772	0.816047	0.97076	1	5346	tags=35%, list=30%, signal=49%
CHLORIDE_CHANNEL_ACTIVITY	CHLORIDE_CHANNEL_ACTIVITY		18	-0.296252	-0.741436	0.790875	0.970046	1	1445	tags=17%, list=8%, signal=18%
MEMBRANE_FUSION	MEMBRANE_FUSION		28	-0.228122	-0.740328	0.809619	0.970464	1	5341	tags=39%, list=30%, signal=56%
LEADING_EDGE	LEADING_EDGE		47	-0.200094	-0.737716	0.854545	0.973029	1	2071	tags=15%, list=11%, signal=17%
LIPID_RAFT	LIPID_RAFT		26	-0.263694	-0.736114	0.763359	0.974135	1	7901	tags=62%, list=44%, signal=109%
TRANSCRIPTION_INITIATION	TRANSCRIPTION_INITIATION		35	-0.204248	-0.735304	0.826722	0.974243	1	2441	tags=20%, list=14%, signal=23%
PROTEIN_N_TERMINUS_BINDING	PROTEIN_N_TERMINUS_BINDING		36	-0.197569	-0.733397	0.873767	0.975793	1	2411	tags=14%, list=13%, signal=16%
NEGATIVE_REGULATION_OF_CELL_DIFFERENTIATION	NEGATIVE_REGULATION_OF_CELL_DIFFERENTIATION		26	-0.23442	-0.732981	0.856311	0.975181	1	5927	tags=35%, list=33%, signal=51%
BASAL_LAMINA	BASAL_LAMINA		21	-0.242189	-0.732192	0.829746	0.975061	1	6996	tags=48%, list=39%, signal=78%
REGULATION_OF_BODY_FLUID_LEVELS	REGULATION_OF_BODY_FLUID_LEVELS		56	-0.224911	-0.731654	0.801136	0.974642	1	1144	tags=11%, list=6%, signal=11%
HOMEOSTASIS_OF_NUMBER_OF_CELLS	HOMEOSTASIS_OF_NUMBER_OF_CELLS		19	-0.245377	-0.731564	0.840237	0.973551	1	3314	tags=26%, list=18%, signal=32%
PROTEOLYSIS	PROTEOLYSIS		184	-0.156425	-0.731427	0.973282	0.972529	1	5060	tags=28%, list=28%, signal=38%
TRANSMEMBRANE_RECEPTOR_PROTEIN_KINASE_ACTIVITY	TRANSMEMBRANE_RECEPTOR_PROTEIN_KINASE_ACTIVITY		49	-0.231952	-0.731358	0.826255	0.971417	1	2781	tags=16%, list=15%, signal=19%
NEGATIVE_REGULATION_OF_PHOSPHORYLATION	NEGATIVE_REGULATION_OF_PHOSPHORYLATION		12	-0.288479	-0.730038	0.801126	0.972014	1	5133	tags=50%, list=28%, signal=70%
G_PROTEIN_COUPLED_RECEPTOR_BINDING	G_PROTEIN_COUPLED_RECEPTOR_BINDING		52	-0.255765	-0.729409	0.812155	0.971643	1	5197	tags=42%, list=29%, signal=59%
CDC42_PROTEIN_SIGNAL_TRANSDUCTION	CDC42_PROTEIN_SIGNAL_TRANSDUCTION		12	-0.307157	-0.728906	0.805501	0.971118	1	2071	tags=17%, list=11%, signal=19%
CALCIUM_INDEPENDENT_CELL_CELL_ADHESION	CALCIUM_INDEPENDENT_CELL_CELL_ADHESION		20	-0.255456	-0.728889	0.863724	0.969951	1	1978	tags=20%, list=11%, signal=22%
REGULATION_OF_MITOSIS	REGULATION_OF_MITOSIS		41	-0.240954	-0.72864	0.698444	0.969085	1	6626	tags=49%, list=37%, signal=77%
CELLULAR_LOCALIZATION	CELLULAR_LOCALIZATION		357	-0.14828	-0.728358	0.97076	0.96831	1	5903	tags=34%, list=33%, signal=49%
NEGATIVE_REGULATION_OF_PHOSPHATE_METABOLIC_PROCESS	NEGATIVE_REGULATION_OF_PHOSPHATE_METABOLIC_PROCESS		13	-0.283246	-0.726963	0.834601	0.969029	1	5574	tags=54%, list=31%, signal=78%
RHO_PROTEIN_SIGNAL_TRANSDUCTION	RHO_PROTEIN_SIGNAL_TRANSDUCTION		37	-0.217118	-0.725952	0.860421	0.969249	1	5102	tags=30%, list=28%, signal=41%
HYDROLASE_ACTIVITY_ACTING_ON_GLYCOSYL_BONDS	HYDROLASE_ACTIVITY_ACTING_ON_GLYCOSYL_BONDS		42	-0.203726	-0.725682	0.872984	0.968447	1	4450	tags=26%, list=25%, signal=35%
INSOLUBLE_FRACTION	INSOLUBLE_FRACTION		15	-0.267956	-0.724756	0.798817	0.968692	1	1078	tags=13%, list=6%, signal=14%
RAS_GTPASE_BINDING	RAS_GTPASE_BINDING		25	-0.198604	-0.724375	0.880325	0.968015	1	724	tags=8%, list=4%, signal=8%
MYELOID_CELL_DIFFERENTIATION	MYELOID_CELL_DIFFERENTIATION		34	-0.236409	-0.720765	0.840551	0.971766	1	5831	tags=41%, list=32%, signal=61%
LYTIC_VACUOLE	LYTIC_VACUOLE		57	-0.188115	-0.718041	0.879377	0.974097	1	4882	tags=33%, list=27%, signal=46%
LYSOSOME	LYSOSOME		57	-0.188115	-0.718041	0.879377	0.972918	1	4882	tags=33%, list=27%, signal=46%
PROTEIN_HOMODIMERIZATION_ACTIVITY	PROTEIN_HOMODIMERIZATION_ACTIVITY		115	-0.156064	-0.717892	0.986667	0.971895	1	5842	tags=35%, list=32%, signal=51%
EXTRINSIC_TO_MEMBRANE	EXTRINSIC_TO_MEMBRANE		24	-0.231403	-0.71732	0.911877	0.97148	1	7737	tags=67%, list=43%, signal=117%
ESTABLISHMENT_OF_CELLULAR_LOCALIZATION	ESTABLISHMENT_OF_CELLULAR_LOCALIZATION		339	-0.146247	-0.715565	0.974952	0.972652	1	6049	tags=35%, list=34%, signal=52%
NEGATIVE_REGULATION_OF_CELL_PROLIFERATION	NEGATIVE_REGULATION_OF_CELL_PROLIFERATION		150	-0.16244	-0.715139	0.967925	0.97205	1	5368	tags=30%, list=30%, signal=42%
BRAIN_DEVELOPMENT	BRAIN_DEVELOPMENT		51	-0.192505	-0.711862	0.912	0.974918	1	5026	tags=35%, list=28%, signal=49%
INNATE_IMMUNE_RESPONSE	INNATE_IMMUNE_RESPONSE		22	-0.241465	-0.710078	0.87061	0.975957	1	5949	tags=36%, list=33%, signal=54%
REGULATION_OF_SIGNAL_TRANSDUCTION	REGULATION_OF_SIGNAL_TRANSDUCTION		214	-0.167114	-0.710023	0.928295	0.974868	1	4934	tags=28%, list=27%, signal=37%
AMINE_TRANSPORT	AMINE_TRANSPORT		37	-0.214917	-0.709765	0.893069	0.974008	1	5176	tags=35%, list=29%, signal=49%
PHOSPHATASE_BINDING	PHOSPHATASE_BINDING		12	-0.25206	-0.708823	0.862786	0.973996	1	6351	tags=50%, list=35%, signal=77%
LIGAND_GATED_CHANNEL_ACTIVITY	LIGAND_GATED_CHANNEL_ACTIVITY		40	-0.210299	-0.708562	0.924632	0.973128	1	5003	tags=33%, list=28%, signal=45%
ANION_CHANNEL_ACTIVITY	ANION_CHANNEL_ACTIVITY		19	-0.274806	-0.706752	0.827068	0.974244	1	1445	tags=16%, list=8%, signal=17%
GROWTH_FACTOR_BINDING	GROWTH_FACTOR_BINDING		30	-0.259705	-0.706466	0.771203	0.973438	1	4651	tags=30%, list=26%, signal=40%
ACTIN_BINDING	ACTIN_BINDING		73	-0.20076	-0.705947	0.85743	0.972902	1	6650	tags=45%, list=37%, signal=71%
TASTE_RECEPTOR_ACTIVITY	TASTE_RECEPTOR_ACTIVITY		14	-0.284897	-0.704744	0.823062	0.973151	1	2014	tags=21%, list=11%, signal=24%
ATPASE_ACTIVITY_COUPLED	ATPASE_ACTIVITY_COUPLED		87	-0.181976	-0.703411	0.900778	0.9736	1	6178	tags=41%, list=34%, signal=63%
TRANSCRIPTION_INITIATION_FROM_RNA_POLYMERASE_II_PROMOTER	TRANSCRIPTION_INITIATION_FROM_RNA_POLYMERASE_II_PROMOTER		29	-0.209943	-0.698623	0.856842	0.978054	1	2047	tags=17%, list=11%, signal=19%
NEGATIVE_REGULATION_OF_CELLULAR_PROTEIN_METABOLIC_PROCESS	NEGATIVE_REGULATION_OF_CELLULAR_PROTEIN_METABOLIC_PROCESS		45	-0.194997	-0.698197	0.925725	0.977367	1	5699	tags=33%, list=32%, signal=49%
PURINE_NUCLEOTIDE_METABOLIC_PROCESS	PURINE_NUCLEOTIDE_METABOLIC_PROCESS		12	-0.288911	-0.696868	0.807615	0.977741	1	4830	tags=33%, list=27%, signal=45%
SPECIFIC_TRANSCRIPTIONAL_REPRESSOR_ACTIVITY	SPECIFIC_TRANSCRIPTIONAL_REPRESSOR_ACTIVITY		11	-0.264725	-0.692893	0.876247	0.981028	1	3096	tags=27%, list=17%, signal=33%
POSITIVE_REGULATION_OF_CELL_MIGRATION	POSITIVE_REGULATION_OF_CELL_MIGRATION		10	-0.286078	-0.692461	0.859583	0.98035	1	4761	tags=40%, list=26%, signal=54%
CHROMATIN_REMODELING	CHROMATIN_REMODELING		25	-0.227039	-0.692296	0.844444	0.979361	1	3277	tags=28%, list=18%, signal=34%
REPLICATION_FORK	REPLICATION_FORK		18	-0.272391	-0.691939	0.766932	0.978627	1	2883	tags=22%, list=16%, signal=26%
BIOGENIC_AMINE_METABOLIC_PROCESS	BIOGENIC_AMINE_METABOLIC_PROCESS		17	-0.235101	-0.691548	0.88015	0.977929	1	4437	tags=35%, list=25%, signal=47%
PHOSPHORUS_OXYGEN_LYASE_ACTIVITY	PHOSPHORUS_OXYGEN_LYASE_ACTIVITY		10	-0.294013	-0.690946	0.82268	0.977467	1	6466	tags=50%, list=36%, signal=78%
CELLULAR_RESPONSE_TO_STRESS	CELLULAR_RESPONSE_TO_STRESS		10	-0.274654	-0.690655	0.865613	0.97661	1	4951	tags=50%, list=27%, signal=69%
RESPONSE_TO_BIOTIC_STIMULUS	RESPONSE_TO_BIOTIC_STIMULUS		111	-0.180578	-0.68949	0.930841	0.976702	1	4125	tags=24%, list=23%, signal=31%
TRANS_GOLGI_NETWORK_TRANSPORT_VESICLE	TRANS_GOLGI_NETWORK_TRANSPORT_VESICLE		13	-0.242601	-0.688699	0.866944	0.976351	1	4122	tags=38%, list=23%, signal=50%
EXTERNAL_SIDE_OF_PLASMA_MEMBRANE	EXTERNAL_SIDE_OF_PLASMA_MEMBRANE		15	-0.289832	-0.682904	0.798493	0.981544	1	2127	tags=13%, list=12%, signal=15%
DEFENSE_RESPONSE	DEFENSE_RESPONSE		247	-0.193395	-0.682881	0.865065	0.980414	1	5661	tags=36%, list=31%, signal=51%
HORMONE_BINDING	HORMONE_BINDING		13	-0.232834	-0.682723	0.891683	0.979434	1	13846	tags=100%, list=77%, signal=430%
NEGATIVE_REGULATION_OF_CYTOKINE_BIOSYNTHETIC_PROCESS	NEGATIVE_REGULATION_OF_CYTOKINE_BIOSYNTHETIC_PROCESS		12	-0.285856	-0.682703	0.860735	0.978309	1	5133	tags=42%, list=28%, signal=58%
NUCLEAR_MEMBRANE_PART	NUCLEAR_MEMBRANE_PART		42	-0.223775	-0.682685	0.756539	0.97718	1	7398	tags=50%, list=41%, signal=85%
SULFURIC_ESTER_HYDROLASE_ACTIVITY	SULFURIC_ESTER_HYDROLASE_ACTIVITY		16	-0.251997	-0.682223	0.862626	0.976573	1	992	tags=13%, list=5%, signal=13%
MYOBLAST_DIFFERENTIATION	MYOBLAST_DIFFERENTIATION		17	-0.243735	-0.681585	0.895792	0.976093	1	1730	tags=18%, list=10%, signal=20%
SYNAPTIC_VESICLE	SYNAPTIC_VESICLE		14	-0.264861	-0.681414	0.868885	0.975148	1	2790	tags=21%, list=15%, signal=25%
POSITIVE_REGULATION_OF_PROTEIN_METABOLIC_PROCESS	POSITIVE_REGULATION_OF_PROTEIN_METABOLIC_PROCESS		71	-0.188133	-0.679691	0.925234	0.975771	1	5828	tags=35%, list=32%, signal=52%
NEGATIVE_REGULATION_OF_DEVELOPMENTAL_PROCESS	NEGATIVE_REGULATION_OF_DEVELOPMENTAL_PROCESS		184	-0.158101	-0.67914	0.976967	0.975221	1	2636	tags=15%, list=15%, signal=17%
BLOOD_COAGULATION	BLOOD_COAGULATION		42	-0.220922	-0.678495	0.853282	0.97473	1	993	tags=10%, list=6%, signal=10%
COAGULATION	COAGULATION		42	-0.220922	-0.678495	0.853282	0.973604	1	993	tags=10%, list=6%, signal=10%
REGULATION_OF_ANGIOGENESIS	REGULATION_OF_ANGIOGENESIS		25	-0.230975	-0.67756	0.900383	0.973441	1	3256	tags=20%, list=18%, signal=24%
POLYSACCHARIDE_METABOLIC_PROCESS	POLYSACCHARIDE_METABOLIC_PROCESS		18	-0.229081	-0.666908	0.906796	0.982833	1	3822	tags=28%, list=21%, signal=35%
HISTONE_DEACETYLASE_COMPLEX	HISTONE_DEACETYLASE_COMPLEX		20	-0.206011	-0.665479	0.938272	0.983114	1	6769	tags=50%, list=38%, signal=80%
TRANS_GOLGI_NETWORK	TRANS_GOLGI_NETWORK		21	-0.207832	-0.664586	0.913044	0.982727	1	4123	tags=19%, list=23%, signal=25%
EPITHELIAL_TO_MESENCHYMAL_TRANSITION	EPITHELIAL_TO_MESENCHYMAL_TRANSITION		10	-0.268568	-0.664448	0.853801	0.98173	1	4893	tags=40%, list=27%, signal=55%
REGULATION_OF_MITOTIC_CELL_CYCLE	REGULATION_OF_MITOTIC_CELL_CYCLE		23	-0.219569	-0.66278	0.870406	0.982201	1	6187	tags=48%, list=34%, signal=73%
CELLULAR_CATION_HOMEOSTASIS	CELLULAR_CATION_HOMEOSTASIS		105	-0.19383	-0.661696	0.925996	0.982094	1	7457	tags=51%, list=41%, signal=87%
NEGATIVE_REGULATION_OF_PROTEIN_METABOLIC_PROCESS	NEGATIVE_REGULATION_OF_PROTEIN_METABOLIC_PROCESS		47	-0.180527	-0.660793	0.96	0.981812	1	5699	tags=32%, list=32%, signal=47%
PRODUCTION_OF_MOLECULAR_MEDIATOR_OF_IMMUNE_RESPONSE	PRODUCTION_OF_MOLECULAR_MEDIATOR_OF_IMMUNE_RESPONSE		13	-0.244287	-0.659893	0.894737	0.981487	1	5110	tags=38%, list=28%, signal=54%
INORGANIC_ANION_TRANSPORT	INORGANIC_ANION_TRANSPORT		16	-0.2368	-0.659102	0.936131	0.981059	1	3781	tags=31%, list=21%, signal=39%
POSITIVE_REGULATION_OF_MAPKKK_CASCADE	POSITIVE_REGULATION_OF_MAPKKK_CASCADE		11	-0.261751	-0.65717	0.90458	0.981689	1	583	tags=9%, list=3%, signal=9%
RESPONSE_TO_EXTERNAL_STIMULUS	RESPONSE_TO_EXTERNAL_STIMULUS		300	-0.174317	-0.656975	0.938318	0.980728	1	5379	tags=32%, list=30%, signal=45%
AMINO_ACID_DERIVATIVE_METABOLIC_PROCESS	AMINO_ACID_DERIVATIVE_METABOLIC_PROCESS		24	-0.207905	-0.656926	0.917647	0.97966	1	4437	tags=33%, list=25%, signal=44%
INTERLEUKIN_8_PRODUCTION	INTERLEUKIN_8_PRODUCTION		12	-0.295329	-0.656194	0.867816	0.979211	1	6584	tags=42%, list=36%, signal=66%
POSITIVE_REGULATION_OF_TRANSLATION	POSITIVE_REGULATION_OF_TRANSLATION		32	-0.222081	-0.655591	0.869318	0.97858	1	3533	tags=22%, list=20%, signal=27%
NEGATIVE_REGULATION_OF_IMMUNE_SYSTEM_PROCESS	NEGATIVE_REGULATION_OF_IMMUNE_SYSTEM_PROCESS		13	-0.273416	-0.655448	0.858509	0.97762	1	5133	tags=46%, list=28%, signal=64%
NEGATIVE_REGULATION_OF_TRANSLATION	NEGATIVE_REGULATION_OF_TRANSLATION		23	-0.215708	-0.654952	0.932584	0.976939	1	5133	tags=30%, list=28%, signal=42%
ENDOPLASMIC_RETICULUM	ENDOPLASMIC_RETICULUM		281	-0.153759	-0.654568	0.941839	0.976162	1	4950	tags=29%, list=27%, signal=39%
CENTROSOME	CENTROSOME		54	-0.191907	-0.65142	0.883629	0.9778	1	5976	tags=39%, list=33%, signal=58%
DEVELOPMENTAL_MATURATION	DEVELOPMENTAL_MATURATION		18	-0.226958	-0.651306	0.946721	0.976778	1	3958	tags=33%, list=22%, signal=43%
BEHAVIOR	BEHAVIOR		151	-0.178017	-0.648772	0.965454	0.977925	1	5554	tags=34%, list=31%, signal=49%
METALLOENDOPEPTIDASE_ACTIVITY	METALLOENDOPEPTIDASE_ACTIVITY		27	-0.205859	-0.648752	0.942418	0.976832	1	3428	tags=22%, list=19%, signal=27%
SERINE_TYPE_ENDOPEPTIDASE_INHIBITOR_ACTIVITY	SERINE_TYPE_ENDOPEPTIDASE_INHIBITOR_ACTIVITY		23	-0.233141	-0.648591	0.925094	0.975866	1	2636	tags=22%, list=15%, signal=25%
CELL_MATRIX_JUNCTION	CELL_MATRIX_JUNCTION		17	-0.248562	-0.648054	0.899209	0.975223	1	5760	tags=47%, list=32%, signal=69%
CARBOXYLIC_ACID_TRANSPORT	CARBOXYLIC_ACID_TRANSPORT		40	-0.181512	-0.645381	0.953216	0.976349	1	3651	tags=25%, list=20%, signal=31%
NEGATIVE_REGULATION_OF_SIGNAL_TRANSDUCTION	NEGATIVE_REGULATION_OF_SIGNAL_TRANSDUCTION		36	-0.18673	-0.645173	0.943888	0.975424	1	6485	tags=39%, list=36%, signal=61%
REGULATION_OF_SECRETION	REGULATION_OF_SECRETION		39	-0.208369	-0.644943	0.949721	0.974519	1	6440	tags=49%, list=36%, signal=76%
NEUROTRANSMITTER_RECEPTOR_ACTIVITY	NEUROTRANSMITTER_RECEPTOR_ACTIVITY		49	-0.188706	-0.644802	0.988827	0.973551	1	4211	tags=27%, list=23%, signal=35%
EXTRINSIC_TO_PLASMA_MEMBRANE	EXTRINSIC_TO_PLASMA_MEMBRANE		13	-0.233946	-0.642539	0.941292	0.974295	1	5137	tags=38%, list=28%, signal=54%
CELL_SUBSTRATE_ADHERENS_JUNCTION	CELL_SUBSTRATE_ADHERENS_JUNCTION		15	-0.259726	-0.64115	0.897233	0.974357	1	703	tags=13%, list=4%, signal=14%
POSITIVE_REGULATION_OF_CELLULAR_PROTEIN_METABOLIC_PROCESS	POSITIVE_REGULATION_OF_CELLULAR_PROTEIN_METABOLIC_PROCESS		69	-0.179926	-0.641123	0.958412	0.973284	1	5828	tags=35%, list=32%, signal=51%
NEUTRAL_AMINO_ACID_TRANSPORT	NEUTRAL_AMINO_ACID_TRANSPORT		10	-0.25408	-0.639343	0.914773	0.973534	1	2416	tags=20%, list=13%, signal=23%
MICROTUBULE_BINDING	MICROTUBULE_BINDING		33	-0.194846	-0.638296	0.910387	0.97332	1	5504	tags=33%, list=31%, signal=48%
CATION_HOMEOSTASIS	CATION_HOMEOSTASIS		108	-0.184799	-0.637969	0.958491	0.972491	1	6034	tags=35%, list=33%, signal=53%
ORGANIC_ANION_TRANSMEMBRANE_TRANSPORTER_ACTIVITY	ORGANIC_ANION_TRANSMEMBRANE_TRANSPORTER_ACTIVITY		10	-0.261015	-0.636654	0.891262	0.972454	1	4599	tags=30%, list=25%, signal=40%
DNA_DEPENDENT_DNA_REPLICATION	DNA_DEPENDENT_DNA_REPLICATION		54	-0.214797	-0.635187	0.829959	0.972453	1	5026	tags=30%, list=28%, signal=41%
HEMATOPOIETIN_INTERFERON_CLASSD200_DOMAIN_CYTOKINE_RECEPTOR_ACTIVITY	HEMATOPOIETIN_INTERFERON_CLASSD200_DOMAIN_CYTOKINE_RECEPTOR_ACTIVITY		32	-0.22866	-0.634159	0.871401	0.972126	1	6622	tags=38%, list=37%, signal=59%
L_AMINO_ACID_TRANSMEMBRANE_TRANSPORTER_ACTIVITY	L_AMINO_ACID_TRANSMEMBRANE_TRANSPORTER_ACTIVITY		17	-0.222757	-0.629904	0.932563	0.9743	1	5176	tags=41%, list=29%, signal=58%
POSITIVE_REGULATION_OF_HYDROLASE_ACTIVITY	POSITIVE_REGULATION_OF_HYDROLASE_ACTIVITY		54	-0.172643	-0.62879	0.972921	0.974058	1	3697	tags=19%, list=20%, signal=23%
REGULATION_OF_DNA_REPLICATION	REGULATION_OF_DNA_REPLICATION		20	-0.23315	-0.628559	0.881323	0.973145	1	6626	tags=50%, list=37%, signal=79%
CYCLASE_ACTIVITY	CYCLASE_ACTIVITY		11	-0.253596	-0.625057	0.895706	0.974576	1	6466	tags=45%, list=36%, signal=71%
ORGANIC_ACID_TRANSPORT	ORGANIC_ACID_TRANSPORT		41	-0.172724	-0.624297	0.959223	0.97403	1	3651	tags=24%, list=20%, signal=31%
MONOCARBOXYLIC_ACID_TRANSPORT	MONOCARBOXYLIC_ACID_TRANSPORT		10	-0.255334	-0.623452	0.922607	0.973523	1	6195	tags=50%, list=34%, signal=76%
HEMOSTASIS	HEMOSTASIS		47	-0.194999	-0.622391	0.923077	0.973188	1	993	tags=9%, list=6%, signal=9%
ACTIN_FILAMENT_POLYMERIZATION	ACTIN_FILAMENT_POLYMERIZATION		14	-0.220959	-0.62021	0.927894	0.973573	1	64	tags=7%, list=0%, signal=7%
INTERLEUKIN_8_BIOSYNTHETIC_PROCESS	INTERLEUKIN_8_BIOSYNTHETIC_PROCESS		10	-0.292247	-0.619731	0.909615	0.97284	1	973	tags=10%, list=5%, signal=11%
MUSCLE_CELL_DIFFERENTIATION	MUSCLE_CELL_DIFFERENTIATION		22	-0.203062	-0.618986	0.952475	0.972287	1	1730	tags=14%, list=10%, signal=15%
INTERLEUKIN_1_SECRETION	INTERLEUKIN_1_SECRETION		10	-0.271134	-0.614502	0.936902	0.974082	1	338	tags=10%, list=2%, signal=10%
CELL_MATURATION	CELL_MATURATION		16	-0.217821	-0.612723	0.979839	0.974221	1	3958	tags=31%, list=22%, signal=40%
INTEGRIN_COMPLEX	INTEGRIN_COMPLEX		19	-0.231602	-0.609019	0.896282	0.975573	1	3010	tags=26%, list=17%, signal=32%
MYELOID_LEUKOCYTE_DIFFERENTIATION	MYELOID_LEUKOCYTE_DIFFERENTIATION		15	-0.23117	-0.603108	0.943025	0.97822	1	5831	tags=47%, list=32%, signal=69%
CENTROSOME_CYCLE	CENTROSOME_CYCLE		10	-0.226169	-0.601787	0.948	0.97789	1	678	tags=10%, list=4%, signal=10%
REGULATION_OF_GTPASE_ACTIVITY	REGULATION_OF_GTPASE_ACTIVITY		15	-0.221051	-0.59897	0.946612	0.978472	1	2071	tags=13%, list=11%, signal=15%
CELL_FATE_COMMITMENT	CELL_FATE_COMMITMENT		11	-0.22188	-0.597706	0.968815	0.978138	1	1057	tags=9%, list=6%, signal=10%
PROTEIN_POLYMERIZATION	PROTEIN_POLYMERIZATION		18	-0.200773	-0.597561	0.948571	0.977146	1	4518	tags=28%, list=25%, signal=37%
RECEPTOR_COMPLEX	RECEPTOR_COMPLEX		56	-0.189155	-0.596574	0.956685	0.976654	1	4058	tags=29%, list=22%, signal=37%
HETEROPHILIC_CELL_ADHESION	HETEROPHILIC_CELL_ADHESION		10	-0.256284	-0.594615	0.930233	0.976721	1	4880	tags=40%, list=27%, signal=55%
ATP_DEPENDENT_HELICASE_ACTIVITY	ATP_DEPENDENT_HELICASE_ACTIVITY		25	-0.21322	-0.588334	0.875	0.978997	1	7758	tags=68%, list=43%, signal=119%
POSITIVE_REGULATION_OF_CELL_DIFFERENTIATION	POSITIVE_REGULATION_OF_CELL_DIFFERENTIATION		25	-0.188753	-0.58678	0.96124	0.978779	1	5784	tags=40%, list=32%, signal=59%
CYTOKINE_AND_CHEMOKINE_MEDIATED_SIGNALING_PATHWAY	CYTOKINE_AND_CHEMOKINE_MEDIATED_SIGNALING_PATHWAY		22	-0.199941	-0.583616	0.954365	0.979387	1	1882	tags=14%, list=10%, signal=15%
EXOPEPTIDASE_ACTIVITY	EXOPEPTIDASE_ACTIVITY		31	-0.170767	-0.582283	0.972222	0.978957	1	7528	tags=52%, list=42%, signal=88%
CHEMOKINE_ACTIVITY	CHEMOKINE_ACTIVITY		41	-0.213772	-0.576312	0.941392	0.980992	1	5197	tags=41%, list=29%, signal=58%
CELL_STRUCTURE_DISASSEMBLY_DURING_APOPTOSIS	CELL_STRUCTURE_DISASSEMBLY_DURING_APOPTOSIS		18	-0.202309	-0.575016	0.952015	0.980565	1	2562	tags=17%, list=14%, signal=19%
TRANSFERASE_ACTIVITY_TRANSFERRING_SULFUR_CONTAINING_GROUPS	TRANSFERASE_ACTIVITY_TRANSFERRING_SULFUR_CONTAINING_GROUPS		30	-0.187726	-0.574487	0.971591	0.979741	1	4610	tags=33%, list=26%, signal=45%
REGULATION_OF_RAS_PROTEIN_SIGNAL_TRANSDUCTION	REGULATION_OF_RAS_PROTEIN_SIGNAL_TRANSDUCTION		19	-0.202914	-0.571608	0.96988	0.980055	1	4386	tags=26%, list=24%, signal=35%
MRNA_METABOLIC_PROCESS	MRNA_METABOLIC_PROCESS		79	-0.150567	-0.565984	0.934827	0.981398	1	3542	tags=22%, list=20%, signal=27%
HOMOPHILIC_CELL_ADHESION	HOMOPHILIC_CELL_ADHESION		16	-0.214555	-0.564398	0.97456	0.981026	1	4880	tags=31%, list=27%, signal=43%
NEGATIVE_REGULATION_OF_DNA_REPLICATION	NEGATIVE_REGULATION_OF_DNA_REPLICATION		13	-0.235651	-0.563233	0.917808	0.98042	1	4985	tags=38%, list=28%, signal=53%
CHEMOKINE_RECEPTOR_BINDING	CHEMOKINE_RECEPTOR_BINDING		42	-0.209049	-0.561888	0.945155	0.979937	1	5197	tags=40%, list=29%, signal=57%
NOTCH_SIGNALING_PATHWAY	NOTCH_SIGNALING_PATHWAY		12	-0.218385	-0.543177	0.949597	0.986037	1	5678	tags=33%, list=31%, signal=49%
POSITIVE_REGULATION_OF_PROTEIN_SECRETION	POSITIVE_REGULATION_OF_PROTEIN_SECRETION		11	-0.245987	-0.541088	0.960894	0.985679	1	6350	tags=55%, list=35%, signal=84%
NEGATIVE_REGULATION_OF_TRANSCRIPTION_FACTOR_ACTIVITY	NEGATIVE_REGULATION_OF_TRANSCRIPTION_FACTOR_ACTIVITY		15	-0.202413	-0.5383	0.958724	0.985588	1	1583	tags=13%, list=9%, signal=15%
ACTIN_FILAMENT_BINDING	ACTIN_FILAMENT_BINDING		24	-0.169076	-0.535042	0.992188	0.985577	1	6200	tags=42%, list=34%, signal=63%
IMMUNOLOGICAL_SYNAPSE	IMMUNOLOGICAL_SYNAPSE		11	-0.250723	-0.505446	0.95514	0.992573	1	6822	tags=55%, list=38%, signal=88%
CYTOKINE_BINDING	CYTOKINE_BINDING		47	-0.177605	-0.505263	0.9606	0.991578	1	6967	tags=47%, list=39%, signal=76%
VASCULATURE_DEVELOPMENT	VASCULATURE_DEVELOPMENT		53	-0.145378	-0.491459	1	0.993552	1	3256	tags=15%, list=18%, signal=18%
MRNA_SPLICE_SITE_SELECTION	MRNA_SPLICE_SITE_SELECTION		13	-0.167165	-0.472655	0.991968	0.995854	1	4856	tags=31%, list=27%, signal=42%
TRANSMEMBRANE_RECEPTOR_PROTEIN_TYROSINE_KINASE_ACTIVITY	TRANSMEMBRANE_RECEPTOR_PROTEIN_TYROSINE_KINASE_ACTIVITY		41	-0.147806	-0.460354	0.998103	0.99655	1	6282	tags=32%, list=35%, signal=49%
REGULATION_OF_CYTOKINE_SECRETION	REGULATION_OF_CYTOKINE_SECRETION		15	-0.189468	-0.459044	0.996226	0.995678	1	338	tags=7%, list=2%, signal=7%
CYTOKINE_SECRETION	CYTOKINE_SECRETION		17	-0.181659	-0.451418	0.996154	0.99559	1	338	tags=6%, list=2%, signal=6%
AMINOPEPTIDASE_ACTIVITY	AMINOPEPTIDASE_ACTIVITY		14	-0.156398	-0.42812	0.997992	0.996664	1	619	tags=7%, list=3%, signal=7%

## Sheet: Toronto_CanPath_wtDDX3_enriched
NAME	GS<br> follow link to MSigDB	GS DETAILS	SIZE	ES	NES	NOM p-val	FDR q-val	FWER p-val	RANK AT MAX	LEADING EDGE
KEGG_AMINOACYL_TRNA_BIOSYNTHESIS	KEGG_AMINOACYL_TRNA_BIOSYNTHESIS	Details ...	39	0.57926	1.74458	0.0142857	1	0.766	1987	tags=38%, list=11%, signal=43%
REACTOME_COPI_MEDIATED_TRANSPORT	REACTOME_COPI_MEDIATED_TRANSPORT	Details ...	10	0.714891	1.73957	0.0104603	1	0.784	2789	tags=60%, list=15%, signal=71%
REACTOME_DOWNREGULATION_OF_ERBB2_ERBB3_SIGNALING	REACTOME_DOWNREGULATION_OF_ERBB2_ERBB3_SIGNALING	Details ...	10	0.65787	1.70652	0.00623701	1	0.859	4018	tags=50%, list=22%, signal=64%
REACTOME_TRNA_AMINOACYLATION	REACTOME_TRNA_AMINOACYLATION	Details ...	40	0.567763	1.67546	0.0422535	1	0.917	1987	tags=40%, list=11%, signal=45%
REACTOME_ACTIVATION_OF_THE_MRNA_UPON_BINDING_OF_THE_CAP_BINDING_COMPLEX_AND_EIFS_AND_SUBSEQUENT_BINDING_TO_43S	REACTOME_ACTIVATION_OF_THE_MRNA_UPON_BINDING_OF_THE_CAP_BINDING_COMPLEX_AND_EIFS_AND_SUBSEQUENT_BINDING_TO_43S	Details ...	54	0.69892	1.66155	0.0257426	1	0.942	2339	tags=63%, list=13%, signal=72%
REACTOME_MITOCHONDRIAL_PROTEIN_IMPORT	REACTOME_MITOCHONDRIAL_PROTEIN_IMPORT	Details ...	49	0.589117	1.63177	0.0425532	1	0.972	3568	tags=51%, list=20%, signal=63%
REACTOME_CYTOSOLIC_TRNA_AMINOACYLATION	REACTOME_CYTOSOLIC_TRNA_AMINOACYLATION	Details ...	23	0.620256	1.63093	0.0388548	1	0.972	1549	tags=43%, list=9%, signal=48%
REACTOME_TRANSLATION	REACTOME_TRANSLATION	Details ...	137	0.621044	1.62018	0.0495238	0.99779	0.978	4277	tags=65%, list=24%, signal=85%
REACTOME_FORMATION_OF_THE_TERNARY_COMPLEX_AND_SUBSEQUENTLY_THE_43S_COMPLEX	REACTOME_FORMATION_OF_THE_TERNARY_COMPLEX_AND_SUBSEQUENTLY_THE_43S_COMPLEX	Details ...	46	0.746501	1.59883	0.0298211	1	0.986	2339	tags=72%, list=13%, signal=82%
REACTOME_TCA_CYCLE_AND_RESPIRATORY_ELECTRON_TRANSPORT	REACTOME_TCA_CYCLE_AND_RESPIRATORY_ELECTRON_TRANSPORT	Details ...	112	0.599934	1.59827	0.0609037	0.953654	0.986	4766	tags=65%, list=26%, signal=88%
KEGG_CITRATE_CYCLE_TCA_CYCLE	KEGG_CITRATE_CYCLE_TCA_CYCLE	Details ...	30	0.552513	1.59564	0.0526316	0.886519	0.986	4743	tags=50%, list=26%, signal=68%
REACTOME_MRNA_CAPPING	REACTOME_MRNA_CAPPING	Details ...	27	0.568882	1.58272	0.0584677	0.903321	0.988	2547	tags=44%, list=14%, signal=52%
KEGG_RNA_POLYMERASE	KEGG_RNA_POLYMERASE	Details ...	27	0.520745	1.57503	0.0421687	0.882288	0.989	4603	tags=52%, list=26%, signal=70%
REACTOME_INFLUENZA_VIRAL_RNA_TRANSCRIPTION_AND_REPLICATION	REACTOME_INFLUENZA_VIRAL_RNA_TRANSCRIPTION_AND_REPLICATION	Details ...	95	0.675536	1.57297	0.0587121	0.832545	0.99	4657	tags=81%, list=26%, signal=109%
REACTOME_MRNA_DECAY_BY_3_TO_5_EXORIBONUCLEASE	REACTOME_MRNA_DECAY_BY_3_TO_5_EXORIBONUCLEASE	Details ...	10	0.721499	1.57254	0.0374016	0.779053	0.991	3351	tags=60%, list=19%, signal=74%
REACTOME_NONSENSE_MEDIATED_DECAY_ENHANCED_BY_THE_EXON_JUNCTION_COMPLEX	REACTOME_NONSENSE_MEDIATED_DECAY_ENHANCED_BY_THE_EXON_JUNCTION_COMPLEX	Details ...	97	0.63208	1.55005	0.0639535	0.860898	0.995	4657	tags=71%, list=26%, signal=95%
REACTOME_RNA_POL_I_TRANSCRIPTION	REACTOME_RNA_POL_I_TRANSCRIPTION	Details ...	77	0.53539	1.54977	0.100877	0.811785	0.995	3417	tags=45%, list=19%, signal=56%
REACTOME_SRP_DEPENDENT_COTRANSLATIONAL_PROTEIN_TARGETING_TO_MEMBRANE	REACTOME_SRP_DEPENDENT_COTRANSLATIONAL_PROTEIN_TARGETING_TO_MEMBRANE	Details ...	101	0.660366	1.54652	0.0747126	0.785865	0.996	4277	tags=69%, list=24%, signal=90%
REACTOME_3_UTR_MEDIATED_TRANSLATIONAL_REGULATION	REACTOME_3_UTR_MEDIATED_TRANSLATIONAL_REGULATION	Details ...	99	0.669731	1.52751	0.0650888	0.847219	0.999	4277	tags=76%, list=24%, signal=99%
REACTOME_MITOCHONDRIAL_TRNA_AMINOACYLATION	REACTOME_MITOCHONDRIAL_TRNA_AMINOACYLATION	Details ...	20	0.579994	1.52568	0.0622407	0.815487	0.999	5006	tags=65%, list=28%, signal=90%
REACTOME_RESPIRATORY_ELECTRON_TRANSPORT_ATP_SYNTHESIS_BY_CHEMIOSMOTIC_COUPLING_AND_HEAT_PRODUCTION_BY_UNCOUPLING_PROTEINS_	REACTOME_RESPIRATORY_ELECTRON_TRANSPORT_ATP_SYNTHESIS_BY_CHEMIOSMOTIC_COUPLING_AND_HEAT_PRODUCTION_BY_UNCOUPLING_PROTEINS_		76	0.681838	1.52131	0.0903955	0.798491	0.999	4971	tags=83%, list=28%, signal=114%
REACTOME_INFLUENZA_LIFE_CYCLE	REACTOME_INFLUENZA_LIFE_CYCLE		128	0.557262	1.51414	0.0994036	0.799402	0.999	2640	tags=48%, list=15%, signal=55%
KEGG_HUNTINGTONS_DISEASE	KEGG_HUNTINGTONS_DISEASE		167	0.466009	1.51238	0.102564	0.773971	0.999	4766	tags=56%, list=26%, signal=75%
KEGG_PARKINSONS_DISEASE	KEGG_PARKINSONS_DISEASE		109	0.572919	1.51008	0.100196	0.75244	0.999	4651	tags=62%, list=26%, signal=84%
REACTOME_RESPIRATORY_ELECTRON_TRANSPORT	REACTOME_RESPIRATORY_ELECTRON_TRANSPORT		62	0.692902	1.5059	0.0943396	0.742611	0.999	4613	tags=79%, list=26%, signal=106%
REACTOME_METABOLISM_OF_PROTEINS	REACTOME_METABOLISM_OF_PROTEINS		407	0.407695	1.49981	0.0753968	0.742125	0.999	3755	tags=39%, list=21%, signal=48%
REACTOME_RNA_POL_I_RNA_POL_III_AND_MITOCHONDRIAL_TRANSCRIPTION	REACTOME_RNA_POL_I_RNA_POL_III_AND_MITOCHONDRIAL_TRANSCRIPTION		110	0.444842	1.49865	0.0807175	0.719645	0.999	2812	tags=35%, list=16%, signal=42%
REACTOME_FORMATION_OF_THE_HIV1_EARLY_ELONGATION_COMPLEX	REACTOME_FORMATION_OF_THE_HIV1_EARLY_ELONGATION_COMPLEX		30	0.508786	1.49537	0.096	0.70819	0.999	3417	tags=47%, list=19%, signal=57%
REACTOME_MITOCHONDRIAL_FATTY_ACID_BETA_OXIDATION	REACTOME_MITOCHONDRIAL_FATTY_ACID_BETA_OXIDATION		13	0.649873	1.48719	0.0725806	0.719962	1	5910	tags=85%, list=33%, signal=126%
KEGG_RIBOSOME	KEGG_RIBOSOME		81	0.711521	1.48568	0.0667976	0.702714	1	4277	tags=81%, list=24%, signal=106%
REACTOME_CITRIC_ACID_CYCLE_TCA_CYCLE	REACTOME_CITRIC_ACID_CYCLE_TCA_CYCLE		19	0.59267	1.48424	0.0976562	0.685915	1	6341	tags=79%, list=35%, signal=122%
REACTOME_FORMATION_OF_TRANSCRIPTION_COUPLED_NER_TC_NER_REPAIR_COMPLEX	REACTOME_FORMATION_OF_TRANSCRIPTION_COUPLED_NER_TC_NER_REPAIR_COMPLEX		25	0.529533	1.47315	0.102767	0.712313	1	2547	tags=44%, list=14%, signal=51%
KEGG_SNARE_INTERACTIONS_IN_VESICULAR_TRANSPORT	KEGG_SNARE_INTERACTIONS_IN_VESICULAR_TRANSPORT		36	0.385277	1.46495	0.0379242	0.725069	1	1035	tags=19%, list=6%, signal=21%
REACTOME_RNA_POL_I_TRANSCRIPTION_TERMINATION	REACTOME_RNA_POL_I_TRANSCRIPTION_TERMINATION		19	0.512502	1.45909	0.0828157	0.728198	1	2366	tags=37%, list=13%, signal=42%
KEGG_VALINE_LEUCINE_AND_ISOLEUCINE_DEGRADATION	KEGG_VALINE_LEUCINE_AND_ISOLEUCINE_DEGRADATION		43	0.45993	1.45853	0.0899796	0.70962	1	3960	tags=37%, list=22%, signal=48%
KEGG_PROPANOATE_METABOLISM	KEGG_PROPANOATE_METABOLISM		32	0.430585	1.45673	0.0695296	0.697717	1	3415	tags=38%, list=19%, signal=46%
REACTOME_PEPTIDE_CHAIN_ELONGATION	REACTOME_PEPTIDE_CHAIN_ELONGATION		79	0.695278	1.45497	0.0944882	0.685538	1	4277	tags=80%, list=24%, signal=104%
KEGG_OXIDATIVE_PHOSPHORYLATION	KEGG_OXIDATIVE_PHOSPHORYLATION		110	0.575229	1.44812	0.148362	0.694988	1	4971	tags=66%, list=28%, signal=91%
REACTOME_RNA_POL_I_PROMOTER_OPENING	REACTOME_RNA_POL_I_PROMOTER_OPENING		56	0.57402	1.4479	0.165957	0.678001	1	3027	tags=46%, list=17%, signal=56%
REACTOME_RNA_POL_III_CHAIN_ELONGATION	REACTOME_RNA_POL_III_CHAIN_ELONGATION		17	0.49647	1.44747	0.0974155	0.662769	1	2756	tags=35%, list=15%, signal=42%
REACTOME_BRANCHED_CHAIN_AMINO_ACID_CATABOLISM	REACTOME_BRANCHED_CHAIN_AMINO_ACID_CATABOLISM		16	0.572224	1.44552	0.10124	0.653732	1	1780	tags=31%, list=10%, signal=35%
REACTOME_VIRAL_MESSENGER_RNA_SYNTHESIS	REACTOME_VIRAL_MESSENGER_RNA_SYNTHESIS		14	0.638782	1.44076	0.107004	0.65586	1	2547	tags=57%, list=14%, signal=66%
REACTOME_ACTIVATION_OF_GENES_BY_ATF4	REACTOME_ACTIVATION_OF_GENES_BY_ATF4		23	0.446533	1.41621	0.0809717	0.733429	1	3619	tags=43%, list=20%, signal=54%
PID_MYC_PATHWAY	PID_MYC_PATHWAY		25	0.398077	1.41408	0.0696721	0.724924	1	5802	tags=56%, list=32%, signal=82%
REACTOME_METABOLISM_OF_RNA	REACTOME_METABOLISM_OF_RNA		240	0.443584	1.41215	0.172345	0.71541	1	4161	tags=44%, list=23%, signal=57%
REACTOME_METABOLISM_OF_MRNA	REACTOME_METABOLISM_OF_MRNA		196	0.457867	1.41153	0.166008	0.702143	1	4277	tags=46%, list=24%, signal=60%
REACTOME_FORMATION_OF_RNA_POL_II_ELONGATION_COMPLEX_	REACTOME_FORMATION_OF_RNA_POL_II_ELONGATION_COMPLEX_		39	0.443314	1.40806	0.130346	0.700463	1	4603	tags=51%, list=26%, signal=69%
REACTOME_ABORTIVE_ELONGATION_OF_HIV1_TRANSCRIPT_IN_THE_ABSENCE_OF_TAT	REACTOME_ABORTIVE_ELONGATION_OF_HIV1_TRANSCRIPT_IN_THE_ABSENCE_OF_TAT		22	0.512962	1.40707	0.145418	0.689542	1	2992	tags=45%, list=17%, signal=54%
REACTOME_BIOSYNTHESIS_OF_THE_N_GLYCAN_PRECURSOR_DOLICHOL_LIPID_LINKED_OLIGOSACCHARIDE_LLO_AND_TRANSFER_TO_A_NASCENT_PROTEIN	REACTOME_BIOSYNTHESIS_OF_THE_N_GLYCAN_PRECURSOR_DOLICHOL_LIPID_LINKED_OLIGOSACCHARIDE_LLO_AND_TRANSFER_TO_A_NASCENT_PROTEIN		26	0.512175	1.404	0.116327	0.686099	1	4571	tags=58%, list=25%, signal=77%
REACTOME_REGULATION_OF_PYRUVATE_DEHYDROGENASE_PDH_COMPLEX	REACTOME_REGULATION_OF_PYRUVATE_DEHYDROGENASE_PDH_COMPLEX		12	0.524761	1.39211	0.0964361	0.715221	1	1981	tags=33%, list=11%, signal=37%
REACTOME_RNA_POL_II_TRANSCRIPTION_PRE_INITIATION_AND_PROMOTER_OPENING	REACTOME_RNA_POL_II_TRANSCRIPTION_PRE_INITIATION_AND_PROMOTER_OPENING		38	0.474396	1.39206	0.169661	0.701386	1	4603	tags=50%, list=26%, signal=67%
REACTOME_PYRUVATE_METABOLISM_AND_CITRIC_ACID_TCA_CYCLE	REACTOME_PYRUVATE_METABOLISM_AND_CITRIC_ACID_TCA_CYCLE		40	0.41895	1.38636	0.096	0.708483	1	5921	tags=55%, list=33%, signal=82%
BIOCARTA_VEGF_PATHWAY	BIOCARTA_VEGF_PATHWAY		28	0.373922	1.38116	0.0580645	0.712267	1	3344	tags=39%, list=19%, signal=48%
REACTOME_FORMATION_OF_ATP_BY_CHEMIOSMOTIC_COUPLING	REACTOME_FORMATION_OF_ATP_BY_CHEMIOSMOTIC_COUPLING		11	0.736247	1.36971	0.115312	0.740029	1	4766	tags=100%, list=26%, signal=136%
REACTOME_RNA_POL_III_TRANSCRIPTION_INITIATION_FROM_TYPE_3_PROMOTER	REACTOME_RNA_POL_III_TRANSCRIPTION_INITIATION_FROM_TYPE_3_PROMOTER		26	0.411139	1.36642	0.141717	0.738454	1	2756	tags=31%, list=15%, signal=36%
REACTOME_METABOLISM_OF_PORPHYRINS	REACTOME_METABOLISM_OF_PORPHYRINS		13	0.515147	1.36182	0.111562	0.741692	1	5732	tags=69%, list=32%, signal=101%
REACTOME_REVERSIBLE_HYDRATION_OF_CARBON_DIOXIDE	REACTOME_REVERSIBLE_HYDRATION_OF_CARBON_DIOXIDE		12	0.584554	1.35225	0.1643	0.76245	1	654	tags=25%, list=4%, signal=26%
REACTOME_PRESYNAPTIC_NICOTINIC_ACETYLCHOLINE_RECEPTORS	REACTOME_PRESYNAPTIC_NICOTINIC_ACETYLCHOLINE_RECEPTORS		12	0.472411	1.35129	0.104213	0.752546	1	2344	tags=25%, list=13%, signal=29%
REACTOME_RNA_POL_II_PRE_TRANSCRIPTION_EVENTS	REACTOME_RNA_POL_II_PRE_TRANSCRIPTION_EVENTS		55	0.399313	1.34057	0.197154	0.778781	1	4603	tags=45%, list=26%, signal=61%
BIOCARTA_SARS_PATHWAY	BIOCARTA_SARS_PATHWAY		10	0.505334	1.33922	0.127883	0.770515	1	3058	tags=40%, list=17%, signal=48%
REACTOME_ENDOGENOUS_STEROLS	REACTOME_ENDOGENOUS_STEROLS		15	0.461399	1.33799	0.118236	0.761946	1	2759	tags=27%, list=15%, signal=31%
BIOCARTA_STEM_PATHWAY	BIOCARTA_STEM_PATHWAY		15	0.481809	1.33686	0.108696	0.753234	1	4202	tags=40%, list=23%, signal=52%
REACTOME_RNA_POL_III_TRANSCRIPTION_INITIATION_FROM_TYPE_2_PROMOTER	REACTOME_RNA_POL_III_TRANSCRIPTION_INITIATION_FROM_TYPE_2_PROMOTER		23	0.393896	1.33396	0.13	0.751171	1	2756	tags=30%, list=15%, signal=36%
KEGG_NITROGEN_METABOLISM	KEGG_NITROGEN_METABOLISM		23	0.416608	1.3307	0.109504	0.750513	1	654	tags=17%, list=4%, signal=18%
KEGG_SYSTEMIC_LUPUS_ERYTHEMATOSUS	KEGG_SYSTEMIC_LUPUS_ERYTHEMATOSUS		110	0.435223	1.31878	0.20985	0.779101	1	4998	tags=49%, list=28%, signal=67%
KEGG_FRUCTOSE_AND_MANNOSE_METABOLISM	KEGG_FRUCTOSE_AND_MANNOSE_METABOLISM		33	0.399144	1.31763	0.125506	0.771126	1	4588	tags=45%, list=25%, signal=61%
PID_VEGF_VEGFR_PATHWAY	PID_VEGF_VEGFR_PATHWAY		10	0.553977	1.31497	0.172345	0.768652	1	3173	tags=50%, list=18%, signal=61%
REACTOME_ELONGATION_ARREST_AND_RECOVERY	REACTOME_ELONGATION_ARREST_AND_RECOVERY		29	0.422384	1.313	0.200397	0.763554	1	4603	tags=52%, list=26%, signal=69%
REACTOME_PACKAGING_OF_TELOMERE_ENDS	REACTOME_PACKAGING_OF_TELOMERE_ENDS		47	0.501313	1.30698	0.229958	0.772616	1	4212	tags=53%, list=23%, signal=69%
REACTOME_PYRUVATE_METABOLISM	REACTOME_PYRUVATE_METABOLISM		18	0.419765	1.30041	0.147348	0.78472	1	2020	tags=28%, list=11%, signal=31%
REACTOME_PERK_REGULATED_GENE_EXPRESSION	REACTOME_PERK_REGULATED_GENE_EXPRESSION		26	0.409582	1.29666	0.166329	0.785915	1	4006	tags=42%, list=22%, signal=54%
BIOCARTA_INFLAM_PATHWAY	BIOCARTA_INFLAM_PATHWAY		25	0.414556	1.29312	0.116183	0.786505	1	2605	tags=32%, list=14%, signal=37%
KEGG_SULFUR_METABOLISM	KEGG_SULFUR_METABOLISM		13	0.49565	1.28699	0.160569	0.795963	1	4541	tags=54%, list=25%, signal=72%
KEGG_TRYPTOPHAN_METABOLISM	KEGG_TRYPTOPHAN_METABOLISM		39	0.341055	1.28652	0.129897	0.786774	1	2374	tags=21%, list=13%, signal=24%
REACTOME_OLFACTORY_SIGNALING_PATHWAY	REACTOME_OLFACTORY_SIGNALING_PATHWAY		277	0.374093	1.28317	0.131111	0.787113	1	3985	tags=20%, list=22%, signal=26%
REACTOME_AMYLOIDS	REACTOME_AMYLOIDS		75	0.460317	1.27221	0.246187	0.813296	1	3355	tags=41%, list=19%, signal=51%
BIOCARTA_IL1R_PATHWAY	BIOCARTA_IL1R_PATHWAY		32	0.406117	1.25362	0.203704	0.865872	1	3603	tags=44%, list=20%, signal=55%
KEGG_THYROID_CANCER	KEGG_THYROID_CANCER		28	0.336865	1.24992	0.142251	0.867012	1	1889	tags=21%, list=10%, signal=24%
REACTOME_MRNA_SPLICING_MINOR_PATHWAY	REACTOME_MRNA_SPLICING_MINOR_PATHWAY		40	0.452158	1.24239	0.268627	0.88211	1	3527	tags=43%, list=20%, signal=53%
PID_FRA_PATHWAY	PID_FRA_PATHWAY		36	0.425488	1.23453	0.252193	0.89754	1	2624	tags=33%, list=15%, signal=39%
REACTOME_TRANSCRIPTION	REACTOME_TRANSCRIPTION		194	0.327887	1.23451	0.2125	0.886539	1	4655	tags=40%, list=26%, signal=53%
REACTOME_PROTEOLYTIC_CLEAVAGE_OF_SNARE_COMPLEX_PROTEINS	REACTOME_PROTEOLYTIC_CLEAVAGE_OF_SNARE_COMPLEX_PROTEINS		15	0.410615	1.2338	0.202381	0.878045	1	651	tags=20%, list=4%, signal=21%
REACTOME_RNA_POL_III_TRANSCRIPTION_TERMINATION	REACTOME_RNA_POL_III_TRANSCRIPTION_TERMINATION		19	0.422042	1.22781	0.238659	0.887418	1	2756	tags=32%, list=15%, signal=37%
REACTOME_P75NTR_SIGNALS_VIA_NFKB	REACTOME_P75NTR_SIGNALS_VIA_NFKB		12	0.470529	1.22684	0.256619	0.880126	1	1985	tags=50%, list=11%, signal=56%
BIOCARTA_ETC_PATHWAY	BIOCARTA_ETC_PATHWAY		11	0.528713	1.22631	0.26186	0.8716	1	4651	tags=73%, list=26%, signal=98%
REACTOME_FORMATION_OF_INCISION_COMPLEX_IN_GG_NER	REACTOME_FORMATION_OF_INCISION_COMPLEX_IN_GG_NER		19	0.417472	1.22126	0.25	0.878044	1	3417	tags=37%, list=19%, signal=45%
BIOCARTA_IGF1MTOR_PATHWAY	BIOCARTA_IGF1MTOR_PATHWAY		20	0.346864	1.21814	0.171371	0.87785	1	2976	tags=25%, list=16%, signal=30%
REACTOME_RNA_POL_I_TRANSCRIPTION_INITIATION	REACTOME_RNA_POL_I_TRANSCRIPTION_INITIATION		20	0.411894	1.21555	0.262055	0.876278	1	2366	tags=30%, list=13%, signal=34%
REACTOME_RESOLUTION_OF_AP_SITES_VIA_THE_SINGLE_NUCLEOTIDE_REPLACEMENT_PATHWAY	REACTOME_RESOLUTION_OF_AP_SITES_VIA_THE_SINGLE_NUCLEOTIDE_REPLACEMENT_PATHWAY		12	0.444975	1.21519	0.246964	0.867564	1	4554	tags=42%, list=25%, signal=56%
REACTOME_PURINE_METABOLISM	REACTOME_PURINE_METABOLISM		31	0.38129	1.21417	0.250497	0.861249	1	2161	tags=32%, list=12%, signal=37%
REACTOME_APOPTOSIS_INDUCED_DNA_FRAGMENTATION	REACTOME_APOPTOSIS_INDUCED_DNA_FRAGMENTATION		13	0.435284	1.20287	0.235931	0.889064	1	885	tags=23%, list=5%, signal=24%
KEGG_PEROXISOME	KEGG_PEROXISOME		73	0.308882	1.19885	0.212425	0.892648	1	4427	tags=41%, list=25%, signal=54%
REACTOME_DEPOSITION_OF_NEW_CENPA_CONTAINING_NUCLEOSOMES_AT_THE_CENTROMERE	REACTOME_DEPOSITION_OF_NEW_CENPA_CONTAINING_NUCLEOSOMES_AT_THE_CENTROMERE		59	0.456794	1.19275	0.352201	0.903163	1	3607	tags=44%, list=20%, signal=55%
REACTOME_MEIOTIC_RECOMBINATION	REACTOME_MEIOTIC_RECOMBINATION		78	0.426677	1.19067	0.309524	0.900038	1	3027	tags=38%, list=17%, signal=46%
REACTOME_VEGF_LIGAND_RECEPTOR_INTERACTIONS	REACTOME_VEGF_LIGAND_RECEPTOR_INTERACTIONS		10	0.491153	1.18705	0.241449	0.902076	1	5509	tags=60%, list=31%, signal=86%
REACTOME_MEIOTIC_SYNAPSIS	REACTOME_MEIOTIC_SYNAPSIS		70	0.371083	1.18702	0.295259	0.892756	1	4212	tags=43%, list=23%, signal=56%
REACTOME_DESTABILIZATION_OF_MRNA_BY_BRF1	REACTOME_DESTABILIZATION_OF_MRNA_BY_BRF1		16	0.435009	1.1694	0.296296	0.939885	1	3351	tags=38%, list=19%, signal=46%
REACTOME_REGULATION_OF_IFNG_SIGNALING	REACTOME_REGULATION_OF_IFNG_SIGNALING		13	0.428903	1.16222	0.280665	0.9533	1	1020	tags=23%, list=6%, signal=24%
REACTOME_P75NTR_RECRUITS_SIGNALLING_COMPLEXES	REACTOME_P75NTR_RECRUITS_SIGNALLING_COMPLEXES		10	0.45892	1.1571	0.292929	0.96007	1	1985	tags=50%, list=11%, signal=56%
KEGG_SPLICEOSOME	KEGG_SPLICEOSOME		117	0.358639	1.14707	0.358824	0.982752	1	4099	tags=35%, list=23%, signal=45%
REACTOME_RNA_POL_III_TRANSCRIPTION	REACTOME_RNA_POL_III_TRANSCRIPTION		33	0.320644	1.14695	0.280632	0.973419	1	2756	tags=27%, list=15%, signal=32%
REACTOME_PURINE_SALVAGE	REACTOME_PURINE_SALVAGE		13	0.448699	1.14486	0.333992	0.970449	1	2161	tags=46%, list=12%, signal=52%
REACTOME_CALNEXIN_CALRETICULIN_CYCLE	REACTOME_CALNEXIN_CALRETICULIN_CYCLE		11	0.488094	1.13853	0.363083	0.981263	1	769	tags=27%, list=4%, signal=28%
KEGG_PYRUVATE_METABOLISM	KEGG_PYRUVATE_METABOLISM		40	0.312023	1.13422	0.27621	0.985459	1	2516	tags=28%, list=14%, signal=32%
KEGG_N_GLYCAN_BIOSYNTHESIS	KEGG_N_GLYCAN_BIOSYNTHESIS		43	0.309588	1.12885	0.29249	0.993627	1	1382	tags=16%, list=8%, signal=18%
KEGG_OLFACTORY_TRANSDUCTION	KEGG_OLFACTORY_TRANSDUCTION		332	0.308206	1.12797	0.262115	0.987073	1	4898	tags=24%, list=27%, signal=32%
REACTOME_SYNTHESIS_OF_BILE_ACIDS_AND_BILE_SALTS	REACTOME_SYNTHESIS_OF_BILE_ACIDS_AND_BILE_SALTS		18	0.371695	1.12501	0.272165	0.98725	1	2759	tags=28%, list=15%, signal=33%
KEGG_ALZHEIMERS_DISEASE	KEGG_ALZHEIMERS_DISEASE		151	0.344948	1.12126	0.367265	0.990229	1	4651	tags=46%, list=26%, signal=61%
REACTOME_NUCLEOTIDE_EXCISION_REPAIR	REACTOME_NUCLEOTIDE_EXCISION_REPAIR		45	0.376225	1.12103	0.364356	0.981817	1	2618	tags=31%, list=15%, signal=36%
KEGG_GLYCOLYSIS_GLUCONEOGENESIS	KEGG_GLYCOLYSIS_GLUCONEOGENESIS		60	0.3045	1.11747	0.290837	0.984296	1	3981	tags=32%, list=22%, signal=40%
REACTOME_SLBP_DEPENDENT_PROCESSING_OF_REPLICATION_DEPENDENT_HISTONE_PRE_MRNAS	REACTOME_SLBP_DEPENDENT_PROCESSING_OF_REPLICATION_DEPENDENT_HISTONE_PRE_MRNAS		11	0.481917	1.11477	0.397706	0.983962	1	4445	tags=55%, list=25%, signal=72%
REACTOME_BOTULINUM_NEUROTOXICITY	REACTOME_BOTULINUM_NEUROTOXICITY		17	0.370252	1.11458	0.327968	0.975615	1	651	tags=18%, list=4%, signal=18%
REACTOME_SYNTHESIS_OF_BILE_ACIDS_AND_BILE_SALTS_VIA_7ALPHA_HYDROXYCHOLESTEROL	REACTOME_SYNTHESIS_OF_BILE_ACIDS_AND_BILE_SALTS_VIA_7ALPHA_HYDROXYCHOLESTEROL		14	0.379679	1.11444	0.312871	0.967467	1	1646	tags=21%, list=9%, signal=24%
ST_INTERFERON_GAMMA_PATHWAY	ST_INTERFERON_GAMMA_PATHWAY		10	0.462459	1.11289	0.348697	0.963577	1	3411	tags=40%, list=19%, signal=49%
REACTOME_TRYPTOPHAN_CATABOLISM	REACTOME_TRYPTOPHAN_CATABOLISM		11	0.436572	1.1124	0.354379	0.9566	1	3102	tags=36%, list=17%, signal=44%
REACTOME_BILE_ACID_AND_BILE_SALT_METABOLISM	REACTOME_BILE_ACID_AND_BILE_SALT_METABOLISM		26	0.364502	1.10532	0.334694	0.969441	1	4146	tags=35%, list=23%, signal=45%
REACTOME_DEADENYLATION_DEPENDENT_MRNA_DECAY	REACTOME_DEADENYLATION_DEPENDENT_MRNA_DECAY		42	0.334945	1.10523	0.360082	0.961403	1	1625	tags=19%, list=9%, signal=21%
KEGG_PRIMARY_BILE_ACID_BIOSYNTHESIS	KEGG_PRIMARY_BILE_ACID_BIOSYNTHESIS		15	0.38871	1.10217	0.329317	0.961974	1	2759	tags=27%, list=15%, signal=31%
REACTOME_MRNA_DECAY_BY_5_TO_3_EXORIBONUCLEASE	REACTOME_MRNA_DECAY_BY_5_TO_3_EXORIBONUCLEASE		13	0.443916	1.09728	0.387029	0.968332	1	5972	tags=62%, list=33%, signal=92%
REACTOME_ASSOCIATION_OF_TRIC_CCT_WITH_TARGET_PROTEINS_DURING_BIOSYNTHESIS	REACTOME_ASSOCIATION_OF_TRIC_CCT_WITH_TARGET_PROTEINS_DURING_BIOSYNTHESIS		26	0.34792	1.09453	0.355599	0.968412	1	3755	tags=31%, list=21%, signal=39%
REACTOME_DESTABILIZATION_OF_MRNA_BY_TRISTETRAPROLIN_TTP	REACTOME_DESTABILIZATION_OF_MRNA_BY_TRISTETRAPROLIN_TTP		16	0.423739	1.09452	0.381238	0.960418	1	3351	tags=38%, list=19%, signal=46%
REACTOME_NRIF_SIGNALS_CELL_DEATH_FROM_THE_NUCLEUS	REACTOME_NRIF_SIGNALS_CELL_DEATH_FROM_THE_NUCLEUS		13	0.408773	1.092	0.336777	0.959643	1	4615	tags=46%, list=26%, signal=62%
REACTOME_PTM_GAMMA_CARBOXYLATION_HYPUSINE_FORMATION_AND_ARYLSULFATASE_ACTIVATION	REACTOME_PTM_GAMMA_CARBOXYLATION_HYPUSINE_FORMATION_AND_ARYLSULFATASE_ACTIVATION		26	0.352736	1.09102	0.359667	0.954802	1	4197	tags=42%, list=23%, signal=55%
REACTOME_METABOLISM_OF_NON_CODING_RNA	REACTOME_METABOLISM_OF_NON_CODING_RNA		47	0.379718	1.08831	0.407631	0.955449	1	3992	tags=38%, list=22%, signal=49%
PID_DNAPK_PATHWAY	PID_DNAPK_PATHWAY		14	0.414666	1.08637	0.379877	0.95321	1	1437	tags=21%, list=8%, signal=23%
REACTOME_MICRORNA_MIRNA_BIOGENESIS	REACTOME_MICRORNA_MIRNA_BIOGENESIS		22	0.379139	1.07406	0.419223	0.981303	1	2774	tags=36%, list=15%, signal=43%
REACTOME_TRANSCRIPTION_COUPLED_NER_TC_NER	REACTOME_TRANSCRIPTION_COUPLED_NER_TC_NER		40	0.388459	1.06584	0.417495	0.99796	1	2618	tags=33%, list=15%, signal=38%
REACTOME_THE_ACTIVATION_OF_ARYLSULFATASES	REACTOME_THE_ACTIVATION_OF_ARYLSULFATASES		12	0.422917	1.06492	0.396186	0.992729	1	2375	tags=33%, list=13%, signal=38%
REACTOME_CYTOSOLIC_SULFONATION_OF_SMALL_MOLECULES	REACTOME_CYTOSOLIC_SULFONATION_OF_SMALL_MOLECULES		14	0.404743	1.06002	0.4	0.999825	1	4541	tags=43%, list=25%, signal=57%
BIOCARTA_ERYTH_PATHWAY	BIOCARTA_ERYTH_PATHWAY		15	0.392023	1.05048	0.389006	1	1	2367	tags=33%, list=13%, signal=38%
REACTOME_RECYCLING_OF_BILE_ACIDS_AND_SALTS	REACTOME_RECYCLING_OF_BILE_ACIDS_AND_SALTS		11	0.447886	1.05005	0.401235	1	1	4146	tags=45%, list=23%, signal=59%
REACTOME_GLUTATHIONE_CONJUGATION	REACTOME_GLUTATHIONE_CONJUGATION		21	0.327457	1.04768	0.380414	1	1	2715	tags=29%, list=15%, signal=34%
REACTOME_MEIOSIS	REACTOME_MEIOSIS		106	0.318181	1.03631	0.424242	1	1	4212	tags=39%, list=23%, signal=50%
KEGG_RNA_DEGRADATION	KEGG_RNA_DEGRADATION		53	0.341859	1.03621	0.437882	1	1	2155	tags=21%, list=12%, signal=24%
REACTOME_TELOMERE_MAINTENANCE	REACTOME_TELOMERE_MAINTENANCE		74	0.358332	1.03094	0.445808	1	1	3355	tags=36%, list=19%, signal=45%
REACTOME_N_GLYCAN_TRIMMING_IN_THE_ER_AND_CALNEXIN_CALRETICULIN_CYCLE	REACTOME_N_GLYCAN_TRIMMING_IN_THE_ER_AND_CALNEXIN_CALRETICULIN_CYCLE		13	0.433242	1.02741	0.455466	1	1	769	tags=23%, list=4%, signal=24%
REACTOME_REGULATION_OF_COMPLEMENT_CASCADE	REACTOME_REGULATION_OF_COMPLEMENT_CASCADE		10	0.46072	1.02332	0.447853	1	1	1631	tags=20%, list=9%, signal=22%
REACTOME_ASPARAGINE_N_LINKED_GLYCOSYLATION	REACTOME_ASPARAGINE_N_LINKED_GLYCOSYLATION		77	0.273601	1.01382	0.422397	1	1	962	tags=13%, list=5%, signal=14%
PID_P38ALPHABETADOWNSTREAMPATHWAY	PID_P38ALPHABETADOWNSTREAMPATHWAY		37	0.287122	1.0131	0.439834	1	1	1983	tags=19%, list=11%, signal=21%
KEGG_GLUTATHIONE_METABOLISM	KEGG_GLUTATHIONE_METABOLISM		46	0.288817	1.01235	0.462598	1	1	2715	tags=24%, list=15%, signal=28%
KEGG_ASTHMA	KEGG_ASTHMA		16	0.381091	1.00581	0.444444	1	1	1999	tags=25%, list=11%, signal=28%
REACTOME_REGULATED_PROTEOLYSIS_OF_P75NTR	REACTOME_REGULATED_PROTEOLYSIS_OF_P75NTR		10	0.398265	1.00326	0.469636	1	1	1985	tags=30%, list=11%, signal=34%
KEGG_NON_HOMOLOGOUS_END_JOINING	KEGG_NON_HOMOLOGOUS_END_JOINING		12	0.397041	0.999243	0.486922	1	1	1437	tags=25%, list=8%, signal=27%
REACTOME_PASSIVE_TRANSPORT_BY_AQUAPORINS	REACTOME_PASSIVE_TRANSPORT_BY_AQUAPORINS		10	0.444055	0.998879	0.450644	1	1	1815	tags=30%, list=10%, signal=33%
REACTOME_ACYL_CHAIN_REMODELLING_OF_PS	REACTOME_ACYL_CHAIN_REMODELLING_OF_PS		15	0.387816	0.998334	0.449505	1	1	2166	tags=27%, list=12%, signal=30%
KEGG_PENTOSE_PHOSPHATE_PATHWAY	KEGG_PENTOSE_PHOSPHATE_PATHWAY		25	0.333304	0.997234	0.487755	1	1	5998	tags=52%, list=33%, signal=78%
KEGG_CYTOSOLIC_DNA_SENSING_PATHWAY	KEGG_CYTOSOLIC_DNA_SENSING_PATHWAY		52	0.287721	0.987185	0.435556	1	1	2756	tags=25%, list=15%, signal=29%
REACTOME_PURINE_RIBONUCLEOSIDE_MONOPHOSPHATE_BIOSYNTHESIS	REACTOME_PURINE_RIBONUCLEOSIDE_MONOPHOSPHATE_BIOSYNTHESIS		10	0.382764	0.983376	0.461078	1	1	729	tags=20%, list=4%, signal=21%
REACTOME_ACTIVATION_OF_IRF3_IRF7_MEDIATED_BY_TBK1_IKK_EPSILON	REACTOME_ACTIVATION_OF_IRF3_IRF7_MEDIATED_BY_TBK1_IKK_EPSILON		11	0.397916	0.982394	0.463918	1	1	1116	tags=27%, list=6%, signal=29%
REACTOME_ACETYLCHOLINE_BINDING_AND_DOWNSTREAM_EVENTS	REACTOME_ACETYLCHOLINE_BINDING_AND_DOWNSTREAM_EVENTS		15	0.338488	0.980114	0.51236	1	1	2344	tags=20%, list=13%, signal=23%
REACTOME_LATENT_INFECTION_OF_HOMO_SAPIENS_WITH_MYCOBACTERIUM_TUBERCULOSIS	REACTOME_LATENT_INFECTION_OF_HOMO_SAPIENS_WITH_MYCOBACTERIUM_TUBERCULOSIS		29	0.332883	0.979898	0.460159	1	1	1886	tags=21%, list=10%, signal=23%
REACTOME_BASE_FREE_SUGAR_PHOSPHATE_REMOVAL_VIA_THE_SINGLE_NUCLEOTIDE_REPLACEMENT_PATHWAY	REACTOME_BASE_FREE_SUGAR_PHOSPHATE_REMOVAL_VIA_THE_SINGLE_NUCLEOTIDE_REPLACEMENT_PATHWAY		10	0.393148	0.977659	0.489022	1	1	6793	tags=70%, list=38%, signal=112%
BIOCARTA_LEPTIN_PATHWAY	BIOCARTA_LEPTIN_PATHWAY		11	0.384016	0.977171	0.48366	1	1	4407	tags=45%, list=24%, signal=60%
KEGG_RIBOFLAVIN_METABOLISM	KEGG_RIBOFLAVIN_METABOLISM		15	0.344623	0.972693	0.476654	1	1	2008	tags=20%, list=11%, signal=22%
REACTOME_ENOS_ACTIVATION_AND_REGULATION	REACTOME_ENOS_ACTIVATION_AND_REGULATION		18	0.32845	0.966473	0.533881	1	1	1100	tags=22%, list=6%, signal=24%
REACTOME_HIGHLY_CALCIUM_PERMEABLE_POSTSYNAPTIC_NICOTINIC_ACETYLCHOLINE_RECEPTORS	REACTOME_HIGHLY_CALCIUM_PERMEABLE_POSTSYNAPTIC_NICOTINIC_ACETYLCHOLINE_RECEPTORS		12	0.371895	0.963731	0.523282	1	1	2344	tags=25%, list=13%, signal=29%
REACTOME_LATE_PHASE_OF_HIV_LIFE_CYCLE	REACTOME_LATE_PHASE_OF_HIV_LIFE_CYCLE		96	0.269462	0.955054	0.527721	1	1	4603	tags=34%, list=26%, signal=46%
REACTOME_REGULATORY_RNA_PATHWAYS	REACTOME_REGULATORY_RNA_PATHWAYS		25	0.30543	0.952027	0.529897	1	1	2774	tags=32%, list=15%, signal=38%
KEGG_METABOLISM_OF_XENOBIOTICS_BY_CYTOCHROME_P450	KEGG_METABOLISM_OF_XENOBIOTICS_BY_CYTOCHROME_P450		58	0.274968	0.951974	0.510776	1	1	3852	tags=29%, list=21%, signal=37%
PID_NFKAPPABATYPICALPATHWAY	PID_NFKAPPABATYPICALPATHWAY		15	0.387398	0.949329	0.522484	1	1	4025	tags=40%, list=22%, signal=51%
KEGG_GLYCOSYLPHOSPHATIDYLINOSITOL_GPI_ANCHOR_BIOSYNTHESIS	KEGG_GLYCOSYLPHOSPHATIDYLINOSITOL_GPI_ANCHOR_BIOSYNTHESIS		25	0.331861	0.946907	0.522073	1	1	3100	tags=24%, list=17%, signal=29%
REACTOME_INSULIN_RECEPTOR_RECYCLING	REACTOME_INSULIN_RECEPTOR_RECYCLING		20	0.340375	0.943089	0.523438	1	1	1886	tags=20%, list=10%, signal=22%
REACTOME_ENDOSOMAL_SORTING_COMPLEX_REQUIRED_FOR_TRANSPORT_ESCRT	REACTOME_ENDOSOMAL_SORTING_COMPLEX_REQUIRED_FOR_TRANSPORT_ESCRT		23	0.304111	0.940149	0.535104	1	1	1757	tags=22%, list=10%, signal=24%
REACTOME_INTRINSIC_PATHWAY	REACTOME_INTRINSIC_PATHWAY		17	0.337425	0.933811	0.535417	1	1	4776	tags=35%, list=26%, signal=48%
KEGG_NOD_LIKE_RECEPTOR_SIGNALING_PATHWAY	KEGG_NOD_LIKE_RECEPTOR_SIGNALING_PATHWAY		59	0.26642	0.926465	0.581448	1	1	2915	tags=25%, list=16%, signal=30%
BIOCARTA_RNA_PATHWAY	BIOCARTA_RNA_PATHWAY		10	0.37667	0.922431	0.565306	1	1	3433	tags=40%, list=19%, signal=49%
KEGG_BUTANOATE_METABOLISM	KEGG_BUTANOATE_METABOLISM		34	0.25351	0.922428	0.582809	1	1	5953	tags=47%, list=33%, signal=70%
REACTOME_NUCLEAR_RECEPTOR_TRANSCRIPTION_PATHWAY	REACTOME_NUCLEAR_RECEPTOR_TRANSCRIPTION_PATHWAY		46	0.236919	0.916966	0.602151	1	1	5963	tags=46%, list=33%, signal=68%
REACTOME_HYALURONAN_METABOLISM	REACTOME_HYALURONAN_METABOLISM		14	0.331174	0.913512	0.573304	1	1	3307	tags=21%, list=18%, signal=26%
BIOCARTA_IL17_PATHWAY	BIOCARTA_IL17_PATHWAY		15	0.397852	0.909584	0.549696	1	1	3094	tags=33%, list=17%, signal=40%
REACTOME_REGULATION_OF_BETA_CELL_DEVELOPMENT	REACTOME_REGULATION_OF_BETA_CELL_DEVELOPMENT		29	0.287406	0.908051	0.627753	1	1	4209	tags=38%, list=23%, signal=49%
PID_RHODOPSIN_PATHWAY	PID_RHODOPSIN_PATHWAY		24	0.293297	0.907172	0.590517	1	1	1429	tags=17%, list=8%, signal=18%
REACTOME_TRAF6_MEDIATED_IRF7_ACTIVATION	REACTOME_TRAF6_MEDIATED_IRF7_ACTIVATION		27	0.305689	0.903358	0.594421	1	1	2482	tags=22%, list=14%, signal=26%
BIOCARTA_RANKL_PATHWAY	BIOCARTA_RANKL_PATHWAY		14	0.319043	0.898185	0.604508	1	1	2624	tags=36%, list=15%, signal=42%
REACTOME_DESTABILIZATION_OF_MRNA_BY_KSRP	REACTOME_DESTABILIZATION_OF_MRNA_BY_KSRP		16	0.318433	0.897188	0.60404	1	1	3351	tags=31%, list=19%, signal=38%
REACTOME_TRANSFERRIN_ENDOCYTOSIS_AND_RECYCLING	REACTOME_TRANSFERRIN_ENDOCYTOSIS_AND_RECYCLING		23	0.313566	0.895353	0.587549	1	1	1886	tags=17%, list=10%, signal=19%
REACTOME_GLYCOSPHINGOLIPID_METABOLISM	REACTOME_GLYCOSPHINGOLIPID_METABOLISM		35	0.270437	0.893203	0.606838	1	1	4197	tags=34%, list=23%, signal=45%
REACTOME_ACTIVATION_OF_CHAPERONES_BY_ATF6_ALPHA	REACTOME_ACTIVATION_OF_CHAPERONES_BY_ATF6_ALPHA		11	0.373671	0.885902	0.575342	1	1	1983	tags=36%, list=11%, signal=41%
KEGG_BETA_ALANINE_METABOLISM	KEGG_BETA_ALANINE_METABOLISM		22	0.26252	0.885319	0.649899	1	1	2007	tags=14%, list=11%, signal=15%
BIOCARTA_GCR_PATHWAY	BIOCARTA_GCR_PATHWAY		19	0.294289	0.883646	0.630108	1	1	1642	tags=21%, list=9%, signal=23%
BIOCARTA_GRANULOCYTES_PATHWAY	BIOCARTA_GRANULOCYTES_PATHWAY		12	0.376915	0.879388	0.567227	1	1	3012	tags=42%, list=17%, signal=50%
REACTOME_VIF_MEDIATED_DEGRADATION_OF_APOBEC3G	REACTOME_VIF_MEDIATED_DEGRADATION_OF_APOBEC3G		45	0.371603	0.879048	0.614035	1	1	5362	tags=49%, list=30%, signal=69%
REACTOME_INFLAMMASOMES	REACTOME_INFLAMMASOMES		16	0.296995	0.878124	0.657732	1	1	4464	tags=31%, list=25%, signal=41%
REACTOME_POST_TRANSLATIONAL_MODIFICATION_SYNTHESIS_OF_GPI_ANCHORED_PROTEINS	REACTOME_POST_TRANSLATIONAL_MODIFICATION_SYNTHESIS_OF_GPI_ANCHORED_PROTEINS		26	0.311035	0.874335	0.591716	1	1	3715	tags=31%, list=21%, signal=39%
KEGG_DRUG_METABOLISM_CYTOCHROME_P450	KEGG_DRUG_METABOLISM_CYTOCHROME_P450		59	0.250714	0.873087	0.681913	1	1	2715	tags=22%, list=15%, signal=26%
REACTOME_ACYL_CHAIN_REMODELLING_OF_PI	REACTOME_ACYL_CHAIN_REMODELLING_OF_PI		15	0.351361	0.86867	0.619239	1	1	2166	tags=27%, list=12%, signal=30%
REACTOME_CHONDROITIN_SULFATE_BIOSYNTHESIS	REACTOME_CHONDROITIN_SULFATE_BIOSYNTHESIS		19	0.309484	0.865083	0.604555	1	1	1442	tags=21%, list=8%, signal=23%
REACTOME_DESTABILIZATION_OF_MRNA_BY_AUF1_HNRNP_D0	REACTOME_DESTABILIZATION_OF_MRNA_BY_AUF1_HNRNP_D0		46	0.334486	0.864099	0.595661	1	1	5362	tags=46%, list=30%, signal=65%
REACTOME_SYNTHESIS_OF_GLYCOSYLPHOSPHATIDYLINOSITOL_GPI	REACTOME_SYNTHESIS_OF_GLYCOSYLPHOSPHATIDYLINOSITOL_GPI		17	0.31879	0.863145	0.6238	1	1	2480	tags=24%, list=14%, signal=27%
KEGG_GLYCOSPHINGOLIPID_BIOSYNTHESIS_LACTO_AND_NEOLACTO_SERIES	KEGG_GLYCOSPHINGOLIPID_BIOSYNTHESIS_LACTO_AND_NEOLACTO_SERIES		26	0.294113	0.861422	0.657025	1	1	3244	tags=31%, list=18%, signal=37%
KEGG_PURINE_METABOLISM	KEGG_PURINE_METABOLISM		152	0.205525	0.859328	0.67126	1	1	3426	tags=24%, list=19%, signal=30%
REACTOME_AMINO_ACID_TRANSPORT_ACROSS_THE_PLASMA_MEMBRANE	REACTOME_AMINO_ACID_TRANSPORT_ACROSS_THE_PLASMA_MEMBRANE		31	0.270618	0.855753	0.67234	1	1	907	tags=16%, list=5%, signal=17%
KEGG_BLADDER_CANCER	KEGG_BLADDER_CANCER		42	0.24524	0.854582	0.672878	1	1	3388	tags=31%, list=19%, signal=38%
REACTOME_THE_NLRP3_INFLAMMASOME	REACTOME_THE_NLRP3_INFLAMMASOME		11	0.304737	0.854462	0.684318	1	1	4077	tags=27%, list=23%, signal=35%
REACTOME_RNA_POL_II_TRANSCRIPTION	REACTOME_RNA_POL_II_TRANSCRIPTION		98	0.253592	0.853308	0.615694	1	1	4603	tags=37%, list=26%, signal=49%
REACTOME_OPSINS	REACTOME_OPSINS		10	0.374007	0.849003	0.640082	1	1	2601	tags=30%, list=14%, signal=35%
BIOCARTA_IL10_PATHWAY	BIOCARTA_IL10_PATHWAY		15	0.330387	0.848006	0.620833	1	1	2582	tags=27%, list=14%, signal=31%
REACTOME_AUTODEGRADATION_OF_THE_E3_UBIQUITIN_LIGASE_COP1	REACTOME_AUTODEGRADATION_OF_THE_E3_UBIQUITIN_LIGASE_COP1		44	0.346487	0.843079	0.630137	1	1	5362	tags=45%, list=30%, signal=65%
REACTOME_AUTODEGRADATION_OF_CDH1_BY_CDH1_APC_C	REACTOME_AUTODEGRADATION_OF_CDH1_BY_CDH1_APC_C		53	0.339284	0.840885	0.627255	1	1	5662	tags=47%, list=31%, signal=69%
BIOCARTA_TID_PATHWAY	BIOCARTA_TID_PATHWAY		17	0.294996	0.838268	0.675732	1	1	3433	tags=29%, list=19%, signal=36%
REACTOME_HIV_LIFE_CYCLE	REACTOME_HIV_LIFE_CYCLE		109	0.234368	0.836957	0.643426	1	1	3422	tags=24%, list=19%, signal=29%
KEGG_REGULATION_OF_AUTOPHAGY	KEGG_REGULATION_OF_AUTOPHAGY		29	0.277272	0.836008	0.732777	1	1	5876	tags=41%, list=33%, signal=61%
KEGG_PROTEIN_EXPORT	KEGG_PROTEIN_EXPORT		23	0.354194	0.835284	0.649123	1	1	6285	tags=57%, list=35%, signal=87%
PID_CD40_PATHWAY	PID_CD40_PATHWAY		31	0.283405	0.833359	0.634199	1	1	4948	tags=45%, list=27%, signal=62%
ST_WNT_BETA_CATENIN_PATHWAY	ST_WNT_BETA_CATENIN_PATHWAY		34	0.238638	0.827892	0.720358	1	1	854	tags=12%, list=5%, signal=12%
BIOCARTA_CD40_PATHWAY	BIOCARTA_CD40_PATHWAY		15	0.35099	0.825047	0.65678	1	1	4948	tags=47%, list=27%, signal=64%
KEGG_AUTOIMMUNE_THYROID_DISEASE	KEGG_AUTOIMMUNE_THYROID_DISEASE		29	0.302763	0.82367	0.676211	1	1	7013	tags=52%, list=39%, signal=84%
REACTOME_POST_TRANSLATIONAL_PROTEIN_MODIFICATION	REACTOME_POST_TRANSLATIONAL_PROTEIN_MODIFICATION		175	0.193752	0.822754	0.754065	1	1	3176	tags=20%, list=18%, signal=24%
BIOCARTA_CYTOKINE_PATHWAY	BIOCARTA_CYTOKINE_PATHWAY		19	0.305731	0.821527	0.731915	1	1	3094	tags=37%, list=17%, signal=44%
PID_NFKAPPABCANONICALPATHWAY	PID_NFKAPPABCANONICALPATHWAY		21	0.279208	0.820308	0.691837	1	1	1794	tags=24%, list=10%, signal=26%
REACTOME_DNA_REPAIR	REACTOME_DNA_REPAIR		97	0.250162	0.811268	0.640625	1	1	2618	tags=23%, list=15%, signal=26%
KEGG_GALACTOSE_METABOLISM	KEGG_GALACTOSE_METABOLISM		26	0.246675	0.810616	0.723658	1	1	4142	tags=31%, list=23%, signal=40%
REACTOME_REGULATION_OF_RHEB_GTPASE_ACTIVITY_BY_AMPK	REACTOME_REGULATION_OF_RHEB_GTPASE_ACTIVITY_BY_AMPK		10	0.304224	0.810285	0.6875	1	1	4407	tags=40%, list=24%, signal=53%
REACTOME_ER_PHAGOSOME_PATHWAY	REACTOME_ER_PHAGOSOME_PATHWAY		48	0.329593	0.806242	0.631274	1	1	5417	tags=46%, list=30%, signal=65%
REACTOME_ACTIVATION_OF_NF_KAPPAB_IN_B_CELLS	REACTOME_ACTIVATION_OF_NF_KAPPAB_IN_B_CELLS		58	0.275127	0.805791	0.618217	1	1	5662	tags=45%, list=31%, signal=65%
REACTOME_STEROID_HORMONES	REACTOME_STEROID_HORMONES		29	0.2356	0.805488	0.785714	1	1	153	tags=7%, list=1%, signal=7%
REACTOME_SYNTHESIS_OF_SUBSTRATES_IN_N_GLYCAN_BIOSYTHESIS	REACTOME_SYNTHESIS_OF_SUBSTRATES_IN_N_GLYCAN_BIOSYTHESIS		14	0.31375	0.804296	0.69901	1	1	5182	tags=50%, list=29%, signal=70%
REACTOME_TRAF6_MEDIATED_INDUCTION_OF_TAK1_COMPLEX	REACTOME_TRAF6_MEDIATED_INDUCTION_OF_TAK1_COMPLEX		11	0.337057	0.800082	0.692784	1	1	1116	tags=18%, list=6%, signal=19%
KEGG_PORPHYRIN_AND_CHLOROPHYLL_METABOLISM	KEGG_PORPHYRIN_AND_CHLOROPHYLL_METABOLISM		32	0.28626	0.79899	0.760085	1	1	3054	tags=22%, list=17%, signal=26%
REACTOME_ACYL_CHAIN_REMODELLING_OF_PE	REACTOME_ACYL_CHAIN_REMODELLING_OF_PE		21	0.274512	0.798032	0.743802	1	1	2166	tags=19%, list=12%, signal=22%
BIOCARTA_NUCLEARRS_PATHWAY	BIOCARTA_NUCLEARRS_PATHWAY		14	0.283383	0.79644	0.7463	1	1	3823	tags=36%, list=21%, signal=45%
REACTOME_NITRIC_OXIDE_STIMULATES_GUANYLATE_CYCLASE	REACTOME_NITRIC_OXIDE_STIMULATES_GUANYLATE_CYCLASE		25	0.239344	0.791923	0.786177	1	1	1071	tags=16%, list=6%, signal=17%
KEGG_GLYOXYLATE_AND_DICARBOXYLATE_METABOLISM	KEGG_GLYOXYLATE_AND_DICARBOXYLATE_METABOLISM		16	0.265026	0.787708	0.741617	1	1	4474	tags=38%, list=25%, signal=50%
REACTOME_IL_6_SIGNALING	REACTOME_IL_6_SIGNALING		10	0.354604	0.781563	0.671488	1	1	5799	tags=60%, list=32%, signal=88%
REACTOME_MEMBRANE_TRAFFICKING	REACTOME_MEMBRANE_TRAFFICKING		121	0.176594	0.779513	0.852761	1	1	4297	tags=27%, list=24%, signal=36%
SA_TRKA_RECEPTOR	SA_TRKA_RECEPTOR		17	0.253281	0.777622	0.788136	1	1	1985	tags=18%, list=11%, signal=20%
REACTOME_TRANS_GOLGI_NETWORK_VESICLE_BUDDING	REACTOME_TRANS_GOLGI_NETWORK_VESICLE_BUDDING		57	0.185129	0.774483	0.819533	1	1	4099	tags=23%, list=23%, signal=29%
REACTOME_CROSS_PRESENTATION_OF_SOLUBLE_EXOGENOUS_ANTIGENS_ENDOSOMES	REACTOME_CROSS_PRESENTATION_OF_SOLUBLE_EXOGENOUS_ANTIGENS_ENDOSOMES		45	0.312155	0.772414	0.667323	1	1	5362	tags=42%, list=30%, signal=60%
REACTOME_GLUCONEOGENESIS	REACTOME_GLUCONEOGENESIS		31	0.249826	0.771756	0.751491	1	1	3910	tags=29%, list=22%, signal=37%
REACTOME_HIV_INFECTION	REACTOME_HIV_INFECTION		184	0.219004	0.769911	0.678279	1	1	3513	tags=23%, list=19%, signal=28%
KEGG_VALINE_LEUCINE_AND_ISOLEUCINE_BIOSYNTHESIS	KEGG_VALINE_LEUCINE_AND_ISOLEUCINE_BIOSYNTHESIS		10	0.338266	0.769487	0.717435	1	1	1762	tags=20%, list=10%, signal=22%
REACTOME_REGULATION_OF_MRNA_STABILITY_BY_PROTEINS_THAT_BIND_AU_RICH_ELEMENTS	REACTOME_REGULATION_OF_MRNA_STABILITY_BY_PROTEINS_THAT_BIND_AU_RICH_ELEMENTS		76	0.241416	0.768785	0.671937	1	1	3351	tags=24%, list=19%, signal=29%
KEGG_FOLATE_BIOSYNTHESIS	KEGG_FOLATE_BIOSYNTHESIS		10	0.309647	0.766995	0.777336	1	1	172	tags=10%, list=1%, signal=10%
REACTOME_DOWNSTREAM_SIGNALING_EVENTS_OF_B_CELL_RECEPTOR_BCR	REACTOME_DOWNSTREAM_SIGNALING_EVENTS_OF_B_CELL_RECEPTOR_BCR		89	0.211085	0.765304	0.692913	1	1	4248	tags=29%, list=24%, signal=38%
PID_IL23PATHWAY	PID_IL23PATHWAY		36	0.257046	0.764342	0.753715	1	1	5433	tags=44%, list=30%, signal=63%
REACTOME_DEGRADATION_OF_THE_EXTRACELLULAR_MATRIX	REACTOME_DEGRADATION_OF_THE_EXTRACELLULAR_MATRIX		28	0.234213	0.761719	0.85022	1	1	3074	tags=25%, list=17%, signal=30%
REACTOME_P53_INDEPENDENT_G1_S_DNA_DAMAGE_CHECKPOINT	REACTOME_P53_INDEPENDENT_G1_S_DNA_DAMAGE_CHECKPOINT		45	0.31395	0.760337	0.669922	1	1	5362	tags=44%, list=30%, signal=63%
REACTOME_TRAF6_MEDIATED_NFKB_ACTIVATION	REACTOME_TRAF6_MEDIATED_NFKB_ACTIVATION		20	0.254773	0.76027	0.792415	1	1	1140	tags=15%, list=6%, signal=16%
REACTOME_BETA_DEFENSINS	REACTOME_BETA_DEFENSINS		37	0.258375	0.760198	0.838298	1	1	3773	tags=14%, list=21%, signal=17%
REACTOME_REGULATION_OF_APOPTOSIS	REACTOME_REGULATION_OF_APOPTOSIS		53	0.261711	0.754537	0.661386	1	1	5362	tags=42%, list=30%, signal=59%
REACTOME_SCF_BETA_TRCP_MEDIATED_DEGRADATION_OF_EMI1	REACTOME_SCF_BETA_TRCP_MEDIATED_DEGRADATION_OF_EMI1		46	0.309248	0.749892	0.662136	1	1	5662	tags=46%, list=31%, signal=66%
REACTOME_P53_DEPENDENT_G1_DNA_DAMAGE_RESPONSE	REACTOME_P53_DEPENDENT_G1_DNA_DAMAGE_RESPONSE		50	0.299659	0.748849	0.686	1	1	2728	tags=24%, list=15%, signal=28%
BIOCARTA_ARF_PATHWAY	BIOCARTA_ARF_PATHWAY		17	0.259794	0.745659	0.80117	1	1	486	tags=12%, list=3%, signal=12%
KEGG_BASAL_TRANSCRIPTION_FACTORS	KEGG_BASAL_TRANSCRIPTION_FACTORS		32	0.227666	0.744314	0.800813	1	1	5074	tags=38%, list=28%, signal=52%
REACTOME_REGULATION_OF_ORNITHINE_DECARBOXYLASE_ODC	REACTOME_REGULATION_OF_ORNITHINE_DECARBOXYLASE_ODC		46	0.306757	0.743889	0.675147	1	1	5362	tags=46%, list=30%, signal=65%
REACTOME_DEFENSINS	REACTOME_DEFENSINS		43	0.238898	0.743129	0.826722	1	1	3773	tags=14%, list=21%, signal=18%
REACTOME_ACYL_CHAIN_REMODELLING_OF_PC	REACTOME_ACYL_CHAIN_REMODELLING_OF_PC		22	0.253819	0.741886	0.822086	1	1	2166	tags=18%, list=12%, signal=21%
BIOCARTA_LONGEVITY_PATHWAY	BIOCARTA_LONGEVITY_PATHWAY		15	0.248352	0.737622	0.855292	1	1	1229	tags=13%, list=7%, signal=14%
KEGG_CARDIAC_MUSCLE_CONTRACTION	KEGG_CARDIAC_MUSCLE_CONTRACTION		72	0.235148	0.736687	0.764113	1	1	3247	tags=29%, list=18%, signal=35%
REACTOME_CHROMOSOME_MAINTENANCE	REACTOME_CHROMOSOME_MAINTENANCE		115	0.233254	0.736138	0.75	1	1	3355	tags=28%, list=19%, signal=34%
REACTOME_CDK_MEDIATED_PHOSPHORYLATION_AND_REMOVAL_OF_CDC6	REACTOME_CDK_MEDIATED_PHOSPHORYLATION_AND_REMOVAL_OF_CDC6		43	0.308715	0.73525	0.689922	1	1	5362	tags=44%, list=30%, signal=63%
KEGG_TYROSINE_METABOLISM	KEGG_TYROSINE_METABOLISM		39	0.205536	0.733861	0.853448	1	1	4790	tags=33%, list=27%, signal=45%
REACTOME_NA_CL_DEPENDENT_NEUROTRANSMITTER_TRANSPORTERS	REACTOME_NA_CL_DEPENDENT_NEUROTRANSMITTER_TRANSPORTERS		17	0.280045	0.733269	0.820459	1	1	2726	tags=24%, list=15%, signal=28%
KEGG_LINOLEIC_ACID_METABOLISM	KEGG_LINOLEIC_ACID_METABOLISM		27	0.2461	0.733145	0.843621	1	1	5048	tags=41%, list=28%, signal=56%
BIOCARTA_EPONFKB_PATHWAY	BIOCARTA_EPONFKB_PATHWAY		11	0.282213	0.73153	0.813953	1	1	4609	tags=55%, list=26%, signal=73%
KEGG_PROTEASOME	KEGG_PROTEASOME		41	0.31775	0.73105	0.688235	1	1	5362	tags=46%, list=30%, signal=66%
REACTOME_SCFSKP2_MEDIATED_DEGRADATION_OF_P27_P21	REACTOME_SCFSKP2_MEDIATED_DEGRADATION_OF_P27_P21		50	0.298609	0.730273	0.675248	1	1	5362	tags=42%, list=30%, signal=60%
BIOCARTA_41BB_PATHWAY	BIOCARTA_41BB_PATHWAY		17	0.265781	0.725448	0.832618	1	1	4202	tags=35%, list=23%, signal=46%
BIOCARTA_HSP27_PATHWAY	BIOCARTA_HSP27_PATHWAY		12	0.257574	0.725244	0.864979	1	1	67	tags=8%, list=0%, signal=8%
REACTOME_IRON_UPTAKE_AND_TRANSPORT	REACTOME_IRON_UPTAKE_AND_TRANSPORT		34	0.232968	0.723789	0.801205	1	1	2098	tags=15%, list=12%, signal=17%
PID_WNT_SIGNALING_PATHWAY	PID_WNT_SIGNALING_PATHWAY		28	0.219169	0.723649	0.875789	1	1	854	tags=11%, list=5%, signal=11%
BIOCARTA_HCMV_PATHWAY	BIOCARTA_HCMV_PATHWAY		17	0.264971	0.713451	0.785714	1	1	1889	tags=18%, list=10%, signal=20%
REACTOME_MRNA_SPLICING	REACTOME_MRNA_SPLICING		105	0.216901	0.713238	0.745698	1	1	2198	tags=19%, list=12%, signal=22%
KEGG_NICOTINATE_AND_NICOTINAMIDE_METABOLISM	KEGG_NICOTINATE_AND_NICOTINAMIDE_METABOLISM		24	0.200865	0.712812	0.898833	1	1	2041	tags=17%, list=11%, signal=19%
REACTOME_METABOLISM_OF_STEROID_HORMONES_AND_VITAMINS_A_AND_D	REACTOME_METABOLISM_OF_STEROID_HORMONES_AND_VITAMINS_A_AND_D		35	0.198275	0.712348	0.926148	1	1	153	tags=6%, list=1%, signal=6%
REACTOME_CYTOCHROME_P450_ARRANGED_BY_SUBSTRATE_TYPE	REACTOME_CYTOCHROME_P450_ARRANGED_BY_SUBSTRATE_TYPE		49	0.198095	0.70723	0.909664	1	1	2821	tags=16%, list=16%, signal=19%
REACTOME_ANTIGEN_PROCESSING_CROSS_PRESENTATION	REACTOME_ANTIGEN_PROCESSING_CROSS_PRESENTATION		62	0.263419	0.707085	0.717647	1	1	5417	tags=39%, list=30%, signal=55%
REACTOME_UNFOLDED_PROTEIN_RESPONSE	REACTOME_UNFOLDED_PROTEIN_RESPONSE		76	0.199068	0.70347	0.827655	1	1	1545	tags=12%, list=9%, signal=13%
PID_HIF1APATHWAY	PID_HIF1APATHWAY		19	0.217364	0.70258	0.858566	1	1	5122	tags=42%, list=28%, signal=59%
REACTOME_APC_C_CDC20_MEDIATED_DEGRADATION_OF_MITOTIC_PROTEINS	REACTOME_APC_C_CDC20_MEDIATED_DEGRADATION_OF_MITOTIC_PROTEINS		62	0.280739	0.702477	0.697446	1	1	5662	tags=44%, list=31%, signal=63%
REACTOME_GLUCOSE_METABOLISM	REACTOME_GLUCOSE_METABOLISM		64	0.185089	0.700854	0.892368	1	1	4479	tags=33%, list=25%, signal=43%
KEGG_ARACHIDONIC_ACID_METABOLISM	KEGG_ARACHIDONIC_ACID_METABOLISM		54	0.192798	0.699727	0.927536	1	1	2465	tags=17%, list=14%, signal=19%
REACTOME_GLOBAL_GENOMIC_NER_GG_NER	REACTOME_GLOBAL_GENOMIC_NER_GG_NER		31	0.240768	0.699697	0.787763	1	1	2618	tags=23%, list=15%, signal=26%
BIOCARTA_PROTEASOME_PATHWAY	BIOCARTA_PROTEASOME_PATHWAY		28	0.315182	0.695366	0.734496	1	1	5662	tags=46%, list=31%, signal=68%
PID_DELTANP63PATHWAY	PID_DELTANP63PATHWAY		45	0.194212	0.69197	0.919913	1	1	1950	tags=16%, list=11%, signal=17%
ST_STAT3_PATHWAY	ST_STAT3_PATHWAY		11	0.294949	0.691408	0.85439	1	1	4502	tags=45%, list=25%, signal=61%
REACTOME_P2Y_RECEPTORS	REACTOME_P2Y_RECEPTORS		11	0.284266	0.689289	0.814583	1	1	4431	tags=36%, list=25%, signal=48%
REACTOME_SIGNALING_BY_NOTCH4	REACTOME_SIGNALING_BY_NOTCH4		11	0.277871	0.689283	0.811861	1	1	154	tags=9%, list=1%, signal=9%
REACTOME_GOLGI_ASSOCIATED_VESICLE_BIOGENESIS	REACTOME_GOLGI_ASSOCIATED_VESICLE_BIOGENESIS		50	0.172829	0.68523	0.913979	1	1	3606	tags=20%, list=20%, signal=25%
KEGG_ALPHA_LINOLENIC_ACID_METABOLISM	KEGG_ALPHA_LINOLENIC_ACID_METABOLISM		17	0.238761	0.680768	0.923395	1	1	3455	tags=29%, list=19%, signal=36%
REACTOME_SIGNALING_BY_NOTCH2	REACTOME_SIGNALING_BY_NOTCH2		12	0.269004	0.676278	0.806584	1	1	154	tags=8%, list=1%, signal=8%
REACTOME_SIGNALING_BY_NOTCH3	REACTOME_SIGNALING_BY_NOTCH3		12	0.269548	0.672959	0.835052	1	1	154	tags=8%, list=1%, signal=8%
REACTOME_APC_C_CDH1_MEDIATED_DEGRADATION_OF_CDC20_AND_OTHER_APC_C_CDH1_TARGETED_PROTEINS_IN_LATE_MITOSIS_EARLY_G1	REACTOME_APC_C_CDH1_MEDIATED_DEGRADATION_OF_CDC20_AND_OTHER_APC_C_CDH1_TARGETED_PROTEINS_IN_LATE_MITOSIS_EARLY_G1		61	0.268967	0.67264	0.721344	1	1	5662	tags=43%, list=31%, signal=62%
KEGG_GLYCOSAMINOGLYCAN_BIOSYNTHESIS_CHONDROITIN_SULFATE	KEGG_GLYCOSAMINOGLYCAN_BIOSYNTHESIS_CHONDROITIN_SULFATE		22	0.229066	0.670279	0.873239	1	1	2076	tags=18%, list=12%, signal=21%
PID_S1P_S1P1_PATHWAY	PID_S1P_S1P1_PATHWAY		21	0.217886	0.658847	0.879418	1	1	2785	tags=29%, list=15%, signal=34%
PID_CD8TCRDOWNSTREAMPATHWAY	PID_CD8TCRDOWNSTREAMPATHWAY		59	0.198805	0.656379	0.908894	1	1	2624	tags=17%, list=15%, signal=20%
REACTOME_CYCLIN_E_ASSOCIATED_EVENTS_DURING_G1_S_TRANSITION_	REACTOME_CYCLIN_E_ASSOCIATED_EVENTS_DURING_G1_S_TRANSITION_		59	0.257433	0.656165	0.746063	1	1	2728	tags=22%, list=15%, signal=26%
PID_UPA_UPAR_PATHWAY	PID_UPA_UPAR_PATHWAY		42	0.207056	0.650109	0.890086	1	1	3758	tags=26%, list=21%, signal=33%
REACTOME_PEPTIDE_LIGAND_BINDING_RECEPTORS	REACTOME_PEPTIDE_LIGAND_BINDING_RECEPTORS		181	0.168951	0.649551	0.988864	1	1	4085	tags=26%, list=23%, signal=33%
REACTOME_G_PROTEIN_ACTIVATION	REACTOME_G_PROTEIN_ACTIVATION		25	0.223577	0.646142	0.896552	1	1	3145	tags=28%, list=17%, signal=34%
REACTOME_STRIATED_MUSCLE_CONTRACTION	REACTOME_STRIATED_MUSCLE_CONTRACTION		27	0.224281	0.644578	0.921488	1	1	1793	tags=19%, list=10%, signal=21%
REACTOME_ACTIVATED_NOTCH1_TRANSMITS_SIGNAL_TO_THE_NUCLEUS	REACTOME_ACTIVATED_NOTCH1_TRANSMITS_SIGNAL_TO_THE_NUCLEUS		25	0.214663	0.642872	0.894068	1	1	3708	tags=28%, list=21%, signal=35%
REACTOME_SYNTHESIS_SECRETION_AND_DEACYLATION_OF_GHRELIN	REACTOME_SYNTHESIS_SECRETION_AND_DEACYLATION_OF_GHRELIN		13	0.243545	0.64212	0.925	1	1	5945	tags=54%, list=33%, signal=80%
REACTOME_APC_C_CDC20_MEDIATED_DEGRADATION_OF_CYCLIN_B	REACTOME_APC_C_CDC20_MEDIATED_DEGRADATION_OF_CYCLIN_B		18	0.263738	0.6402	0.797271	1	1	1639	tags=17%, list=9%, signal=18%
REACTOME_LYSOSOME_VESICLE_BIOGENESIS	REACTOME_LYSOSOME_VESICLE_BIOGENESIS		21	0.207407	0.635447	0.871166	1	1	5240	tags=33%, list=29%, signal=47%
REACTOME_MRNA_PROCESSING	REACTOME_MRNA_PROCESSING		152	0.184421	0.635182	0.82643	1	1	2366	tags=17%, list=13%, signal=20%
REACTOME_CDT1_ASSOCIATION_WITH_THE_CDC6_ORC_ORIGIN_COMPLEX	REACTOME_CDT1_ASSOCIATION_WITH_THE_CDC6_ORC_ORIGIN_COMPLEX		51	0.262786	0.629483	0.753012	1	1	5362	tags=43%, list=30%, signal=61%
REACTOME_COMPLEMENT_CASCADE	REACTOME_COMPLEMENT_CASCADE		26	0.216065	0.625767	0.890985	1	1	1631	tags=12%, list=9%, signal=13%
REACTOME_AKT_PHOSPHORYLATES_TARGETS_IN_THE_CYTOSOL	REACTOME_AKT_PHOSPHORYLATES_TARGETS_IN_THE_CYTOSOL		12	0.236141	0.624387	0.934043	1	1	4110	tags=33%, list=23%, signal=43%
REACTOME_GLYCOLYSIS	REACTOME_GLYCOLYSIS		27	0.2188	0.623973	0.890688	1	1	3870	tags=26%, list=21%, signal=33%
KEGG_RENIN_ANGIOTENSIN_SYSTEM	KEGG_RENIN_ANGIOTENSIN_SYSTEM		17	0.232191	0.621211	0.920792	1	1	5453	tags=41%, list=30%, signal=59%
BIOCARTA_TALL1_PATHWAY	BIOCARTA_TALL1_PATHWAY		14	0.230735	0.616974	0.937634	1	1	3221	tags=29%, list=18%, signal=35%
KEGG_STEROID_HORMONE_BIOSYNTHESIS	KEGG_STEROID_HORMONE_BIOSYNTHESIS		45	0.182966	0.614402	0.983158	1	1	5016	tags=29%, list=28%, signal=40%
REACTOME_ADP_SIGNALLING_THROUGH_P2RY12	REACTOME_ADP_SIGNALLING_THROUGH_P2RY12		19	0.223836	0.604723	0.91411	1	1	3145	tags=26%, list=17%, signal=32%
REACTOME_PREFOLDIN_MEDIATED_TRANSFER_OF_SUBSTRATE_TO_CCT_TRIC	REACTOME_PREFOLDIN_MEDIATED_TRANSFER_OF_SUBSTRATE_TO_CCT_TRIC		24	0.241082	0.604714	0.880626	1	1	3729	tags=29%, list=21%, signal=37%
KEGG_GRAFT_VERSUS_HOST_DISEASE	KEGG_GRAFT_VERSUS_HOST_DISEASE		17	0.246827	0.604414	0.906725	1	1	1928	tags=18%, list=11%, signal=20%
KEGG_TYPE_I_DIABETES_MELLITUS	KEGG_TYPE_I_DIABETES_MELLITUS		21	0.209028	0.601838	0.939914	1	1	1849	tags=14%, list=10%, signal=16%
KEGG_TAURINE_AND_HYPOTAURINE_METABOLISM	KEGG_TAURINE_AND_HYPOTAURINE_METABOLISM		10	0.231138	0.59982	0.942116	1	1	3478	tags=30%, list=19%, signal=37%
BIOCARTA_EGFR_SMRTE_PATHWAY	BIOCARTA_EGFR_SMRTE_PATHWAY		11	0.25436	0.598456	0.910569	1	1	3822	tags=36%, list=21%, signal=46%
BIOCARTA_TH1TH2_PATHWAY	BIOCARTA_TH1TH2_PATHWAY		17	0.237166	0.596896	0.883576	1	1	5045	tags=35%, list=28%, signal=49%
KEGG_ETHER_LIPID_METABOLISM	KEGG_ETHER_LIPID_METABOLISM		31	0.175992	0.595357	0.983299	1	1	4035	tags=26%, list=22%, signal=33%
BIOCARTA_ASBCELL_PATHWAY	BIOCARTA_ASBCELL_PATHWAY		10	0.273221	0.593695	0.870833	1	1	13115	tags=100%, list=73%, signal=366%
REACTOME_BASE_EXCISION_REPAIR	REACTOME_BASE_EXCISION_REPAIR		19	0.219085	0.588085	0.907258	1	1	4554	tags=32%, list=25%, signal=42%
REACTOME_GENERIC_TRANSCRIPTION_PATHWAY	REACTOME_GENERIC_TRANSCRIPTION_PATHWAY		330	0.165696	0.587944	0.912065	1	1	3946	tags=23%, list=22%, signal=29%
REACTOME_PROLACTIN_RECEPTOR_SIGNALING	REACTOME_PROLACTIN_RECEPTOR_SIGNALING		14	0.190945	0.582075	0.954733	1	1	364	tags=7%, list=2%, signal=7%
PID_IL27PATHWAY	PID_IL27PATHWAY		25	0.207603	0.582067	0.940043	1	1	6360	tags=48%, list=35%, signal=74%
KEGG_ANTIGEN_PROCESSING_AND_PRESENTATION	KEGG_ANTIGEN_PROCESSING_AND_PRESENTATION		48	0.179736	0.578754	0.968685	1	1	4099	tags=25%, list=23%, signal=32%
REACTOME_HYALURONAN_UPTAKE_AND_DEGRADATION	REACTOME_HYALURONAN_UPTAKE_AND_DEGRADATION		10	0.219729	0.570617	0.955193	1	1	1421	tags=10%, list=8%, signal=11%
BIOCARTA_NKT_PATHWAY	BIOCARTA_NKT_PATHWAY		29	0.210267	0.569605	0.925253	1	1	2456	tags=17%, list=14%, signal=20%
REACTOME_XENOBIOTICS	REACTOME_XENOBIOTICS		14	0.220433	0.569122	0.954	1	1	3620	tags=29%, list=20%, signal=36%
REACTOME_REGULATION_OF_IFNA_SIGNALING	REACTOME_REGULATION_OF_IFNA_SIGNALING		21	0.228448	0.565445	0.976035	1	1	6002	tags=43%, list=33%, signal=64%
REACTOME_APC_CDC20_MEDIATED_DEGRADATION_OF_NEK2A	REACTOME_APC_CDC20_MEDIATED_DEGRADATION_OF_NEK2A		20	0.228262	0.561597	0.889524	1	1	1639	tags=15%, list=9%, signal=16%
REACTOME_SMAD2_SMAD3_SMAD4_HETEROTRIMER_REGULATES_TRANSCRIPTION	REACTOME_SMAD2_SMAD3_SMAD4_HETEROTRIMER_REGULATES_TRANSCRIPTION		24	0.187547	0.559978	0.957031	1	1	4439	tags=33%, list=25%, signal=44%
REACTOME_REGULATION_OF_MITOTIC_CELL_CYCLE	REACTOME_REGULATION_OF_MITOTIC_CELL_CYCLE		74	0.217899	0.558481	0.827451	1	1	5662	tags=39%, list=31%, signal=57%
REACTOME_SIGNALING_BY_WNT	REACTOME_SIGNALING_BY_WNT		60	0.190584	0.557786	0.834646	1	1	2728	tags=18%, list=15%, signal=22%
BIOCARTA_P53HYPOXIA_PATHWAY	BIOCARTA_P53HYPOXIA_PATHWAY		21	0.184674	0.549949	0.960168	1	1	1971	tags=14%, list=11%, signal=16%
REACTOME_DOWNSTREAM_TCR_SIGNALING	REACTOME_DOWNSTREAM_TCR_SIGNALING		29	0.181054	0.532879	0.965306	1	1	2439	tags=14%, list=14%, signal=16%
KEGG_INTESTINAL_IMMUNE_NETWORK_FOR_IGA_PRODUCTION	KEGG_INTESTINAL_IMMUNE_NETWORK_FOR_IGA_PRODUCTION		34	0.189506	0.527652	0.952772	1	1	5466	tags=32%, list=30%, signal=46%
KEGG_NUCLEOTIDE_EXCISION_REPAIR	KEGG_NUCLEOTIDE_EXCISION_REPAIR		42	0.177323	0.52527	0.935547	1	1	2885	tags=19%, list=16%, signal=23%
REACTOME_REGULATION_OF_AMPK_ACTIVITY_VIA_LKB1	REACTOME_REGULATION_OF_AMPK_ACTIVITY_VIA_LKB1		14	0.182343	0.524283	0.968153	1	1	2906	tags=21%, list=16%, signal=26%
BIOCARTA_CTCF_PATHWAY	BIOCARTA_CTCF_PATHWAY		23	0.176502	0.523271	0.966736	1	1	2367	tags=17%, list=13%, signal=20%
SA_MMP_CYTOKINE_CONNECTION	SA_MMP_CYTOKINE_CONNECTION		14	0.216657	0.517954	0.948387	1	1	2367	tags=14%, list=13%, signal=16%
REACTOME_HOST_INTERACTIONS_OF_HIV_FACTORS	REACTOME_HOST_INTERACTIONS_OF_HIV_FACTORS		115	0.154572	0.499085	0.949187	1	1	3201	tags=18%, list=18%, signal=22%
REACTOME_GLYCOPROTEIN_HORMONES	REACTOME_GLYCOPROTEIN_HORMONES		12	0.212628	0.498453	0.98778	1	1	3664	tags=25%, list=20%, signal=31%
REACTOME_ORC1_REMOVAL_FROM_CHROMATIN	REACTOME_ORC1_REMOVAL_FROM_CHROMATIN		62	0.190681	0.490676	0.867446	1	1	3451	tags=24%, list=19%, signal=30%
REACTOME_CONVERSION_FROM_APC_C_CDC20_TO_APC_C_CDH1_IN_LATE_ANAPHASE	REACTOME_CONVERSION_FROM_APC_C_CDC20_TO_APC_C_CDH1_IN_LATE_ANAPHASE		16	0.199097	0.488778	0.964072	1	1	3056	tags=19%, list=17%, signal=23%
REACTOME_FORMATION_OF_FIBRIN_CLOT_CLOTTING_CASCADE	REACTOME_FORMATION_OF_FIBRIN_CLOT_CLOTTING_CASCADE		32	0.161442	0.484398	0.993827	0.999393	1	2971	tags=16%, list=16%, signal=19%
BIOCARTA_RAS_PATHWAY	BIOCARTA_RAS_PATHWAY		23	0.146806	0.482682	0.993976	0.996935	1	2262	tags=13%, list=13%, signal=15%
KEGG_TERPENOID_BACKBONE_BIOSYNTHESIS	KEGG_TERPENOID_BACKBONE_BIOSYNTHESIS		15	0.184767	0.477427	0.97451	0.995409	1	5075	tags=33%, list=28%, signal=46%
BIOCARTA_DEATH_PATHWAY	BIOCARTA_DEATH_PATHWAY		32	0.149175	0.472616	0.993644	0.993737	1	4676	tags=28%, list=26%, signal=38%
KEGG_ALLOGRAFT_REJECTION	KEGG_ALLOGRAFT_REJECTION		17	0.195883	0.469015	0.972103	0.991655	1	14511	tags=100%, list=80%, signal=510%
PID_HEDGEHOG_2PATHWAY	PID_HEDGEHOG_2PATHWAY		22	0.153331	0.459333	0.997921	0.990956	1	4131	tags=23%, list=23%, signal=29%
BIOCARTA_TNFR2_PATHWAY	BIOCARTA_TNFR2_PATHWAY		17	0.175775	0.44299	0.989154	0.991212	1	4948	tags=35%, list=27%, signal=49%
REACTOME_CELL_CYCLE_CHECKPOINTS	REACTOME_CELL_CYCLE_CHECKPOINTS		108	0.166465	0.441592	0.92126	0.988555	1	3303	tags=21%, list=18%, signal=26%

## Sheet: Toront_CanPath_mutDDX3_enriched
NAME	GS<br> follow link to MSigDB	GS DETAILS	SIZE	ES	NES	NOM p-val	FDR q-val	FWER p-val	RANK AT MAX	LEADING EDGE
BIOCARTA_CCR5_PATHWAY	BIOCARTA_CCR5_PATHWAY	Details ...	17	-0.661671	-1.75205	0.00998004	1	0.771	3439	tags=53%, list=19%, signal=65%
REACTOME_CLASS_C_3_METABOTROPIC_GLUTAMATE_PHEROMONE_RECEPTORS	REACTOME_CLASS_C_3_METABOTROPIC_GLUTAMATE_PHEROMONE_RECEPTORS	Details ...	13	-0.692815	-1.74321	0.0019084	1	0.795	3136	tags=62%, list=17%, signal=74%
ST_GRANULE_CELL_SURVIVAL_PATHWAY	ST_GRANULE_CELL_SURVIVAL_PATHWAY	Details ...	27	-0.609188	-1.73168	0.0176125	1	0.836	3173	tags=56%, list=18%, signal=67%
BIOCARTA_SET_PATHWAY	BIOCARTA_SET_PATHWAY	Details ...	10	-0.692195	-1.7167	0.00757576	1	0.864	819	tags=30%, list=5%, signal=31%
PID_RAC1_REG_PATHWAY	PID_RAC1_REG_PATHWAY	Details ...	37	-0.540359	-1.70842	0.01222	1	0.874	4998	tags=62%, list=28%, signal=86%
REACTOME_TANDEM_PORE_DOMAIN_POTASSIUM_CHANNELS	REACTOME_TANDEM_PORE_DOMAIN_POTASSIUM_CHANNELS	Details ...	12	-0.72718	-1.69615	0.00185874	1	0.897	3460	tags=67%, list=19%, signal=82%
ST_DIFFERENTIATION_PATHWAY_IN_PC12_CELLS	ST_DIFFERENTIATION_PATHWAY_IN_PC12_CELLS	Details ...	45	-0.540665	-1.68886	0.011976	1	0.908	3450	tags=51%, list=19%, signal=63%
REACTOME_DAG_AND_IP3_SIGNALING	REACTOME_DAG_AND_IP3_SIGNALING	Details ...	31	-0.584311	-1.67884	0.0181818	1	0.919	5614	tags=77%, list=31%, signal=112%
KEGG_GLYCOSAMINOGLYCAN_DEGRADATION	KEGG_GLYCOSAMINOGLYCAN_DEGRADATION	Details ...	21	-0.649211	-1.67861	0.0139442	1	0.919	4117	tags=62%, list=23%, signal=80%
KEGG_GAP_JUNCTION	KEGG_GAP_JUNCTION	Details ...	85	-0.448071	-1.66235	0.0101215	1	0.936	2746	tags=34%, list=15%, signal=40%
PID_CDC42_REG_PATHWAY	PID_CDC42_REG_PATHWAY	Details ...	28	-0.552869	-1.62909	0.0175781	1	0.965	4998	tags=54%, list=28%, signal=74%
KEGG_PATHOGENIC_ESCHERICHIA_COLI_INFECTION	KEGG_PATHOGENIC_ESCHERICHIA_COLI_INFECTION	Details ...	49	-0.480755	-1.62502	0.0289017	1	0.967	1997	tags=31%, list=11%, signal=34%
REACTOME_CA_DEPENDENT_EVENTS	REACTOME_CA_DEPENDENT_EVENTS	Details ...	29	-0.58535	-1.62255	0.0245902	1	0.972	5614	tags=79%, list=31%, signal=115%
REACTOME_PHOSPHOLIPASE_C_MEDIATED_CASCADE	REACTOME_PHOSPHOLIPASE_C_MEDIATED_CASCADE	Details ...	53	-0.505333	-1.62129	0.0141414	1	0.972	5427	tags=66%, list=30%, signal=94%
BIOCARTA_SRCRPTP_PATHWAY	BIOCARTA_SRCRPTP_PATHWAY	Details ...	11	-0.692485	-1.62091	0.0220441	1	0.972	1831	tags=55%, list=10%, signal=61%
BIOCARTA_AT1R_PATHWAY	BIOCARTA_AT1R_PATHWAY	Details ...	32	-0.508183	-1.61892	0.0239044	1	0.972	6429	tags=72%, list=36%, signal=111%
KEGG_ALANINE_ASPARTATE_AND_GLUTAMATE_METABOLISM	KEGG_ALANINE_ASPARTATE_AND_GLUTAMATE_METABOLISM	Details ...	31	-0.467016	-1.61866	0.00587084	1	0.972	3348	tags=39%, list=19%, signal=47%
PID_NFAT_3PATHWAY	PID_NFAT_3PATHWAY	Details ...	52	-0.479852	-1.61564	0.0360721	1	0.974	6162	tags=58%, list=34%, signal=87%
REACTOME_GLUTAMATE_NEUROTRANSMITTER_RELEASE_CYCLE	REACTOME_GLUTAMATE_NEUROTRANSMITTER_RELEASE_CYCLE	Details ...	14	-0.693078	-1.59428	0.0486381	1	0.984	3651	tags=71%, list=20%, signal=89%
REACTOME_DOWNSTREAM_SIGNALING_OF_ACTIVATED_FGFR	REACTOME_DOWNSTREAM_SIGNALING_OF_ACTIVATED_FGFR	Details ...	97	-0.413277	-1.59027	0.00968992	1	0.984	5427	tags=51%, list=30%, signal=72%
REACTOME_POST_NMDA_RECEPTOR_ACTIVATION_EVENTS	REACTOME_POST_NMDA_RECEPTOR_ACTIVATION_EVENTS		33	-0.538277	-1.58888	0.0585859	1	0.985	4994	tags=64%, list=28%, signal=88%
REACTOME_PYRIMIDINE_CATABOLISM	REACTOME_PYRIMIDINE_CATABOLISM		12	-0.580249	-1.58218	0.0337972	1	0.987	2914	tags=42%, list=16%, signal=50%
BIOCARTA_BAD_PATHWAY	BIOCARTA_BAD_PATHWAY		26	-0.485513	-1.57982	0.0280561	1	0.987	4511	tags=42%, list=25%, signal=56%
ST_PHOSPHOINOSITIDE_3_KINASE_PATHWAY	ST_PHOSPHOINOSITIDE_3_KINASE_PATHWAY		36	-0.482027	-1.57767	0.0292398	1	0.988	3567	tags=44%, list=20%, signal=55%
REACTOME_TGF_BETA_RECEPTOR_SIGNALING_ACTIVATES_SMADS	REACTOME_TGF_BETA_RECEPTOR_SIGNALING_ACTIVATES_SMADS		23	-0.495248	-1.57322	0.028169	1	0.989	5056	tags=61%, list=28%, signal=84%
BIOCARTA_PYK2_PATHWAY	BIOCARTA_PYK2_PATHWAY		28	-0.511758	-1.56777	0.0332681	1	0.991	6429	tags=71%, list=36%, signal=111%
BIOCARTA_ETS_PATHWAY	BIOCARTA_ETS_PATHWAY		18	-0.581184	-1.5652	0.0536398	1	0.991	1451	tags=33%, list=8%, signal=36%
REACTOME_SIGNALING_BY_ERBB2	REACTOME_SIGNALING_BY_ERBB2		96	-0.384862	-1.56263	0.0258964	1	0.991	4511	tags=41%, list=25%, signal=54%
REACTOME_ADENYLATE_CYCLASE_ACTIVATING_PATHWAY	REACTOME_ADENYLATE_CYCLASE_ACTIVATING_PATHWAY		10	-0.687359	-1.55564	0.0376238	1	0.992	1301	tags=50%, list=7%, signal=54%
REACTOME_PRE_NOTCH_EXPRESSION_AND_PROCESSING	REACTOME_PRE_NOTCH_EXPRESSION_AND_PROCESSING		41	-0.491521	-1.54722	0.0437376	1	0.994	3697	tags=41%, list=20%, signal=52%
REACTOME_DOWNREGULATION_OF_TGF_BETA_RECEPTOR_SIGNALING	REACTOME_DOWNREGULATION_OF_TGF_BETA_RECEPTOR_SIGNALING		20	-0.487824	-1.53955	0.0376238	1	0.995	5056	tags=60%, list=28%, signal=83%
REACTOME_NGF_SIGNALLING_VIA_TRKA_FROM_THE_PLASMA_MEMBRANE	REACTOME_NGF_SIGNALLING_VIA_TRKA_FROM_THE_PLASMA_MEMBRANE		134	-0.392029	-1.5386	0.0218254	1	0.995	4511	tags=40%, list=25%, signal=53%
KEGG_FC_GAMMA_R_MEDIATED_PHAGOCYTOSIS	KEGG_FC_GAMMA_R_MEDIATED_PHAGOCYTOSIS		90	-0.423538	-1.53782	0.040153	1	0.996	4335	tags=38%, list=24%, signal=49%
BIOCARTA_CCR3_PATHWAY	BIOCARTA_CCR3_PATHWAY		23	-0.515298	-1.53752	0.0478927	1	0.996	1589	tags=39%, list=9%, signal=43%
BIOCARTA_TNFR1_PATHWAY	BIOCARTA_TNFR1_PATHWAY		27	-0.499331	-1.5351	0.0468165	1	0.996	2952	tags=33%, list=16%, signal=40%
KEGG_NEUROTROPHIN_SIGNALING_PATHWAY	KEGG_NEUROTROPHIN_SIGNALING_PATHWAY		126	-0.40007	-1.53491	0.0253906	1	0.996	4929	tags=45%, list=27%, signal=62%
KEGG_TASTE_TRANSDUCTION	KEGG_TASTE_TRANSDUCTION		45	-0.432916	-1.53453	0.0179283	1	0.996	2734	tags=29%, list=15%, signal=34%
KEGG_GNRH_SIGNALING_PATHWAY	KEGG_GNRH_SIGNALING_PATHWAY		99	-0.397022	-1.53435	0.0263692	1	0.996	5427	tags=47%, list=30%, signal=68%
PID_SMAD2_3PATHWAY	PID_SMAD2_3PATHWAY		17	-0.539466	-1.53294	0.0647182	1	0.997	6165	tags=65%, list=34%, signal=98%
PID_RHOA_PATHWAY	PID_RHOA_PATHWAY		45	-0.452866	-1.53176	0.0487329	1	0.997	2709	tags=33%, list=15%, signal=39%
REACTOME_INSULIN_SYNTHESIS_AND_PROCESSING	REACTOME_INSULIN_SYNTHESIS_AND_PROCESSING		18	-0.576539	-1.53086	0.0709939	1	0.997	2284	tags=39%, list=13%, signal=44%
PID_INSULIN_GLUCOSE_PATHWAY	PID_INSULIN_GLUCOSE_PATHWAY		24	-0.501863	-1.52789	0.0471513	1	0.997	1615	tags=33%, list=9%, signal=37%
REACTOME_SIGNALING_BY_EGFR_IN_CANCER	REACTOME_SIGNALING_BY_EGFR_IN_CANCER		104	-0.374449	-1.52542	0.0229885	1	0.997	6042	tags=51%, list=33%, signal=76%
REACTOME_IONOTROPIC_ACTIVITY_OF_KAINATE_RECEPTORS	REACTOME_IONOTROPIC_ACTIVITY_OF_KAINATE_RECEPTORS		11	-0.651838	-1.52018	0.0701403	1	0.997	3328	tags=45%, list=18%, signal=56%
KEGG_PHOSPHATIDYLINOSITOL_SIGNALING_SYSTEM	KEGG_PHOSPHATIDYLINOSITOL_SIGNALING_SYSTEM		74	-0.425889	-1.52	0.0354331	1	0.997	3363	tags=36%, list=19%, signal=45%
REACTOME_G_ALPHA1213_SIGNALLING_EVENTS	REACTOME_G_ALPHA1213_SIGNALLING_EVENTS		71	-0.421758	-1.51694	0.0391389	1	0.997	4387	tags=42%, list=24%, signal=56%
KEGG_GLIOMA	KEGG_GLIOMA		65	-0.423987	-1.51591	0.0417495	0.990552	0.997	3697	tags=37%, list=20%, signal=46%
PID_REELINPATHWAY	PID_REELINPATHWAY		29	-0.549126	-1.51505	0.059501	0.976021	0.997	4518	tags=48%, list=25%, signal=64%
PID_HDAC_CLASSII_PATHWAY	PID_HDAC_CLASSII_PATHWAY		34	-0.470878	-1.51046	0.0445344	0.984578	0.998	4467	tags=50%, list=25%, signal=66%
PID_IGF1_PATHWAY	PID_IGF1_PATHWAY		29	-0.508308	-1.50891	0.0680934	0.974241	0.998	6995	tags=79%, list=39%, signal=129%
REACTOME_SIGNALING_BY_FGFR_IN_DISEASE	REACTOME_SIGNALING_BY_FGFR_IN_DISEASE		120	-0.378111	-1.50814	0.024952	0.959519	0.998	5455	tags=48%, list=30%, signal=69%
REACTOME_PLATELET_SENSITIZATION_BY_LDL	REACTOME_PLATELET_SENSITIZATION_BY_LDL		15	-0.514912	-1.50598	0.048	0.954211	0.998	4335	tags=60%, list=24%, signal=79%
BIOCARTA_INTEGRIN_PATHWAY	BIOCARTA_INTEGRIN_PATHWAY		35	-0.455538	-1.50521	0.0587121	0.940657	0.998	2746	tags=34%, list=15%, signal=40%
REACTOME_RAS_ACTIVATION_UOPN_CA2_INFUX_THROUGH_NMDA_RECEPTOR	REACTOME_RAS_ACTIVATION_UOPN_CA2_INFUX_THROUGH_NMDA_RECEPTOR		17	-0.621745	-1.50237	0.0829959	0.939162	0.999	5416	tags=76%, list=30%, signal=109%
PID_THROMBIN_PAR4_PATHWAY	PID_THROMBIN_PAR4_PATHWAY		15	-0.565814	-1.50172	0.0538462	0.92559	0.999	2773	tags=47%, list=15%, signal=55%
REACTOME_NCAM_SIGNALING_FOR_NEURITE_OUT_GROWTH	REACTOME_NCAM_SIGNALING_FOR_NEURITE_OUT_GROWTH		64	-0.437428	-1.49739	0.0300752	0.933407	0.999	6624	tags=61%, list=37%, signal=96%
BIOCARTA_MET_PATHWAY	BIOCARTA_MET_PATHWAY		36	-0.421821	-1.4963	0.0558767	0.923865	0.999	7064	tags=64%, list=39%, signal=105%
REACTOME_SIGNALING_BY_FGFR	REACTOME_SIGNALING_BY_FGFR		107	-0.380838	-1.49529	0.0367505	0.913361	0.999	5427	tags=49%, list=30%, signal=69%
KEGG_TYPE_II_DIABETES_MELLITUS	KEGG_TYPE_II_DIABETES_MELLITUS		45	-0.441116	-1.49412	0.0311891	0.904694	0.999	5145	tags=44%, list=29%, signal=62%
REACTOME_ACTIVATION_OF_NMDA_RECEPTOR_UPON_GLUTAMATE_BINDING_AND_POSTSYNAPTIC_EVENTS	REACTOME_ACTIVATION_OF_NMDA_RECEPTOR_UPON_GLUTAMATE_BINDING_AND_POSTSYNAPTIC_EVENTS		37	-0.511552	-1.49237	0.0894309	0.898732	0.999	4994	tags=59%, list=28%, signal=82%
PID_FOXOPATHWAY	PID_FOXOPATHWAY		49	-0.454961	-1.49224	0.0525292	0.884597	0.999	2477	tags=31%, list=14%, signal=35%
REACTOME_SIGNALLING_BY_NGF	REACTOME_SIGNALLING_BY_NGF		211	-0.361747	-1.4897	0.0282258	0.883113	0.999	4713	tags=41%, list=26%, signal=55%
REACTOME_ERK_MAPK_TARGETS	REACTOME_ERK_MAPK_TARGETS		21	-0.563445	-1.48872	0.0653061	0.874157	0.999	4033	tags=62%, list=22%, signal=80%
PID_RHOA_REG_PATHWAY	PID_RHOA_REG_PATHWAY		41	-0.477916	-1.48075	0.0639535	0.90353	0.999	4998	tags=49%, list=28%, signal=67%
KEGG_LONG_TERM_POTENTIATION	KEGG_LONG_TERM_POTENTIATION		67	-0.429882	-1.47913	0.0753564	0.898288	0.999	3688	tags=37%, list=20%, signal=47%
REACTOME_CREB_PHOSPHORYLATION_THROUGH_THE_ACTIVATION_OF_RAS	REACTOME_CREB_PHOSPHORYLATION_THROUGH_THE_ACTIVATION_OF_RAS		27	-0.510436	-1.47718	0.0961924	0.895243	0.999	4994	tags=63%, list=28%, signal=87%
REACTOME_PKA_MEDIATED_PHOSPHORYLATION_OF_CREB	REACTOME_PKA_MEDIATED_PHOSPHORYLATION_OF_CREB		17	-0.567161	-1.47382	0.115768	0.899787	0.999	5614	tags=76%, list=31%, signal=111%
REACTOME_PRE_NOTCH_TRANSCRIPTION_AND_TRANSLATION	REACTOME_PRE_NOTCH_TRANSCRIPTION_AND_TRANSLATION		26	-0.532854	-1.47347	0.112205	0.888143	0.999	3697	tags=42%, list=20%, signal=53%
PID_HES_HEYPATHWAY	PID_HES_HEYPATHWAY		47	-0.443425	-1.47245	0.0607843	0.880686	0.999	5335	tags=57%, list=30%, signal=81%
REACTOME_DOWNSTREAM_SIGNAL_TRANSDUCTION	REACTOME_DOWNSTREAM_SIGNAL_TRANSDUCTION		91	-0.382062	-1.46859	0.0570866	0.888064	0.999	4511	tags=40%, list=25%, signal=52%
BIOCARTA_NDKDYNAMIN_PATHWAY	BIOCARTA_NDKDYNAMIN_PATHWAY		17	-0.546614	-1.46775	0.0876827	0.879698	0.999	5501	tags=53%, list=30%, signal=76%
SIG_INSULIN_RECEPTOR_PATHWAY_IN_CARDIAC_MYOCYTES	SIG_INSULIN_RECEPTOR_PATHWAY_IN_CARDIAC_MYOCYTES		50	-0.449614	-1.46752	0.0638298	0.868569	0.999	3567	tags=40%, list=20%, signal=50%
REACTOME_ABCA_TRANSPORTERS_IN_LIPID_HOMEOSTASIS	REACTOME_ABCA_TRANSPORTERS_IN_LIPID_HOMEOSTASIS		17	-0.515619	-1.46507	0.0564202	0.869473	0.999	4723	tags=53%, list=26%, signal=72%
SIG_PIP3_SIGNALING_IN_CARDIAC_MYOCTES	SIG_PIP3_SIGNALING_IN_CARDIAC_MYOCTES		67	-0.424051	-1.46276	0.0422265	0.868685	0.999	3764	tags=39%, list=21%, signal=49%
BIOCARTA_CBL_PATHWAY	BIOCARTA_CBL_PATHWAY		13	-0.547218	-1.46246	0.0839695	0.858428	0.999	5952	tags=62%, list=33%, signal=92%
REACTOME_PLC_BETA_MEDIATED_EVENTS	REACTOME_PLC_BETA_MEDIATED_EVENTS		42	-0.468105	-1.46102	0.0818713	0.854009	0.999	4511	tags=57%, list=25%, signal=76%
PID_PI3KCIAKTPATHWAY	PID_PI3KCIAKTPATHWAY		34	-0.477858	-1.46097	0.0587121	0.843111	0.999	3030	tags=38%, list=17%, signal=46%
PID_LPA4_PATHWAY	PID_LPA4_PATHWAY		15	-0.562383	-1.45869	0.0796646	0.843716	0.999	4146	tags=60%, list=23%, signal=78%
BIOCARTA_CK1_PATHWAY	BIOCARTA_CK1_PATHWAY		17	-0.510147	-1.45657	0.0985325	0.844178	0.999	4511	tags=47%, list=25%, signal=63%
PID_BETACATENIN_DEG_PATHWAY	PID_BETACATENIN_DEG_PATHWAY		17	-0.531052	-1.45475	0.0793951	0.842908	0.999	3590	tags=41%, list=20%, signal=51%
PID_P38GAMMADELTAPATHWAY	PID_P38GAMMADELTAPATHWAY		10	-0.60556	-1.45392	0.0747475	0.836622	0.999	5828	tags=70%, list=32%, signal=103%
BIOCARTA_MCALPAIN_PATHWAY	BIOCARTA_MCALPAIN_PATHWAY		23	-0.468498	-1.45358	0.077551	0.828106	0.999	4511	tags=43%, list=25%, signal=58%
PID_CDC42_PATHWAY	PID_CDC42_PATHWAY		68	-0.405767	-1.45242	0.061657	0.823829	0.999	4664	tags=41%, list=26%, signal=55%
REACTOME_CTNNB1_PHOSPHORYLATION_CASCADE	REACTOME_CTNNB1_PHOSPHORYLATION_CASCADE		16	-0.53118	-1.45133	0.0896686	0.819206	0.999	3826	tags=50%, list=21%, signal=63%
PID_AJDISS_2PATHWAY	PID_AJDISS_2PATHWAY		47	-0.423783	-1.45049	0.0796117	0.813393	0.999	3227	tags=28%, list=18%, signal=34%
PID_WNT_CANONICAL_PATHWAY	PID_WNT_CANONICAL_PATHWAY		20	-0.479886	-1.44981	0.062963	0.806955	0.999	4896	tags=40%, list=27%, signal=55%
BIOCARTA_CHREBP2_PATHWAY	BIOCARTA_CHREBP2_PATHWAY		41	-0.446538	-1.4494	0.077381	0.799674	0.999	2734	tags=37%, list=15%, signal=43%
REACTOME_REGULATION_OF_KIT_SIGNALING	REACTOME_REGULATION_OF_KIT_SIGNALING		15	-0.539367	-1.44664	0.0879541	0.802863	0.999	4352	tags=53%, list=24%, signal=70%
KEGG_OOCYTE_MEIOSIS	KEGG_OOCYTE_MEIOSIS		107	-0.393131	-1.44373	0.0905433	0.806832	0.999	6187	tags=57%, list=34%, signal=86%
BIOCARTA_NOS1_PATHWAY	BIOCARTA_NOS1_PATHWAY		21	-0.527575	-1.44365	0.106472	0.798278	0.999	5402	tags=57%, list=30%, signal=81%
REACTOME_PYRIMIDINE_METABOLISM	REACTOME_PYRIMIDINE_METABOLISM		24	-0.437541	-1.4365	0.0939335	0.821134	0.999	4670	tags=46%, list=26%, signal=62%
REACTOME_NUCLEAR_EVENTS_KINASE_AND_TRANSCRIPTION_FACTOR_ACTIVATION	REACTOME_NUCLEAR_EVENTS_KINASE_AND_TRANSCRIPTION_FACTOR_ACTIVATION		24	-0.505422	-1.43539	0.096	0.817502	0.999	4033	tags=58%, list=22%, signal=75%
REACTOME_MYOGENESIS	REACTOME_MYOGENESIS		26	-0.475255	-1.43474	0.0838095	0.81199	0.999	2908	tags=35%, list=16%, signal=41%
KEGG_MELANOGENESIS	KEGG_MELANOGENESIS		100	-0.383456	-1.43415	0.0400802	0.805912	0.999	4196	tags=38%, list=23%, signal=49%
REACTOME_TRANSPORT_OF_GLUCOSE_AND_OTHER_SUGARS_BILE_SALTS_AND_ORGANIC_ACIDS_METAL_IONS_AND_AMINE_COMPOUNDS	REACTOME_TRANSPORT_OF_GLUCOSE_AND_OTHER_SUGARS_BILE_SALTS_AND_ORGANIC_ACIDS_METAL_IONS_AND_AMINE_COMPOUNDS		88	-0.35901	-1.43124	0.0251938	0.810488	1	3631	tags=32%, list=20%, signal=40%
REACTOME_SIGNAL_REGULATORY_PROTEIN_SIRP_FAMILY_INTERACTIONS	REACTOME_SIGNAL_REGULATORY_PROTEIN_SIRP_FAMILY_INTERACTIONS		12	-0.59271	-1.43114	0.118	0.802611	1	3439	tags=50%, list=19%, signal=62%
PID_A6B1_A6B4_INTEGRIN_PATHWAY	PID_A6B1_A6B4_INTEGRIN_PATHWAY		45	-0.419095	-1.4295	0.0655106	0.801993	1	7121	tags=64%, list=39%, signal=106%
REACTOME_SIGNALING_BY_FGFR1_MUTANTS	REACTOME_SIGNALING_BY_FGFR1_MUTANTS		28	-0.457375	-1.42821	0.0512821	0.799416	1	3581	tags=43%, list=20%, signal=53%
REACTOME_PLATELET_CALCIUM_HOMEOSTASIS	REACTOME_PLATELET_CALCIUM_HOMEOSTASIS		15	-0.550333	-1.42426	0.111111	0.809117	1	1848	tags=40%, list=10%, signal=45%
REACTOME_SLC_MEDIATED_TRANSMEMBRANE_TRANSPORT	REACTOME_SLC_MEDIATED_TRANSMEMBRANE_TRANSPORT		238	-0.308216	-1.42138	0.00585938	0.813018	1	4023	tags=32%, list=22%, signal=41%
PID_TRKRPATHWAY	PID_TRKRPATHWAY		62	-0.362295	-1.41917	0.0488798	0.814626	1	4030	tags=35%, list=22%, signal=46%
PID_E2F_PATHWAY	PID_E2F_PATHWAY		71	-0.453493	-1.41889	0.14741	0.807989	1	3685	tags=44%, list=20%, signal=55%
REACTOME_MAP_KINASE_ACTIVATION_IN_TLR_CASCADE	REACTOME_MAP_KINASE_ACTIVATION_IN_TLR_CASCADE		49	-0.420892	-1.41751	0.092	0.806226	1	4033	tags=45%, list=22%, signal=58%
REACTOME_SIGNALING_BY_RHO_GTPASES	REACTOME_SIGNALING_BY_RHO_GTPASES		107	-0.388846	-1.41613	0.068	0.804783	1	4664	tags=42%, list=26%, signal=56%
REACTOME_MAPK_TARGETS_NUCLEAR_EVENTS_MEDIATED_BY_MAP_KINASES	REACTOME_MAPK_TARGETS_NUCLEAR_EVENTS_MEDIATED_BY_MAP_KINASES		30	-0.473876	-1.4158	0.105051	0.798358	1	4033	tags=53%, list=22%, signal=69%
PID_PI3KPLCTRKPATHWAY	PID_PI3KPLCTRKPATHWAY		36	-0.477499	-1.41377	0.094518	0.799453	1	6227	tags=61%, list=35%, signal=93%
REACTOME_DARPP_32_EVENTS	REACTOME_DARPP_32_EVENTS		23	-0.469724	-1.41176	0.12043	0.800605	1	4511	tags=48%, list=25%, signal=64%
REACTOME_NETRIN1_SIGNALING	REACTOME_NETRIN1_SIGNALING		37	-0.47282	-1.41142	0.0847458	0.794708	1	5666	tags=59%, list=31%, signal=87%
REACTOME_SYNTHESIS_OF_PE	REACTOME_SYNTHESIS_OF_PE		11	-0.534751	-1.40819	0.11691	0.801647	1	3012	tags=45%, list=17%, signal=55%
REACTOME_TRAFFICKING_OF_AMPA_RECEPTORS	REACTOME_TRAFFICKING_OF_AMPA_RECEPTORS		27	-0.494763	-1.40645	0.120858	0.802382	1	2335	tags=33%, list=13%, signal=38%
KEGG_ADHERENS_JUNCTION	KEGG_ADHERENS_JUNCTION		71	-0.422553	-1.4048	0.1	0.80182	1	4753	tags=39%, list=26%, signal=53%
PID_THROMBIN_PAR1_PATHWAY	PID_THROMBIN_PAR1_PATHWAY		43	-0.429647	-1.40436	0.0807692	0.797098	1	2773	tags=37%, list=15%, signal=44%
PID_RAC1_PATHWAY	PID_RAC1_PATHWAY		52	-0.398615	-1.40114	0.0714286	0.803905	1	4603	tags=42%, list=26%, signal=57%
PID_NETRIN_PATHWAY	PID_NETRIN_PATHWAY		32	-0.446816	-1.4002	0.101562	0.800364	1	5548	tags=56%, list=31%, signal=81%
REACTOME_SOS_MEDIATED_SIGNALLING	REACTOME_SOS_MEDIATED_SIGNALLING		14	-0.477287	-1.39904	0.101449	0.798178	1	6429	tags=79%, list=36%, signal=122%
REACTOME_ACTIVATION_OF_BH3_ONLY_PROTEINS	REACTOME_ACTIVATION_OF_BH3_ONLY_PROTEINS		15	-0.536301	-1.39872	0.10297	0.792421	1	3697	tags=53%, list=20%, signal=67%
PID_MTOR_4PATHWAY	PID_MTOR_4PATHWAY		66	-0.380018	-1.39653	0.0945946	0.794546	1	7004	tags=70%, list=39%, signal=114%
REACTOME_SIGNAL_ATTENUATION	REACTOME_SIGNAL_ATTENUATION		12	-0.567964	-1.39639	0.143145	0.788358	1	6995	tags=83%, list=39%, signal=136%
KEGG_FC_EPSILON_RI_SIGNALING_PATHWAY	KEGG_FC_EPSILON_RI_SIGNALING_PATHWAY		74	-0.37928	-1.39296	0.0608365	0.796025	1	4589	tags=36%, list=25%, signal=49%
REACTOME_CS_DS_DEGRADATION	REACTOME_CS_DS_DEGRADATION		12	-0.522161	-1.39248	0.122736	0.791322	1	4149	tags=58%, list=23%, signal=76%
KEGG_INOSITOL_PHOSPHATE_METABOLISM	KEGG_INOSITOL_PHOSPHATE_METABOLISM		53	-0.376339	-1.39203	0.0525328	0.786663	1	2269	tags=26%, list=13%, signal=30%
PID_SYNDECAN_3_PATHWAY	PID_SYNDECAN_3_PATHWAY		17	-0.490585	-1.39079	0.118677	0.784826	1	4140	tags=47%, list=23%, signal=61%
REACTOME_SIGNALING_BY_PDGF	REACTOME_SIGNALING_BY_PDGF		118	-0.36825	-1.39013	0.0873786	0.781563	1	6644	tags=57%, list=37%, signal=89%
BIOCARTA_IGF1_PATHWAY	BIOCARTA_IGF1_PATHWAY		21	-0.457166	-1.38469	0.124272	0.796528	1	7064	tags=71%, list=39%, signal=117%
KEGG_ALDOSTERONE_REGULATED_SODIUM_REABSORPTION	KEGG_ALDOSTERONE_REGULATED_SODIUM_REABSORPTION		40	-0.451406	-1.38468	0.0996169	0.790246	1	5402	tags=50%, list=30%, signal=71%
PID_ERBB1_DOWNSTREAM_PATHWAY	PID_ERBB1_DOWNSTREAM_PATHWAY		102	-0.371999	-1.38106	0.0966469	0.798346	1	4467	tags=41%, list=25%, signal=54%
PID_ENDOTHELINPATHWAY	PID_ENDOTHELINPATHWAY		63	-0.401745	-1.38006	0.0948617	0.795927	1	6518	tags=65%, list=36%, signal=102%
PID_ECADHERIN_KERATINOCYTE_PATHWAY	PID_ECADHERIN_KERATINOCYTE_PATHWAY		20	-0.534111	-1.37988	0.1171	0.790371	1	2268	tags=30%, list=13%, signal=34%
PID_RB_1PATHWAY	PID_RB_1PATHWAY		61	-0.412868	-1.3762	0.115152	0.799223	1	3268	tags=33%, list=18%, signal=40%
BIOCARTA_STATHMIN_PATHWAY	BIOCARTA_STATHMIN_PATHWAY		19	-0.51043	-1.37501	0.139721	0.797588	1	6820	tags=74%, list=38%, signal=118%
REACTOME_GLUCAGON_SIGNALING_IN_METABOLIC_REGULATION	REACTOME_GLUCAGON_SIGNALING_IN_METABOLIC_REGULATION		31	-0.462202	-1.37337	0.133981	0.798187	1	5614	tags=55%, list=31%, signal=79%
BIOCARTA_MPR_PATHWAY	BIOCARTA_MPR_PATHWAY		32	-0.421069	-1.37316	0.129741	0.793034	1	6227	tags=59%, list=35%, signal=91%
BIOCARTA_INSULIN_PATHWAY	BIOCARTA_INSULIN_PATHWAY		21	-0.427276	-1.37047	0.105263	0.797749	1	7064	tags=67%, list=39%, signal=109%
REACTOME_PRE_NOTCH_PROCESSING_IN_GOLGI	REACTOME_PRE_NOTCH_PROCESSING_IN_GOLGI		15	-0.49219	-1.36997	0.117296	0.793835	1	3212	tags=40%, list=18%, signal=49%
BIOCARTA_GH_PATHWAY	BIOCARTA_GH_PATHWAY		27	-0.428574	-1.36957	0.126953	0.789612	1	6995	tags=67%, list=39%, signal=109%
PID_S1P_META_PATHWAY	PID_S1P_META_PATHWAY		21	-0.467964	-1.36902	0.114173	0.786036	1	3183	tags=48%, list=18%, signal=58%
REACTOME_SHC_RELATED_EVENTS	REACTOME_SHC_RELATED_EVENTS		16	-0.443682	-1.36738	0.11134	0.786199	1	6995	tags=75%, list=39%, signal=122%
BIOCARTA_CREB_PATHWAY	BIOCARTA_CREB_PATHWAY		27	-0.483659	-1.36721	0.170385	0.781129	1	6227	tags=67%, list=35%, signal=102%
REACTOME_G_ALPHA_S_SIGNALLING_EVENTS	REACTOME_G_ALPHA_S_SIGNALLING_EVENTS		115	-0.349592	-1.36642	0.0418944	0.778389	1	3935	tags=30%, list=22%, signal=38%
REACTOME_SEMAPHORIN_INTERACTIONS	REACTOME_SEMAPHORIN_INTERACTIONS		63	-0.402723	-1.36418	0.12806	0.781696	1	3556	tags=33%, list=20%, signal=41%
KEGG_ONE_CARBON_POOL_BY_FOLATE	KEGG_ONE_CARBON_POOL_BY_FOLATE		16	-0.464022	-1.3635	0.13253	0.778736	1	4090	tags=50%, list=23%, signal=65%
REACTOME_CTLA4_INHIBITORY_SIGNALING	REACTOME_CTLA4_INHIBITORY_SIGNALING		20	-0.45667	-1.36347	0.117188	0.773373	1	3826	tags=45%, list=21%, signal=57%
REACTOME_UNWINDING_OF_DNA	REACTOME_UNWINDING_OF_DNA		11	-0.743668	-1.36224	0.153226	0.77245	1	3090	tags=73%, list=17%, signal=88%
PID_FAK_PATHWAY	PID_FAK_PATHWAY		56	-0.402452	-1.36177	0.146341	0.768929	1	4030	tags=36%, list=22%, signal=46%
KEGG_WNT_SIGNALING_PATHWAY	KEGG_WNT_SIGNALING_PATHWAY		146	-0.329507	-1.35913	0.0770751	0.773423	1	4196	tags=36%, list=23%, signal=46%
REACTOME_IRAK1_RECRUITS_IKK_COMPLEX	REACTOME_IRAK1_RECRUITS_IKK_COMPLEX		10	-0.555346	-1.35701	0.138614	0.776497	1	1386	tags=40%, list=8%, signal=43%
SIG_PIP3_SIGNALING_IN_B_LYMPHOCYTES	SIG_PIP3_SIGNALING_IN_B_LYMPHOCYTES		34	-0.444984	-1.35661	0.13093	0.772846	1	3771	tags=38%, list=21%, signal=48%
BIOCARTA_P35ALZHEIMERS_PATHWAY	BIOCARTA_P35ALZHEIMERS_PATHWAY		10	-0.584647	-1.35532	0.152672	0.772849	1	4518	tags=50%, list=25%, signal=67%
BIOCARTA_GABA_PATHWAY	BIOCARTA_GABA_PATHWAY		10	-0.619391	-1.35457	0.153846	0.770605	1	4545	tags=70%, list=25%, signal=94%
REACTOME_VITAMIN_B5_PANTOTHENATE_METABOLISM	REACTOME_VITAMIN_B5_PANTOTHENATE_METABOLISM		11	-0.515793	-1.35452	0.129167	0.765686	1	2278	tags=36%, list=13%, signal=42%
REACTOME_SHC_MEDIATED_SIGNALLING	REACTOME_SHC_MEDIATED_SIGNALLING		15	-0.460048	-1.35433	0.124744	0.76121	1	6995	tags=80%, list=39%, signal=131%
REACTOME_CREB_PHOSPHORYLATION_THROUGH_THE_ACTIVATION_OF_CAMKII	REACTOME_CREB_PHOSPHORYLATION_THROUGH_THE_ACTIVATION_OF_CAMKII		15	-0.565095	-1.35288	0.161491	0.761196	1	5416	tags=73%, list=30%, signal=105%
PID_RET_PATHWAY	PID_RET_PATHWAY		37	-0.38413	-1.34998	0.109127	0.76707	1	7064	tags=65%, list=39%, signal=106%
KEGG_O_GLYCAN_BIOSYNTHESIS	KEGG_O_GLYCAN_BIOSYNTHESIS		29	-0.462181	-1.34988	0.11597	0.762436	1	2265	tags=31%, list=13%, signal=35%
PID_EPHRINBREVPATHWAY	PID_EPHRINBREVPATHWAY		29	-0.43452	-1.34973	0.104743	0.757989	1	3249	tags=38%, list=18%, signal=46%
REACTOME_APOPTOTIC_CLEAVAGE_OF_CELLULAR_PROTEINS	REACTOME_APOPTOTIC_CLEAVAGE_OF_CELLULAR_PROTEINS		36	-0.403701	-1.34962	0.111517	0.753582	1	4915	tags=50%, list=27%, signal=69%
REACTOME_TRANSMEMBRANE_TRANSPORT_OF_SMALL_MOLECULES	REACTOME_TRANSMEMBRANE_TRANSPORT_OF_SMALL_MOLECULES		402	-0.285635	-1.34783	0.0246212	0.755045	1	5478	tags=40%, list=30%, signal=56%
REACTOME_CDC6_ASSOCIATION_WITH_THE_ORC_ORIGIN_COMPLEX	REACTOME_CDC6_ASSOCIATION_WITH_THE_ORC_ORIGIN_COMPLEX		11	-0.636357	-1.3471	0.182365	0.752922	1	2047	tags=55%, list=11%, signal=61%
PID_ERB_GENOMIC_PATHWAY	PID_ERB_GENOMIC_PATHWAY		15	-0.436755	-1.34649	0.100971	0.750617	1	1613	tags=20%, list=9%, signal=22%
PID_EPOPATHWAY	PID_EPOPATHWAY		32	-0.448134	-1.34636	0.152672	0.746441	1	4352	tags=44%, list=24%, signal=58%
REACTOME_TRIF_MEDIATED_TLR3_SIGNALING	REACTOME_TRIF_MEDIATED_TLR3_SIGNALING		70	-0.355019	-1.34146	0.106509	0.758715	1	3805	tags=40%, list=21%, signal=50%
REACTOME_ADENYLATE_CYCLASE_INHIBITORY_PATHWAY	REACTOME_ADENYLATE_CYCLASE_INHIBITORY_PATHWAY		13	-0.530045	-1.33975	0.15121	0.760204	1	1301	tags=38%, list=7%, signal=41%
BIOCARTA_MAL_PATHWAY	BIOCARTA_MAL_PATHWAY		19	-0.443418	-1.33936	0.136646	0.756919	1	6429	tags=63%, list=36%, signal=98%
REACTOME_TRAF6_MEDIATED_INDUCTION_OF_NFKB_AND_MAP_KINASES_UPON_TLR7_8_OR_9_ACTIVATION	REACTOME_TRAF6_MEDIATED_INDUCTION_OF_NFKB_AND_MAP_KINASES_UPON_TLR7_8_OR_9_ACTIVATION		72	-0.357511	-1.33795	0.104536	0.757617	1	3567	tags=38%, list=20%, signal=47%
PID_INTEGRIN_A4B1_PATHWAY	PID_INTEGRIN_A4B1_PATHWAY		32	-0.413705	-1.33759	0.140281	0.754346	1	4511	tags=53%, list=25%, signal=71%
BIOCARTA_WNT_PATHWAY	BIOCARTA_WNT_PATHWAY		26	-0.433909	-1.33396	0.140562	0.762139	1	3287	tags=35%, list=18%, signal=42%
REACTOME_INTEGRATION_OF_ENERGY_METABOLISM	REACTOME_INTEGRATION_OF_ENERGY_METABOLISM		111	-0.359817	-1.33115	0.104743	0.767521	1	5756	tags=50%, list=32%, signal=74%
PID_BMPPATHWAY	PID_BMPPATHWAY		42	-0.409294	-1.33108	0.138196	0.763112	1	5500	tags=50%, list=30%, signal=72%
PID_CMYB_PATHWAY	PID_CMYB_PATHWAY		82	-0.342895	-1.3309	0.0940499	0.759324	1	2878	tags=24%, list=16%, signal=29%
PID_S1P_S1P2_PATHWAY	PID_S1P_S1P2_PATHWAY		24	-0.469929	-1.32948	0.170297	0.759585	1	4033	tags=46%, list=22%, signal=59%
REACTOME_REGULATION_OF_INSULIN_SECRETION	REACTOME_REGULATION_OF_INSULIN_SECRETION		85	-0.379636	-1.32935	0.111984	0.755601	1	5756	tags=52%, list=32%, signal=76%
PID_NEPHRIN_NEPH1_PATHWAY	PID_NEPHRIN_NEPH1_PATHWAY		31	-0.40856	-1.32688	0.0996169	0.759545	1	4030	tags=42%, list=22%, signal=54%
PID_TCRJNKPATHWAY	PID_TCRJNKPATHWAY		14	-0.487815	-1.3265	0.153551	0.756497	1	7230	tags=71%, list=40%, signal=119%
REACTOME_METAL_ION_SLC_TRANSPORTERS	REACTOME_METAL_ION_SLC_TRANSPORTERS		22	-0.44075	-1.32534	0.122699	0.756146	1	3378	tags=32%, list=19%, signal=39%
PID_S1P_S1P4_PATHWAY	PID_S1P_S1P4_PATHWAY		14	-0.455407	-1.32445	0.139216	0.754993	1	2746	tags=43%, list=15%, signal=51%
KEGG_PANTOTHENATE_AND_COA_BIOSYNTHESIS	KEGG_PANTOTHENATE_AND_COA_BIOSYNTHESIS		16	-0.409917	-1.32176	0.0968379	0.759508	1	2914	tags=31%, list=16%, signal=37%
KEGG_REGULATION_OF_ACTIN_CYTOSKELETON	KEGG_REGULATION_OF_ACTIN_CYTOSKELETON		206	-0.325917	-1.32127	0.076779	0.756954	1	3799	tags=29%, list=21%, signal=36%
REACTOME_CRMPS_IN_SEMA3A_SIGNALING	REACTOME_CRMPS_IN_SEMA3A_SIGNALING		14	-0.60714	-1.31966	0.193858	0.758269	1	1312	tags=36%, list=7%, signal=38%
REACTOME_CELL_CELL_COMMUNICATION	REACTOME_CELL_CELL_COMMUNICATION		116	-0.355506	-1.31846	0.105566	0.758314	1	5014	tags=42%, list=28%, signal=58%
REACTOME_ORGANIC_CATION_ANION_ZWITTERION_TRANSPORT	REACTOME_ORGANIC_CATION_ANION_ZWITTERION_TRANSPORT		13	-0.527952	-1.31781	0.15873	0.756208	1	5447	tags=62%, list=30%, signal=88%
REACTOME_SIGNALLING_TO_RAS	REACTOME_SIGNALLING_TO_RAS		27	-0.416269	-1.31763	0.13834	0.752645	1	6429	tags=59%, list=36%, signal=92%
KEGG_TGF_BETA_SIGNALING_PATHWAY	KEGG_TGF_BETA_SIGNALING_PATHWAY		83	-0.357171	-1.31184	0.116858	0.768371	1	5056	tags=46%, list=28%, signal=63%
BIOCARTA_PS1_PATHWAY	BIOCARTA_PS1_PATHWAY		14	-0.47878	-1.30933	0.173077	0.772368	1	7784	tags=71%, list=43%, signal=126%
REACTOME_NEUROTRANSMITTER_RECEPTOR_BINDING_AND_DOWNSTREAM_TRANSMISSION_IN_THE_POSTSYNAPTIC_CELL	REACTOME_NEUROTRANSMITTER_RECEPTOR_BINDING_AND_DOWNSTREAM_TRANSMISSION_IN_THE_POSTSYNAPTIC_CELL		132	-0.353662	-1.30879	0.153693	0.770077	1	4745	tags=40%, list=26%, signal=54%
PID_FGF_PATHWAY	PID_FGF_PATHWAY		54	-0.385838	-1.30872	0.119093	0.766152	1	6995	tags=63%, list=39%, signal=103%
PID_CIRCADIANPATHWAY	PID_CIRCADIANPATHWAY		15	-0.521911	-1.3087	0.179641	0.762094	1	3542	tags=53%, list=20%, signal=66%
REACTOME_OPIOID_SIGNALLING	REACTOME_OPIOID_SIGNALLING		74	-0.370965	-1.30867	0.142578	0.758121	1	4511	tags=43%, list=25%, signal=57%
BIOCARTA_MYOSIN_PATHWAY	BIOCARTA_MYOSIN_PATHWAY		31	-0.451389	-1.30854	0.162055	0.75453	1	2709	tags=32%, list=15%, signal=38%
BIOCARTA_RHO_PATHWAY	BIOCARTA_RHO_PATHWAY		30	-0.393996	-1.30357	0.139037	0.767016	1	1749	tags=23%, list=10%, signal=26%
REACTOME_KERATAN_SULFATE_BIOSYNTHESIS	REACTOME_KERATAN_SULFATE_BIOSYNTHESIS		26	-0.430483	-1.30207	0.141454	0.767997	1	5460	tags=50%, list=30%, signal=72%
REACTOME_NFKB_AND_MAP_KINASES_ACTIVATION_MEDIATED_BY_TLR4_SIGNALING_REPERTOIRE	REACTOME_NFKB_AND_MAP_KINASES_ACTIVATION_MEDIATED_BY_TLR4_SIGNALING_REPERTOIRE		67	-0.360267	-1.30169	0.13834	0.765158	1	4033	tags=40%, list=22%, signal=52%
PID_P38_MK2PATHWAY	PID_P38_MK2PATHWAY		21	-0.478661	-1.29943	0.187867	0.768944	1	2755	tags=48%, list=15%, signal=56%
REACTOME_ZINC_TRANSPORTERS	REACTOME_ZINC_TRANSPORTERS		15	-0.466217	-1.29827	0.158111	0.768659	1	2364	tags=27%, list=13%, signal=31%
SA_B_CELL_RECEPTOR_COMPLEXES	SA_B_CELL_RECEPTOR_COMPLEXES		23	-0.443415	-1.29798	0.171717	0.765631	1	6227	tags=70%, list=35%, signal=106%
KEGG_CALCIUM_SIGNALING_PATHWAY	KEGG_CALCIUM_SIGNALING_PATHWAY		174	-0.333036	-1.29767	0.112871	0.762683	1	3954	tags=33%, list=22%, signal=42%
REACTOME_POST_CHAPERONIN_TUBULIN_FOLDING_PATHWAY	REACTOME_POST_CHAPERONIN_TUBULIN_FOLDING_PATHWAY		16	-0.545533	-1.29678	0.215139	0.761534	1	1941	tags=38%, list=11%, signal=42%
BIOCARTA_TCR_PATHWAY	BIOCARTA_TCR_PATHWAY		44	-0.373214	-1.29593	0.157588	0.76054	1	7064	tags=66%, list=39%, signal=108%
REACTOME_G1_S_SPECIFIC_TRANSCRIPTION	REACTOME_G1_S_SPECIFIC_TRANSCRIPTION		16	-0.636565	-1.29427	0.234086	0.762067	1	3685	tags=63%, list=20%, signal=78%
REACTOME_AXON_GUIDANCE	REACTOME_AXON_GUIDANCE		236	-0.348101	-1.29385	0.151292	0.759614	1	5247	tags=40%, list=29%, signal=56%
REACTOME_METABOLISM_OF_VITAMINS_AND_COFACTORS	REACTOME_METABOLISM_OF_VITAMINS_AND_COFACTORS		47	-0.321987	-1.29364	0.106299	0.756472	1	4156	tags=38%, list=23%, signal=50%
PID_ERBB1_INTERNALIZATION_PATHWAY	PID_ERBB1_INTERNALIZATION_PATHWAY		40	-0.395279	-1.2922	0.169261	0.757177	1	3756	tags=33%, list=21%, signal=41%
PID_NCADHERINPATHWAY	PID_NCADHERINPATHWAY		33	-0.426401	-1.29163	0.158301	0.755495	1	6404	tags=55%, list=35%, signal=84%
REACTOME_KERATAN_SULFATE_KERATIN_METABOLISM	REACTOME_KERATAN_SULFATE_KERATIN_METABOLISM		30	-0.414738	-1.29124	0.167641	0.753054	1	5460	tags=47%, list=30%, signal=67%
REACTOME_REGULATION_OF_WATER_BALANCE_BY_RENAL_AQUAPORINS	REACTOME_REGULATION_OF_WATER_BALANCE_BY_RENAL_AQUAPORINS		40	-0.392564	-1.29055	0.145038	0.751541	1	5614	tags=52%, list=31%, signal=76%
REACTOME_REGULATION_OF_INSULIN_SECRETION_BY_GLUCAGON_LIKE_PEPTIDE1	REACTOME_REGULATION_OF_INSULIN_SECRETION_BY_GLUCAGON_LIKE_PEPTIDE1		40	-0.407801	-1.29035	0.15458	0.748522	1	5756	tags=50%, list=32%, signal=73%
REACTOME_SIGNALLING_TO_ERKS	REACTOME_SIGNALLING_TO_ERKS		36	-0.385229	-1.2887	0.16	0.750583	1	6429	tags=56%, list=36%, signal=86%
KEGG_VASCULAR_SMOOTH_MUSCLE_CONTRACTION	KEGG_VASCULAR_SMOOTH_MUSCLE_CONTRACTION		113	-0.32522	-1.28637	0.128571	0.754555	1	5629	tags=46%, list=31%, signal=66%
BIOCARTA_MCM_PATHWAY	BIOCARTA_MCM_PATHWAY		18	-0.56431	-1.2863	0.271805	0.751189	1	3090	tags=50%, list=17%, signal=60%
BIOCARTA_CALCINEURIN_PATHWAY	BIOCARTA_CALCINEURIN_PATHWAY		18	-0.42732	-1.28541	0.182556	0.750555	1	5610	tags=56%, list=31%, signal=81%
REACTOME_NEURONAL_SYSTEM	REACTOME_NEURONAL_SYSTEM		272	-0.352555	-1.28433	0.189036	0.750393	1	4745	tags=39%, list=26%, signal=53%
PID_HDAC_CLASSI_PATHWAY	PID_HDAC_CLASSI_PATHWAY		63	-0.350573	-1.28426	0.162376	0.747112	1	4474	tags=40%, list=25%, signal=53%
KEGG_DILATED_CARDIOMYOPATHY	KEGG_DILATED_CARDIOMYOPATHY		89	-0.363161	-1.28396	0.151751	0.744494	1	5998	tags=51%, list=33%, signal=75%
BIOCARTA_HDAC_PATHWAY	BIOCARTA_HDAC_PATHWAY		27	-0.420247	-1.28193	0.182556	0.747365	1	4878	tags=41%, list=27%, signal=56%
BIOCARTA_GPCR_PATHWAY	BIOCARTA_GPCR_PATHWAY		34	-0.387628	-1.28151	0.197154	0.745015	1	2268	tags=29%, list=13%, signal=34%
REACTOME_JNK_C_JUN_KINASES_PHOSPHORYLATION_AND_ACTIVATION_MEDIATED_BY_ACTIVATED_HUMAN_TAK1	REACTOME_JNK_C_JUN_KINASES_PHOSPHORYLATION_AND_ACTIVATION_MEDIATED_BY_ACTIVATED_HUMAN_TAK1		16	-0.456123	-1.28019	0.189824	0.745717	1	3393	tags=44%, list=19%, signal=54%
REACTOME_LIPOPROTEIN_METABOLISM	REACTOME_LIPOPROTEIN_METABOLISM		27	-0.420143	-1.28007	0.163188	0.742646	1	4879	tags=41%, list=27%, signal=56%
PID_RANBP2PATHWAY	PID_RANBP2PATHWAY		11	-0.50632	-1.28007	0.203822	0.739258	1	1852	tags=27%, list=10%, signal=30%
PID_WNT_NONCANONICAL_PATHWAY	PID_WNT_NONCANONICAL_PATHWAY		32	-0.353206	-1.27824	0.15	0.741378	1	5512	tags=44%, list=31%, signal=63%
PID_EPHA2_FWDPATHWAY	PID_EPHA2_FWDPATHWAY		18	-0.420254	-1.27797	0.206107	0.73867	1	1749	tags=28%, list=10%, signal=31%
REACTOME_SIGNALING_BY_ACTIVATED_POINT_MUTANTS_OF_FGFR1	REACTOME_SIGNALING_BY_ACTIVATED_POINT_MUTANTS_OF_FGFR1		11	-0.527469	-1.27524	0.183585	0.743852	1	4227	tags=64%, list=23%, signal=83%
BIOCARTA_PPARA_PATHWAY	BIOCARTA_PPARA_PATHWAY		54	-0.355073	-1.27365	0.170923	0.745443	1	3474	tags=26%, list=19%, signal=32%
BIOCARTA_AKAPCENTROSOME_PATHWAY	BIOCARTA_AKAPCENTROSOME_PATHWAY		15	-0.456625	-1.27364	0.20404	0.742131	1	5806	tags=60%, list=32%, signal=88%
REACTOME_TRANSMISSION_ACROSS_CHEMICAL_SYNAPSES	REACTOME_TRANSMISSION_ACROSS_CHEMICAL_SYNAPSES		180	-0.359226	-1.27129	0.207031	0.745919	1	4745	tags=38%, list=26%, signal=51%
REACTOME_NOTCH1_INTRACELLULAR_DOMAIN_REGULATES_TRANSCRIPTION	REACTOME_NOTCH1_INTRACELLULAR_DOMAIN_REGULATES_TRANSCRIPTION		43	-0.342913	-1.27128	0.132812	0.7426	1	3514	tags=33%, list=19%, signal=40%
PID_HEDGEHOG_GLIPATHWAY	PID_HEDGEHOG_GLIPATHWAY		47	-0.359237	-1.26796	0.164683	0.749601	1	3514	tags=32%, list=19%, signal=40%
BIOCARTA_PGC1A_PATHWAY	BIOCARTA_PGC1A_PATHWAY		22	-0.469476	-1.26793	0.245509	0.746371	1	4458	tags=45%, list=25%, signal=60%
BIOCARTA_BARRESTIN_PATHWAY	BIOCARTA_BARRESTIN_PATHWAY		10	-0.57316	-1.26764	0.241313	0.744054	1	2435	tags=50%, list=13%, signal=58%
BIOCARTA_ECM_PATHWAY	BIOCARTA_ECM_PATHWAY		23	-0.440617	-1.26575	0.199623	0.746694	1	2746	tags=30%, list=15%, signal=36%
ST_INTEGRIN_SIGNALING_PATHWAY	ST_INTEGRIN_SIGNALING_PATHWAY		81	-0.356859	-1.26488	0.204007	0.746131	1	3634	tags=35%, list=20%, signal=43%
PID_LYSOPHOSPHOLIPID_PATHWAY	PID_LYSOPHOSPHOLIPID_PATHWAY		63	-0.392172	-1.26476	0.202405	0.743264	1	4518	tags=48%, list=25%, signal=63%
PID_LIS1PATHWAY	PID_LIS1PATHWAY		28	-0.41579	-1.26369	0.216981	0.743486	1	4396	tags=39%, list=24%, signal=52%
REACTOME_RORA_ACTIVATES_CIRCADIAN_EXPRESSION	REACTOME_RORA_ACTIVATES_CIRCADIAN_EXPRESSION		23	-0.448178	-1.26365	0.207294	0.740406	1	4348	tags=52%, list=24%, signal=69%
REACTOME_ADHERENS_JUNCTIONS_INTERACTIONS	REACTOME_ADHERENS_JUNCTIONS_INTERACTIONS		27	-0.461259	-1.26313	0.208566	0.73872	1	4761	tags=52%, list=26%, signal=70%
REACTOME_CD28_CO_STIMULATION	REACTOME_CD28_CO_STIMULATION		30	-0.419957	-1.26082	0.192678	0.742391	1	4030	tags=37%, list=22%, signal=47%
REACTOME_INTRINSIC_PATHWAY_FOR_APOPTOSIS	REACTOME_INTRINSIC_PATHWAY_FOR_APOPTOSIS		28	-0.405339	-1.2602	0.180039	0.740887	1	5188	tags=46%, list=29%, signal=65%
BIOCARTA_RAC1_PATHWAY	BIOCARTA_RAC1_PATHWAY		23	-0.412619	-1.25956	0.187259	0.73957	1	4390	tags=43%, list=24%, signal=57%
REACTOME_SEMA3A_PAK_DEPENDENT_AXON_REPULSION	REACTOME_SEMA3A_PAK_DEPENDENT_AXON_REPULSION		14	-0.529466	-1.25916	0.221344	0.73764	1	1228	tags=29%, list=7%, signal=31%
REACTOME_AMINO_ACID_SYNTHESIS_AND_INTERCONVERSION_TRANSAMINATION	REACTOME_AMINO_ACID_SYNTHESIS_AND_INTERCONVERSION_TRANSAMINATION		16	-0.455026	-1.25798	0.22268	0.737985	1	3200	tags=38%, list=18%, signal=46%
REACTOME_NCAM1_INTERACTIONS	REACTOME_NCAM1_INTERACTIONS		39	-0.417279	-1.25639	0.197719	0.739232	1	6624	tags=56%, list=37%, signal=89%
BIOCARTA_VIP_PATHWAY	BIOCARTA_VIP_PATHWAY		26	-0.433351	-1.25566	0.207819	0.738357	1	4511	tags=46%, list=25%, signal=61%
REACTOME_SYNTHESIS_OF_PIPS_AT_THE_GOLGI_MEMBRANE	REACTOME_SYNTHESIS_OF_PIPS_AT_THE_GOLGI_MEMBRANE		16	-0.430574	-1.2554	0.205179	0.736073	1	1516	tags=25%, list=8%, signal=27%
REACTOME_INSULIN_RECEPTOR_SIGNALLING_CASCADE	REACTOME_INSULIN_RECEPTOR_SIGNALLING_CASCADE		82	-0.317014	-1.25405	0.118677	0.737239	1	6455	tags=54%, list=36%, signal=83%
REACTOME_SIGNALING_BY_NOTCH	REACTOME_SIGNALING_BY_NOTCH		98	-0.329192	-1.25239	0.172816	0.738974	1	3697	tags=32%, list=20%, signal=40%
BIOCARTA_IGF1R_PATHWAY	BIOCARTA_IGF1R_PATHWAY		23	-0.429383	-1.25215	0.21519	0.736669	1	6995	tags=70%, list=39%, signal=113%
REACTOME_ACTIVATED_TLR4_SIGNALLING	REACTOME_ACTIVATED_TLR4_SIGNALLING		88	-0.325166	-1.24739	0.180039	0.747868	1	3567	tags=35%, list=20%, signal=44%
REACTOME_UNBLOCKING_OF_NMDA_RECEPTOR_GLUTAMATE_BINDING_AND_ACTIVATION	REACTOME_UNBLOCKING_OF_NMDA_RECEPTOR_GLUTAMATE_BINDING_AND_ACTIVATION		15	-0.551787	-1.24582	0.262626	0.749472	1	5627	tags=67%, list=31%, signal=97%
PID_BARD1PATHWAY	PID_BARD1PATHWAY		27	-0.50067	-1.24547	0.263713	0.747446	1	3697	tags=48%, list=20%, signal=60%
SIG_IL4RECEPTOR_IN_B_LYPHOCYTES	SIG_IL4RECEPTOR_IN_B_LYPHOCYTES		27	-0.409072	-1.24459	0.213483	0.746991	1	7659	tags=70%, list=42%, signal=122%
KEGG_LYSOSOME	KEGG_LYSOSOME		117	-0.322582	-1.24301	0.210317	0.7489	1	4291	tags=32%, list=24%, signal=42%
PID_EPHA_FWDPATHWAY	PID_EPHA_FWDPATHWAY		33	-0.402498	-1.24268	0.20381	0.74675	1	4421	tags=42%, list=25%, signal=56%
REACTOME_GABA_B_RECEPTOR_ACTIVATION	REACTOME_GABA_B_RECEPTOR_ACTIVATION		35	-0.383566	-1.24163	0.183712	0.74687	1	1301	tags=23%, list=7%, signal=25%
PID_P53REGULATIONPATHWAY	PID_P53REGULATIONPATHWAY		57	-0.320891	-1.23944	0.200393	0.750333	1	3697	tags=32%, list=20%, signal=40%
REACTOME_TOLL_RECEPTOR_CASCADES	REACTOME_TOLL_RECEPTOR_CASCADES		110	-0.316807	-1.2393	0.210019	0.747788	1	3805	tags=33%, list=21%, signal=41%
REACTOME_IL1_SIGNALING	REACTOME_IL1_SIGNALING		39	-0.328921	-1.23926	0.159615	0.744954	1	2069	tags=21%, list=11%, signal=23%
REACTOME_MYD88_MAL_CASCADE_INITIATED_ON_PLASMA_MEMBRANE	REACTOME_MYD88_MAL_CASCADE_INITIATED_ON_PLASMA_MEMBRANE		79	-0.325016	-1.23662	0.184971	0.74999	1	3567	tags=34%, list=20%, signal=42%
REACTOME_NRAGE_SIGNALS_DEATH_THROUGH_JNK	REACTOME_NRAGE_SIGNALS_DEATH_THROUGH_JNK		43	-0.385811	-1.23537	0.221569	0.750736	1	4664	tags=42%, list=26%, signal=56%
BIOCARTA_BCELLSURVIVAL_PATHWAY	BIOCARTA_BCELLSURVIVAL_PATHWAY		16	-0.422874	-1.23489	0.206287	0.749246	1	4906	tags=56%, list=27%, signal=77%
KEGG_STEROID_BIOSYNTHESIS	KEGG_STEROID_BIOSYNTHESIS		16	-0.425956	-1.23452	0.225352	0.74745	1	2561	tags=31%, list=14%, signal=36%
PID_BETACATENIN_NUC_PATHWAY	PID_BETACATENIN_NUC_PATHWAY		78	-0.32774	-1.23444	0.135688	0.744849	1	2477	tags=26%, list=14%, signal=30%
BIOCARTA_BIOPEPTIDES_PATHWAY	BIOCARTA_BIOPEPTIDES_PATHWAY		42	-0.357469	-1.23291	0.202335	0.746567	1	6600	tags=62%, list=37%, signal=97%
REACTOME_VOLTAGE_GATED_POTASSIUM_CHANNELS	REACTOME_VOLTAGE_GATED_POTASSIUM_CHANNELS		43	-0.417585	-1.23276	0.229287	0.744201	1	2247	tags=33%, list=12%, signal=37%
PID_MAPKTRKPATHWAY	PID_MAPKTRKPATHWAY		34	-0.355356	-1.23171	0.18618	0.744491	1	6429	tags=56%, list=36%, signal=87%
REACTOME_LIPID_DIGESTION_MOBILIZATION_AND_TRANSPORT	REACTOME_LIPID_DIGESTION_MOBILIZATION_AND_TRANSPORT		44	-0.346593	-1.23075	0.160305	0.744452	1	4879	tags=36%, list=27%, signal=50%
REACTOME_CELL_DEATH_SIGNALLING_VIA_NRAGE_NRIF_AND_NADE	REACTOME_CELL_DEATH_SIGNALLING_VIA_NRAGE_NRIF_AND_NADE		57	-0.334267	-1.23059	0.193294	0.74208	1	4352	tags=37%, list=24%, signal=48%
PID_PDGFRBPATHWAY	PID_PDGFRBPATHWAY		124	-0.335035	-1.23054	0.20229	0.739447	1	4467	tags=38%, list=25%, signal=50%
BIOCARTA_BARRESTIN_SRC_PATHWAY	BIOCARTA_BARRESTIN_SRC_PATHWAY		15	-0.458005	-1.23052	0.228346	0.73675	1	2746	tags=40%, list=15%, signal=47%
PID_INTEGRIN4_PATHWAY	PID_INTEGRIN4_PATHWAY		11	-0.51319	-1.22989	0.226667	0.735711	1	2695	tags=36%, list=15%, signal=43%
REACTOME_SIGNALING_BY_TGF_BETA_RECEPTOR_COMPLEX	REACTOME_SIGNALING_BY_TGF_BETA_RECEPTOR_COMPLEX		59	-0.316148	-1.22984	0.186538	0.733081	1	5056	tags=42%, list=28%, signal=59%
KEGG_LONG_TERM_DEPRESSION	KEGG_LONG_TERM_DEPRESSION		66	-0.33622	-1.22934	0.162427	0.731757	1	2234	tags=26%, list=12%, signal=29%
PID_FANCONI_PATHWAY	PID_FANCONI_PATHWAY		45	-0.450487	-1.22926	0.283333	0.729309	1	3557	tags=38%, list=20%, signal=47%
BIOCARTA_PTDINS_PATHWAY	BIOCARTA_PTDINS_PATHWAY		22	-0.403627	-1.22883	0.234469	0.727812	1	4030	tags=41%, list=22%, signal=53%
REACTOME_CELL_SURFACE_INTERACTIONS_AT_THE_VASCULAR_WALL	REACTOME_CELL_SURFACE_INTERACTIONS_AT_THE_VASCULAR_WALL		82	-0.357024	-1.22713	0.210325	0.729982	1	6694	tags=57%, list=37%, signal=91%
PID_PLK1_PATHWAY	PID_PLK1_PATHWAY		44	-0.455674	-1.22686	0.308163	0.728064	1	6818	tags=61%, list=38%, signal=98%
PID_ALK1PATHWAY	PID_ALK1PATHWAY		25	-0.411896	-1.22646	0.212008	0.72644	1	5002	tags=52%, list=28%, signal=72%
BIOCARTA_AKAP95_PATHWAY	BIOCARTA_AKAP95_PATHWAY		12	-0.476834	-1.22587	0.254098	0.725548	1	158	tags=17%, list=1%, signal=17%
KEGG_ARRHYTHMOGENIC_RIGHT_VENTRICULAR_CARDIOMYOPATHY_ARVC	KEGG_ARRHYTHMOGENIC_RIGHT_VENTRICULAR_CARDIOMYOPATHY_ARVC		73	-0.3474	-1.22563	0.201439	0.723671	1	2178	tags=22%, list=12%, signal=25%
REACTOME_P75_NTR_RECEPTOR_MEDIATED_SIGNALLING	REACTOME_P75_NTR_RECEPTOR_MEDIATED_SIGNALLING		78	-0.302544	-1.22488	0.161616	0.723167	1	4664	tags=38%, list=26%, signal=52%
PID_KITPATHWAY	PID_KITPATHWAY		51	-0.341825	-1.22452	0.195896	0.721657	1	6995	tags=55%, list=39%, signal=89%
BIOCARTA_TEL_PATHWAY	BIOCARTA_TEL_PATHWAY		18	-0.448535	-1.22147	0.255769	0.727344	1	7288	tags=67%, list=40%, signal=112%
REACTOME_NEUROTRANSMITTER_RELEASE_CYCLE	REACTOME_NEUROTRANSMITTER_RELEASE_CYCLE		33	-0.45834	-1.22135	0.268199	0.72503	1	3651	tags=36%, list=20%, signal=46%
BIOCARTA_SALMONELLA_PATHWAY	BIOCARTA_SALMONELLA_PATHWAY		11	-0.538849	-1.22067	0.304878	0.724388	1	4030	tags=45%, list=22%, signal=58%
REACTOME_ACTIVATION_OF_THE_PRE_REPLICATIVE_COMPLEX	REACTOME_ACTIVATION_OF_THE_PRE_REPLICATIVE_COMPLEX		30	-0.534007	-1.21934	0.322314	0.72541	1	3090	tags=47%, list=17%, signal=56%
PID_CXCR3PATHWAY	PID_CXCR3PATHWAY		43	-0.369503	-1.21844	0.206704	0.725442	1	3799	tags=37%, list=21%, signal=47%
KEGG_CHEMOKINE_SIGNALING_PATHWAY	KEGG_CHEMOKINE_SIGNALING_PATHWAY		184	-0.32648	-1.21775	0.234951	0.72493	1	4146	tags=35%, list=23%, signal=45%
REACTOME_CIRCADIAN_CLOCK	REACTOME_CIRCADIAN_CLOCK		50	-0.360666	-1.21756	0.238095	0.722946	1	4503	tags=44%, list=25%, signal=58%
BIOCARTA_ERK5_PATHWAY	BIOCARTA_ERK5_PATHWAY		17	-0.443108	-1.21656	0.236328	0.723142	1	6995	tags=71%, list=39%, signal=115%
REACTOME_MITOTIC_G2_G2_M_PHASES	REACTOME_MITOTIC_G2_G2_M_PHASES		73	-0.376496	-1.21626	0.275794	0.721375	1	5976	tags=52%, list=33%, signal=78%
BIOCARTA_FCER1_PATHWAY	BIOCARTA_FCER1_PATHWAY		37	-0.356076	-1.21592	0.192534	0.719818	1	7020	tags=65%, list=39%, signal=106%
REACTOME_DEVELOPMENTAL_BIOLOGY	REACTOME_DEVELOPMENTAL_BIOLOGY		374	-0.292203	-1.21444	0.186347	0.721416	1	5247	tags=36%, list=29%, signal=50%
PID_AURORA_A_PATHWAY	PID_AURORA_A_PATHWAY		31	-0.415254	-1.2144	0.270916	0.719023	1	3697	tags=35%, list=20%, signal=45%
PID_ALK2PATHWAY	PID_ALK2PATHWAY		11	-0.483942	-1.21372	0.253438	0.718371	1	4591	tags=45%, list=25%, signal=61%
SIG_CHEMOTAXIS	SIG_CHEMOTAXIS		45	-0.330429	-1.21187	0.188991	0.720788	1	3634	tags=29%, list=20%, signal=36%
REACTOME_ASSOCIATION_OF_LICENSING_FACTORS_WITH_THE_PRE_REPLICATIVE_COMPLEX	REACTOME_ASSOCIATION_OF_LICENSING_FACTORS_WITH_THE_PRE_REPLICATIVE_COMPLEX		12	-0.531011	-1.21183	0.303748	0.71843	1	2047	tags=42%, list=11%, signal=47%
PID_TELOMERASEPATHWAY	PID_TELOMERASEPATHWAY		67	-0.340888	-1.21148	0.213861	0.716916	1	3514	tags=28%, list=19%, signal=35%
REACTOME_GLUCURONIDATION	REACTOME_GLUCURONIDATION		11	-0.657943	-1.21086	0.185529	0.716213	1	5250	tags=73%, list=29%, signal=103%
REACTOME_ACTIVATED_TAK1_MEDIATES_P38_MAPK_ACTIVATION	REACTOME_ACTIVATED_TAK1_MEDIATES_P38_MAPK_ACTIVATION		17	-0.416112	-1.20931	0.229412	0.717766	1	3393	tags=35%, list=19%, signal=43%
SA_PROGRAMMED_CELL_DEATH	SA_PROGRAMMED_CELL_DEATH		12	-0.423722	-1.20683	0.207692	0.722181	1	3489	tags=33%, list=19%, signal=41%
REACTOME_RECRUITMENT_OF_MITOTIC_CENTROSOME_PROTEINS_AND_COMPLEXES	REACTOME_RECRUITMENT_OF_MITOTIC_CENTROSOME_PROTEINS_AND_COMPLEXES		58	-0.366389	-1.20607	0.240816	0.721749	1	5976	tags=50%, list=33%, signal=75%
BIOCARTA_CSK_PATHWAY	BIOCARTA_CSK_PATHWAY		20	-0.486535	-1.2054	0.270588	0.721095	1	5243	tags=60%, list=29%, signal=84%
BIOCARTA_FAS_PATHWAY	BIOCARTA_FAS_PATHWAY		28	-0.381025	-1.20489	0.209213	0.720095	1	4929	tags=39%, list=27%, signal=54%
REACTOME_GLYCOGEN_BREAKDOWN_GLYCOGENOLYSIS	REACTOME_GLYCOGEN_BREAKDOWN_GLYCOGENOLYSIS		16	-0.422926	-1.20424	0.251474	0.719293	1	3954	tags=38%, list=22%, signal=48%
BIOCARTA_VITCB_PATHWAY	BIOCARTA_VITCB_PATHWAY		11	-0.557877	-1.20347	0.297456	0.718934	1	3410	tags=55%, list=19%, signal=67%
REACTOME_HS_GAG_DEGRADATION	REACTOME_HS_GAG_DEGRADATION		20	-0.432372	-1.20253	0.265625	0.719028	1	5362	tags=55%, list=30%, signal=78%
REACTOME_GABA_RECEPTOR_ACTIVATION	REACTOME_GABA_RECEPTOR_ACTIVATION		49	-0.356394	-1.20214	0.236538	0.717838	1	1938	tags=24%, list=11%, signal=27%
REACTOME_FRS2_MEDIATED_CASCADE	REACTOME_FRS2_MEDIATED_CASCADE		36	-0.37828	-1.20213	0.217822	0.71551	1	6429	tags=61%, list=36%, signal=95%
REACTOME_ERKS_ARE_INACTIVATED	REACTOME_ERKS_ARE_INACTIVATED		12	-0.48764	-1.20164	0.277014	0.714394	1	2746	tags=42%, list=15%, signal=49%
REACTOME_COSTIMULATION_BY_THE_CD28_FAMILY	REACTOME_COSTIMULATION_BY_THE_CD28_FAMILY		55	-0.378925	-1.20112	0.26	0.7133	1	6323	tags=53%, list=35%, signal=81%
KEGG_ENDOCYTOSIS	KEGG_ENDOCYTOSIS		167	-0.274901	-1.20083	0.19685	0.711779	1	5268	tags=32%, list=29%, signal=45%
BIOCARTA_IL3_PATHWAY	BIOCARTA_IL3_PATHWAY		15	-0.438779	-1.19987	0.275794	0.712086	1	6995	tags=73%, list=39%, signal=120%
PID_PS1PATHWAY	PID_PS1PATHWAY		45	-0.361276	-1.19745	0.268627	0.716224	1	2889	tags=27%, list=16%, signal=32%
REACTOME_POTASSIUM_CHANNELS	REACTOME_POTASSIUM_CHANNELS		95	-0.355099	-1.19714	0.235514	0.71468	1	3175	tags=32%, list=18%, signal=38%
KEGG_ARGININE_AND_PROLINE_METABOLISM	KEGG_ARGININE_AND_PROLINE_METABOLISM		50	-0.334095	-1.19573	0.213861	0.71625	1	4036	tags=32%, list=22%, signal=41%
BIOCARTA_EPO_PATHWAY	BIOCARTA_EPO_PATHWAY		19	-0.403459	-1.19554	0.265748	0.714382	1	6995	tags=68%, list=39%, signal=112%
PID_TXA2PATHWAY	PID_TXA2PATHWAY		56	-0.368601	-1.19492	0.257367	0.713623	1	4030	tags=38%, list=22%, signal=48%
REACTOME_SHC1_EVENTS_IN_EGFR_SIGNALING	REACTOME_SHC1_EVENTS_IN_EGFR_SIGNALING		15	-0.406759	-1.19443	0.239521	0.712565	1	7121	tags=73%, list=39%, signal=121%
REACTOME_TRANSPORT_OF_INORGANIC_CATIONS_ANIONS_AND_AMINO_ACIDS_OLIGOPEPTIDES	REACTOME_TRANSPORT_OF_INORGANIC_CATIONS_ANIONS_AND_AMINO_ACIDS_OLIGOPEPTIDES		92	-0.309773	-1.19419	0.205273	0.711007	1	4023	tags=36%, list=22%, signal=46%
REACTOME_CD28_DEPENDENT_PI3K_AKT_SIGNALING	REACTOME_CD28_DEPENDENT_PI3K_AKT_SIGNALING		21	-0.419023	-1.19317	0.249064	0.711329	1	3684	tags=33%, list=20%, signal=42%
REACTOME_ACTIVATION_OF_KAINATE_RECEPTORS_UPON_GLUTAMATE_BINDING	REACTOME_ACTIVATION_OF_KAINATE_RECEPTORS_UPON_GLUTAMATE_BINDING		29	-0.362762	-1.1926	0.2334	0.710575	1	3914	tags=34%, list=22%, signal=44%
REACTOME_PI3K_CASCADE	REACTOME_PI3K_CASCADE		66	-0.308654	-1.1913	0.190926	0.711607	1	5217	tags=42%, list=29%, signal=59%
KEGG_GLYCOSAMINOGLYCAN_BIOSYNTHESIS_KERATAN_SULFATE	KEGG_GLYCOSAMINOGLYCAN_BIOSYNTHESIS_KERATAN_SULFATE		15	-0.450881	-1.19095	0.255906	0.71024	1	5277	tags=53%, list=29%, signal=75%
REACTOME_INHIBITION_OF_REPLICATION_INITIATION_OF_DAMAGED_DNA_BY_RB1_E2F1	REACTOME_INHIBITION_OF_REPLICATION_INITIATION_OF_DAMAGED_DNA_BY_RB1_E2F1		12	-0.496643	-1.19049	0.302277	0.709087	1	3024	tags=42%, list=17%, signal=50%
REACTOME_LOSS_OF_NLP_FROM_MITOTIC_CENTROSOMES	REACTOME_LOSS_OF_NLP_FROM_MITOTIC_CENTROSOMES		51	-0.372637	-1.19017	0.311508	0.707642	1	5976	tags=53%, list=33%, signal=79%
BIOCARTA_MEF2D_PATHWAY	BIOCARTA_MEF2D_PATHWAY		17	-0.409076	-1.1886	0.263052	0.70955	1	5402	tags=53%, list=30%, signal=75%
REACTOME_DCC_MEDIATED_ATTRACTIVE_SIGNALING	REACTOME_DCC_MEDIATED_ATTRACTIVE_SIGNALING		13	-0.47404	-1.18749	0.299595	0.710012	1	2380	tags=31%, list=13%, signal=35%
REACTOME_SIGNALING_BY_FGFR_MUTANTS	REACTOME_SIGNALING_BY_FGFR_MUTANTS		42	-0.346515	-1.18692	0.210832	0.709198	1	5455	tags=45%, list=30%, signal=65%
REACTOME_G0_AND_EARLY_G1	REACTOME_G0_AND_EARLY_G1		23	-0.512532	-1.18611	0.332661	0.7091	1	1374	tags=39%, list=8%, signal=42%
PID_PDGFRAPATHWAY	PID_PDGFRAPATHWAY		22	-0.414228	-1.18595	0.261194	0.707414	1	6996	tags=59%, list=39%, signal=96%
BIOCARTA_PAR1_PATHWAY	BIOCARTA_PAR1_PATHWAY		37	-0.387505	-1.18585	0.27151	0.70555	1	2875	tags=30%, list=16%, signal=35%
REACTOME_MRNA_3_END_PROCESSING	REACTOME_MRNA_3_END_PROCESSING		34	-0.387291	-1.18472	0.306889	0.706353	1	3661	tags=35%, list=20%, signal=44%
REACTOME_EFFECTS_OF_PIP2_HYDROLYSIS	REACTOME_EFFECTS_OF_PIP2_HYDROLYSIS		22	-0.383361	-1.18462	0.236111	0.704402	1	5149	tags=45%, list=29%, signal=64%
REACTOME_REGULATION_OF_INSULIN_SECRETION_BY_ACETYLCHOLINE	REACTOME_REGULATION_OF_INSULIN_SECRETION_BY_ACETYLCHOLINE		10	-0.503937	-1.18371	0.26195	0.704709	1	2773	tags=50%, list=15%, signal=59%
BIOCARTA_BCR_PATHWAY	BIOCARTA_BCR_PATHWAY		33	-0.329082	-1.1836	0.216216	0.70283	1	6429	tags=58%, list=36%, signal=89%
BIOCARTA_CACAM_PATHWAY	BIOCARTA_CACAM_PATHWAY		13	-0.496961	-1.18323	0.2875	0.701545	1	4458	tags=54%, list=25%, signal=71%
BIOCARTA_IL7_PATHWAY	BIOCARTA_IL7_PATHWAY		17	-0.457807	-1.18299	0.275728	0.700086	1	100	tags=12%, list=1%, signal=12%
SIG_BCR_SIGNALING_PATHWAY	SIG_BCR_SIGNALING_PATHWAY		43	-0.343046	-1.18198	0.238462	0.700517	1	3771	tags=33%, list=21%, signal=41%
REACTOME_TRAFFICKING_AND_PROCESSING_OF_ENDOSOMAL_TLR	REACTOME_TRAFFICKING_AND_PROCESSING_OF_ENDOSOMAL_TLR		11	-0.574086	-1.18194	0.337325	0.698545	1	3768	tags=36%, list=21%, signal=46%
BIOCARTA_EIF4_PATHWAY	BIOCARTA_EIF4_PATHWAY		24	-0.403997	-1.18097	0.273764	0.698966	1	6839	tags=58%, list=38%, signal=94%
REACTOME_AQUAPORIN_MEDIATED_TRANSPORT	REACTOME_AQUAPORIN_MEDIATED_TRANSPORT		47	-0.357156	-1.18041	0.251397	0.69831	1	4511	tags=45%, list=25%, signal=59%
PID_MET_PATHWAY	PID_MET_PATHWAY		76	-0.316301	-1.17753	0.273256	0.703338	1	4659	tags=36%, list=26%, signal=48%
REACTOME_ABACAVIR_TRANSPORT_AND_METABOLISM	REACTOME_ABACAVIR_TRANSPORT_AND_METABOLISM		10	-0.464947	-1.17667	0.256972	0.703311	1	5996	tags=70%, list=33%, signal=105%
BIOCARTA_BARR_MAPK_PATHWAY	BIOCARTA_BARR_MAPK_PATHWAY		12	-0.460829	-1.17582	0.279919	0.703519	1	2746	tags=42%, list=15%, signal=49%
PID_SMAD2_3NUCLEARPATHWAY	PID_SMAD2_3NUCLEARPATHWAY		81	-0.305913	-1.17543	0.234043	0.702536	1	1715	tags=17%, list=10%, signal=19%
REACTOME_PI_3K_CASCADE	REACTOME_PI_3K_CASCADE		54	-0.318756	-1.17272	0.217069	0.70722	1	3764	tags=30%, list=21%, signal=37%
BIOCARTA_PITX2_PATHWAY	BIOCARTA_PITX2_PATHWAY		15	-0.481531	-1.17203	0.32233	0.706932	1	2889	tags=27%, list=16%, signal=32%
REACTOME_APOPTOTIC_CLEAVAGE_OF_CELL_ADHESION_PROTEINS	REACTOME_APOPTOTIC_CLEAVAGE_OF_CELL_ADHESION_PROTEINS		11	-0.432242	-1.17074	0.256809	0.708298	1	4416	tags=55%, list=24%, signal=72%
REACTOME_O_LINKED_GLYCOSYLATION_OF_MUCINS	REACTOME_O_LINKED_GLYCOSYLATION_OF_MUCINS		51	-0.355007	-1.17012	0.257519	0.70782	1	3068	tags=27%, list=17%, signal=33%
KEGG_AXON_GUIDANCE	KEGG_AXON_GUIDANCE		124	-0.331037	-1.16942	0.255474	0.707599	1	6323	tags=50%, list=35%, signal=76%
BIOCARTA_AGPCR_PATHWAY	BIOCARTA_AGPCR_PATHWAY		13	-0.489878	-1.16813	0.314342	0.708421	1	1977	tags=38%, list=11%, signal=43%
ST_INTERLEUKIN_4_PATHWAY	ST_INTERLEUKIN_4_PATHWAY		25	-0.389626	-1.16758	0.266544	0.707831	1	7210	tags=60%, list=40%, signal=100%
PID_AR_TF_PATHWAY	PID_AR_TF_PATHWAY		49	-0.346941	-1.16614	0.262745	0.709476	1	5733	tags=47%, list=32%, signal=69%
REACTOME_BMAL1_CLOCK_NPAS2_ACTIVATES_CIRCADIAN_EXPRESSION	REACTOME_BMAL1_CLOCK_NPAS2_ACTIVATES_CIRCADIAN_EXPRESSION		35	-0.377259	-1.16549	0.291089	0.709038	1	4503	tags=43%, list=25%, signal=57%
REACTOME_CD28_DEPENDENT_VAV1_PATHWAY	REACTOME_CD28_DEPENDENT_VAV1_PATHWAY		11	-0.502086	-1.16546	0.324803	0.707072	1	6323	tags=55%, list=35%, signal=84%
REACTOME_CELL_JUNCTION_ORGANIZATION	REACTOME_CELL_JUNCTION_ORGANIZATION		75	-0.325892	-1.16497	0.214552	0.706257	1	4933	tags=43%, list=27%, signal=58%
REACTOME_G_ALPHA_Z_SIGNALLING_EVENTS	REACTOME_G_ALPHA_Z_SIGNALLING_EVENTS		41	-0.364956	-1.16482	0.253359	0.704703	1	5614	tags=49%, list=31%, signal=71%
BIOCARTA_UCALPAIN_PATHWAY	BIOCARTA_UCALPAIN_PATHWAY		15	-0.442569	-1.16462	0.27381	0.703183	1	1997	tags=33%, list=11%, signal=37%
REACTOME_DOPAMINE_NEUROTRANSMITTER_RELEASE_CYCLE	REACTOME_DOPAMINE_NEUROTRANSMITTER_RELEASE_CYCLE		10	-0.552974	-1.16341	0.321569	0.703981	1	3137	tags=40%, list=17%, signal=48%
ST_FAS_SIGNALING_PATHWAY	ST_FAS_SIGNALING_PATHWAY		61	-0.310023	-1.16332	0.254269	0.702219	1	4267	tags=38%, list=24%, signal=49%
REACTOME_E2F_MEDIATED_REGULATION_OF_DNA_REPLICATION	REACTOME_E2F_MEDIATED_REGULATION_OF_DNA_REPLICATION		32	-0.471885	-1.16127	0.356994	0.70498	1	3084	tags=41%, list=17%, signal=49%
PID_CXCR4_PATHWAY	PID_CXCR4_PATHWAY		97	-0.329747	-1.16097	0.280769	0.703819	1	3837	tags=35%, list=21%, signal=44%
REACTOME_PLATELET_HOMEOSTASIS	REACTOME_PLATELET_HOMEOSTASIS		72	-0.294515	-1.1596	0.209213	0.705265	1	4696	tags=39%, list=26%, signal=52%
REACTOME_FACTORS_INVOLVED_IN_MEGAKARYOCYTE_DEVELOPMENT_AND_PLATELET_PRODUCTION	REACTOME_FACTORS_INVOLVED_IN_MEGAKARYOCYTE_DEVELOPMENT_AND_PLATELET_PRODUCTION		116	-0.30176	-1.15844	0.224762	0.706171	1	5273	tags=41%, list=29%, signal=57%
REACTOME_SYNTHESIS_AND_INTERCONVERSION_OF_NUCLEOTIDE_DI_AND_TRIPHOSPHATES	REACTOME_SYNTHESIS_AND_INTERCONVERSION_OF_NUCLEOTIDE_DI_AND_TRIPHOSPHATES		17	-0.445869	-1.15704	0.340122	0.707729	1	5467	tags=47%, list=30%, signal=67%
PID_IL6_7PATHWAY	PID_IL6_7PATHWAY		46	-0.37896	-1.15656	0.305182	0.706875	1	4915	tags=39%, list=27%, signal=54%
BIOCARTA_CELL2CELL_PATHWAY	BIOCARTA_CELL2CELL_PATHWAY		11	-0.51533	-1.15587	0.329567	0.706584	1	1749	tags=36%, list=10%, signal=40%
BIOCARTA_TRKA_PATHWAY	BIOCARTA_TRKA_PATHWAY		12	-0.440987	-1.15543	0.282443	0.705645	1	6995	tags=67%, list=39%, signal=109%
REACTOME_TRIGLYCERIDE_BIOSYNTHESIS	REACTOME_TRIGLYCERIDE_BIOSYNTHESIS		37	-0.346396	-1.15533	0.271154	0.703991	1	5674	tags=46%, list=31%, signal=67%
KEGG_EPITHELIAL_CELL_SIGNALING_IN_HELICOBACTER_PYLORI_INFECTION	KEGG_EPITHELIAL_CELL_SIGNALING_IN_HELICOBACTER_PYLORI_INFECTION		65	-0.291267	-1.1553	0.238281	0.702129	1	4252	tags=34%, list=24%, signal=44%
BIOCARTA_CXCR4_PATHWAY	BIOCARTA_CXCR4_PATHWAY		23	-0.366807	-1.15472	0.284024	0.701593	1	3614	tags=39%, list=20%, signal=49%
REACTOME_SIGNALING_BY_FGFR3_MUTANTS	REACTOME_SIGNALING_BY_FGFR3_MUTANTS		11	-0.479911	-1.15438	0.336117	0.700492	1	5084	tags=64%, list=28%, signal=89%
PID_ECADHERIN_NASCENTAJ_PATHWAY	PID_ECADHERIN_NASCENTAJ_PATHWAY		37	-0.352155	-1.15409	0.290874	0.69933	1	1770	tags=19%, list=10%, signal=21%
BIOCARTA_CFTR_PATHWAY	BIOCARTA_CFTR_PATHWAY		12	-0.451431	-1.15363	0.316532	0.698529	1	4511	tags=42%, list=25%, signal=56%
PID_TOLL_ENDOGENOUS_PATHWAY	PID_TOLL_ENDOGENOUS_PATHWAY		25	-0.413529	-1.15358	0.307992	0.69675	1	6400	tags=64%, list=35%, signal=99%
PID_CD8TCRPATHWAY	PID_CD8TCRPATHWAY		52	-0.383629	-1.15242	0.337209	0.697785	1	6995	tags=65%, list=39%, signal=106%
KEGG_ASCORBATE_AND_ALDARATE_METABOLISM	KEGG_ASCORBATE_AND_ALDARATE_METABOLISM		16	-0.568061	-1.15183	0.270221	0.697371	1	3247	tags=38%, list=18%, signal=46%
BIOCARTA_PLATELETAPP_PATHWAY	BIOCARTA_PLATELETAPP_PATHWAY		14	-0.505439	-1.15065	0.349624	0.698176	1	2995	tags=36%, list=17%, signal=43%
BIOCARTA_NO1_PATHWAY	BIOCARTA_NO1_PATHWAY		30	-0.341186	-1.14967	0.272045	0.698618	1	5343	tags=47%, list=30%, signal=66%
REACTOME_SHC_MEDIATED_CASCADE	REACTOME_SHC_MEDIATED_CASCADE		28	-0.382649	-1.1488	0.273256	0.698953	1	5247	tags=50%, list=29%, signal=70%
REACTOME_BASIGIN_INTERACTIONS	REACTOME_BASIGIN_INTERACTIONS		24	-0.380473	-1.14866	0.286275	0.697421	1	6694	tags=67%, list=37%, signal=106%
BIOCARTA_P27_PATHWAY	BIOCARTA_P27_PATHWAY		13	-0.54757	-1.14848	0.37037	0.69603	1	3084	tags=38%, list=17%, signal=46%
BIOCARTA_SHH_PATHWAY	BIOCARTA_SHH_PATHWAY		16	-0.437638	-1.14755	0.328685	0.696299	1	5790	tags=50%, list=32%, signal=74%
PID_TCR_PATHWAY	PID_TCR_PATHWAY		63	-0.372455	-1.14733	0.339768	0.694972	1	6995	tags=65%, list=39%, signal=106%
REACTOME_E2F_ENABLED_INHIBITION_OF_PRE_REPLICATION_COMPLEX_FORMATION	REACTOME_E2F_ENABLED_INHIBITION_OF_PRE_REPLICATION_COMPLEX_FORMATION		10	-0.545941	-1.14679	0.371542	0.694394	1	549	tags=30%, list=3%, signal=31%
REACTOME_FGFR_LIGAND_BINDING_AND_ACTIVATION	REACTOME_FGFR_LIGAND_BINDING_AND_ACTIVATION		22	-0.411294	-1.14535	0.285714	0.696278	1	5217	tags=55%, list=29%, signal=77%
REACTOME_THROMBOXANE_SIGNALLING_THROUGH_TP_RECEPTOR	REACTOME_THROMBOXANE_SIGNALLING_THROUGH_TP_RECEPTOR		21	-0.406261	-1.14384	0.307839	0.697949	1	3914	tags=38%, list=22%, signal=49%
KEGG_VIBRIO_CHOLERAE_INFECTION	KEGG_VIBRIO_CHOLERAE_INFECTION		52	-0.306419	-1.14344	0.266129	0.697053	1	4146	tags=33%, list=23%, signal=42%
BIOCARTA_GATA3_PATHWAY	BIOCARTA_GATA3_PATHWAY		16	-0.387785	-1.14148	0.318812	0.699921	1	4511	tags=38%, list=25%, signal=50%
PID_GLYPICAN_1PATHWAY	PID_GLYPICAN_1PATHWAY		26	-0.380667	-1.14076	0.30099	0.699864	1	2341	tags=31%, list=13%, signal=35%
BIOCARTA_MAPK_PATHWAY	BIOCARTA_MAPK_PATHWAY		84	-0.321798	-1.14063	0.295938	0.698348	1	4267	tags=36%, list=24%, signal=47%
BIOCARTA_EDG1_PATHWAY	BIOCARTA_EDG1_PATHWAY		27	-0.362496	-1.13898	0.299611	0.700421	1	2746	tags=37%, list=15%, signal=44%
BIOCARTA_PTEN_PATHWAY	BIOCARTA_PTEN_PATHWAY		18	-0.400039	-1.13824	0.342803	0.7003	1	6995	tags=67%, list=39%, signal=109%
BIOCARTA_VDR_PATHWAY	BIOCARTA_VDR_PATHWAY		12	-0.512767	-1.13675	0.361868	0.701834	1	4348	tags=50%, list=24%, signal=66%
REACTOME_THE_ROLE_OF_NEF_IN_HIV1_REPLICATION_AND_DISEASE_PATHOGENESIS	REACTOME_THE_ROLE_OF_NEF_IN_HIV1_REPLICATION_AND_DISEASE_PATHOGENESIS		26	-0.376144	-1.13669	0.315582	0.700194	1	6820	tags=58%, list=38%, signal=93%
PID_PI3KCIPATHWAY	PID_PI3KCIPATHWAY		47	-0.357639	-1.13517	0.336614	0.701912	1	6375	tags=53%, list=35%, signal=82%
ST_G_ALPHA_S_PATHWAY	ST_G_ALPHA_S_PATHWAY		15	-0.410568	-1.13452	0.312253	0.701711	1	2903	tags=40%, list=16%, signal=48%
KEGG_MAPK_SIGNALING_PATHWAY	KEGG_MAPK_SIGNALING_PATHWAY		255	-0.272168	-1.13353	0.259887	0.702136	1	4753	tags=34%, list=26%, signal=45%
WNT_SIGNALING	WNT_SIGNALING		89	-0.303914	-1.13278	0.282486	0.702215	1	4196	tags=30%, list=23%, signal=39%
PID_TGFBRPATHWAY	PID_TGFBRPATHWAY		53	-0.315123	-1.13183	0.321357	0.702572	1	5056	tags=42%, list=28%, signal=58%
REACTOME_SIGNALING_BY_BMP	REACTOME_SIGNALING_BY_BMP		22	-0.404668	-1.13173	0.314815	0.701043	1	5581	tags=59%, list=31%, signal=85%
BIOCARTA_IL2RB_PATHWAY	BIOCARTA_IL2RB_PATHWAY		38	-0.367034	-1.13091	0.300935	0.701125	1	6995	tags=63%, list=39%, signal=103%
REACTOME_ANTIGEN_ACTIVATES_B_CELL_RECEPTOR_LEADING_TO_GENERATION_OF_SECOND_MESSENGERS	REACTOME_ANTIGEN_ACTIVATES_B_CELL_RECEPTOR_LEADING_TO_GENERATION_OF_SECOND_MESSENGERS		28	-0.398337	-1.12987	0.318182	0.701844	1	4566	tags=46%, list=25%, signal=62%
REACTOME_SIGNALING_BY_INSULIN_RECEPTOR	REACTOME_SIGNALING_BY_INSULIN_RECEPTOR		101	-0.26534	-1.12941	0.240704	0.701109	1	6455	tags=49%, list=36%, signal=75%
KEGG_VIRAL_MYOCARDITIS	KEGG_VIRAL_MYOCARDITIS		51	-0.379381	-1.12749	0.332703	0.703852	1	5998	tags=49%, list=33%, signal=73%
PID_ARF6_PATHWAY	PID_ARF6_PATHWAY		34	-0.356315	-1.1272	0.305816	0.7027	1	2135	tags=26%, list=12%, signal=30%
KEGG_CELL_CYCLE	KEGG_CELL_CYCLE		121	-0.360319	-1.12558	0.364356	0.704678	1	5397	tags=48%, list=30%, signal=68%
REACTOME_HEMOSTASIS	REACTOME_HEMOSTASIS		434	-0.270464	-1.12361	0.293103	0.707466	1	5583	tags=39%, list=31%, signal=56%
BIOCARTA_CHEMICAL_PATHWAY	BIOCARTA_CHEMICAL_PATHWAY		21	-0.365498	-1.12338	0.306796	0.706264	1	6839	tags=67%, list=38%, signal=107%
REACTOME_FGFR2C_LIGAND_BINDING_AND_ACTIVATION	REACTOME_FGFR2C_LIGAND_BINDING_AND_ACTIVATION		12	-0.432318	-1.12235	0.283368	0.706955	1	5084	tags=58%, list=28%, signal=81%
BIOCARTA_RACCYCD_PATHWAY	BIOCARTA_RACCYCD_PATHWAY		26	-0.370502	-1.12159	0.338057	0.706968	1	6930	tags=69%, list=38%, signal=112%
REACTOME_G1_PHASE	REACTOME_G1_PHASE		33	-0.365013	-1.12091	0.325253	0.706791	1	2047	tags=27%, list=11%, signal=31%
REACTOME_CELL_CELL_JUNCTION_ORGANIZATION	REACTOME_CELL_CELL_JUNCTION_ORGANIZATION		55	-0.323621	-1.12057	0.295327	0.70585	1	4933	tags=42%, list=27%, signal=57%
REACTOME_GABA_A_RECEPTOR_ACTIVATION	REACTOME_GABA_A_RECEPTOR_ACTIVATION		12	-0.496733	-1.11778	0.37451	0.710785	1	4641	tags=58%, list=26%, signal=78%
KEGG_GLYCEROPHOSPHOLIPID_METABOLISM	KEGG_GLYCEROPHOSPHOLIPID_METABOLISM		73	-0.270174	-1.11616	0.256311	0.712769	1	4479	tags=32%, list=25%, signal=42%
REACTOME_GLYCOSAMINOGLYCAN_METABOLISM	REACTOME_GLYCOSAMINOGLYCAN_METABOLISM		107	-0.293982	-1.11534	0.276062	0.712897	1	4315	tags=36%, list=24%, signal=46%
REACTOME_P38MAPK_EVENTS	REACTOME_P38MAPK_EVENTS		13	-0.447834	-1.11322	0.36381	0.716006	1	5247	tags=46%, list=29%, signal=65%
REACTOME_FGFR1_LIGAND_BINDING_AND_ACTIVATION	REACTOME_FGFR1_LIGAND_BINDING_AND_ACTIVATION		14	-0.434733	-1.11286	0.296907	0.715169	1	5084	tags=64%, list=28%, signal=89%
KEGG_INSULIN_SIGNALING_PATHWAY	KEGG_INSULIN_SIGNALING_PATHWAY		134	-0.273618	-1.11284	0.285437	0.713541	1	4522	tags=31%, list=25%, signal=42%
KEGG_CIRCADIAN_RHYTHM_MAMMAL	KEGG_CIRCADIAN_RHYTHM_MAMMAL		13	-0.487645	-1.11205	0.393443	0.713658	1	3789	tags=54%, list=21%, signal=68%
KEGG_ERBB_SIGNALING_PATHWAY	KEGG_ERBB_SIGNALING_PATHWAY		87	-0.301559	-1.11204	0.311377	0.711973	1	4352	tags=32%, list=24%, signal=42%
REACTOME_SIGNAL_TRANSDUCTION_BY_L1	REACTOME_SIGNAL_TRANSDUCTION_BY_L1		33	-0.338579	-1.11148	0.308429	0.711542	1	4030	tags=33%, list=22%, signal=43%
REACTOME_PI_METABOLISM	REACTOME_PI_METABOLISM		46	-0.313262	-1.11023	0.325536	0.712534	1	2078	tags=20%, list=12%, signal=22%
PID_IL2_PI3KPATHWAY	PID_IL2_PI3KPATHWAY		34	-0.328734	-1.10988	0.300557	0.711636	1	7022	tags=62%, list=39%, signal=101%
PID_P73PATHWAY	PID_P73PATHWAY		77	-0.284831	-1.10945	0.314066	0.710885	1	2952	tags=25%, list=16%, signal=29%
REACTOME_SEMA3A_PLEXIN_REPULSION_SIGNALING_BY_INHIBITING_INTEGRIN_ADHESION	REACTOME_SEMA3A_PLEXIN_REPULSION_SIGNALING_BY_INHIBITING_INTEGRIN_ADHESION		13	-0.453098	-1.10883	0.376258	0.710544	1	4030	tags=38%, list=22%, signal=49%
PID_LKB1_PATHWAY	PID_LKB1_PATHWAY		45	-0.347441	-1.10874	0.344894	0.709084	1	6159	tags=53%, list=34%, signal=81%
BIOCARTA_ALK_PATHWAY	BIOCARTA_ALK_PATHWAY		37	-0.352782	-1.10809	0.311567	0.708812	1	4893	tags=41%, list=27%, signal=56%
BIOCARTA_RANMS_PATHWAY	BIOCARTA_RANMS_PATHWAY		10	-0.500186	-1.10742	0.385892	0.708685	1	6818	tags=70%, list=38%, signal=112%
BIOCARTA_KERATINOCYTE_PATHWAY	BIOCARTA_KERATINOCYTE_PATHWAY		43	-0.31854	-1.10733	0.313321	0.707269	1	7288	tags=60%, list=40%, signal=101%
KEGG_SELENOAMINO_ACID_METABOLISM	KEGG_SELENOAMINO_ACID_METABOLISM		26	-0.324978	-1.10732	0.306163	0.705626	1	3908	tags=35%, list=22%, signal=44%
REACTOME_TRANSPORT_OF_MATURE_TRANSCRIPT_TO_CYTOPLASM	REACTOME_TRANSPORT_OF_MATURE_TRANSCRIPT_TO_CYTOPLASM		53	-0.36376	-1.10669	0.36478	0.705369	1	3739	tags=32%, list=21%, signal=40%
REACTOME_ADVANCED_GLYCOSYLATION_ENDPRODUCT_RECEPTOR_SIGNALING	REACTOME_ADVANCED_GLYCOSYLATION_ENDPRODUCT_RECEPTOR_SIGNALING		11	-0.417477	-1.10641	0.303846	0.704342	1	2933	tags=36%, list=16%, signal=43%
REACTOME_ACTIVATION_OF_THE_AP1_FAMILY_OF_TRANSCRIPTION_FACTORS	REACTOME_ACTIVATION_OF_THE_AP1_FAMILY_OF_TRANSCRIPTION_FACTORS		10	-0.467475	-1.1059	0.363454	0.703965	1	2746	tags=40%, list=15%, signal=47%
PID_AVB3_INTEGRIN_PATHWAY	PID_AVB3_INTEGRIN_PATHWAY		72	-0.382438	-1.10571	0.348399	0.702723	1	6844	tags=63%, list=38%, signal=100%
PID_REG_GR_PATHWAY	PID_REG_GR_PATHWAY		80	-0.294885	-1.1042	0.30916	0.704513	1	4390	tags=34%, list=24%, signal=44%
REACTOME_ABC_FAMILY_PROTEINS_MEDIATED_TRANSPORT	REACTOME_ABC_FAMILY_PROTEINS_MEDIATED_TRANSPORT		33	-0.352852	-1.1032	0.349705	0.705075	1	4732	tags=42%, list=26%, signal=57%
REACTOME_TRAF3_DEPENDENT_IRF_ACTIVATION_PATHWAY	REACTOME_TRAF3_DEPENDENT_IRF_ACTIVATION_PATHWAY		14	-0.424485	-1.10059	0.370155	0.709286	1	3201	tags=43%, list=18%, signal=52%
REACTOME_ACTIVATION_OF_RAC	REACTOME_ACTIVATION_OF_RAC		13	-0.440426	-1.09912	0.379245	0.710809	1	1555	tags=23%, list=9%, signal=25%
PID_P53DOWNSTREAMPATHWAY	PID_P53DOWNSTREAMPATHWAY		133	-0.287555	-1.09679	0.313688	0.714494	1	4276	tags=31%, list=24%, signal=40%
PID_PRLSIGNALINGEVENTSPATHWAY	PID_PRLSIGNALINGEVENTSPATHWAY		23	-0.370749	-1.09217	0.373254	0.723122	1	5470	tags=61%, list=30%, signal=87%
REACTOME_CHONDROITIN_SULFATE_DERMATAN_SULFATE_METABOLISM	REACTOME_CHONDROITIN_SULFATE_DERMATAN_SULFATE_METABOLISM		47	-0.327407	-1.09194	0.340467	0.72201	1	4300	tags=43%, list=24%, signal=56%
BIOCARTA_G2_PATHWAY	BIOCARTA_G2_PATHWAY		23	-0.397286	-1.08931	0.388778	0.726298	1	3697	tags=43%, list=20%, signal=55%
BIOCARTA_EIF2_PATHWAY	BIOCARTA_EIF2_PATHWAY		11	-0.401511	-1.08887	0.366936	0.725584	1	831	tags=27%, list=5%, signal=29%
BIOCARTA_SPRY_PATHWAY	BIOCARTA_SPRY_PATHWAY		18	-0.3634	-1.0863	0.353282	0.729523	1	7121	tags=78%, list=39%, signal=128%
REACTOME_N_GLYCAN_ANTENNAE_ELONGATION_IN_THE_MEDIAL_TRANS_GOLGI	REACTOME_N_GLYCAN_ANTENNAE_ELONGATION_IN_THE_MEDIAL_TRANS_GOLGI		18	-0.391164	-1.08522	0.380392	0.730444	1	2866	tags=33%, list=16%, signal=40%
REACTOME_SIGNALING_BY_HIPPO	REACTOME_SIGNALING_BY_HIPPO		18	-0.402198	-1.08468	0.386275	0.73	1	4896	tags=44%, list=27%, signal=61%
ST_G_ALPHA_I_PATHWAY	ST_G_ALPHA_I_PATHWAY		34	-0.340078	-1.08382	0.365079	0.73024	1	3161	tags=29%, list=18%, signal=36%
BIOCARTA_ACH_PATHWAY	BIOCARTA_ACH_PATHWAY		16	-0.374764	-1.08341	0.33463	0.729637	1	1749	tags=25%, list=10%, signal=28%
REACTOME_MHC_CLASS_II_ANTIGEN_PRESENTATION	REACTOME_MHC_CLASS_II_ANTIGEN_PRESENTATION		79	-0.302898	-1.08315	0.357708	0.728585	1	5907	tags=47%, list=33%, signal=69%
BIOCARTA_SPPA_PATHWAY	BIOCARTA_SPPA_PATHWAY		22	-0.364948	-1.08315	0.382463	0.726964	1	2746	tags=36%, list=15%, signal=43%
BIOCARTA_COMP_PATHWAY	BIOCARTA_COMP_PATHWAY		14	-0.419904	-1.08267	0.373518	0.726392	1	5550	tags=43%, list=31%, signal=62%
BIOCARTA_DREAM_PATHWAY	BIOCARTA_DREAM_PATHWAY		14	-0.385156	-1.08153	0.374753	0.727217	1	1977	tags=29%, list=11%, signal=32%
REACTOME_METABOLISM_OF_POLYAMINES	REACTOME_METABOLISM_OF_POLYAMINES		15	-0.390172	-1.08142	0.382536	0.725891	1	76	tags=13%, list=0%, signal=13%
PID_FOXM1PATHWAY	PID_FOXM1PATHWAY		39	-0.391095	-1.07989	0.410463	0.727587	1	5828	tags=56%, list=32%, signal=83%
REACTOME_FACILITATIVE_NA_INDEPENDENT_GLUCOSE_TRANSPORTERS	REACTOME_FACILITATIVE_NA_INDEPENDENT_GLUCOSE_TRANSPORTERS		12	-0.395509	-1.0793	0.333333	0.727248	1	3410	tags=33%, list=19%, signal=41%
REACTOME_THROMBIN_SIGNALLING_THROUGH_PROTEINASE_ACTIVATED_RECEPTORS_PARS	REACTOME_THROMBIN_SIGNALLING_THROUGH_PROTEINASE_ACTIVATED_RECEPTORS_PARS		30	-0.358947	-1.07831	0.376426	0.72788	1	2773	tags=30%, list=15%, signal=35%
REACTOME_CIRCADIAN_REPRESSION_OF_EXPRESSION_BY_REV_ERBA	REACTOME_CIRCADIAN_REPRESSION_OF_EXPRESSION_BY_REV_ERBA		22	-0.387922	-1.07824	0.357564	0.726403	1	4348	tags=45%, list=24%, signal=60%
REACTOME_NEGATIVE_REGULATION_OF_FGFR_SIGNALING	REACTOME_NEGATIVE_REGULATION_OF_FGFR_SIGNALING		35	-0.325883	-1.07799	0.327416	0.72534	1	2746	tags=29%, list=15%, signal=34%
REACTOME_FATTY_ACYL_COA_BIOSYNTHESIS	REACTOME_FATTY_ACYL_COA_BIOSYNTHESIS		18	-0.396208	-1.07499	0.372781	0.730581	1	5674	tags=61%, list=31%, signal=89%
PID_CASPASE_PATHWAY	PID_CASPASE_PATHWAY		50	-0.316185	-1.07403	0.359849	0.731226	1	5808	tags=38%, list=32%, signal=56%
PID_AR_NONGENOMIC_PATHWAY	PID_AR_NONGENOMIC_PATHWAY		30	-0.311189	-1.07307	0.350775	0.731675	1	2746	tags=30%, list=15%, signal=35%
KEGG_AMYOTROPHIC_LATERAL_SCLEROSIS_ALS	KEGG_AMYOTROPHIC_LATERAL_SCLEROSIS_ALS		47	-0.292471	-1.07246	0.38125	0.731329	1	5188	tags=36%, list=29%, signal=51%
REACTOME_FANCONI_ANEMIA_PATHWAY	REACTOME_FANCONI_ANEMIA_PATHWAY		19	-0.428323	-1.07172	0.406186	0.731508	1	2420	tags=37%, list=13%, signal=43%
REACTOME_METABOLISM_OF_NUCLEOTIDES	REACTOME_METABOLISM_OF_NUCLEOTIDES		68	-0.300811	-1.06957	0.38809	0.734759	1	3883	tags=34%, list=22%, signal=43%
REACTOME_SPHINGOLIPID_DE_NOVO_BIOSYNTHESIS	REACTOME_SPHINGOLIPID_DE_NOVO_BIOSYNTHESIS		25	-0.342794	-1.06901	0.353556	0.734424	1	5913	tags=48%, list=33%, signal=71%
REACTOME_REGULATION_OF_SIGNALING_BY_CBL	REACTOME_REGULATION_OF_SIGNALING_BY_CBL		17	-0.430947	-1.06822	0.4	0.73458	1	3771	tags=35%, list=21%, signal=45%
PID_INSULIN_PATHWAY	PID_INSULIN_PATHWAY		43	-0.320993	-1.06754	0.382084	0.734484	1	3871	tags=33%, list=21%, signal=41%
KEGG_PROGESTERONE_MEDIATED_OOCYTE_MATURATION	KEGG_PROGESTERONE_MEDIATED_OOCYTE_MATURATION		84	-0.292463	-1.06537	0.361111	0.737572	1	6187	tags=49%, list=34%, signal=74%
PID_ERBB_NETWORK_PATHWAY	PID_ERBB_NETWORK_PATHWAY		15	-0.394619	-1.06216	0.377176	0.743013	1	2918	tags=33%, list=16%, signal=40%
REACTOME_N_GLYCAN_ANTENNAE_ELONGATION	REACTOME_N_GLYCAN_ANTENNAE_ELONGATION		14	-0.399031	-1.05941	0.409774	0.747383	1	2866	tags=29%, list=16%, signal=34%
REACTOME_SYNTHESIS_OF_PIPS_AT_THE_PLASMA_MEMBRANE	REACTOME_SYNTHESIS_OF_PIPS_AT_THE_PLASMA_MEMBRANE		30	-0.336978	-1.05751	0.39479	0.749923	1	4055	tags=30%, list=22%, signal=39%
REACTOME_REGULATION_OF_HYPOXIA_INDUCIBLE_FACTOR_HIF_BY_OXYGEN	REACTOME_REGULATION_OF_HYPOXIA_INDUCIBLE_FACTOR_HIF_BY_OXYGEN		22	-0.330932	-1.05737	0.38764	0.748616	1	2477	tags=27%, list=14%, signal=32%
BIOCARTA_GLEEVEC_PATHWAY	BIOCARTA_GLEEVEC_PATHWAY		23	-0.330952	-1.05696	0.375238	0.74797	1	6954	tags=61%, list=39%, signal=99%
REACTOME_ADP_SIGNALLING_THROUGH_P2RY1	REACTOME_ADP_SIGNALLING_THROUGH_P2RY1		23	-0.372314	-1.05659	0.394584	0.747218	1	4335	tags=39%, list=24%, signal=51%
KEGG_NEUROACTIVE_LIGAND_RECEPTOR_INTERACTION	KEGG_NEUROACTIVE_LIGAND_RECEPTOR_INTERACTION		266	-0.262828	-1.05595	0.37406	0.746939	1	4321	tags=29%, list=24%, signal=38%
REACTOME_RAF_MAP_KINASE_CASCADE	REACTOME_RAF_MAP_KINASE_CASCADE		10	-0.403833	-1.05554	0.394628	0.746293	1	6429	tags=70%, list=36%, signal=109%
REACTOME_PLATELET_AGGREGATION_PLUG_FORMATION	REACTOME_PLATELET_AGGREGATION_PLUG_FORMATION		35	-0.3488	-1.05508	0.374046	0.745681	1	6995	tags=66%, list=39%, signal=107%
REACTOME_SIGNALING_BY_ROBO_RECEPTOR	REACTOME_SIGNALING_BY_ROBO_RECEPTOR		29	-0.364383	-1.05435	0.421622	0.745747	1	1555	tags=17%, list=9%, signal=19%
REACTOME_DNA_STRAND_ELONGATION	REACTOME_DNA_STRAND_ELONGATION		30	-0.481754	-1.05355	0.478615	0.745856	1	3090	tags=40%, list=17%, signal=48%
PID_TCRRASPATHWAY	PID_TCRRASPATHWAY		14	-0.338112	-1.05328	0.397727	0.744871	1	6429	tags=64%, list=36%, signal=100%
PID_IL2_1PATHWAY	PID_IL2_1PATHWAY		55	-0.30641	-1.05253	0.407407	0.744891	1	6600	tags=49%, list=37%, signal=77%
PID_HNF3BPATHWAY	PID_HNF3BPATHWAY		42	-0.290468	-1.04922	0.38447	0.750342	1	789	tags=12%, list=4%, signal=12%
BIOCARTA_SKP2E2F_PATHWAY	BIOCARTA_SKP2E2F_PATHWAY		10	-0.506899	-1.04779	0.447423	0.751989	1	3084	tags=50%, list=17%, signal=60%
REACTOME_HEPARAN_SULFATE_HEPARIN_HS_GAG_METABOLISM	REACTOME_HEPARAN_SULFATE_HEPARIN_HS_GAG_METABOLISM		50	-0.306503	-1.04739	0.378906	0.751338	1	4149	tags=38%, list=23%, signal=49%
KEGG_GLYCOSPHINGOLIPID_BIOSYNTHESIS_GANGLIO_SERIES	KEGG_GLYCOSPHINGOLIPID_BIOSYNTHESIS_GANGLIO_SERIES		14	-0.361572	-1.04615	0.423573	0.752405	1	4315	tags=36%, list=24%, signal=47%
REACTOME_PROLONGED_ERK_ACTIVATION_EVENTS	REACTOME_PROLONGED_ERK_ACTIVATION_EVENTS		19	-0.334542	-1.0445	0.407843	0.754477	1	6429	tags=58%, list=36%, signal=90%
REACTOME_TRANSPORT_TO_THE_GOLGI_AND_SUBSEQUENT_MODIFICATION	REACTOME_TRANSPORT_TO_THE_GOLGI_AND_SUBSEQUENT_MODIFICATION		33	-0.328364	-1.04443	0.408367	0.753094	1	2866	tags=24%, list=16%, signal=29%
BIOCARTA_RB_PATHWAY	BIOCARTA_RB_PATHWAY		13	-0.429454	-1.04433	0.430279	0.751764	1	6187	tags=62%, list=34%, signal=94%
REACTOME_GAB1_SIGNALOSOME	REACTOME_GAB1_SIGNALOSOME		36	-0.306153	-1.04357	0.373358	0.751795	1	3764	tags=28%, list=21%, signal=35%
PID_NOTCH_PATHWAY	PID_NOTCH_PATHWAY		57	-0.289849	-1.04269	0.404851	0.752138	1	5828	tags=44%, list=32%, signal=65%
REACTOME_PROCESSING_OF_INTRONLESS_PRE_MRNAS	REACTOME_PROCESSING_OF_INTRONLESS_PRE_MRNAS		14	-0.409802	-1.04081	0.417537	0.754617	1	2476	tags=36%, list=14%, signal=41%
KEGG_DNA_REPLICATION	KEGG_DNA_REPLICATION		36	-0.429917	-1.04058	0.441909	0.753575	1	3090	tags=36%, list=17%, signal=43%
PID_ERBB4_PATHWAY	PID_ERBB4_PATHWAY		38	-0.321976	-1.0401	0.412668	0.75303	1	3837	tags=26%, list=21%, signal=33%
KEGG_NATURAL_KILLER_CELL_MEDIATED_CYTOTOXICITY	KEGG_NATURAL_KILLER_CELL_MEDIATED_CYTOTOXICITY		112	-0.278818	-1.03968	0.361624	0.752362	1	5262	tags=34%, list=29%, signal=48%
BIOCARTA_AKAP13_PATHWAY	BIOCARTA_AKAP13_PATHWAY		12	-0.374011	-1.03897	0.441176	0.752413	1	2234	tags=25%, list=12%, signal=29%
REACTOME_ION_TRANSPORT_BY_P_TYPE_ATPASES	REACTOME_ION_TRANSPORT_BY_P_TYPE_ATPASES		33	-0.331253	-1.03875	0.428571	0.751298	1	4955	tags=42%, list=27%, signal=58%
REACTOME_HORMONE_LIGAND_BINDING_RECEPTORS	REACTOME_HORMONE_LIGAND_BINDING_RECEPTORS		10	-0.481048	-1.03816	0.431452	0.751067	1	847	tags=20%, list=5%, signal=21%
REACTOME_SIGNALING_BY_SCF_KIT	REACTOME_SIGNALING_BY_SCF_KIT		74	-0.268726	-1.03708	0.418738	0.751885	1	4352	tags=30%, list=24%, signal=39%
REACTOME_SHC1_EVENTS_IN_ERBB4_SIGNALING	REACTOME_SHC1_EVENTS_IN_ERBB4_SIGNALING		20	-0.323042	-1.03587	0.410463	0.753038	1	6429	tags=60%, list=36%, signal=93%
PID_ATR_PATHWAY	PID_ATR_PATHWAY		38	-0.399628	-1.0358	0.449064	0.751659	1	1487	tags=26%, list=8%, signal=29%
PID_P75NTRPATHWAY	PID_P75NTRPATHWAY		69	-0.248232	-1.03482	0.409449	0.752172	1	4140	tags=29%, list=23%, signal=37%
BIOCARTA_PTC1_PATHWAY	BIOCARTA_PTC1_PATHWAY		11	-0.428469	-1.02943	0.430328	0.762152	1	2027	tags=36%, list=11%, signal=41%
REACTOME_HDL_MEDIATED_LIPID_TRANSPORT	REACTOME_HDL_MEDIATED_LIPID_TRANSPORT		14	-0.400217	-1.02833	0.440154	0.762983	1	4879	tags=43%, list=27%, signal=59%
KEGG_HEDGEHOG_SIGNALING_PATHWAY	KEGG_HEDGEHOG_SIGNALING_PATHWAY		56	-0.294657	-1.0283	0.414487	0.761541	1	4196	tags=29%, list=23%, signal=37%
REACTOME_MTORC1_MEDIATED_SIGNALLING	REACTOME_MTORC1_MEDIATED_SIGNALLING		11	-0.370018	-1.02779	0.410609	0.761174	1	5048	tags=64%, list=28%, signal=88%
REACTOME_INTEGRIN_ALPHAIIB_BETA3_SIGNALING	REACTOME_INTEGRIN_ALPHAIIB_BETA3_SIGNALING		27	-0.349014	-1.02775	0.418251	0.759725	1	6995	tags=67%, list=39%, signal=109%
REACTOME_PLATELET_ACTIVATION_SIGNALING_AND_AGGREGATION	REACTOME_PLATELET_ACTIVATION_SIGNALING_AND_AGGREGATION		192	-0.267275	-1.02704	0.420345	0.759873	1	4030	tags=27%, list=22%, signal=35%
BIOCARTA_TGFB_PATHWAY	BIOCARTA_TGFB_PATHWAY		19	-0.366889	-1.02622	0.430502	0.760124	1	5002	tags=58%, list=28%, signal=80%
REACTOME_TRAFFICKING_OF_GLUR2_CONTAINING_AMPA_RECEPTORS	REACTOME_TRAFFICKING_OF_GLUR2_CONTAINING_AMPA_RECEPTORS		15	-0.396136	-1.02572	0.440079	0.759743	1	5907	tags=53%, list=33%, signal=79%
PID_ANTHRAXPATHWAY	PID_ANTHRAXPATHWAY		16	-0.375363	-1.024	0.431599	0.761662	1	4589	tags=44%, list=25%, signal=59%
BIOCARTA_NTHI_PATHWAY	BIOCARTA_NTHI_PATHWAY		23	-0.385717	-1.02399	0.447732	0.760179	1	4753	tags=48%, list=26%, signal=65%
REACTOME_SIGNALING_BY_NODAL	REACTOME_SIGNALING_BY_NODAL		17	-0.336958	-1.02371	0.432866	0.759311	1	4452	tags=41%, list=25%, signal=55%
PID_BCR_5PATHWAY	PID_BCR_5PATHWAY		63	-0.274638	-1.02333	0.420432	0.758567	1	4352	tags=33%, list=24%, signal=44%
PID_AURORA_B_PATHWAY	PID_AURORA_B_PATHWAY		38	-0.377849	-1.02331	0.446721	0.757139	1	4560	tags=45%, list=25%, signal=60%
BIOCARTA_P38MAPK_PATHWAY	BIOCARTA_P38MAPK_PATHWAY		37	-0.292698	-1.02279	0.424762	0.756725	1	4893	tags=43%, list=27%, signal=59%
REACTOME_ION_CHANNEL_TRANSPORT	REACTOME_ION_CHANNEL_TRANSPORT		54	-0.297431	-1.02012	0.44	0.761033	1	4955	tags=41%, list=27%, signal=56%
PID_ILK_PATHWAY	PID_ILK_PATHWAY		44	-0.283768	-1.01981	0.411429	0.760255	1	4030	tags=30%, list=22%, signal=38%
KEGG_CYSTEINE_AND_METHIONINE_METABOLISM	KEGG_CYSTEINE_AND_METHIONINE_METABOLISM		34	-0.288967	-1.01927	0.421589	0.759983	1	4296	tags=38%, list=24%, signal=50%
SA_REG_CASCADE_OF_CYCLIN_EXPR	SA_REG_CASCADE_OF_CYCLIN_EXPR		12	-0.476413	-1.01876	0.484	0.759533	1	5828	tags=67%, list=32%, signal=98%
KEGG_RETINOL_METABOLISM	KEGG_RETINOL_METABOLISM		53	-0.32416	-1.01811	0.454369	0.759424	1	4862	tags=36%, list=27%, signal=49%
REACTOME_YAP1_AND_WWTR1_TAZ_STIMULATED_GENE_EXPRESSION	REACTOME_YAP1_AND_WWTR1_TAZ_STIMULATED_GENE_EXPRESSION		23	-0.372384	-1.01714	0.446809	0.759947	1	4689	tags=43%, list=26%, signal=59%
REACTOME_IMMUNE_SYSTEM	REACTOME_IMMUNE_SYSTEM		853	-0.22427	-1.0162	0.395833	0.76038	1	6004	tags=37%, list=33%, signal=53%
BIOCARTA_CARM_ER_PATHWAY	BIOCARTA_CARM_ER_PATHWAY		34	-0.309666	-1.01365	0.44636	0.764307	1	3557	tags=29%, list=20%, signal=37%
PID_S1P_S1P3_PATHWAY	PID_S1P_S1P3_PATHWAY		29	-0.340116	-1.01332	0.433712	0.763523	1	2773	tags=31%, list=15%, signal=37%
REACTOME_SEMA4D_INDUCED_CELL_MIGRATION_AND_GROWTH_CONE_COLLAPSE	REACTOME_SEMA4D_INDUCED_CELL_MIGRATION_AND_GROWTH_CONE_COLLAPSE		24	-0.332014	-1.0125	0.438202	0.763714	1	2743	tags=25%, list=15%, signal=29%
REACTOME_TAK1_ACTIVATES_NFKB_BY_PHOSPHORYLATION_AND_ACTIVATION_OF_IKKS_COMPLEX	REACTOME_TAK1_ACTIVATES_NFKB_BY_PHOSPHORYLATION_AND_ACTIVATION_OF_IKKS_COMPLEX		22	-0.316455	-1.0115	0.434783	0.764187	1	3393	tags=32%, list=19%, signal=39%
PID_RAS_PATHWAY	PID_RAS_PATHWAY		29	-0.302657	-1.00992	0.445298	0.76593	1	5402	tags=41%, list=30%, signal=59%
PID_ER_NONGENOMIC_PATHWAY	PID_ER_NONGENOMIC_PATHWAY		40	-0.303232	-1.00915	0.461832	0.766199	1	3614	tags=33%, list=20%, signal=41%
KEGG_HYPERTROPHIC_CARDIOMYOPATHY_HCM	KEGG_HYPERTROPHIC_CARDIOMYOPATHY_HCM		82	-0.270728	-1.00901	0.454212	0.765046	1	2178	tags=20%, list=12%, signal=22%
KEGG_BASAL_CELL_CARCINOMA	KEGG_BASAL_CELL_CARCINOMA		55	-0.318962	-1.00857	0.441233	0.764513	1	4196	tags=29%, list=23%, signal=38%
REACTOME_ADAPTIVE_IMMUNE_SYSTEM	REACTOME_ADAPTIVE_IMMUNE_SYSTEM		485	-0.221971	-1.00854	0.433925	0.763158	1	6004	tags=40%, list=33%, signal=59%
BIOCARTA_CARM1_PATHWAY	BIOCARTA_CARM1_PATHWAY		13	-0.416465	-1.00734	0.458753	0.764215	1	4511	tags=54%, list=25%, signal=72%
KEGG_COLORECTAL_CANCER	KEGG_COLORECTAL_CANCER		62	-0.271791	-1.00518	0.447368	0.767274	1	6849	tags=52%, list=38%, signal=83%
ST_GA13_PATHWAY	ST_GA13_PATHWAY		34	-0.299801	-1.00475	0.473198	0.76677	1	4593	tags=38%, list=25%, signal=51%
BIOCARTA_PDGF_PATHWAY	BIOCARTA_PDGF_PATHWAY		32	-0.322947	-1.00434	0.444023	0.766174	1	7210	tags=59%, list=40%, signal=99%
KEGG_PROXIMAL_TUBULE_BICARBONATE_RECLAMATION	KEGG_PROXIMAL_TUBULE_BICARBONATE_RECLAMATION		22	-0.366921	-1.00255	0.473786	0.76845	1	4644	tags=45%, list=26%, signal=61%
REACTOME_SIGNALING_BY_FGFR1_FUSION_MUTANTS	REACTOME_SIGNALING_BY_FGFR1_FUSION_MUTANTS		17	-0.395701	-1.00065	0.484615	0.771134	1	3581	tags=35%, list=20%, signal=44%
PID_HIF1_TFPATHWAY	PID_HIF1_TFPATHWAY		66	-0.281463	-1.00027	0.474766	0.77054	1	5461	tags=39%, list=30%, signal=56%
REACTOME_GAP_JUNCTION_TRAFFICKING	REACTOME_GAP_JUNCTION_TRAFFICKING		26	-0.332393	-0.997219	0.474308	0.775567	1	6246	tags=54%, list=35%, signal=82%
REACTOME_EGFR_DOWNREGULATION	REACTOME_EGFR_DOWNREGULATION		23	-0.29457	-0.996782	0.48932	0.774959	1	295	tags=9%, list=2%, signal=9%
REACTOME_PI3K_EVENTS_IN_ERBB4_SIGNALING	REACTOME_PI3K_EVENTS_IN_ERBB4_SIGNALING		36	-0.287949	-0.995965	0.463551	0.77511	1	3030	tags=25%, list=17%, signal=30%
PID_ERBB2ERBB3PATHWAY	PID_ERBB2ERBB3PATHWAY		44	-0.271249	-0.995874	0.456693	0.773856	1	6429	tags=48%, list=36%, signal=74%
BIOCARTA_ACTINY_PATHWAY	BIOCARTA_ACTINY_PATHWAY		18	-0.368153	-0.995051	0.48622	0.774175	1	4205	tags=39%, list=23%, signal=51%
REACTOME_NOTCH_HLH_TRANSCRIPTION_PATHWAY	REACTOME_NOTCH_HLH_TRANSCRIPTION_PATHWAY		11	-0.401952	-0.994215	0.475442	0.7745	1	3413	tags=27%, list=19%, signal=34%
REACTOME_TIE2_SIGNALING	REACTOME_TIE2_SIGNALING		17	-0.329636	-0.991215	0.471042	0.779398	1	6227	tags=47%, list=35%, signal=72%
BIOCARTA_ARAP_PATHWAY	BIOCARTA_ARAP_PATHWAY		16	-0.379217	-0.989351	0.474	0.781887	1	4940	tags=44%, list=27%, signal=60%
REACTOME_OTHER_SEMAPHORIN_INTERACTIONS	REACTOME_OTHER_SEMAPHORIN_INTERACTIONS		15	-0.360122	-0.988879	0.46748	0.781413	1	3556	tags=33%, list=20%, signal=41%
REACTOME_IL_3_5_AND_GM_CSF_SIGNALING	REACTOME_IL_3_5_AND_GM_CSF_SIGNALING		42	-0.336731	-0.988611	0.47191	0.780506	1	6995	tags=50%, list=39%, signal=81%
BIOCARTA_PLCE_PATHWAY	BIOCARTA_PLCE_PATHWAY		12	-0.35912	-0.988447	0.485149	0.779422	1	4511	tags=42%, list=25%, signal=56%
KEGG_CELL_ADHESION_MOLECULES_CAMS	KEGG_CELL_ADHESION_MOLECULES_CAMS		111	-0.279788	-0.987346	0.444853	0.780288	1	5262	tags=39%, list=29%, signal=54%
PID_ATM_PATHWAY	PID_ATM_PATHWAY		33	-0.330847	-0.986653	0.453416	0.780357	1	1790	tags=27%, list=10%, signal=30%
KEGG_MELANOMA	KEGG_MELANOMA		71	-0.253539	-0.986274	0.474954	0.779724	1	5368	tags=35%, list=30%, signal=50%
KEGG_CHRONIC_MYELOID_LEUKEMIA	KEGG_CHRONIC_MYELOID_LEUKEMIA		73	-0.284234	-0.985925	0.469466	0.779066	1	6995	tags=58%, list=39%, signal=94%
REACTOME_NEPHRIN_INTERACTIONS	REACTOME_NEPHRIN_INTERACTIONS		19	-0.395012	-0.985344	0.483559	0.778937	1	2002	tags=21%, list=11%, signal=24%
BIOCARTA_CLASSIC_PATHWAY	BIOCARTA_CLASSIC_PATHWAY		10	-0.439451	-0.984308	0.489403	0.779565	1	5550	tags=50%, list=31%, signal=72%
BIOCARTA_PARKIN_PATHWAY	BIOCARTA_PARKIN_PATHWAY		11	-0.386527	-0.983033	0.484849	0.780741	1	4710	tags=45%, list=26%, signal=61%
PID_SYNDECAN_1_PATHWAY	PID_SYNDECAN_1_PATHWAY		45	-0.358078	-0.981301	0.500938	0.782945	1	6636	tags=64%, list=37%, signal=102%
REACTOME_APOPTOTIC_EXECUTION_PHASE	REACTOME_APOPTOTIC_EXECUTION_PHASE		50	-0.271694	-0.978488	0.484171	0.787263	1	5718	tags=48%, list=32%, signal=70%
REACTOME_AMINE_LIGAND_BINDING_RECEPTORS	REACTOME_AMINE_LIGAND_BINDING_RECEPTORS		36	-0.319955	-0.977781	0.493333	0.78747	1	4285	tags=31%, list=24%, signal=40%
PID_CERAMIDE_PATHWAY	PID_CERAMIDE_PATHWAY		47	-0.250373	-0.976906	0.499029	0.787849	1	7022	tags=53%, list=39%, signal=87%
BIOCARTA_AMI_PATHWAY	BIOCARTA_AMI_PATHWAY		20	-0.348743	-0.972544	0.487759	0.795301	1	2480	tags=25%, list=14%, signal=29%
PID_ERBB1_RECEPTOR_PROXIMAL_PATHWAY	PID_ERBB1_RECEPTOR_PROXIMAL_PATHWAY		35	-0.318768	-0.970746	0.516441	0.797575	1	3764	tags=34%, list=21%, signal=43%
KEGG_DRUG_METABOLISM_OTHER_ENZYMES	KEGG_DRUG_METABOLISM_OTHER_ENZYMES		41	-0.315872	-0.970743	0.505747	0.79616	1	4862	tags=41%, list=27%, signal=57%
REACTOME_L1CAM_INTERACTIONS	REACTOME_L1CAM_INTERACTIONS		81	-0.288009	-0.970471	0.503745	0.795294	1	4030	tags=30%, list=22%, signal=38%
REACTOME_METABOLISM_OF_LIPIDS_AND_LIPOPROTEINS	REACTOME_METABOLISM_OF_LIPIDS_AND_LIPOPROTEINS		455	-0.190682	-0.970005	0.524809	0.794835	1	5135	tags=30%, list=28%, signal=41%
REACTOME_OXYGEN_DEPENDENT_PROLINE_HYDROXYLATION_OF_HYPOXIA_INDUCIBLE_FACTOR_ALPHA	REACTOME_OXYGEN_DEPENDENT_PROLINE_HYDROXYLATION_OF_HYPOXIA_INDUCIBLE_FACTOR_ALPHA		15	-0.345635	-0.9697	0.496124	0.794047	1	3470	tags=33%, list=19%, signal=41%
REACTOME_ACYL_CHAIN_REMODELLING_OF_PG	REACTOME_ACYL_CHAIN_REMODELLING_OF_PG		16	-0.344962	-0.969521	0.490835	0.793011	1	4394	tags=44%, list=24%, signal=58%
PID_IL8CXCR1_PATHWAY	PID_IL8CXCR1_PATHWAY		27	-0.338316	-0.969355	0.491396	0.791895	1	3249	tags=33%, list=18%, signal=41%
REACTOME_METABOLISM_OF_CARBOHYDRATES	REACTOME_METABOLISM_OF_CARBOHYDRATES		230	-0.224284	-0.969054	0.497018	0.791121	1	4315	tags=28%, list=24%, signal=37%
KEGG_FOCAL_ADHESION	KEGG_FOCAL_ADHESION		193	-0.265976	-0.968437	0.489524	0.790964	1	6996	tags=50%, list=39%, signal=81%
REACTOME_RIP_MEDIATED_NFKB_ACTIVATION_VIA_DAI	REACTOME_RIP_MEDIATED_NFKB_ACTIVATION_VIA_DAI		17	-0.329966	-0.968332	0.469428	0.789791	1	3312	tags=35%, list=18%, signal=43%
PID_SYNDECAN_4_PATHWAY	PID_SYNDECAN_4_PATHWAY		31	-0.301048	-0.967009	0.492218	0.791188	1	2695	tags=26%, list=15%, signal=30%
REACTOME_NFKB_ACTIVATION_THROUGH_FADD_RIP1_PATHWAY_MEDIATED_BY_CASPASE_8_AND10	REACTOME_NFKB_ACTIVATION_THROUGH_FADD_RIP1_PATHWAY_MEDIATED_BY_CASPASE_8_AND10		12	-0.423709	-0.965175	0.511952	0.793652	1	2165	tags=25%, list=12%, signal=28%
BIOCARTA_EGF_PATHWAY	BIOCARTA_EGF_PATHWAY		31	-0.305641	-0.964964	0.484496	0.792685	1	7210	tags=58%, list=40%, signal=97%
REACTOME_TRANSPORT_OF_ORGANIC_ANIONS	REACTOME_TRANSPORT_OF_ORGANIC_ANIONS		11	-0.352825	-0.964927	0.50297	0.791386	1	4599	tags=45%, list=25%, signal=61%
PID_HDAC_CLASSIII_PATHWAY	PID_HDAC_CLASSIII_PATHWAY		24	-0.326583	-0.964369	0.510397	0.791139	1	5724	tags=46%, list=32%, signal=67%
KEGG_LEUKOCYTE_TRANSENDOTHELIAL_MIGRATION	KEGG_LEUKOCYTE_TRANSENDOTHELIAL_MIGRATION		110	-0.263139	-0.962819	0.49904	0.792859	1	4057	tags=27%, list=22%, signal=35%
BIOCARTA_TPO_PATHWAY	BIOCARTA_TPO_PATHWAY		24	-0.324554	-0.962551	0.513308	0.79201	1	7064	tags=63%, list=39%, signal=103%
REACTOME_ACTIVATION_OF_ATR_IN_RESPONSE_TO_REPLICATION_STRESS	REACTOME_ACTIVATION_OF_ATR_IN_RESPONSE_TO_REPLICATION_STRESS		35	-0.407019	-0.961669	0.532225	0.792385	1	3343	tags=37%, list=19%, signal=46%
ST_ADRENERGIC	ST_ADRENERGIC		35	-0.299273	-0.961176	0.507547	0.792025	1	3161	tags=26%, list=18%, signal=31%
REACTOME_DSCAM_INTERACTIONS	REACTOME_DSCAM_INTERACTIONS		11	-0.389566	-0.960613	0.52907	0.791844	1	6323	tags=55%, list=35%, signal=84%
KEGG_UBIQUITIN_MEDIATED_PROTEOLYSIS	KEGG_UBIQUITIN_MEDIATED_PROTEOLYSIS		132	-0.223456	-0.959518	0.523614	0.792665	1	6000	tags=44%, list=33%, signal=65%
REACTOME_CLEAVAGE_OF_GROWING_TRANSCRIPT_IN_THE_TERMINATION_REGION_	REACTOME_CLEAVAGE_OF_GROWING_TRANSCRIPT_IN_THE_TERMINATION_REGION_		43	-0.312105	-0.958794	0.506198	0.792737	1	3661	tags=30%, list=20%, signal=38%
PID_ALPHASYNUCLEIN_PATHWAY	PID_ALPHASYNUCLEIN_PATHWAY		32	-0.291858	-0.957314	0.513131	0.794309	1	4437	tags=34%, list=25%, signal=46%
PID_IL4_2PATHWAY	PID_IL4_2PATHWAY		59	-0.303861	-0.956447	0.5	0.794729	1	3157	tags=24%, list=17%, signal=29%
REACTOME_SIGNALING_BY_NOTCH1	REACTOME_SIGNALING_BY_NOTCH1		67	-0.248986	-0.956063	0.527514	0.794213	1	3514	tags=27%, list=19%, signal=33%
REACTOME_SIGNALING_BY_ILS	REACTOME_SIGNALING_BY_ILS		105	-0.260015	-0.955146	0.50566	0.794604	1	4589	tags=28%, list=25%, signal=37%
ST_GAQ_PATHWAY	ST_GAQ_PATHWAY		25	-0.308554	-0.953177	0.534749	0.797289	1	2559	tags=24%, list=14%, signal=28%
REACTOME_GASTRIN_CREB_SIGNALLING_PATHWAY_VIA_PKC_AND_MAPK	REACTOME_GASTRIN_CREB_SIGNALLING_PATHWAY_VIA_PKC_AND_MAPK		195	-0.232684	-0.95273	0.522852	0.796784	1	3946	tags=28%, list=22%, signal=35%
REACTOME_FGFR4_LIGAND_BINDING_AND_ACTIVATION	REACTOME_FGFR4_LIGAND_BINDING_AND_ACTIVATION		12	-0.397661	-0.951494	0.537255	0.79797	1	5217	tags=58%, list=29%, signal=82%
BIOCARTA_ARENRF2_PATHWAY	BIOCARTA_ARENRF2_PATHWAY		13	-0.368103	-0.950906	0.518868	0.797765	1	2746	tags=31%, list=15%, signal=36%
REACTOME_CLASS_B_2_SECRETIN_FAMILY_RECEPTORS	REACTOME_CLASS_B_2_SECRETIN_FAMILY_RECEPTORS		85	-0.251914	-0.950868	0.544465	0.796501	1	3914	tags=25%, list=22%, signal=31%
REACTOME_INHIBITION_OF_INSULIN_SECRETION_BY_ADRENALINE_NORADRENALINE	REACTOME_INHIBITION_OF_INSULIN_SECRETION_BY_ADRENALINE_NORADRENALINE		23	-0.321049	-0.950207	0.509615	0.796533	1	3914	tags=35%, list=22%, signal=44%
KEGG_B_CELL_RECEPTOR_SIGNALING_PATHWAY	KEGG_B_CELL_RECEPTOR_SIGNALING_PATHWAY		70	-0.265404	-0.948245	0.50096	0.799157	1	4352	tags=30%, list=24%, signal=39%
KEGG_NON_SMALL_CELL_LUNG_CANCER	KEGG_NON_SMALL_CELL_LUNG_CANCER		53	-0.251581	-0.948098	0.533962	0.798109	1	6429	tags=47%, list=36%, signal=73%
REACTOME_CHYLOMICRON_MEDIATED_LIPID_TRANSPORT	REACTOME_CHYLOMICRON_MEDIATED_LIPID_TRANSPORT		15	-0.359562	-0.946646	0.50947	0.799593	1	4472	tags=27%, list=25%, signal=35%
ST_P38_MAPK_PATHWAY	ST_P38_MAPK_PATHWAY		37	-0.291861	-0.946185	0.516008	0.799164	1	4799	tags=41%, list=27%, signal=55%
PID_TAP63PATHWAY	PID_TAP63PATHWAY		53	-0.264918	-0.946161	0.511236	0.797891	1	2821	tags=25%, list=16%, signal=29%
PID_PTP1BPATHWAY	PID_PTP1BPATHWAY		50	-0.299327	-0.944583	0.536585	0.799651	1	5145	tags=34%, list=29%, signal=47%
KEGG_T_CELL_RECEPTOR_SIGNALING_PATHWAY	KEGG_T_CELL_RECEPTOR_SIGNALING_PATHWAY		104	-0.264905	-0.944241	0.517176	0.799016	1	6429	tags=42%, list=36%, signal=65%
REACTOME_DEADENYLATION_OF_MRNA	REACTOME_DEADENYLATION_OF_MRNA		19	-0.298185	-0.943974	0.522267	0.798181	1	6492	tags=53%, list=36%, signal=82%
BIOCARTA_TOLL_PATHWAY	BIOCARTA_TOLL_PATHWAY		36	-0.305247	-0.943476	0.519011	0.797806	1	6153	tags=53%, list=34%, signal=80%
REACTOME_PD1_SIGNALING	REACTOME_PD1_SIGNALING		12	-0.46301	-0.941615	0.554455	0.800211	1	7457	tags=75%, list=41%, signal=128%
BIOCARTA_TFF_PATHWAY	BIOCARTA_TFF_PATHWAY		21	-0.302207	-0.940494	0.550864	0.801143	1	7264	tags=62%, list=40%, signal=104%
REACTOME_ARMS_MEDIATED_ACTIVATION	REACTOME_ARMS_MEDIATED_ACTIVATION		17	-0.310319	-0.939978	0.530452	0.800806	1	6429	tags=59%, list=36%, signal=91%
KEGG_HOMOLOGOUS_RECOMBINATION	KEGG_HOMOLOGOUS_RECOMBINATION		26	-0.381209	-0.939612	0.54375	0.800191	1	3436	tags=38%, list=19%, signal=47%
SIG_CD40PATHWAYMAP	SIG_CD40PATHWAYMAP		32	-0.335653	-0.939093	0.547842	0.799859	1	3173	tags=34%, list=18%, signal=42%
REACTOME_INTERACTION_BETWEEN_L1_AND_ANKYRINS	REACTOME_INTERACTION_BETWEEN_L1_AND_ANKYRINS		21	-0.35585	-0.937888	0.547842	0.800768	1	2456	tags=24%, list=14%, signal=28%
KEGG_DORSO_VENTRAL_AXIS_FORMATION	KEGG_DORSO_VENTRAL_AXIS_FORMATION		23	-0.325303	-0.936955	0.546351	0.801326	1	6042	tags=48%, list=33%, signal=72%
REACTOME_GRB2_EVENTS_IN_ERBB2_SIGNALING	REACTOME_GRB2_EVENTS_IN_ERBB2_SIGNALING		22	-0.278686	-0.936431	0.552894	0.801113	1	6429	tags=55%, list=36%, signal=85%
REACTOME_GPVI_MEDIATED_ACTIVATION_CASCADE	REACTOME_GPVI_MEDIATED_ACTIVATION_CASCADE		30	-0.33231	-0.936353	0.515151	0.799975	1	4030	tags=27%, list=22%, signal=34%
REACTOME_KINESINS	REACTOME_KINESINS		21	-0.356761	-0.935914	0.526316	0.799553	1	5532	tags=48%, list=31%, signal=69%
KEGG_MTOR_SIGNALING_PATHWAY	KEGG_MTOR_SIGNALING_PATHWAY		51	-0.277293	-0.935602	0.544204	0.798886	1	3684	tags=33%, list=20%, signal=42%
PID_P38ALPHABETAPATHWAY	PID_P38ALPHABETAPATHWAY		30	-0.310362	-0.935282	0.536122	0.798191	1	4030	tags=33%, list=22%, signal=43%
REACTOME_GROWTH_HORMONE_RECEPTOR_SIGNALING	REACTOME_GROWTH_HORMONE_RECEPTOR_SIGNALING		23	-0.33043	-0.93404	0.557656	0.799423	1	5561	tags=52%, list=31%, signal=75%
REACTOME_GENERATION_OF_SECOND_MESSENGER_MOLECULES	REACTOME_GENERATION_OF_SECOND_MESSENGER_MOLECULES		21	-0.39909	-0.933237	0.541586	0.799641	1	6825	tags=67%, list=38%, signal=107%
PID_INTEGRIN5_PATHWAY	PID_INTEGRIN5_PATHWAY		17	-0.364983	-0.93093	0.544944	0.802883	1	2178	tags=24%, list=12%, signal=27%
REACTOME_RAP1_SIGNALLING	REACTOME_RAP1_SIGNALLING		16	-0.314856	-0.930244	0.556436	0.803051	1	6429	tags=50%, list=36%, signal=78%
REACTOME_G_ALPHA_Q_SIGNALLING_EVENTS	REACTOME_G_ALPHA_Q_SIGNALLING_EVENTS		174	-0.234323	-0.930031	0.583794	0.802167	1	3946	tags=28%, list=22%, signal=35%
REACTOME_AMINE_COMPOUND_SLC_TRANSPORTERS	REACTOME_AMINE_COMPOUND_SLC_TRANSPORTERS		26	-0.327841	-0.929878	0.566337	0.801186	1	3971	tags=38%, list=22%, signal=49%
REACTOME_PI3K_EVENTS_IN_ERBB2_SIGNALING	REACTOME_PI3K_EVENTS_IN_ERBB2_SIGNALING		42	-0.261126	-0.92922	0.562384	0.801201	1	3764	tags=26%, list=21%, signal=33%
REACTOME_MITOTIC_PROMETAPHASE	REACTOME_MITOTIC_PROMETAPHASE		86	-0.343395	-0.928235	0.525773	0.801833	1	6089	tags=52%, list=34%, signal=79%
REACTOME_RECYCLING_PATHWAY_OF_L1	REACTOME_RECYCLING_PATHWAY_OF_L1		26	-0.333488	-0.922577	0.552529	0.811509	1	5907	tags=50%, list=33%, signal=74%
KEGG_RENAL_CELL_CARCINOMA	KEGG_RENAL_CELL_CARCINOMA		70	-0.243607	-0.921909	0.563567	0.811368	1	2748	tags=19%, list=15%, signal=22%
REACTOME_SIGNALING_BY_GPCR	REACTOME_SIGNALING_BY_GPCR		841	-0.207953	-0.920972	0.628774	0.811823	1	4615	tags=24%, list=26%, signal=31%
REACTOME_PI3K_AKT_ACTIVATION	REACTOME_PI3K_AKT_ACTIVATION		36	-0.265524	-0.919403	0.56654	0.813537	1	3684	tags=25%, list=20%, signal=31%
REACTOME_ACTIVATED_POINT_MUTANTS_OF_FGFR2	REACTOME_ACTIVATED_POINT_MUTANTS_OF_FGFR2		16	-0.341313	-0.919195	0.590818	0.812691	1	5084	tags=50%, list=28%, signal=70%
REACTOME_INNATE_IMMUNE_SYSTEM	REACTOME_INNATE_IMMUNE_SYSTEM		252	-0.221918	-0.913735	0.53484	0.821763	1	3805	tags=22%, list=21%, signal=27%
BIOCARTA_RARRXR_PATHWAY	BIOCARTA_RARRXR_PATHWAY		15	-0.333463	-0.913625	0.555147	0.820646	1	1001	tags=13%, list=6%, signal=14%
REACTOME_TRANSPORT_OF_MATURE_MRNA_DERIVED_FROM_AN_INTRONLESS_TRANSCRIPT	REACTOME_TRANSPORT_OF_MATURE_MRNA_DERIVED_FROM_AN_INTRONLESS_TRANSCRIPT		33	-0.326213	-0.913581	0.56701	0.81941	1	5941	tags=45%, list=33%, signal=68%
SA_CASPASE_CASCADE	SA_CASPASE_CASCADE		19	-0.314889	-0.91235	0.567273	0.820576	1	4929	tags=37%, list=27%, signal=51%
ST_GA12_PATHWAY	ST_GA12_PATHWAY		22	-0.321532	-0.911269	0.558226	0.821315	1	4321	tags=36%, list=24%, signal=48%
REACTOME_PHOSPHOLIPID_METABOLISM	REACTOME_PHOSPHOLIPID_METABOLISM		185	-0.20692	-0.910562	0.635458	0.821379	1	5091	tags=32%, list=28%, signal=45%
PID_FASPATHWAY	PID_FASPATHWAY		38	-0.305877	-0.909975	0.592105	0.821164	1	7237	tags=58%, list=40%, signal=96%
REACTOME_CELL_CYCLE_MITOTIC	REACTOME_CELL_CYCLE_MITOTIC		298	-0.296311	-0.909259	0.540486	0.821183	1	3396	tags=28%, list=19%, signal=34%
REACTOME_CASPASE_MEDIATED_CLEAVAGE_OF_CYTOSKELETAL_PROTEINS	REACTOME_CASPASE_MEDIATED_CLEAVAGE_OF_CYTOSKELETAL_PROTEINS		12	-0.410137	-0.908941	0.588454	0.820578	1	5718	tags=58%, list=32%, signal=85%
REACTOME_DOWNREGULATION_OF_SMAD2_3_SMAD4_TRANSCRIPTIONAL_ACTIVITY	REACTOME_DOWNREGULATION_OF_SMAD2_3_SMAD4_TRANSCRIPTIONAL_ACTIVITY		18	-0.311754	-0.908546	0.569138	0.820071	1	5581	tags=56%, list=31%, signal=80%
KEGG_GLYCEROLIPID_METABOLISM	KEGG_GLYCEROLIPID_METABOLISM		48	-0.230742	-0.908488	0.629845	0.818883	1	3541	tags=19%, list=20%, signal=23%
KEGG_LYSINE_DEGRADATION	KEGG_LYSINE_DEGRADATION		42	-0.259961	-0.908179	0.596491	0.818188	1	989	tags=14%, list=5%, signal=15%
BIOCARTA_CDC42RAC_PATHWAY	BIOCARTA_CDC42RAC_PATHWAY		14	-0.374629	-0.904903	0.59798	0.82343	1	4030	tags=29%, list=22%, signal=37%
REACTOME_ROLE_OF_DCC_IN_REGULATING_APOPTOSIS	REACTOME_ROLE_OF_DCC_IN_REGULATING_APOPTOSIS		10	-0.381334	-0.904867	0.57685	0.8222	1	5548	tags=50%, list=31%, signal=72%
REACTOME_IL_2_SIGNALING	REACTOME_IL_2_SIGNALING		41	-0.275969	-0.904697	0.594697	0.821277	1	6600	tags=46%, list=37%, signal=73%
REACTOME_TRANSPORT_OF_VITAMINS_NUCLEOSIDES_AND_RELATED_MOLECULES	REACTOME_TRANSPORT_OF_VITAMINS_NUCLEOSIDES_AND_RELATED_MOLECULES		31	-0.249578	-0.903197	0.640316	0.822824	1	5191	tags=39%, list=29%, signal=54%
BIOCARTA_NGF_PATHWAY	BIOCARTA_NGF_PATHWAY		18	-0.292642	-0.901701	0.574257	0.824353	1	6995	tags=61%, list=39%, signal=100%
KEGG_TIGHT_JUNCTION	KEGG_TIGHT_JUNCTION		126	-0.210714	-0.898607	0.666052	0.828949	1	5452	tags=33%, list=30%, signal=46%
PID_IL2_STAT5PATHWAY	PID_IL2_STAT5PATHWAY		29	-0.315068	-0.898502	0.585271	0.827901	1	7995	tags=59%, list=44%, signal=105%
REACTOME_IL_7_SIGNALING	REACTOME_IL_7_SIGNALING		11	-0.375737	-0.898319	0.628459	0.826991	1	6600	tags=45%, list=37%, signal=72%
PID_IFNGPATHWAY	PID_IFNGPATHWAY		40	-0.272291	-0.897348	0.57529	0.827625	1	5002	tags=35%, list=28%, signal=48%
REACTOME_SYNTHESIS_SECRETION_AND_INACTIVATION_OF_GLP1	REACTOME_SYNTHESIS_SECRETION_AND_INACTIVATION_OF_GLP1		17	-0.332757	-0.896274	0.617587	0.828389	1	5163	tags=47%, list=29%, signal=66%
ST_ERK1_ERK2_MAPK_PATHWAY	ST_ERK1_ERK2_MAPK_PATHWAY		32	-0.24756	-0.895081	0.631679	0.829441	1	4799	tags=38%, list=27%, signal=51%
BIOCARTA_CARDIACEGF_PATHWAY	BIOCARTA_CARDIACEGF_PATHWAY		18	-0.313356	-0.89344	0.598361	0.831204	1	6258	tags=50%, list=35%, signal=76%
PID_EPHBFWDPATHWAY	PID_EPHBFWDPATHWAY		39	-0.239395	-0.892232	0.634051	0.832243	1	6354	tags=44%, list=35%, signal=67%
REACTOME_P130CAS_LINKAGE_TO_MAPK_SIGNALING_FOR_INTEGRINS	REACTOME_P130CAS_LINKAGE_TO_MAPK_SIGNALING_FOR_INTEGRINS		15	-0.326381	-0.890705	0.600791	0.833807	1	3614	tags=33%, list=20%, signal=42%
REACTOME_PIP3_ACTIVATES_AKT_SIGNALING	REACTOME_PIP3_ACTIVATES_AKT_SIGNALING		27	-0.270464	-0.890526	0.604563	0.832892	1	3676	tags=26%, list=20%, signal=33%
REACTOME_NEP_NS2_INTERACTS_WITH_THE_CELLULAR_EXPORT_MACHINERY	REACTOME_NEP_NS2_INTERACTS_WITH_THE_CELLULAR_EXPORT_MACHINERY		27	-0.335744	-0.890278	0.572301	0.832082	1	3739	tags=30%, list=21%, signal=37%
BIOCARTA_AGR_PATHWAY	BIOCARTA_AGR_PATHWAY		35	-0.270489	-0.890027	0.641326	0.831279	1	2889	tags=26%, list=16%, signal=31%
REACTOME_NOD1_2_SIGNALING_PATHWAY	REACTOME_NOD1_2_SIGNALING_PATHWAY		30	-0.271534	-0.889793	0.640625	0.830485	1	1058	tags=13%, list=6%, signal=14%
KEGG_BASE_EXCISION_REPAIR	KEGG_BASE_EXCISION_REPAIR		34	-0.291306	-0.888301	0.565306	0.831985	1	4120	tags=35%, list=23%, signal=46%
KEGG_PATHWAYS_IN_CANCER	KEGG_PATHWAYS_IN_CANCER		323	-0.211812	-0.888135	0.63964	0.830987	1	4929	tags=30%, list=27%, signal=41%
REACTOME_IMMUNOREGULATORY_INTERACTIONS_BETWEEN_A_LYMPHOID_AND_A_NON_LYMPHOID_CELL	REACTOME_IMMUNOREGULATORY_INTERACTIONS_BETWEEN_A_LYMPHOID_AND_A_NON_LYMPHOID_CELL		54	-0.321935	-0.887963	0.568627	0.830061	1	6882	tags=65%, list=38%, signal=104%
PID_VEGFR1_2_PATHWAY	PID_VEGFR1_2_PATHWAY		68	-0.262763	-0.886942	0.598485	0.830689	1	3764	tags=29%, list=21%, signal=37%
REACTOME_CYTOKINE_SIGNALING_IN_IMMUNE_SYSTEM	REACTOME_CYTOKINE_SIGNALING_IN_IMMUNE_SYSTEM		247	-0.218685	-0.886228	0.595149	0.830819	1	5963	tags=36%, list=33%, signal=53%
REACTOME_EICOSANOID_LIGAND_BINDING_RECEPTORS	REACTOME_EICOSANOID_LIGAND_BINDING_RECEPTORS		15	-0.335938	-0.884868	0.609562	0.832088	1	3269	tags=33%, list=18%, signal=41%
REACTOME_INHIBITION_OF_VOLTAGE_GATED_CA2_CHANNELS_VIA_GBETA_GAMMA_SUBUNITS	REACTOME_INHIBITION_OF_VOLTAGE_GATED_CA2_CHANNELS_VIA_GBETA_GAMMA_SUBUNITS		22	-0.310864	-0.884677	0.612774	0.831188	1	421	tags=14%, list=2%, signal=14%
PID_ARF6DOWNSTREAMPATHWAY	PID_ARF6DOWNSTREAMPATHWAY		14	-0.321555	-0.884559	0.608268	0.830168	1	6589	tags=64%, list=37%, signal=101%
REACTOME_G2_M_CHECKPOINTS	REACTOME_G2_M_CHECKPOINTS		41	-0.360956	-0.884122	0.59	0.829748	1	3936	tags=37%, list=22%, signal=47%
PID_ARF6_TRAFFICKINGPATHWAY	PID_ARF6_TRAFFICKINGPATHWAY		46	-0.280285	-0.884051	0.593525	0.828628	1	6745	tags=48%, list=37%, signal=76%
BIOCARTA_HIVNEF_PATHWAY	BIOCARTA_HIVNEF_PATHWAY		54	-0.261871	-0.88399	0.640596	0.8275	1	5354	tags=37%, list=30%, signal=53%
PID_ATF2_PATHWAY	PID_ATF2_PATHWAY		58	-0.259476	-0.882759	0.581349	0.828383	1	3921	tags=34%, list=22%, signal=44%
REACTOME_TGF_BETA_RECEPTOR_SIGNALING_IN_EMT_EPITHELIAL_TO_MESENCHYMAL_TRANSITION	REACTOME_TGF_BETA_RECEPTOR_SIGNALING_IN_EMT_EPITHELIAL_TO_MESENCHYMAL_TRANSITION		13	-0.296665	-0.882188	0.626642	0.828178	1	4893	tags=46%, list=27%, signal=63%
BIOCARTA_CDK5_PATHWAY	BIOCARTA_CDK5_PATHWAY		11	-0.335699	-0.882084	0.604752	0.827142	1	6429	tags=64%, list=36%, signal=99%
PID_GMCSF_PATHWAY	PID_GMCSF_PATHWAY		35	-0.274291	-0.879951	0.586792	0.829588	1	6995	tags=54%, list=39%, signal=88%
REACTOME_SULFUR_AMINO_ACID_METABOLISM	REACTOME_SULFUR_AMINO_ACID_METABOLISM		24	-0.256326	-0.879534	0.65121	0.829116	1	3102	tags=29%, list=17%, signal=35%
BIOCARTA_ERK_PATHWAY	BIOCARTA_ERK_PATHWAY		28	-0.275103	-0.878452	0.631263	0.830029	1	4352	tags=36%, list=24%, signal=47%
REACTOME_SIGNAL_AMPLIFICATION	REACTOME_SIGNAL_AMPLIFICATION		29	-0.303345	-0.878019	0.618577	0.829636	1	4335	tags=34%, list=24%, signal=45%
KEGG_GLYCINE_SERINE_AND_THREONINE_METABOLISM	KEGG_GLYCINE_SERINE_AND_THREONINE_METABOLISM		31	-0.289464	-0.877338	0.598826	0.829673	1	2932	tags=26%, list=16%, signal=31%
KEGG_ECM_RECEPTOR_INTERACTION	KEGG_ECM_RECEPTOR_INTERACTION		81	-0.277102	-0.875669	0.597679	0.831612	1	6977	tags=54%, list=39%, signal=88%
REACTOME_SYNTHESIS_OF_PIPS_AT_THE_EARLY_ENDOSOME_MEMBRANE	REACTOME_SYNTHESIS_OF_PIPS_AT_THE_EARLY_ENDOSOME_MEMBRANE		12	-0.339128	-0.875037	0.596457	0.831468	1	1266	tags=25%, list=7%, signal=27%
PID_IL12_STAT4PATHWAY	PID_IL12_STAT4PATHWAY		29	-0.333519	-0.874681	0.609943	0.830878	1	1451	tags=17%, list=8%, signal=19%
PID_ERA_GENOMIC_PATHWAY	PID_ERA_GENOMIC_PATHWAY		64	-0.211346	-0.87408	0.647399	0.830683	1	4128	tags=25%, list=23%, signal=32%
BIOCARTA_PML_PATHWAY	BIOCARTA_PML_PATHWAY		15	-0.32102	-0.873512	0.637066	0.830397	1	4929	tags=33%, list=27%, signal=46%
REACTOME_SEMA4D_IN_SEMAPHORIN_SIGNALING	REACTOME_SEMA4D_IN_SEMAPHORIN_SIGNALING		28	-0.286533	-0.873304	0.621269	0.82952	1	5182	tags=36%, list=29%, signal=50%
BIOCARTA_ACE2_PATHWAY	BIOCARTA_ACE2_PATHWAY		13	-0.320032	-0.872968	0.666038	0.828932	1	1650	tags=23%, list=9%, signal=25%
REACTOME_PROTEIN_FOLDING	REACTOME_PROTEIN_FOLDING		48	-0.25795	-0.869912	0.594705	0.833432	1	1941	tags=19%, list=11%, signal=21%
PID_AP1_PATHWAY	PID_AP1_PATHWAY		68	-0.260664	-0.869461	0.605505	0.833027	1	2487	tags=22%, list=14%, signal=25%
REACTOME_HS_GAG_BIOSYNTHESIS	REACTOME_HS_GAG_BIOSYNTHESIS		29	-0.302615	-0.867611	0.652008	0.835308	1	3958	tags=38%, list=22%, signal=49%
BIOCARTA_NFAT_PATHWAY	BIOCARTA_NFAT_PATHWAY		53	-0.235469	-0.867402	0.664032	0.834475	1	4511	tags=28%, list=25%, signal=38%
BIOCARTA_CELLCYCLE_PATHWAY	BIOCARTA_CELLCYCLE_PATHWAY		23	-0.336304	-0.866168	0.619239	0.835492	1	803	tags=17%, list=4%, signal=18%
ST_B_CELL_ANTIGEN_RECEPTOR	ST_B_CELL_ANTIGEN_RECEPTOR		37	-0.253656	-0.863187	0.640927	0.839679	1	4352	tags=30%, list=24%, signal=39%
PID_ARF_3PATHWAY	PID_ARF_3PATHWAY		19	-0.285634	-0.86092	0.616162	0.842511	1	312	tags=11%, list=2%, signal=11%
REACTOME_INCRETIN_SYNTHESIS_SECRETION_AND_INACTIVATION	REACTOME_INCRETIN_SYNTHESIS_SECRETION_AND_INACTIVATION		20	-0.306061	-0.859259	0.687885	0.844271	1	5163	tags=45%, list=29%, signal=63%
BIOCARTA_FMLP_PATHWAY	BIOCARTA_FMLP_PATHWAY		36	-0.240481	-0.85651	0.681452	0.847937	1	6429	tags=53%, list=36%, signal=82%
KEGG_SPHINGOLIPID_METABOLISM	KEGG_SPHINGOLIPID_METABOLISM		38	-0.237667	-0.85505	0.683071	0.849432	1	5091	tags=37%, list=28%, signal=51%
REACTOME_PHOSPHORYLATION_OF_CD3_AND_TCR_ZETA_CHAINS	REACTOME_PHOSPHORYLATION_OF_CD3_AND_TCR_ZETA_CHAINS		10	-0.425205	-0.854367	0.628906	0.849472	1	7457	tags=80%, list=41%, signal=136%
BIOCARTA_P53_PATHWAY	BIOCARTA_P53_PATHWAY		16	-0.321225	-0.853729	0.608527	0.84944	1	3697	tags=31%, list=20%, signal=39%
REACTOME_ACTIVATED_AMPK_STIMULATES_FATTY_ACID_OXIDATION_IN_MUSCLE	REACTOME_ACTIVATED_AMPK_STIMULATES_FATTY_ACID_OXIDATION_IN_MUSCLE		18	-0.303098	-0.852515	0.641366	0.850489	1	3959	tags=28%, list=22%, signal=36%
REACTOME_SIGNALING_BY_ERBB4	REACTOME_SIGNALING_BY_ERBB4		86	-0.200248	-0.852511	0.73499	0.849272	1	7223	tags=45%, list=40%, signal=75%
PID_IL3_PATHWAY	PID_IL3_PATHWAY		26	-0.277222	-0.851653	0.664706	0.849614	1	5952	tags=35%, list=33%, signal=52%
BIOCARTA_CASPASE_PATHWAY	BIOCARTA_CASPASE_PATHWAY		23	-0.281825	-0.851284	0.613508	0.849082	1	2411	tags=17%, list=13%, signal=20%
REACTOME_SYNTHESIS_OF_VERY_LONG_CHAIN_FATTY_ACYL_COAS	REACTOME_SYNTHESIS_OF_VERY_LONG_CHAIN_FATTY_ACYL_COAS		14	-0.332877	-0.850625	0.643411	0.849114	1	5498	tags=57%, list=30%, signal=82%
KEGG_PANCREATIC_CANCER	KEGG_PANCREATIC_CANCER		70	-0.228535	-0.850249	0.678363	0.848573	1	5368	tags=37%, list=30%, signal=53%
REACTOME_DNA_REPLICATION	REACTOME_DNA_REPLICATION		185	-0.306039	-0.849326	0.609658	0.84911	1	3354	tags=29%, list=19%, signal=35%
REACTOME_MITOTIC_M_M_G1_PHASES	REACTOME_MITOTIC_M_M_G1_PHASES		165	-0.304255	-0.849314	0.61245	0.847921	1	3354	tags=29%, list=19%, signal=35%
REACTOME_GRB2_SOS_PROVIDES_LINKAGE_TO_MAPK_SIGNALING_FOR_INTERGRINS_	REACTOME_GRB2_SOS_PROVIDES_LINKAGE_TO_MAPK_SIGNALING_FOR_INTERGRINS_		15	-0.315834	-0.847101	0.656746	0.850642	1	6190	tags=53%, list=34%, signal=81%
KEGG_VEGF_SIGNALING_PATHWAY	KEGG_VEGF_SIGNALING_PATHWAY		70	-0.215837	-0.846025	0.715385	0.851346	1	2755	tags=20%, list=15%, signal=24%
KEGG_LEISHMANIA_INFECTION	KEGG_LEISHMANIA_INFECTION		56	-0.262541	-0.84591	0.621928	0.850345	1	6400	tags=50%, list=35%, signal=77%
REACTOME_SYNTHESIS_OF_PA	REACTOME_SYNTHESIS_OF_PA		26	-0.251499	-0.84366	0.721893	0.853009	1	4335	tags=31%, list=24%, signal=40%
REACTOME_EARLY_PHASE_OF_HIV_LIFE_CYCLE	REACTOME_EARLY_PHASE_OF_HIV_LIFE_CYCLE		13	-0.331758	-0.841984	0.636735	0.854733	1	6517	tags=54%, list=36%, signal=84%
PID_P38_MKK3_6PATHWAY	PID_P38_MKK3_6PATHWAY		26	-0.252574	-0.839776	0.741617	0.857483	1	4743	tags=31%, list=26%, signal=42%
KEGG_SMALL_CELL_LUNG_CANCER	KEGG_SMALL_CELL_LUNG_CANCER		83	-0.24472	-0.838664	0.653179	0.858287	1	3093	tags=23%, list=17%, signal=28%
REACTOME_DIABETES_PATHWAYS	REACTOME_DIABETES_PATHWAYS		124	-0.216578	-0.838585	0.698819	0.857258	1	2960	tags=20%, list=16%, signal=24%
PID_SYNDECAN_2_PATHWAY	PID_SYNDECAN_2_PATHWAY		32	-0.261813	-0.838331	0.685714	0.856459	1	3548	tags=31%, list=20%, signal=39%
PID_IL8CXCR2_PATHWAY	PID_IL8CXCR2_PATHWAY		33	-0.276886	-0.838274	0.628788	0.855369	1	7288	tags=64%, list=40%, signal=107%
KEGG_APOPTOSIS	KEGG_APOPTOSIS		83	-0.228475	-0.837441	0.666667	0.855553	1	5360	tags=33%, list=30%, signal=46%
REACTOME_SYNTHESIS_OF_PIPS_AT_THE_LATE_ENDOSOME_MEMBRANE	REACTOME_SYNTHESIS_OF_PIPS_AT_THE_LATE_ENDOSOME_MEMBRANE		10	-0.370148	-0.837247	0.638	0.854691	1	987	tags=20%, list=5%, signal=21%
REACTOME_TRANSCRIPTIONAL_ACTIVITY_OF_SMAD2_SMAD3_SMAD4_HETEROTRIMER	REACTOME_TRANSCRIPTIONAL_ACTIVITY_OF_SMAD2_SMAD3_SMAD4_HETEROTRIMER		35	-0.248753	-0.835387	0.666667	0.856776	1	5581	tags=43%, list=31%, signal=62%
BIOCARTA_GSK3_PATHWAY	BIOCARTA_GSK3_PATHWAY		27	-0.281446	-0.833664	0.680312	0.858569	1	7288	tags=56%, list=40%, signal=93%
BIOCARTA_TCYTOTOXIC_PATHWAY	BIOCARTA_TCYTOTOXIC_PATHWAY		12	-0.420454	-0.833102	0.664032	0.858415	1	6820	tags=75%, list=38%, signal=120%
PID_AMB2_NEUTROPHILS_PATHWAY	PID_AMB2_NEUTROPHILS_PATHWAY		38	-0.282717	-0.831488	0.6673	0.859971	1	3721	tags=32%, list=21%, signal=40%
REACTOME_RECRUITMENT_OF_NUMA_TO_MITOTIC_CENTROSOMES	REACTOME_RECRUITMENT_OF_NUMA_TO_MITOTIC_CENTROSOMES		10	-0.349542	-0.831044	0.671458	0.859593	1	5806	tags=40%, list=32%, signal=59%
REACTOME_MITOTIC_G1_G1_S_PHASES	REACTOME_MITOTIC_G1_G1_S_PHASES		125	-0.291495	-0.830745	0.634888	0.859012	1	3290	tags=28%, list=18%, signal=34%
REACTOME_GABA_SYNTHESIS_RELEASE_REUPTAKE_AND_DEGRADATION	REACTOME_GABA_SYNTHESIS_RELEASE_REUPTAKE_AND_DEGRADATION		16	-0.340594	-0.830444	0.644788	0.858377	1	3137	tags=25%, list=17%, signal=30%
REACTOME_FATTY_ACID_TRIACYLGLYCEROL_AND_KETONE_BODY_METABOLISM	REACTOME_FATTY_ACID_TRIACYLGLYCEROL_AND_KETONE_BODY_METABOLISM		164	-0.177331	-0.830383	0.8	0.857307	1	4016	tags=22%, list=22%, signal=28%
BIOCARTA_STRESS_PATHWAY	BIOCARTA_STRESS_PATHWAY		23	-0.274727	-0.828661	0.703125	0.859165	1	1783	tags=17%, list=10%, signal=19%
REACTOME_GPCR_LIGAND_BINDING	REACTOME_GPCR_LIGAND_BINDING		388	-0.207656	-0.828111	0.773381	0.858943	1	3914	tags=24%, list=22%, signal=30%
KEGG_NOTCH_SIGNALING_PATHWAY	KEGG_NOTCH_SIGNALING_PATHWAY		46	-0.260123	-0.827002	0.64786	0.859662	1	4140	tags=28%, list=23%, signal=37%
PID_INTEGRIN_A9B1_PATHWAY	PID_INTEGRIN_A9B1_PATHWAY		24	-0.288008	-0.826223	0.675136	0.859929	1	5241	tags=42%, list=29%, signal=59%
ST_JNK_MAPK_PATHWAY	ST_JNK_MAPK_PATHWAY		39	-0.258095	-0.825315	0.705556	0.860364	1	6188	tags=46%, list=34%, signal=70%
REACTOME_TRANSCRIPTIONAL_REGULATION_OF_WHITE_ADIPOCYTE_DIFFERENTIATION	REACTOME_TRANSCRIPTIONAL_REGULATION_OF_WHITE_ADIPOCYTE_DIFFERENTIATION		69	-0.202791	-0.821661	0.748526	0.865471	1	2487	tags=16%, list=14%, signal=18%
BIOCARTA_ATRBRCA_PATHWAY	BIOCARTA_ATRBRCA_PATHWAY		20	-0.31038	-0.821581	0.646341	0.864435	1	3697	tags=35%, list=20%, signal=44%
REACTOME_SYNTHESIS_OF_PC	REACTOME_SYNTHESIS_OF_PC		17	-0.26947	-0.82103	0.757576	0.864208	1	2874	tags=29%, list=16%, signal=35%
REACTOME_TETRAHYDROBIOPTERIN_BH4_SYNTHESIS_RECYCLING_SALVAGE_AND_REGULATION	REACTOME_TETRAHYDROBIOPTERIN_BH4_SYNTHESIS_RECYCLING_SALVAGE_AND_REGULATION		11	-0.339961	-0.820823	0.662791	0.863391	1	811	tags=27%, list=4%, signal=29%
REACTOME_NUCLEAR_SIGNALING_BY_ERBB4	REACTOME_NUCLEAR_SIGNALING_BY_ERBB4		38	-0.219519	-0.820799	0.784648	0.862263	1	5561	tags=32%, list=31%, signal=46%
REACTOME_G_ALPHA_I_SIGNALLING_EVENTS	REACTOME_G_ALPHA_I_SIGNALLING_EVENTS		186	-0.211608	-0.818692	0.758993	0.864743	1	5689	tags=38%, list=32%, signal=54%
PID_RXR_VDR_PATHWAY	PID_RXR_VDR_PATHWAY		24	-0.261565	-0.818594	0.714844	0.863719	1	4893	tags=33%, list=27%, signal=46%
PID_RETINOIC_ACID_PATHWAY	PID_RETINOIC_ACID_PATHWAY		29	-0.245249	-0.818359	0.706237	0.86295	1	2746	tags=21%, list=15%, signal=24%
REACTOME_EXTRACELLULAR_MATRIX_ORGANIZATION	REACTOME_EXTRACELLULAR_MATRIX_ORGANIZATION		85	-0.249706	-0.817702	0.673214	0.862877	1	3428	tags=28%, list=19%, signal=35%
ST_MYOCYTE_AD_PATHWAY	ST_MYOCYTE_AD_PATHWAY		26	-0.27327	-0.817475	0.715931	0.862073	1	3161	tags=23%, list=18%, signal=28%
KEGG_PROSTATE_CANCER	KEGG_PROSTATE_CANCER		88	-0.220906	-0.8172	0.739726	0.861383	1	3697	tags=24%, list=20%, signal=30%
SA_PTEN_PATHWAY	SA_PTEN_PATHWAY		17	-0.277504	-0.816522	0.743833	0.861284	1	6995	tags=59%, list=39%, signal=96%
PID_AR_PATHWAY	PID_AR_PATHWAY		58	-0.216456	-0.815425	0.75283	0.862014	1	5828	tags=40%, list=32%, signal=58%
REACTOME_G_BETA_GAMMA_SIGNALLING_THROUGH_PLC_BETA	REACTOME_G_BETA_GAMMA_SIGNALLING_THROUGH_PLC_BETA		18	-0.290398	-0.814893	0.714286	0.861823	1	890	tags=17%, list=5%, signal=18%
REACTOME_TRANSPORT_OF_RIBONUCLEOPROTEINS_INTO_THE_HOST_NUCLEUS	REACTOME_TRANSPORT_OF_RIBONUCLEOPROTEINS_INTO_THE_HOST_NUCLEUS		27	-0.307744	-0.812071	0.629032	0.865452	1	5941	tags=44%, list=33%, signal=66%
SIG_REGULATION_OF_THE_ACTIN_CYTOSKELETON_BY_RHO_GTPASES	SIG_REGULATION_OF_THE_ACTIN_CYTOSKELETON_BY_RHO_GTPASES		35	-0.244672	-0.811673	0.71223	0.864947	1	3634	tags=26%, list=20%, signal=32%
KEGG_ADIPOCYTOKINE_SIGNALING_PATHWAY	KEGG_ADIPOCYTOKINE_SIGNALING_PATHWAY		65	-0.222261	-0.811216	0.755556	0.864583	1	4348	tags=29%, list=24%, signal=38%
BIOCARTA_THELPER_PATHWAY	BIOCARTA_THELPER_PATHWAY		12	-0.414512	-0.810885	0.652941	0.864056	1	6820	tags=75%, list=38%, signal=120%
BIOCARTA_MONOCYTE_PATHWAY	BIOCARTA_MONOCYTE_PATHWAY		10	-0.370297	-0.809122	0.686424	0.865792	1	3799	tags=40%, list=21%, signal=51%
REACTOME_PHASE1_FUNCTIONALIZATION_OF_COMPOUNDS	REACTOME_PHASE1_FUNCTIONALIZATION_OF_COMPOUNDS		67	-0.222353	-0.808642	0.75534	0.865426	1	4621	tags=30%, list=26%, signal=40%
REACTOME_RESPONSE_TO_ELEVATED_PLATELET_CYTOSOLIC_CA2_	REACTOME_RESPONSE_TO_ELEVATED_PLATELET_CYTOSOLIC_CA2_		80	-0.236414	-0.806651	0.714	0.867608	1	2480	tags=19%, list=14%, signal=22%
KEGG_TOLL_LIKE_RECEPTOR_SIGNALING_PATHWAY	KEGG_TOLL_LIKE_RECEPTOR_SIGNALING_PATHWAY		95	-0.233798	-0.806347	0.685558	0.86689	1	4589	tags=28%, list=25%, signal=38%
REACTOME_INTEGRIN_CELL_SURFACE_INTERACTIONS	REACTOME_INTEGRIN_CELL_SURFACE_INTERACTIONS		78	-0.264464	-0.805187	0.676083	0.867754	1	6406	tags=50%, list=36%, signal=77%
REACTOME_CGMP_EFFECTS	REACTOME_CGMP_EFFECTS		19	-0.257188	-0.804849	0.750476	0.867205	1	5583	tags=47%, list=31%, signal=69%
KEGG_PRION_DISEASES	KEGG_PRION_DISEASES		34	-0.236086	-0.804465	0.797131	0.866705	1	4177	tags=26%, list=23%, signal=34%
BIOCARTA_RAB_PATHWAY	BIOCARTA_RAB_PATHWAY		12	-0.327447	-0.802653	0.673554	0.868572	1	1318	tags=17%, list=7%, signal=18%
PID_NECTIN_PATHWAY	PID_NECTIN_PATHWAY		30	-0.294612	-0.801342	0.697318	0.869762	1	4742	tags=30%, list=26%, signal=41%
PID_TNFPATHWAY	PID_TNFPATHWAY		45	-0.235638	-0.799993	0.719626	0.870926	1	1895	tags=18%, list=11%, signal=20%
REACTOME_ANTIVIRAL_MECHANISM_BY_IFN_STIMULATED_GENES	REACTOME_ANTIVIRAL_MECHANISM_BY_IFN_STIMULATED_GENES		64	-0.228307	-0.799953	0.692	0.86986	1	6042	tags=41%, list=33%, signal=61%
BIOCARTA_NKCELLS_PATHWAY	BIOCARTA_NKCELLS_PATHWAY		19	-0.31191	-0.799393	0.70217	0.869614	1	6785	tags=63%, list=38%, signal=101%
REACTOME_GPCR_DOWNSTREAM_SIGNALING	REACTOME_GPCR_DOWNSTREAM_SIGNALING		734	-0.183787	-0.799292	0.9	0.868654	1	4159	tags=20%, list=23%, signal=25%
REACTOME_FORMATION_OF_TUBULIN_FOLDING_INTERMEDIATES_BY_CCT_TRIC	REACTOME_FORMATION_OF_TUBULIN_FOLDING_INTERMEDIATES_BY_CCT_TRIC		19	-0.327052	-0.798638	0.689796	0.86858	1	1941	tags=26%, list=11%, signal=29%
REACTOME_COLLAGEN_FORMATION	REACTOME_COLLAGEN_FORMATION		57	-0.274723	-0.798345	0.653775	0.867914	1	3428	tags=30%, list=19%, signal=37%
KEGG_VASOPRESSIN_REGULATED_WATER_REABSORPTION	KEGG_VASOPRESSIN_REGULATED_WATER_REABSORPTION		43	-0.208584	-0.797378	0.759398	0.868403	1	4624	tags=33%, list=26%, signal=44%
BIOCARTA_HIF_PATHWAY	BIOCARTA_HIF_PATHWAY		15	-0.294605	-0.797368	0.719298	0.867278	1	3071	tags=40%, list=17%, signal=48%
REACTOME_REPAIR_SYNTHESIS_FOR_GAP_FILLING_BY_DNA_POL_IN_TC_NER	REACTOME_REPAIR_SYNTHESIS_FOR_GAP_FILLING_BY_DNA_POL_IN_TC_NER		14	-0.369114	-0.795999	0.670833	0.868448	1	5954	tags=50%, list=33%, signal=75%
REACTOME_RIG_I_MDA5_MEDIATED_INDUCTION_OF_IFN_ALPHA_BETA_PATHWAYS	REACTOME_RIG_I_MDA5_MEDIATED_INDUCTION_OF_IFN_ALPHA_BETA_PATHWAYS		67	-0.219488	-0.79461	0.802348	0.869477	1	3642	tags=24%, list=20%, signal=30%
PID_CONE_PATHWAY	PID_CONE_PATHWAY		23	-0.249684	-0.789457	0.78022	0.876631	1	1823	tags=13%, list=10%, signal=14%
REACTOME_IL_RECEPTOR_SHC_SIGNALING	REACTOME_IL_RECEPTOR_SHC_SIGNALING		27	-0.276439	-0.78895	0.726054	0.876249	1	6995	tags=44%, list=39%, signal=72%
REACTOME_GLUCOSE_TRANSPORT	REACTOME_GLUCOSE_TRANSPORT		38	-0.243144	-0.788861	0.700205	0.875237	1	3739	tags=24%, list=21%, signal=30%
REACTOME_AMINE_DERIVED_HORMONES	REACTOME_AMINE_DERIVED_HORMONES		15	-0.271992	-0.788517	0.77907	0.874595	1	2834	tags=20%, list=16%, signal=24%
KEGG_PPAR_SIGNALING_PATHWAY	KEGG_PPAR_SIGNALING_PATHWAY		68	-0.213744	-0.788489	0.838835	0.873495	1	4881	tags=32%, list=27%, signal=44%
PID_MYC_ACTIVPATHWAY	PID_MYC_ACTIVPATHWAY		77	-0.218973	-0.787841	0.756436	0.873425	1	3697	tags=26%, list=20%, signal=33%
REACTOME_PROCESSING_OF_CAPPED_INTRONLESS_PRE_MRNA	REACTOME_PROCESSING_OF_CAPPED_INTRONLESS_PRE_MRNA		23	-0.291556	-0.787597	0.694672	0.872689	1	2586	tags=26%, list=14%, signal=30%
KEGG_PYRIMIDINE_METABOLISM	KEGG_PYRIMIDINE_METABOLISM		94	-0.206406	-0.787501	0.723577	0.871689	1	3024	tags=22%, list=17%, signal=27%
BIOCARTA_MTA3_PATHWAY	BIOCARTA_MTA3_PATHWAY		17	-0.266934	-0.787041	0.798872	0.871294	1	5119	tags=47%, list=28%, signal=66%
REACTOME_CELL_CYCLE	REACTOME_CELL_CYCLE		386	-0.236456	-0.783266	0.672727	0.875992	1	3396	tags=25%, list=19%, signal=30%
BIOCARTA_IL12_PATHWAY	BIOCARTA_IL12_PATHWAY		20	-0.306881	-0.783087	0.69574	0.875177	1	6820	tags=60%, list=38%, signal=96%
REACTOME_TERMINATION_OF_O_GLYCAN_BIOSYNTHESIS	REACTOME_TERMINATION_OF_O_GLYCAN_BIOSYNTHESIS		18	-0.289758	-0.782959	0.75985	0.874232	1	2016	tags=17%, list=11%, signal=19%
REACTOME_NEGATIVE_REGULATORS_OF_RIG_I_MDA5_SIGNALING	REACTOME_NEGATIVE_REGULATORS_OF_RIG_I_MDA5_SIGNALING		29	-0.251203	-0.78091	0.728395	0.876348	1	3642	tags=31%, list=20%, signal=39%
REACTOME_GLYCEROPHOSPHOLIPID_BIOSYNTHESIS	REACTOME_GLYCEROPHOSPHOLIPID_BIOSYNTHESIS		80	-0.184134	-0.780281	0.870656	0.876211	1	3386	tags=23%, list=19%, signal=28%
REACTOME_DOUBLE_STRAND_BREAK_REPAIR	REACTOME_DOUBLE_STRAND_BREAK_REPAIR		20	-0.308114	-0.778539	0.661355	0.877852	1	3557	tags=30%, list=20%, signal=37%
REACTOME_PLATELET_ADHESION_TO_EXPOSED_COLLAGEN	REACTOME_PLATELET_ADHESION_TO_EXPOSED_COLLAGEN		11	-0.328974	-0.777565	0.728846	0.878228	1	7020	tags=73%, list=39%, signal=119%
REACTOME_BIOLOGICAL_OXIDATIONS	REACTOME_BIOLOGICAL_OXIDATIONS		126	-0.19136	-0.77755	0.873047	0.877131	1	3761	tags=25%, list=21%, signal=31%
BIOCARTA_GLYCOLYSIS_PATHWAY	BIOCARTA_GLYCOLYSIS_PATHWAY		10	-0.345985	-0.776891	0.702648	0.877015	1	5461	tags=30%, list=30%, signal=43%
REACTOME_NUCLEOTIDE_BINDING_DOMAIN_LEUCINE_RICH_REPEAT_CONTAINING_RECEPTOR_NLR_SIGNALING_PATHWAYS	REACTOME_NUCLEOTIDE_BINDING_DOMAIN_LEUCINE_RICH_REPEAT_CONTAINING_RECEPTOR_NLR_SIGNALING_PATHWAYS		45	-0.214188	-0.776365	0.838207	0.876698	1	2341	tags=16%, list=13%, signal=18%
REACTOME_EXTENSION_OF_TELOMERES	REACTOME_EXTENSION_OF_TELOMERES		27	-0.326358	-0.775032	0.680894	0.877471	1	3024	tags=26%, list=17%, signal=31%
SA_G1_AND_S_PHASES	SA_G1_AND_S_PHASES		14	-0.320306	-0.773217	0.714286	0.879069	1	5828	tags=50%, list=32%, signal=74%
REACTOME_APOPTOSIS	REACTOME_APOPTOSIS		136	-0.194593	-0.772736	0.740672	0.878671	1	5188	tags=32%, list=29%, signal=44%
REACTOME_ALPHA_LINOLENIC_ACID_ALA_METABOLISM	REACTOME_ALPHA_LINOLENIC_ACID_ALA_METABOLISM		11	-0.290359	-0.769847	0.754902	0.882049	1	3336	tags=27%, list=18%, signal=33%
REACTOME_A_TETRASACCHARIDE_LINKER_SEQUENCE_IS_REQUIRED_FOR_GAG_SYNTHESIS	REACTOME_A_TETRASACCHARIDE_LINKER_SEQUENCE_IS_REQUIRED_FOR_GAG_SYNTHESIS		25	-0.258582	-0.767385	0.767396	0.884783	1	4149	tags=36%, list=23%, signal=47%
BIOCARTA_HER2_PATHWAY	BIOCARTA_HER2_PATHWAY		22	-0.252962	-0.767287	0.770713	0.883814	1	7121	tags=59%, list=39%, signal=97%
REACTOME_KERATAN_SULFATE_DEGRADATION	REACTOME_KERATAN_SULFATE_DEGRADATION		11	-0.354279	-0.764647	0.74856	0.886771	1	6941	tags=55%, list=38%, signal=89%
REACTOME_INITIAL_TRIGGERING_OF_COMPLEMENT	REACTOME_INITIAL_TRIGGERING_OF_COMPLEMENT		10	-0.347554	-0.759189	0.732809	0.893701	1	5440	tags=30%, list=30%, signal=43%
KEGG_GLYCOSAMINOGLYCAN_BIOSYNTHESIS_HEPARAN_SULFATE	KEGG_GLYCOSAMINOGLYCAN_BIOSYNTHESIS_HEPARAN_SULFATE		25	-0.251654	-0.759121	0.801498	0.892697	1	3400	tags=28%, list=19%, signal=34%
REACTOME_CYCLIN_A_B1_ASSOCIATED_EVENTS_DURING_G2_M_TRANSITION	REACTOME_CYCLIN_A_B1_ASSOCIATED_EVENTS_DURING_G2_M_TRANSITION		15	-0.346157	-0.759085	0.716	0.891625	1	6187	tags=60%, list=34%, signal=91%
KEGG_PHENYLALANINE_METABOLISM	KEGG_PHENYLALANINE_METABOLISM		16	-0.288057	-0.758632	0.744681	0.891233	1	2834	tags=19%, list=16%, signal=22%
REACTOME_HORMONE_SENSITIVE_LIPASE_HSL_MEDIATED_TRIACYLGLYCEROL_HYDROLYSIS	REACTOME_HORMONE_SENSITIVE_LIPASE_HSL_MEDIATED_TRIACYLGLYCEROL_HYDROLYSIS		12	-0.295356	-0.757691	0.738854	0.891557	1	2734	tags=25%, list=15%, signal=29%
PID_ECADHERIN_STABILIZATION_PATHWAY	PID_ECADHERIN_STABILIZATION_PATHWAY		41	-0.244478	-0.757535	0.79925	0.890702	1	1563	tags=17%, list=9%, signal=19%
REACTOME_GLUCAGON_TYPE_LIGAND_RECEPTORS	REACTOME_GLUCAGON_TYPE_LIGAND_RECEPTORS		31	-0.233297	-0.75441	0.829906	0.894169	1	1478	tags=13%, list=8%, signal=14%
REACTOME_PHASE_II_CONJUGATION	REACTOME_PHASE_II_CONJUGATION		60	-0.195622	-0.754185	0.943025	0.893361	1	3728	tags=27%, list=21%, signal=33%
REACTOME_CELL_EXTRACELLULAR_MATRIX_INTERACTIONS	REACTOME_CELL_EXTRACELLULAR_MATRIX_INTERACTIONS		13	-0.316417	-0.753966	0.723684	0.892591	1	4648	tags=46%, list=26%, signal=62%
BIOCARTA_CTL_PATHWAY	BIOCARTA_CTL_PATHWAY		12	-0.379632	-0.753691	0.732809	0.891879	1	6820	tags=67%, list=38%, signal=107%
ST_T_CELL_SIGNAL_TRANSDUCTION	ST_T_CELL_SIGNAL_TRANSDUCTION		43	-0.229447	-0.752245	0.754789	0.892908	1	6429	tags=51%, list=36%, signal=79%
BIOCARTA_CDMAC_PATHWAY	BIOCARTA_CDMAC_PATHWAY		15	-0.277067	-0.751146	0.768031	0.893502	1	6429	tags=60%, list=36%, signal=93%
BIOCARTA_IL6_PATHWAY	BIOCARTA_IL6_PATHWAY		22	-0.263022	-0.750379	0.743786	0.893462	1	6429	tags=55%, list=36%, signal=85%
REACTOME_GAP_JUNCTION_ASSEMBLY	REACTOME_GAP_JUNCTION_ASSEMBLY		18	-0.276871	-0.750261	0.80754	0.892498	1	4845	tags=39%, list=27%, signal=53%
PID_ANGIOPOIETINRECEPTOR_PATHWAY	PID_ANGIOPOIETINRECEPTOR_PATHWAY		48	-0.222218	-0.74941	0.815589	0.892716	1	2781	tags=19%, list=15%, signal=22%
BIOCARTA_EIF_PATHWAY	BIOCARTA_EIF_PATHWAY		15	-0.252312	-0.748236	0.831349	0.893291	1	5638	tags=60%, list=31%, signal=87%
REACTOME_TCR_SIGNALING	REACTOME_TCR_SIGNALING		46	-0.246909	-0.746834	0.765408	0.894235	1	6930	tags=54%, list=38%, signal=88%
REACTOME_REMOVAL_OF_THE_FLAP_INTERMEDIATE_FROM_THE_C_STRAND	REACTOME_REMOVAL_OF_THE_FLAP_INTERMEDIATE_FROM_THE_C_STRAND		10	-0.35479	-0.744311	0.735656	0.896849	1	2511	tags=30%, list=14%, signal=35%
REACTOME_SEROTONIN_RECEPTORS	REACTOME_SEROTONIN_RECEPTORS		12	-0.299877	-0.744197	0.835539	0.895906	1	4285	tags=33%, list=24%, signal=44%
BIOCARTA_EXTRINSIC_PATHWAY	BIOCARTA_EXTRINSIC_PATHWAY		13	-0.302774	-0.743127	0.818737	0.896304	1	6190	tags=46%, list=34%, signal=70%
KEGG_ABC_TRANSPORTERS	KEGG_ABC_TRANSPORTERS		42	-0.234501	-0.741623	0.815789	0.89741	1	4732	tags=33%, list=26%, signal=45%
BIOCARTA_LAIR_PATHWAY	BIOCARTA_LAIR_PATHWAY		16	-0.320464	-0.741526	0.767123	0.896427	1	7302	tags=75%, list=40%, signal=126%
REACTOME_ENERGY_DEPENDENT_REGULATION_OF_MTOR_BY_LKB1_AMPK	REACTOME_ENERGY_DEPENDENT_REGULATION_OF_MTOR_BY_LKB1_AMPK		17	-0.246674	-0.741331	0.8	0.895576	1	6159	tags=47%, list=34%, signal=71%
REACTOME_PKB_MEDIATED_EVENTS	REACTOME_PKB_MEDIATED_EVENTS		28	-0.217559	-0.741047	0.839216	0.894927	1	6455	tags=50%, list=36%, signal=78%
KEGG_HISTIDINE_METABOLISM	KEGG_HISTIDINE_METABOLISM		29	-0.232223	-0.738097	0.780822	0.898026	1	1081	tags=10%, list=6%, signal=11%
REACTOME_M_G1_TRANSITION	REACTOME_M_G1_TRANSITION		75	-0.286848	-0.737177	0.705882	0.898226	1	3290	tags=27%, list=18%, signal=32%
KEGG_P53_SIGNALING_PATHWAY	KEGG_P53_SIGNALING_PATHWAY		67	-0.217734	-0.735312	0.781676	0.899723	1	5828	tags=39%, list=32%, signal=57%
REACTOME_TIGHT_JUNCTION_INTERACTIONS	REACTOME_TIGHT_JUNCTION_INTERACTIONS		28	-0.222426	-0.735163	0.859259	0.898837	1	3999	tags=29%, list=22%, signal=37%
REACTOME_SMOOTH_MUSCLE_CONTRACTION	REACTOME_SMOOTH_MUSCLE_CONTRACTION		23	-0.287503	-0.734647	0.724609	0.898445	1	764	tags=13%, list=4%, signal=14%
PID_INTEGRIN1_PATHWAY	PID_INTEGRIN1_PATHWAY		65	-0.248234	-0.731935	0.747681	0.901129	1	6977	tags=58%, list=39%, signal=95%
BIOCARTA_CERAMIDE_PATHWAY	BIOCARTA_CERAMIDE_PATHWAY		22	-0.226181	-0.730343	0.822449	0.902305	1	7022	tags=59%, list=39%, signal=97%
ST_WNT_CA2_CYCLIC_GMP_PATHWAY	ST_WNT_CA2_CYCLIC_GMP_PATHWAY		19	-0.260783	-0.7295	0.803846	0.902423	1	7833	tags=58%, list=43%, signal=102%
REACTOME_G1_S_TRANSITION	REACTOME_G1_S_TRANSITION		102	-0.268826	-0.72887	0.716904	0.902132	1	3968	tags=30%, list=22%, signal=39%
REACTOME_METABOLISM_OF_AMINO_ACIDS_AND_DERIVATIVES	REACTOME_METABOLISM_OF_AMINO_ACIDS_AND_DERIVATIVES		191	-0.179577	-0.727928	0.856	0.902364	1	3356	tags=19%, list=19%, signal=23%
REACTOME_PPARA_ACTIVATES_GENE_EXPRESSION	REACTOME_PPARA_ACTIVATES_GENE_EXPRESSION		102	-0.163454	-0.727722	0.929524	0.901478	1	2606	tags=14%, list=14%, signal=16%
REACTOME_PROSTACYCLIN_SIGNALLING_THROUGH_PROSTACYCLIN_RECEPTOR	REACTOME_PROSTACYCLIN_SIGNALLING_THROUGH_PROSTACYCLIN_RECEPTOR		17	-0.270642	-0.72555	0.817829	0.903289	1	417	tags=12%, list=2%, signal=12%
REACTOME_SIGNALING_BY_THE_B_CELL_RECEPTOR_BCR	REACTOME_SIGNALING_BY_THE_B_CELL_RECEPTOR_BCR		117	-0.18015	-0.724348	0.839844	0.90379	1	3407	tags=20%, list=19%, signal=24%
BIOCARTA_MTOR_PATHWAY	BIOCARTA_MTOR_PATHWAY		23	-0.226845	-0.724266	0.839147	0.902812	1	3030	tags=22%, list=17%, signal=26%
REACTOME_INWARDLY_RECTIFYING_K_CHANNELS	REACTOME_INWARDLY_RECTIFYING_K_CHANNELS		28	-0.227436	-0.724038	0.867924	0.901997	1	421	tags=11%, list=2%, signal=11%
KEGG_CYTOKINE_CYTOKINE_RECEPTOR_INTERACTION	KEGG_CYTOKINE_CYTOKINE_RECEPTOR_INTERACTION		250	-0.207734	-0.720072	0.810409	0.906101	1	5561	tags=36%, list=31%, signal=51%
BIOCARTA_G1_PATHWAY	BIOCARTA_G1_PATHWAY		27	-0.254716	-0.718551	0.797189	0.907046	1	5828	tags=52%, list=32%, signal=76%
BIOCARTA_RELA_PATHWAY	BIOCARTA_RELA_PATHWAY		15	-0.309564	-0.71789	0.792899	0.906963	1	2477	tags=27%, list=14%, signal=31%
REACTOME_G_PROTEIN_BETA_GAMMA_SIGNALLING	REACTOME_G_PROTEIN_BETA_GAMMA_SIGNALLING		26	-0.228965	-0.715395	0.832692	0.909024	1	890	tags=12%, list=5%, signal=12%
KEGG_JAK_STAT_SIGNALING_PATHWAY	KEGG_JAK_STAT_SIGNALING_PATHWAY		148	-0.192231	-0.712005	0.899267	0.912279	1	4651	tags=26%, list=26%, signal=35%
PID_HNF3APATHWAY	PID_HNF3APATHWAY		41	-0.188545	-0.710845	0.920904	0.912708	1	1451	tags=12%, list=8%, signal=13%
REACTOME_REGULATION_OF_INSULIN_LIKE_GROWTH_FACTOR_IGF_ACTIVITY_BY_INSULIN_LIKE_GROWTH_FACTOR_BINDING_PROTEINS_IGFBPS	REACTOME_REGULATION_OF_INSULIN_LIKE_GROWTH_FACTOR_IGF_ACTIVITY_BY_INSULIN_LIKE_GROWTH_FACTOR_BINDING_PROTEINS_IGFBPS		16	-0.27304	-0.707908	0.839187	0.915367	1	2960	tags=25%, list=16%, signal=30%
BIOCARTA_FIBRINOLYSIS_PATHWAY	BIOCARTA_FIBRINOLYSIS_PATHWAY		12	-0.266072	-0.706688	0.83953	0.915872	1	2480	tags=17%, list=14%, signal=19%
REACTOME_LIGAND_GATED_ION_CHANNEL_TRANSPORT	REACTOME_LIGAND_GATED_ION_CHANNEL_TRANSPORT		21	-0.262585	-0.706559	0.831683	0.914943	1	4641	tags=38%, list=26%, signal=51%
KEGG_BIOSYNTHESIS_OF_UNSATURATED_FATTY_ACIDS	KEGG_BIOSYNTHESIS_OF_UNSATURATED_FATTY_ACIDS		22	-0.253522	-0.705743	0.801205	0.914888	1	4951	tags=45%, list=27%, signal=63%
REACTOME_REGULATION_OF_GLUCOKINASE_BY_GLUCOKINASE_REGULATORY_PROTEIN	REACTOME_REGULATION_OF_GLUCOKINASE_BY_GLUCOKINASE_REGULATORY_PROTEIN		27	-0.259739	-0.705176	0.744898	0.914488	1	3739	tags=26%, list=21%, signal=33%
REACTOME_SPHINGOLIPID_METABOLISM	REACTOME_SPHINGOLIPID_METABOLISM		60	-0.193647	-0.704515	0.873294	0.914223	1	5091	tags=33%, list=28%, signal=46%
REACTOME_S_PHASE	REACTOME_S_PHASE		103	-0.263257	-0.704103	0.718053	0.91371	1	3290	tags=25%, list=18%, signal=31%
BIOCARTA_IL4_PATHWAY	BIOCARTA_IL4_PATHWAY		11	-0.298913	-0.703799	0.804305	0.913025	1	7210	tags=64%, list=40%, signal=106%
REACTOME_INTERFERON_SIGNALING	REACTOME_INTERFERON_SIGNALING		138	-0.188568	-0.703181	0.848948	0.912726	1	6042	tags=36%, list=33%, signal=54%
REACTOME_PEROXISOMAL_LIPID_METABOLISM	REACTOME_PEROXISOMAL_LIPID_METABOLISM		19	-0.239489	-0.699984	0.801205	0.915545	1	3702	tags=32%, list=21%, signal=40%
REACTOME_EXTRINSIC_PATHWAY_FOR_APOPTOSIS	REACTOME_EXTRINSIC_PATHWAY_FOR_APOPTOSIS		12	-0.299183	-0.699683	0.812261	0.914806	1	4929	tags=33%, list=27%, signal=46%
REACTOME_SYNTHESIS_SECRETION_AND_INACTIVATION_OF_GIP	REACTOME_SYNTHESIS_SECRETION_AND_INACTIVATION_OF_GIP		13	-0.276395	-0.698694	0.895397	0.914939	1	5163	tags=46%, list=29%, signal=65%
PID_NFAT_TFPATHWAY	PID_NFAT_TFPATHWAY		46	-0.221602	-0.698225	0.864564	0.914447	1	5184	tags=37%, list=29%, signal=52%
KEGG_RIG_I_LIKE_RECEPTOR_SIGNALING_PATHWAY	KEGG_RIG_I_LIKE_RECEPTOR_SIGNALING_PATHWAY		66	-0.189666	-0.695377	0.94347	0.916686	1	4435	tags=27%, list=25%, signal=36%
PID_AVB3_OPN_PATHWAY	PID_AVB3_OPN_PATHWAY		31	-0.234302	-0.694749	0.862857	0.91635	1	4252	tags=32%, list=24%, signal=42%
BIOCARTA_IL2_PATHWAY	BIOCARTA_IL2_PATHWAY		22	-0.236336	-0.692387	0.832392	0.918036	1	6995	tags=55%, list=39%, signal=89%
KEGG_STARCH_AND_SUCROSE_METABOLISM	KEGG_STARCH_AND_SUCROSE_METABOLISM		39	-0.219587	-0.692226	0.949248	0.917181	1	3822	tags=26%, list=21%, signal=32%
REACTOME_GAMMA_CARBOXYLATION_TRANSPORT_AND_AMINO_TERMINAL_CLEAVAGE_OF_PROTEINS	REACTOME_GAMMA_CARBOXYLATION_TRANSPORT_AND_AMINO_TERMINAL_CLEAVAGE_OF_PROTEINS		10	-0.294507	-0.690283	0.829787	0.918449	1	4503	tags=30%, list=25%, signal=40%
REACTOME_BILE_SALT_AND_ORGANIC_ANION_SLC_TRANSPORTERS	REACTOME_BILE_SALT_AND_ORGANIC_ANION_SLC_TRANSPORTERS		11	-0.284177	-0.687929	0.853333	0.92003	1	169	tags=9%, list=1%, signal=9%
REACTOME_INTERACTIONS_OF_VPR_WITH_HOST_CELLULAR_PROTEINS	REACTOME_INTERACTIONS_OF_VPR_WITH_HOST_CELLULAR_PROTEINS		32	-0.242104	-0.685958	0.781893	0.921349	1	3739	tags=25%, list=21%, signal=31%
PID_VEGFR1_PATHWAY	PID_VEGFR1_PATHWAY		26	-0.230706	-0.685893	0.868914	0.920358	1	3030	tags=31%, list=17%, signal=37%
PID_INTEGRIN_CS_PATHWAY	PID_INTEGRIN_CS_PATHWAY		26	-0.244644	-0.685589	0.846729	0.919625	1	5471	tags=42%, list=30%, signal=61%
BIOCARTA_MITOCHONDRIA_PATHWAY	BIOCARTA_MITOCHONDRIA_PATHWAY		21	-0.210383	-0.68468	0.907662	0.919655	1	6844	tags=48%, list=38%, signal=77%
KEGG_OTHER_GLYCAN_DEGRADATION	KEGG_OTHER_GLYCAN_DEGRADATION		15	-0.269041	-0.684057	0.812749	0.919299	1	1629	tags=13%, list=9%, signal=15%
PID_TRAIL_PATHWAY	PID_TRAIL_PATHWAY		28	-0.235693	-0.684036	0.830827	0.918259	1	7022	tags=50%, list=39%, signal=82%
KEGG_GLYCOSPHINGOLIPID_BIOSYNTHESIS_GLOBO_SERIES	KEGG_GLYCOSPHINGOLIPID_BIOSYNTHESIS_GLOBO_SERIES		14	-0.24301	-0.678517	0.8861	0.923287	1	220	tags=7%, list=1%, signal=7%
REACTOME_NEF_MEDIATES_DOWN_MODULATION_OF_CELL_SURFACE_RECEPTORS_BY_RECRUITING_THEM_TO_CLATHRIN_ADAPTERS	REACTOME_NEF_MEDIATES_DOWN_MODULATION_OF_CELL_SURFACE_RECEPTORS_BY_RECRUITING_THEM_TO_CLATHRIN_ADAPTERS		19	-0.226646	-0.676187	0.859922	0.924785	1	5907	tags=42%, list=33%, signal=63%
PID_FCER1PATHWAY	PID_FCER1PATHWAY		58	-0.202443	-0.674433	0.885714	0.925717	1	4352	tags=28%, list=24%, signal=36%
PID_HIF2PATHWAY	PID_HIF2PATHWAY		33	-0.206819	-0.673481	0.866541	0.925658	1	4033	tags=24%, list=22%, signal=31%
BIOCARTA_INTRINSIC_PATHWAY	BIOCARTA_INTRINSIC_PATHWAY		23	-0.241991	-0.671799	0.898662	0.926479	1	2995	tags=22%, list=17%, signal=26%
REACTOME_PEPTIDE_HORMONE_BIOSYNTHESIS	REACTOME_PEPTIDE_HORMONE_BIOSYNTHESIS		14	-0.274076	-0.669628	0.850485	0.927762	1	5133	tags=43%, list=28%, signal=60%
REACTOME_PROCESSING_OF_CAPPED_INTRON_CONTAINING_PRE_MRNA	REACTOME_PROCESSING_OF_CAPPED_INTRON_CONTAINING_PRE_MRNA		134	-0.195788	-0.668702	0.792608	0.927755	1	3973	tags=27%, list=22%, signal=34%
REACTOME_G_BETA_GAMMA_SIGNALLING_THROUGH_PI3KGAMMA	REACTOME_G_BETA_GAMMA_SIGNALLING_THROUGH_PI3KGAMMA		23	-0.221271	-0.663491	0.901887	0.932205	1	417	tags=9%, list=2%, signal=9%
KEGG_MATURITY_ONSET_DIABETES_OF_THE_YOUNG	KEGG_MATURITY_ONSET_DIABETES_OF_THE_YOUNG		24	-0.213945	-0.662379	0.939736	0.932297	1	1036	tags=13%, list=6%, signal=13%
BIOCARTA_DC_PATHWAY	BIOCARTA_DC_PATHWAY		21	-0.259571	-0.661403	0.826996	0.932255	1	6642	tags=48%, list=37%, signal=75%
REACTOME_CLASS_A1_RHODOPSIN_LIKE_RECEPTORS	REACTOME_CLASS_A1_RHODOPSIN_LIKE_RECEPTORS		290	-0.170673	-0.659169	0.965201	0.933478	1	3896	tags=22%, list=22%, signal=28%
REACTOME_SPRY_REGULATION_OF_FGF_SIGNALING	REACTOME_SPRY_REGULATION_OF_FGF_SIGNALING		12	-0.219281	-0.658391	0.904669	0.93321	1	3756	tags=33%, list=21%, signal=42%
REACTOME_AMINO_ACID_AND_OLIGOPEPTIDE_SLC_TRANSPORTERS	REACTOME_AMINO_ACID_AND_OLIGOPEPTIDE_SLC_TRANSPORTERS		49	-0.196244	-0.658352	0.938318	0.932188	1	3939	tags=29%, list=22%, signal=36%
REACTOME_ACTIVATION_OF_CHAPERONE_GENES_BY_XBP1S	REACTOME_ACTIVATION_OF_CHAPERONE_GENES_BY_XBP1S		45	-0.216574	-0.657751	0.846918	0.931757	1	2567	tags=18%, list=14%, signal=21%
PID_MYC_REPRESSPATHWAY	PID_MYC_REPRESSPATHWAY		61	-0.174508	-0.649791	0.97075	0.938715	1	5856	tags=33%, list=32%, signal=48%
REACTOME_SYNTHESIS_OF_DNA	REACTOME_SYNTHESIS_OF_DNA		87	-0.24759	-0.64527	0.789474	0.941926	1	3290	tags=24%, list=18%, signal=29%
REACTOME_PROCESSIVE_SYNTHESIS_ON_THE_LAGGING_STRAND	REACTOME_PROCESSIVE_SYNTHESIS_ON_THE_LAGGING_STRAND		15	-0.296057	-0.641015	0.806452	0.944921	1	3024	tags=27%, list=17%, signal=32%
REACTOME_LAGGING_STRAND_SYNTHESIS	REACTOME_LAGGING_STRAND_SYNTHESIS		19	-0.296868	-0.637043	0.814196	0.947664	1	6253	tags=47%, list=35%, signal=72%
REACTOME_COMMON_PATHWAY	REACTOME_COMMON_PATHWAY		14	-0.246873	-0.632747	0.917808	0.95057	1	3669	tags=21%, list=20%, signal=27%
REACTOME_CLASS_I_MHC_MEDIATED_ANTIGEN_PROCESSING_PRESENTATION	REACTOME_CLASS_I_MHC_MEDIATED_ANTIGEN_PROCESSING_PRESENTATION		224	-0.144087	-0.631372	0.946429	0.950759	1	6213	tags=36%, list=34%, signal=54%
BIOCARTA_NFKB_PATHWAY	BIOCARTA_NFKB_PATHWAY		22	-0.247406	-0.629809	0.86064	0.951	1	5354	tags=41%, list=30%, signal=58%
REACTOME_ANTIGEN_PROCESSING_UBIQUITINATION_PROTEASOME_DEGRADATION	REACTOME_ANTIGEN_PROCESSING_UBIQUITINATION_PROTEASOME_DEGRADATION		194	-0.143698	-0.629067	0.935167	0.950587	1	4869	tags=26%, list=27%, signal=36%
KEGG_HEMATOPOIETIC_CELL_LINEAGE	KEGG_HEMATOPOIETIC_CELL_LINEAGE		82	-0.201597	-0.627681	0.867924	0.95067	1	6244	tags=43%, list=35%, signal=65%
PID_IL1PATHWAY	PID_IL1PATHWAY		32	-0.195061	-0.621547	0.941288	0.954883	1	6153	tags=38%, list=34%, signal=57%
PID_HIVNEFPATHWAY	PID_HIVNEFPATHWAY		33	-0.185793	-0.619911	0.95717	0.955247	1	6844	tags=45%, list=38%, signal=73%
REACTOME_MUSCLE_CONTRACTION	REACTOME_MUSCLE_CONTRACTION		46	-0.201165	-0.61985	0.928571	0.9542	1	1137	tags=11%, list=6%, signal=12%
BIOCARTA_ATM_PATHWAY	BIOCARTA_ATM_PATHWAY		20	-0.228067	-0.619318	0.88189	0.953588	1	4252	tags=30%, list=24%, signal=39%
BIOCARTA_NO2IL12_PATHWAY	BIOCARTA_NO2IL12_PATHWAY		17	-0.25633	-0.617506	0.870518	0.954047	1	6820	tags=65%, list=38%, signal=104%
REACTOME_CHOLESTEROL_BIOSYNTHESIS	REACTOME_CHOLESTEROL_BIOSYNTHESIS		21	-0.240531	-0.616624	0.82495	0.953746	1	3492	tags=24%, list=19%, signal=29%
KEGG_ENDOMETRIAL_CANCER	KEGG_ENDOMETRIAL_CANCER		52	-0.17891	-0.610485	0.940075	0.957762	1	6849	tags=42%, list=38%, signal=68%
KEGG_FATTY_ACID_METABOLISM	KEGG_FATTY_ACID_METABOLISM		39	-0.176094	-0.609868	0.982387	0.957175	1	5996	tags=38%, list=33%, signal=57%
PID_SHP2_PATHWAY	PID_SHP2_PATHWAY		57	-0.1683	-0.60385	0.966667	0.960644	1	6478	tags=39%, list=36%, signal=60%
REACTOME_ASSEMBLY_OF_THE_PRE_REPLICATIVE_COMPLEX	REACTOME_ASSEMBLY_OF_THE_PRE_REPLICATIVE_COMPLEX		60	-0.23632	-0.603816	0.808943	0.959592	1	3290	tags=23%, list=18%, signal=28%
REACTOME_SIGNALLING_TO_P38_VIA_RIT_AND_RIN	REACTOME_SIGNALLING_TO_P38_VIA_RIT_AND_RIN		15	-0.200049	-0.599261	0.95749	0.961883	1	6429	tags=47%, list=36%, signal=72%
BIOCARTA_D4GDI_PATHWAY	BIOCARTA_D4GDI_PATHWAY		13	-0.247822	-0.599085	0.898833	0.960967	1	2411	tags=15%, list=13%, signal=18%
BIOCARTA_TOB1_PATHWAY	BIOCARTA_TOB1_PATHWAY		19	-0.234976	-0.592151	0.898833	0.9648	1	6989	tags=58%, list=39%, signal=94%
PID_LYMPHANGIOGENESIS_PATHWAY	PID_LYMPHANGIOGENESIS_PATHWAY		25	-0.205997	-0.588824	0.921495	0.966121	1	6995	tags=56%, list=39%, signal=91%
ST_TUMOR_NECROSIS_FACTOR_PATHWAY	ST_TUMOR_NECROSIS_FACTOR_PATHWAY		26	-0.200772	-0.585138	0.94152	0.967428	1	3346	tags=23%, list=19%, signal=28%
REACTOME_HOMOLOGOUS_RECOMBINATION_REPAIR_OF_REPLICATION_INDEPENDENT_DOUBLE_STRAND_BREAKS	REACTOME_HOMOLOGOUS_RECOMBINATION_REPAIR_OF_REPLICATION_INDEPENDENT_DOUBLE_STRAND_BREAKS		15	-0.2465	-0.58411	0.874251	0.967128	1	3557	tags=27%, list=20%, signal=33%
REACTOME_SIGNALING_BY_CONSTITUTIVELY_ACTIVE_EGFR	REACTOME_SIGNALING_BY_CONSTITUTIVELY_ACTIVE_EGFR		16	-0.204336	-0.584103	0.959016	0.966055	1	7121	tags=56%, list=39%, signal=93%
KEGG_PENTOSE_AND_GLUCURONATE_INTERCONVERSIONS	KEGG_PENTOSE_AND_GLUCURONATE_INTERCONVERSIONS		18	-0.267377	-0.582444	0.976015	0.96607	1	5250	tags=39%, list=29%, signal=55%
REACTOME_REGULATION_OF_GENE_EXPRESSION_IN_BETA_CELLS	REACTOME_REGULATION_OF_GENE_EXPRESSION_IN_BETA_CELLS		19	-0.195935	-0.574598	0.976562	0.969908	1	1036	tags=11%, list=6%, signal=11%
REACTOME_POL_SWITCHING	REACTOME_POL_SWITCHING		13	-0.270502	-0.57009	0.849594	0.971612	1	5954	tags=46%, list=33%, signal=69%
REACTOME_INTERFERON_GAMMA_SIGNALING	REACTOME_INTERFERON_GAMMA_SIGNALING		49	-0.190718	-0.56959	0.905838	0.970841	1	5457	tags=37%, list=30%, signal=53%
BIOCARTA_AKT_PATHWAY	BIOCARTA_AKT_PATHWAY		22	-0.183237	-0.568177	0.981168	0.97066	1	7288	tags=55%, list=40%, signal=91%
PID_INTEGRIN3_PATHWAY	PID_INTEGRIN3_PATHWAY		42	-0.201775	-0.565941	0.936449	0.97094	1	1650	tags=14%, list=9%, signal=16%
PID_TCRCALCIUMPATHWAY	PID_TCRCALCIUMPATHWAY		27	-0.198921	-0.560909	0.966732	0.972678	1	6244	tags=44%, list=35%, signal=68%
BIOCARTA_LYM_PATHWAY	BIOCARTA_LYM_PATHWAY		10	-0.258625	-0.557632	0.961759	0.973481	1	5262	tags=50%, list=29%, signal=71%
KEGG_COMPLEMENT_AND_COAGULATION_CASCADES	KEGG_COMPLEMENT_AND_COAGULATION_CASCADES		64	-0.169476	-0.548104	0.970646	0.977359	1	4503	tags=25%, list=25%, signal=33%
KEGG_PRIMARY_IMMUNODEFICIENCY	KEGG_PRIMARY_IMMUNODEFICIENCY		32	-0.214727	-0.542972	0.880157	0.978745	1	6478	tags=53%, list=36%, signal=83%
PID_IL12_2PATHWAY	PID_IL12_2PATHWAY		59	-0.178141	-0.532649	0.966102	0.982482	1	6822	tags=44%, list=38%, signal=71%
REACTOME_CHEMOKINE_RECEPTORS_BIND_CHEMOKINES	REACTOME_CHEMOKINE_RECEPTORS_BIND_CHEMOKINES		54	-0.185115	-0.526096	0.968689	0.984084	1	5519	tags=35%, list=31%, signal=51%
REACTOME_ANDROGEN_BIOSYNTHESIS	REACTOME_ANDROGEN_BIOSYNTHESIS		10	-0.200133	-0.520458	0.988166	0.985293	1	14435	tags=100%, list=80%, signal=500%
BIOCARTA_AHSP_PATHWAY	BIOCARTA_AHSP_PATHWAY		12	-0.222196	-0.516274	0.939638	0.985787	1	4312	tags=33%, list=24%, signal=44%
KEGG_AMINO_SUGAR_AND_NUCLEOTIDE_SUGAR_METABOLISM	KEGG_AMINO_SUGAR_AND_NUCLEOTIDE_SUGAR_METABOLISM		43	-0.148301	-0.507562	0.981482	0.987936	1	4117	tags=23%, list=23%, signal=30%
BIOCARTA_CTLA4_PATHWAY	BIOCARTA_CTLA4_PATHWAY		17	-0.226229	-0.499536	0.932302	0.989634	1	6820	tags=47%, list=38%, signal=76%
REACTOME_PHOSPHORYLATION_OF_THE_APC_C	REACTOME_PHOSPHORYLATION_OF_THE_APC_C		17	-0.204193	-0.4986	0.936605	0.988839	1	6000	tags=53%, list=33%, signal=79%
REACTOME_RETROGRADE_NEUROTROPHIN_SIGNALLING	REACTOME_RETROGRADE_NEUROTROPHIN_SIGNALLING		13	-0.176624	-0.493575	0.994129	0.989259	1	5907	tags=31%, list=33%, signal=46%
KEGG_ACUTE_MYELOID_LEUKEMIA	KEGG_ACUTE_MYELOID_LEUKEMIA		56	-0.144157	-0.473731	0.996024	0.993572	1	6945	tags=45%, list=38%, signal=72%
PID_IL5_PATHWAY	PID_IL5_PATHWAY		13	-0.188171	-0.467064	0.986564	0.99406	1	6600	tags=46%, list=37%, signal=73%
PID_TCPTP_PATHWAY	PID_TCPTP_PATHWAY		42	-0.155703	-0.463702	0.984158	0.993689	1	4352	tags=21%, list=24%, signal=28%
REACTOME_ANTIGEN_PRESENTATION_FOLDING_ASSEMBLY_AND_PEPTIDE_LOADING_OF_CLASS_I_MHC	REACTOME_ANTIGEN_PRESENTATION_FOLDING_ASSEMBLY_AND_PEPTIDE_LOADING_OF_CLASS_I_MHC		13	-0.19478	-0.457512	0.970179	0.993944	1	5778	tags=46%, list=32%, signal=68%
REACTOME_INHIBITION_OF_THE_PROTEOLYTIC_ACTIVITY_OF_APC_C_REQUIRED_FOR_THE_ONSET_OF_ANAPHASE_BY_MITOTIC_SPINDLE_CHECKPOINT_COMPONENTS	REACTOME_INHIBITION_OF_THE_PROTEOLYTIC_ACTIVITY_OF_APC_C_REQUIRED_FOR_THE_ONSET_OF_ANAPHASE_BY_MITOTIC_SPINDLE_CHECKPOINT_COMPONENTS		18	-0.181527	-0.445023	0.971134	0.995142	1	6000	tags=44%, list=33%, signal=67%
KEGG_MISMATCH_REPAIR	KEGG_MISMATCH_REPAIR		23	-0.171838	-0.428324	0.957576	0.996851	1	6253	tags=43%, list=35%, signal=66%
REACTOME_NUCLEOTIDE_LIKE_PURINERGIC_RECEPTORS	REACTOME_NUCLEOTIDE_LIKE_PURINERGIC_RECEPTORS		15	-0.16788	-0.425744	0.994083	0.996147	1	5975	tags=40%, list=33%, signal=60%
REACTOME_INTERFERON_ALPHA_BETA_SIGNALING	REACTOME_INTERFERON_ALPHA_BETA_SIGNALING		53	-0.151326	-0.423203	0.986842	0.99539	1	6421	tags=32%, list=36%, signal=50%
REACTOME_RESOLUTION_OF_AP_SITES_VIA_THE_MULTIPLE_NUCLEOTIDE_PATCH_REPLACEMENT_PATHWAY	REACTOME_RESOLUTION_OF_AP_SITES_VIA_THE_MULTIPLE_NUCLEOTIDE_PATCH_REPLACEMENT_PATHWAY		17	-0.152178	-0.39736	0.991886	0.997207	1	2957	tags=18%, list=16%, signal=21%
PID_INTEGRIN2_PATHWAY	PID_INTEGRIN2_PATHWAY		29	-0.13214	-0.334346	1	0.999668	1	5554	tags=31%, list=31%, signal=45%
BIOCARTA_IL22BP_PATHWAY	BIOCARTA_IL22BP_PATHWAY		16	-0.143262	-0.324365	1	0.998858	1	7210	tags=44%, list=40%, signal=73%

## Sheet: DKFZ_GO_wtDDX3_enriched
NAME	GS<br> follow link to MSigDB	GS DETAILS	SIZE	ES	NES	NOM p-val	FDR q-val	FWER p-val	RANK AT MAX	LEADING EDGE
ICOSANOID_METABOLIC_PROCESS	ICOSANOID_METABOLIC_PROCESS	Details ...	16	0.700718	1.94168	0	0.217459	0.141	2848	tags=50%, list=14%, signal=58%
REGULATION_OF_TRANSLATIONAL_INITIATION	REGULATION_OF_TRANSLATIONAL_INITIATION	Details ...	30	0.627498	1.75259	0.0185185	1	0.696	2098	tags=40%, list=10%, signal=45%
TRANSLATIONAL_INITIATION	TRANSLATIONAL_INITIATION	Details ...	38	0.588416	1.73661	0.0301811	1	0.741	2870	tags=42%, list=14%, signal=49%
HORMONE_BINDING	HORMONE_BINDING	Details ...	13	0.639804	1.69612	0.0199203	1	0.814	7019	tags=85%, list=35%, signal=129%
POSITIVE_REGULATION_OF_CELL_DIFFERENTIATION	POSITIVE_REGULATION_OF_CELL_DIFFERENTIATION	Details ...	25	0.54769	1.69357	0.0120968	1	0.821	3698	tags=52%, list=18%, signal=64%
T_CELL_DIFFERENTIATION	T_CELL_DIFFERENTIATION	Details ...	15	0.624077	1.67193	0.0114068	1	0.857	1400	tags=40%, list=7%, signal=43%
GLUCOSE_METABOLIC_PROCESS	GLUCOSE_METABOLIC_PROCESS	Details ...	28	0.490439	1.66608	0	1	0.862	5002	tags=39%, list=25%, signal=52%
EUKARYOTIC_TRANSLATION_INITIATION_FACTOR_3_COMPLEX	EUKARYOTIC_TRANSLATION_INITIATION_FACTOR_3_COMPLEX	Details ...	10	0.761358	1.65678	0.0362903	1	0.872	962	tags=60%, list=5%, signal=63%
TRANSLATION	TRANSLATION	Details ...	178	0.456239	1.65616	0.0481928	0.989837	0.873	2934	tags=34%, list=15%, signal=40%
ANGIOGENESIS	ANGIOGENESIS	Details ...	48	0.498887	1.64817	0.0260521	0.961867	0.884	3100	tags=42%, list=15%, signal=49%
REGULATION_OF_ANGIOGENESIS	REGULATION_OF_ANGIOGENESIS	Details ...	26	0.536056	1.63104	0.0195695	1	0.906	3100	tags=42%, list=15%, signal=50%
RIBONUCLEOPROTEIN_BINDING	RIBONUCLEOPROTEIN_BINDING	Details ...	12	0.656029	1.62415	0.0158416	1	0.909	6570	tags=83%, list=32%, signal=123%
SUPEROXIDE_METABOLIC_PROCESS	SUPEROXIDE_METABOLIC_PROCESS	Details ...	10	0.626703	1.6076	0.0233918	1	0.922	3972	tags=50%, list=20%, signal=62%
TRANSLATION_FACTOR_ACTIVITY_NUCLEIC_ACID_BINDING	TRANSLATION_FACTOR_ACTIVITY_NUCLEIC_ACID_BINDING	Details ...	38	0.505505	1.59629	0.0566802	1	0.93	1084	tags=26%, list=5%, signal=28%
FATTY_ACID_BIOSYNTHETIC_PROCESS	FATTY_ACID_BIOSYNTHETIC_PROCESS	Details ...	14	0.557144	1.59032	0.0261044	1	0.935	2122	tags=29%, list=10%, signal=32%
AGING	AGING	Details ...	12	0.616723	1.58738	0.0256959	1	0.936	1545	tags=50%, list=8%, signal=54%
POSITIVE_REGULATION_OF_DEFENSE_RESPONSE	POSITIVE_REGULATION_OF_DEFENSE_RESPONSE	Details ...	10	0.650267	1.58581	0.0185185	0.975122	0.937	2578	tags=40%, list=13%, signal=46%
WOUND_HEALING	WOUND_HEALING	Details ...	53	0.487885	1.58214	0.0449219	0.947199	0.937	5232	tags=49%, list=26%, signal=66%
STRUCTURAL_MOLECULE_ACTIVITY	STRUCTURAL_MOLECULE_ACTIVITY	Details ...	236	0.423759	1.56038	0.0243408	1	0.948	4338	tags=44%, list=21%, signal=56%
ANATOMICAL_STRUCTURE_FORMATION	ANATOMICAL_STRUCTURE_FORMATION	Details ...	56	0.45416	1.55947	0.0346232	1	0.951	3100	tags=38%, list=15%, signal=44%
BLOOD_COAGULATION	BLOOD_COAGULATION	Details ...	42	0.498344	1.55411	0.0514286	1	0.957	5232	tags=52%, list=26%, signal=71%
SINGLE_STRANDED_RNA_BINDING	SINGLE_STRANDED_RNA_BINDING	Details ...	12	0.656496	1.55306	0.0460653	0.979111	0.957	1536	tags=42%, list=8%, signal=45%
EPIDERMIS_DEVELOPMENT	EPIDERMIS_DEVELOPMENT	Details ...	71	0.474843	1.55182	0.0198413	0.946148	0.957	4627	tags=49%, list=23%, signal=64%
PROTEIN_RNA_COMPLEX_ASSEMBLY	PROTEIN_RNA_COMPLEX_ASSEMBLY	Details ...	66	0.497711	1.5466	0.0783505	0.944676	0.959	2935	tags=33%, list=15%, signal=39%
REGULATION_OF_JAK_STAT_CASCADE	REGULATION_OF_JAK_STAT_CASCADE	Details ...	11	0.590484	1.54393	0.036	0.92503	0.96	1050	tags=36%, list=5%, signal=38%
TRANSLATION_REGULATOR_ACTIVITY	TRANSLATION_REGULATOR_ACTIVITY		40	0.486634	1.54061	0.0730223	0.911472	0.96	1084	tags=25%, list=5%, signal=26%
VASCULATURE_DEVELOPMENT	VASCULATURE_DEVELOPMENT		55	0.457773	1.53987	0.054878	0.882008	0.96	3100	tags=38%, list=15%, signal=45%
ECTODERM_DEVELOPMENT	ECTODERM_DEVELOPMENT		80	0.46589	1.53597	0.0333988	0.875286	0.962	4627	tags=49%, list=23%, signal=63%
COAGULATION	COAGULATION		43	0.485031	1.53427	0.0614203	0.855139	0.962	5232	tags=51%, list=26%, signal=69%
REGULATION_OF_CELL_DIFFERENTIATION	REGULATION_OF_CELL_DIFFERENTIATION		60	0.416256	1.53327	0.0163599	0.833152	0.962	1734	tags=30%, list=9%, signal=33%
CDC42_PROTEIN_SIGNAL_TRANSDUCTION	CDC42_PROTEIN_SIGNAL_TRANSDUCTION		12	0.629625	1.53102	0.0332681	0.81935	0.963	4498	tags=50%, list=22%, signal=64%
STEROID_DEHYDROGENASE_ACTIVITY	STEROID_DEHYDROGENASE_ACTIVITY		10	0.617597	1.52036	0.0484848	0.856369	0.965	2809	tags=50%, list=14%, signal=58%
TRANSLATION_INITIATION_FACTOR_ACTIVITY	TRANSLATION_INITIATION_FACTOR_ACTIVITY		23	0.560492	1.51771	0.0828283	0.847149	0.966	2091	tags=35%, list=10%, signal=39%
POSITIVE_REGULATION_OF_ANGIOGENESIS	POSITIVE_REGULATION_OF_ANGIOGENESIS		10	0.594026	1.51661	0.0565302	0.828783	0.968	2042	tags=40%, list=10%, signal=44%
REGULATION_OF_INTRACELLULAR_TRANSPORT	REGULATION_OF_INTRACELLULAR_TRANSPORT		25	0.500488	1.50051	0.0324544	0.90379	0.973	2636	tags=32%, list=13%, signal=37%
SECRETORY_GRANULE	SECRETORY_GRANULE		18	0.480786	1.4956	0.0390947	0.909513	0.973	5226	tags=50%, list=26%, signal=67%
CALCIUM_MEDIATED_SIGNALING	CALCIUM_MEDIATED_SIGNALING		16	0.5265	1.49345	0.0459082	0.898482	0.973	1899	tags=31%, list=9%, signal=34%
REGULATION_OF_TRANSLATION	REGULATION_OF_TRANSLATION		91	0.358677	1.49061	0.0164948	0.89193	0.973	2098	tags=23%, list=10%, signal=26%
CELLULAR_BIOSYNTHETIC_PROCESS	CELLULAR_BIOSYNTHETIC_PROCESS		316	0.34235	1.48693	0.0549898	0.891975	0.973	4170	tags=32%, list=21%, signal=40%
KERATINOCYTE_DIFFERENTIATION	KERATINOCYTE_DIFFERENTIATION		15	0.604962	1.48672	0.0859375	0.870934	0.973	4324	tags=60%, list=21%, signal=76%
RNA_BINDING	RNA_BINDING		255	0.387761	1.48264	0.0961924	0.87218	0.974	4625	tags=38%, list=23%, signal=48%
HEMOSTASIS	HEMOSTASIS		47	0.469197	1.48206	0.0888469	0.854319	0.974	5232	tags=47%, list=26%, signal=63%
POSITIVE_REGULATION_OF_PEPTIDYL_TYROSINE_PHOSPHORYLATION	POSITIVE_REGULATION_OF_PEPTIDYL_TYROSINE_PHOSPHORYLATION		12	0.581983	1.46872	0.0641509	0.915948	0.978	1050	tags=33%, list=5%, signal=35%
ENDOTHELIAL_CELL_MIGRATION	ENDOTHELIAL_CELL_MIGRATION		11	0.577434	1.4639	0.0526316	0.924402	0.979	2198	tags=55%, list=11%, signal=61%
MONOOXYGENASE_ACTIVITY	MONOOXYGENASE_ACTIVITY		29	0.452595	1.45946	0.0715746	0.930619	0.981	4649	tags=41%, list=23%, signal=54%
OXIDOREDUCTASE_ACTIVITY_GO_0016705	OXIDOREDUCTASE_ACTIVITY_GO_0016705		35	0.428231	1.45591	0.0615711	0.931935	0.982	3155	tags=31%, list=16%, signal=37%
NEGATIVE_REGULATION_OF_ANGIOGENESIS	NEGATIVE_REGULATION_OF_ANGIOGENESIS		13	0.606565	1.4484	0.0994036	0.957692	0.986	3100	tags=54%, list=15%, signal=64%
REGULATION_OF_NUCLEOCYTOPLASMIC_TRANSPORT	REGULATION_OF_NUCLEOCYTOPLASMIC_TRANSPORT		22	0.486895	1.44828	0.0449898	0.938532	0.986	2625	tags=32%, list=13%, signal=37%
REGULATION_OF_RAS_GTPASE_ACTIVITY	REGULATION_OF_RAS_GTPASE_ACTIVITY		11	0.633817	1.44035	0.0833333	0.967037	0.987	2457	tags=45%, list=12%, signal=52%
REGULATION_OF_RHO_GTPASE_ACTIVITY	REGULATION_OF_RHO_GTPASE_ACTIVITY		10	0.641584	1.4301	0.0903846	1	0.988	2457	tags=50%, list=12%, signal=57%
REGULATION_OF_PROTEIN_AMINO_ACID_PHOSPHORYLATION	REGULATION_OF_PROTEIN_AMINO_ACID_PHOSPHORYLATION		29	0.432107	1.42756	0.064257	1	0.988	1378	tags=24%, list=7%, signal=26%
RIBONUCLEOPROTEIN_COMPLEX_BIOGENESIS_AND_ASSEMBLY	RIBONUCLEOPROTEIN_COMPLEX_BIOGENESIS_AND_ASSEMBLY		85	0.449035	1.4239	0.132632	1	0.989	2935	tags=31%, list=15%, signal=36%
LOW_DENSITY_LIPOPROTEIN_BINDING	LOW_DENSITY_LIPOPROTEIN_BINDING		12	0.520273	1.41621	0.0702479	1	0.991	4449	tags=58%, list=22%, signal=75%
LEUKOCYTE_DIFFERENTIATION	LEUKOCYTE_DIFFERENTIATION		37	0.444513	1.41492	0.0941176	1	0.991	1784	tags=30%, list=9%, signal=33%
MYELOID_CELL_DIFFERENTIATION	MYELOID_CELL_DIFFERENTIATION		36	0.476574	1.4138	0.106719	1	0.991	1784	tags=33%, list=9%, signal=36%
ACTIVATION_OF_NF_KAPPAB_TRANSCRIPTION_FACTOR	ACTIVATION_OF_NF_KAPPAB_TRANSCRIPTION_FACTOR		17	0.478489	1.41106	0.0674603	1	0.992	3234	tags=47%, list=16%, signal=56%
XENOBIOTIC_METABOLIC_PROCESS	XENOBIOTIC_METABOLIC_PROCESS		11	0.590802	1.40538	0.147348	1	0.992	4723	tags=73%, list=23%, signal=95%
SERINE_TYPE_ENDOPEPTIDASE_INHIBITOR_ACTIVITY	SERINE_TYPE_ENDOPEPTIDASE_INHIBITOR_ACTIVITY		24	0.509996	1.4018	0.0946502	1	0.993	6594	tags=63%, list=33%, signal=93%
TYROSINE_PHOSPHORYLATION_OF_STAT_PROTEIN	TYROSINE_PHOSPHORYLATION_OF_STAT_PROTEIN		12	0.555334	1.40161	0.0992218	1	0.993	3051	tags=50%, list=15%, signal=59%
MACROMOLECULE_BIOSYNTHETIC_PROCESS	MACROMOLECULE_BIOSYNTHETIC_PROCESS		319	0.315393	1.40049	0.0867769	1	0.994	4170	tags=31%, list=21%, signal=38%
GLYCOSAMINOGLYCAN_BINDING	GLYCOSAMINOGLYCAN_BINDING		33	0.425233	1.39297	0.103376	1	0.994	3711	tags=36%, list=18%, signal=44%
POSITIVE_REGULATION_OF_PHOSPHORYLATION	POSITIVE_REGULATION_OF_PHOSPHORYLATION		25	0.442571	1.3887	0.109562	1	0.994	1172	tags=24%, list=6%, signal=25%
EMBRYO_IMPLANTATION	EMBRYO_IMPLANTATION		13	0.526511	1.38554	0.116883	1	0.994	2741	tags=23%, list=14%, signal=27%
INTEGRIN_COMPLEX	INTEGRIN_COMPLEX		19	0.537293	1.38165	0.164751	1	0.994	4679	tags=58%, list=23%, signal=75%
LIGASE_ACTIVITY_FORMING_CARBON_OXYGEN_BONDS	LIGASE_ACTIVITY_FORMING_CARBON_OXYGEN_BONDS		14	0.589593	1.37891	0.162651	1	0.994	3217	tags=36%, list=16%, signal=42%
RESPONSE_TO_WOUNDING	RESPONSE_TO_WOUNDING		189	0.375718	1.37028	0.148936	1	0.995	5232	tags=40%, list=26%, signal=54%
HYDROLASE_ACTIVITY_HYDROLYZING_O_GLYCOSYL_COMPOUNDS	HYDROLASE_ACTIVITY_HYDROLYZING_O_GLYCOSYL_COMPOUNDS		36	0.403006	1.36796	0.1167	1	0.995	1863	tags=25%, list=9%, signal=27%
PEPTIDE_BINDING	PEPTIDE_BINDING		84	0.413462	1.36552	0.0554324	1	0.995	7330	tags=54%, list=36%, signal=84%
POSITIVE_REGULATION_OF_PHOSPHATE_METABOLIC_PROCESS	POSITIVE_REGULATION_OF_PHOSPHATE_METABOLIC_PROCESS		27	0.426415	1.36276	0.111111	1	0.995	3290	tags=33%, list=16%, signal=40%
PROTEASE_INHIBITOR_ACTIVITY	PROTEASE_INHIBITOR_ACTIVITY		40	0.443186	1.3606	0.0944206	1	0.995	6822	tags=58%, list=34%, signal=87%
POTASSIUM_CHANNEL_REGULATOR_ACTIVITY	POTASSIUM_CHANNEL_REGULATOR_ACTIVITY		13	0.515432	1.35935	0.108268	1	0.995	2571	tags=31%, list=13%, signal=35%
RECEPTOR_COMPLEX	RECEPTOR_COMPLEX		54	0.4232	1.35714	0.13834	1	0.995	4679	tags=52%, list=23%, signal=67%
REGULATION_OF_BLOOD_PRESSURE	REGULATION_OF_BLOOD_PRESSURE		22	0.42419	1.35533	0.0808679	1	0.995	6994	tags=68%, list=35%, signal=104%
REGULATION_OF_BODY_FLUID_LEVELS	REGULATION_OF_BODY_FLUID_LEVELS		56	0.405274	1.35127	0.140655	1	0.996	5232	tags=45%, list=26%, signal=60%
MONOCARBOXYLIC_ACID_METABOLIC_PROCESS	MONOCARBOXYLIC_ACID_METABOLIC_PROCESS		87	0.32772	1.34936	0.0840164	1	0.996	5027	tags=32%, list=25%, signal=43%
TISSUE_DEVELOPMENT	TISSUE_DEVELOPMENT		138	0.380389	1.34309	0.136364	1	0.998	4751	tags=43%, list=23%, signal=55%
SENSORY_PERCEPTION	SENSORY_PERCEPTION		188	0.323825	1.3408	0.0886076	1	0.998	4739	tags=38%, list=23%, signal=49%
POLYSACCHARIDE_BINDING	POLYSACCHARIDE_BINDING		35	0.407674	1.33741	0.129167	1	0.999	5777	tags=49%, list=29%, signal=68%
INTERLEUKIN_8_BIOSYNTHETIC_PROCESS	INTERLEUKIN_8_BIOSYNTHETIC_PROCESS		10	0.526582	1.3351	0.137864	1	1	6119	tags=50%, list=30%, signal=72%
HEMOPOIESIS	HEMOPOIESIS		73	0.385819	1.33462	0.172481	1	1	1784	tags=26%, list=9%, signal=28%
RESPONSE_TO_XENOBIOTIC_STIMULUS	RESPONSE_TO_XENOBIOTIC_STIMULUS		12	0.557303	1.33391	0.170683	1	1	4723	tags=67%, list=23%, signal=87%
APICAL_PART_OF_CELL	APICAL_PART_OF_CELL		17	0.416717	1.3325	0.113821	1	1	2928	tags=35%, list=14%, signal=41%
STRUCTURAL_CONSTITUENT_OF_RIBOSOME	STRUCTURAL_CONSTITUENT_OF_RIBOSOME		80	0.658785	1.32902	0.243714	1	1	2741	tags=61%, list=14%, signal=71%
JAK_STAT_CASCADE	JAK_STAT_CASCADE		30	0.428611	1.32534	0.139113	1	1	6384	tags=53%, list=32%, signal=78%
POSITIVE_REGULATION_OF_CELL_MIGRATION	POSITIVE_REGULATION_OF_CELL_MIGRATION		10	0.542449	1.32291	0.144033	1	1	3738	tags=50%, list=18%, signal=61%
RNA_POLYMERASE_II_TRANSCRIPTION_FACTOR_ACTIVITYENHANCER_BINDING	RNA_POLYMERASE_II_TRANSCRIPTION_FACTOR_ACTIVITYENHANCER_BINDING		14	0.503164	1.31964	0.151874	1	1	6415	tags=57%, list=32%, signal=84%
CHANNEL_REGULATOR_ACTIVITY	CHANNEL_REGULATOR_ACTIVITY		23	0.438955	1.31153	0.134021	1	1	2571	tags=26%, list=13%, signal=30%
POSITIVE_REGULATION_OF_MULTICELLULAR_ORGANISMAL_PROCESS	POSITIVE_REGULATION_OF_MULTICELLULAR_ORGANISMAL_PROCESS		64	0.374048	1.3091	0.147638	1	1	3769	tags=33%, list=19%, signal=40%
RESPONSE_TO_EXTERNAL_STIMULUS	RESPONSE_TO_EXTERNAL_STIMULUS		308	0.336751	1.30539	0.189084	1	1	4789	tags=36%, list=24%, signal=46%
LIGAND_DEPENDENT_NUCLEAR_RECEPTOR_ACTIVITY	LIGAND_DEPENDENT_NUCLEAR_RECEPTOR_ACTIVITY		25	0.454879	1.30524	0.188867	1	1	2789	tags=36%, list=14%, signal=42%
REGULATION_OF_PEPTIDYL_TYROSINE_PHOSPHORYLATION	REGULATION_OF_PEPTIDYL_TYROSINE_PHOSPHORYLATION		17	0.461555	1.29974	0.166994	1	1	1050	tags=24%, list=5%, signal=25%
MYELOID_LEUKOCYTE_DIFFERENTIATION	MYELOID_LEUKOCYTE_DIFFERENTIATION		14	0.514066	1.29915	0.185336	1	1	1784	tags=36%, list=9%, signal=39%
PEPTIDYL_TYROSINE_PHOSPHORYLATION	PEPTIDYL_TYROSINE_PHOSPHORYLATION		26	0.435707	1.2969	0.171657	1	1	3290	tags=35%, list=16%, signal=41%
EPITHELIAL_CELL_DIFFERENTIATION	EPITHELIAL_CELL_DIFFERENTIATION		10	0.569031	1.29582	0.205231	1	1	4897	tags=60%, list=24%, signal=79%
NEGATIVE_REGULATION_OF_CELL_DIFFERENTIATION	NEGATIVE_REGULATION_OF_CELL_DIFFERENTIATION		28	0.405548	1.29428	0.134021	1	1	1390	tags=29%, list=7%, signal=31%
INTERMEDIATE_FILAMENT_CYTOSKELETON	INTERMEDIATE_FILAMENT_CYTOSKELETON		23	0.482665	1.29181	0.182004	1	1	2186	tags=35%, list=11%, signal=39%
INTERMEDIATE_FILAMENT	INTERMEDIATE_FILAMENT		23	0.482665	1.29181	0.182004	1	1	2186	tags=35%, list=11%, signal=39%
[truncated: 688 more rows]

## Sheet: DKFZ_GO_mutDDX3_enriched
NAME	GS<br> follow link to MSigDB	GS DETAILS	SIZE	ES	NES	NOM p-val	FDR q-val	FWER p-val	RANK AT MAX	LEADING EDGE
[truncated: 638 more rows]

[truncated: 2 more sheets: DKFZ_CanPath_wtDDX3_enriched, DKFZ_CanPath_mutDDX3_enriched]
