# Supplementary material for: Medulloblastoma-associated DDX3 variant selectively alters the translational response to stress
Source: Oncotarget. 2016 Apr 5;7(19):28169–82. doi: 10.18632/oncotarget.8612 (PMC5053718; doi:10.18632/oncotarget.8612)
Supplement: Supplementary file 5 [file oncotarget-07-28169-s005.xlsx]

## Sheet: FisherExact Ar(02,05) v. Ar(03,
Protein Name	Uniprot Accession Number	Molecular Weight	Protein Grouping Ambiguity	Fisher's Exact Test (P-Value)	Peptide numbers from FLAG-Rluc IP	Peptide numbers from FLAG-DDX3X WT IP	Peptide numbers from FLAG-DDX3X R534H IP	Peptide numbers from FLAG-Rluc IP_Arsenite-treated cells	Peptide numbers from FLAG-DDX3X WT IP_Arsenite-treated cells	Peptide numbers from FLAG-DDX3X R534H IP_Arsenite-treated cells
Cluster of ATP-dependent RNA helicase DDX3X OS=Homo sapiens GN=DDX3X PE=1 SV=3 (sp|O00571|DDX3X_HUMAN)	sp|O00571|DDX3X_HUMAN [3]	73 kDa	TRUE	0.0078	0	1967	1868	198	1904	1933
ATP-dependent RNA helicase DDX3X OS=Homo sapiens GN=DDX3X PE=1 SV=3	sp|O00571|DDX3X_HUMAN	73 kDa	TRUE	0.0058	0	1954	1852	190	1894	1918
ATP-dependent RNA helicase DDX3Y OS=Homo sapiens GN=DDX3Y PE=1 SV=2	sp|O15523|DDX3Y_HUMAN	73 kDa	TRUE	0.49	0	1407	1302	172	1283	1463
Cluster of Keratin, type II cytoskeletal 1 OS=Homo sapiens GN=KRT1 PE=1 SV=6 (sp|P04264|K2C1_HUMAN)	sp|P04264|K2C1_HUMAN [20]	66 kDa	TRUE	0.045	384	209	147	235	252	276
Ubiquitin carboxyl-terminal hydrolase 7 OS=Homo sapiens GN=USP7 PE=1 SV=2	sp|Q93009|UBP7_HUMAN	128 kDa	TRUE	0.12	0	195	239	12	203	205
Kinesin-like protein KIF11 OS=Homo sapiens GN=KIF11 PE=1 SV=2	sp|P52732|KIF11_HUMAN	119 kDa		0.39	205	195	197	165	172	189
Serum albumin OS=Homo sapiens GN=ALB PE=1 SV=2	sp|P02768|ALBU_HUMAN	69 kDa		< 0.00010	212	184	72	97	38	26
Probable ubiquitin carboxyl-terminal hydrolase FAF-X OS=Homo sapiens GN=USP9X PE=1 SV=3	sp|Q93008|USP9X_HUMAN	292 kDa	TRUE	0.069	0	144	117	3	125	125
Cluster of Probable ubiquitin carboxyl-terminal hydrolase FAF-X OS=Homo sapiens GN=USP9X PE=1 SV=3 (sp|Q93008|USP9X_HUMAN)	sp|Q93008|USP9X_HUMAN [2]	292 kDa	TRUE	0.08	0	142	116	3	122	123
Complement component 1 Q subcomponent-binding protein, mitochondrial OS=Homo sapiens GN=C1QBP PE=1 SV=1	sp|Q07021|C1QBP_HUMAN	31 kDa		0.16	5	102	86	10	57	59
Procollagen-lysine,2-oxoglutarate 5-dioxygenase 1 OS=Homo sapiens GN=PLOD1 PE=1 SV=2	sp|Q02809|PLOD1_HUMAN	84 kDa		0.2	0	92	77	7	59	63
Cluster of Isoform 2 of Polyadenylate-binding protein 4 OS=Homo sapiens GN=PABPC4 (sp|Q13310-2|PABP4_HUMAN)	sp|Q13310-2|PABP4_HUMAN [5]	70 kDa	TRUE	0.25	9	71	69	8	57	51
Isoform 4 of Probable ATP-dependent RNA helicase DDX17 OS=Homo sapiens GN=DDX17	sp|Q92841-4|DDX17_HUMAN	80 kDa	TRUE	0.0089	0	66	83	5	61	90
Probable ATP-dependent RNA helicase DDX5 OS=Homo sapiens GN=DDX5 PE=1 SV=1	sp|P17844|DDX5_HUMAN	69 kDa	TRUE	0.019	0	66	82	5	63	88
T-complex protein 1 subunit beta OS=Homo sapiens GN=CCT2 PE=1 SV=4	sp|P78371|TCPB_HUMAN	57 kDa		0.25	17	64	62	89	40	56
Tubulin beta chain OS=Homo sapiens GN=TUBB PE=1 SV=2	sp|P07437|TBB5_HUMAN	50 kDa	TRUE	0.3	17	63	60	48	45	60
Tubulin beta-4B chain OS=Homo sapiens GN=TUBB4B PE=1 SV=1	sp|P68371|TBB4B_HUMAN	50 kDa	TRUE	0.26	18	59	56	39	33	49
Cluster of Heat shock 70 kDa protein 1A/1B OS=Homo sapiens GN=HSPA1A PE=1 SV=5 (sp|P08107|HSP71_HUMAN)	sp|P08107|HSP71_HUMAN [3]	70 kDa	TRUE	0.16	53	57	63	33	44	57
Cluster of Tubulin beta chain OS=Homo sapiens GN=TUBB PE=1 SV=2 (sp|P07437|TBB5_HUMAN)	sp|P07437|TBB5_HUMAN [7]	50 kDa	TRUE	0.17	19	57	59	48	42	58
Heat shock 70 kDa protein 1A/1B OS=Homo sapiens GN=HSPA1A PE=1 SV=5	sp|P08107|HSP71_HUMAN	70 kDa	TRUE	0.17	54	56	61	34	41	54
Protein arginine N-methyltransferase 5 OS=Homo sapiens GN=PRMT5 PE=1 SV=4	sp|O14744|ANM5_HUMAN	73 kDa		0.44	44	56	55	35	38	45
BTB/POZ domain-containing protein KCTD5 OS=Homo sapiens GN=KCTD5 PE=1 SV=1	sp|Q9NXV2|KCTD5_HUMAN	26 kDa	TRUE	0.014	36	55	72	58	25	42
Polyadenylate-binding protein 1 OS=Homo sapiens GN=PABPC1 PE=1 SV=2	sp|P11940|PABP1_HUMAN	71 kDa	TRUE	0.26	9	55	54	8	43	37
Microtubule-associated protein 1B OS=Homo sapiens GN=MAP1B PE=1 SV=2	sp|P46821|MAP1B_HUMAN	271 kDa	TRUE	0.055	57	52	43	21	19	11
Tubulin beta-4A chain OS=Homo sapiens GN=TUBB4A PE=1 SV=2	sp|P04350|TBB4A_HUMAN	50 kDa	TRUE	0.17	15	51	48	34	28	47
Probable ubiquitin carboxyl-terminal hydrolase FAF-Y OS=Homo sapiens GN=USP9Y PE=1 SV=2	sp|O00507|USP9Y_HUMAN	291 kDa	TRUE	0.28	0	50	41	0	40	43
Eukaryotic translation initiation factor 3 subunit A OS=Homo sapiens GN=EIF3A PE=1 SV=1	sp|Q14152|EIF3A_HUMAN	167 kDa	TRUE	0.02	0	48	75	0	53	62
Cluster of Serine/threonine-protein phosphatase 2A 65 kDa regulatory subunit A alpha isoform OS=Homo sapiens GN=PPP2R1A PE=1 SV=4 (sp|P30153|2AAA_HUMAN)	sp|P30153|2AAA_HUMAN [3]	65 kDa	TRUE	0.45	0	48	43	3	29	39
Serine/threonine-protein phosphatase 2A 65 kDa regulatory subunit A alpha isoform OS=Homo sapiens GN=PPP2R1A PE=1 SV=4	sp|P30153|2AAA_HUMAN	65 kDa	TRUE	0.45	0	48	43	3	29	39
Isoform 2 of Glial fibrillary acidic protein OS=Homo sapiens GN=GFAP	sp|P14136-2|GFAP_HUMAN	50 kDa	TRUE	< 0.00010	0	46	10	22	0	0
Isoform 2 of Procollagen-lysine,2-oxoglutarate 5-dioxygenase 2 OS=Homo sapiens GN=PLOD2	sp|O00469-2|PLOD2_HUMAN	87 kDa		0.15	0	45	25	0	14	24
Isoform 2 of Eukaryotic translation initiation factor 3 subunit B OS=Homo sapiens GN=EIF3B	sp|P55884-2|EIF3B_HUMAN (+1)	99 kDa	TRUE	0.031	0	44	30	4	36	29
T-complex protein 1 subunit theta OS=Homo sapiens GN=CCT8 PE=1 SV=4	sp|P50990|TCPQ_HUMAN	60 kDa		0.36	20	44	37	68	37	52
T-complex protein 1 subunit gamma OS=Homo sapiens GN=CCT3 PE=1 SV=4	sp|P49368|TCPG_HUMAN	61 kDa		0.39	5	44	36	73	35	50
Heat shock cognate 71 kDa protein OS=Homo sapiens GN=HSPA8 PE=1 SV=1	sp|P11142|HSP7C_HUMAN	71 kDa	TRUE	0.39	31	44	49	27	39	41
T-complex protein 1 subunit eta OS=Homo sapiens GN=CCT7 PE=1 SV=2	sp|Q99832|TCPH_HUMAN	59 kDa		0.53	10	44	38	63	30	38
Isoform 2 of Polyadenylate-binding protein 4 OS=Homo sapiens GN=PABPC4	sp|Q13310-2|PABP4_HUMAN	70 kDa	TRUE	0.4	3	43	42	6	31	30
Thyroid hormone receptor-associated protein 3 OS=Homo sapiens GN=THRAP3 PE=1 SV=2	sp|Q9Y2W1|TR150_HUMAN	109 kDa	TRUE	0.2	14	42	36	12	30	27
Probable ATP-dependent RNA helicase DDX4 OS=Homo sapiens GN=DDX4 PE=2 SV=2	sp|Q9NQI0|DDX4_HUMAN	79 kDa	TRUE	0.068	0	40	57	0	0	0
T-complex protein 1 subunit alpha OS=Homo sapiens GN=TCP1 PE=1 SV=1	sp|P17987|TCPA_HUMAN	60 kDa	TRUE	0.027	14	39	43	66	30	54
Cluster of Heterogeneous nuclear ribonucleoprotein H OS=Homo sapiens GN=HNRNPH1 PE=1 SV=4 (sp|P31943|HNRH1_HUMAN)	sp|P31943|HNRH1_HUMAN [2]	49 kDa	TRUE	0.0029	12	38	59	5	27	45
Cluster of Isoform 3 of Bcl-2-associated transcription factor 1 OS=Homo sapiens GN=BCLAF1 (sp|Q9NYF8-3|BCLF1_HUMAN)	sp|Q9NYF8-3|BCLF1_HUMAN [2]	100 kDa	TRUE	0.082	9	38	30	2	24	18
Methylosome protein 50 OS=Homo sapiens GN=WDR77 PE=1 SV=1	sp|Q9BQA1|MEP50_HUMAN	37 kDa	TRUE	0.098	43	38	27	23	36	33
Uncharacterized protein C11orf84 OS=Homo sapiens GN=C11orf84 PE=1 SV=3	sp|Q9BUA3|CK084_HUMAN	41 kDa		0.26	10	38	29	10	0	17
Isoform 3 of Bcl-2-associated transcription factor 1 OS=Homo sapiens GN=BCLAF1	sp|Q9NYF8-3|BCLF1_HUMAN	100 kDa	TRUE	0.095	9	37	29	2	23	18
Tubulin beta-3 chain OS=Homo sapiens GN=TUBB3 PE=1 SV=2	sp|Q13509|TBB3_HUMAN	50 kDa	TRUE	0.2	8	37	37	24	26	39
Nucleolin OS=Homo sapiens GN=NCL PE=1 SV=3	sp|P19338|NUCL_HUMAN	77 kDa		0.18	0	37	37	8	20	33
Serine/threonine-protein kinase 38 OS=Homo sapiens GN=STK38 PE=1 SV=1	sp|Q15208|STK38_HUMAN	54 kDa	TRUE	0.3	25	36	28	32	26	29
78 kDa glucose-regulated protein OS=Homo sapiens GN=HSPA5 PE=1 SV=2	sp|P11021|GRP78_HUMAN	72 kDa	TRUE	0.37	8	36	32	10	17	18
Isoform 2 of BTB/POZ domain-containing protein KCTD17 OS=Homo sapiens GN=KCTD17	sp|Q8N5Z5-2|KCD17_HUMAN (+1)	33 kDa		0.089	23	35	30	25	32	23
Inosine-5'-monophosphate dehydrogenase 2 OS=Homo sapiens GN=IMPDH2 PE=1 SV=2	sp|P12268|IMDH2_HUMAN	56 kDa	TRUE	0.27	5	35	30	4	32	31
Isoform Short of Heterogeneous nuclear ribonucleoprotein U OS=Homo sapiens GN=HNRNPU	sp|Q00839-2|HNRPU_HUMAN (+1)	89 kDa	TRUE	0.3	6	35	33	3	21	18
Cluster of T-complex protein 1 subunit delta OS=Homo sapiens GN=CCT4 PE=1 SV=4 (sp|P50991|TCPD_HUMAN)	sp|P50991|TCPD_HUMAN	58 kDa	TRUE	0.46	13	35	26	50	25	38
T-complex protein 1 subunit delta OS=Homo sapiens GN=CCT4 PE=1 SV=4	sp|P50991|TCPD_HUMAN	58 kDa	TRUE	0.42	13	35	26	51	25	39
T-complex protein 1 subunit epsilon OS=Homo sapiens GN=CCT5 PE=1 SV=1	sp|P48643|TCPE_HUMAN	60 kDa		0.44	10	34	30	48	30	33
Isoform 2 of Heterogeneous nuclear ribonucleoprotein K OS=Homo sapiens GN=HNRNPK	sp|P61978-2|HNRPK_HUMAN (+1)	51 kDa		0.24	6	33	29	6	16	30
Zinc finger protein RFP OS=Homo sapiens GN=TRIM27 PE=1 SV=1	sp|P14373|TRI27_HUMAN	58 kDa	TRUE	0.5	0	33	33	0	0	0
Cluster of Nuclease-sensitive element-binding protein 1 OS=Homo sapiens GN=YBX1 PE=1 SV=3 (sp|P67809|YBOX1_HUMAN)	sp|P67809|YBOX1_HUMAN [3]	36 kDa	TRUE	0.084	0	32	45	0	27	33
Cluster of T-complex protein 1 subunit zeta OS=Homo sapiens GN=CCT6A PE=1 SV=3 (sp|P40227|TCPZ_HUMAN)	sp|P40227|TCPZ_HUMAN [2]	58 kDa	TRUE	0.12	16	32	37	61	29	41
T-complex protein 1 subunit zeta OS=Homo sapiens GN=CCT6A PE=1 SV=3	sp|P40227|TCPZ_HUMAN	58 kDa	TRUE	0.12	16	32	37	60	29	41
60S ribosomal protein L4 OS=Homo sapiens GN=RPL4 PE=1 SV=5	sp|P36578|RL4_HUMAN	48 kDa		0.3	0	31	30	0	26	22
Heterogeneous nuclear ribonucleoprotein H OS=Homo sapiens GN=HNRNPH1 PE=1 SV=4	sp|P31943|HNRH1_HUMAN	49 kDa	TRUE	0.0021	12	30	51	5	23	39
40S ribosomal protein S2 OS=Homo sapiens GN=RPS2 PE=1 SV=2	sp|P15880|RS2_HUMAN	31 kDa		0.049	5	30	33	4	21	39
Insulin-like growth factor 2 mRNA-binding protein 3 OS=Homo sapiens GN=IGF2BP3 PE=1 SV=2	sp|O00425|IF2B3_HUMAN	64 kDa	TRUE	0.15	0	30	24	0	28	24
Eukaryotic translation initiation factor 3 subunit L OS=Homo sapiens GN=EIF3L PE=1 SV=1	sp|Q9Y262|EIF3L_HUMAN	67 kDa		0.4	0	30	31	0	22	19
Eukaryotic translation initiation factor 3 subunit C OS=Homo sapiens GN=EIF3C PE=1 SV=1	sp|Q99613|EIF3C_HUMAN	105 kDa		0.51	0	30	24	0	15	23
Fatty acid synthase OS=Homo sapiens GN=FASN PE=1 SV=3	sp|P49327|FAS_HUMAN	273 kDa		0.0053	3	29	38	42	28	53
40S ribosomal protein S3a OS=Homo sapiens GN=RPS3A PE=1 SV=2	sp|P61247|RS3A_HUMAN	30 kDa		0.16	0	29	23	0	20	17
Cluster of Eukaryotic initiation factor 4A-I OS=Homo sapiens GN=EIF4A1 PE=1 SV=1 (sp|P60842|IF4A1_HUMAN)	sp|P60842|IF4A1_HUMAN [3]	46 kDa	TRUE	0.4	0	28	26	0	30	30
Eukaryotic initiation factor 4A-I OS=Homo sapiens GN=EIF4A1 PE=1 SV=1	sp|P60842|IF4A1_HUMAN	46 kDa	TRUE	0.4	0	28	26	0	30	30
Isoform 4 of Bcl-2-associated transcription factor 1 OS=Homo sapiens GN=BCLAF1	sp|Q9NYF8-4|BCLF1_HUMAN	86 kDa	TRUE	0.4	9	26	27	2	19	16
Nuclease-sensitive element-binding protein 1 OS=Homo sapiens GN=YBX1 PE=1 SV=3	sp|P67809|YBOX1_HUMAN	36 kDa	TRUE	0.12	0	26	37	0	21	25
40S ribosomal protein S3 OS=Homo sapiens GN=RPS3 PE=1 SV=2	sp|P23396|RS3_HUMAN	27 kDa		0.18	3	26	17	5	16	17
Cluster of Isoform 2 of Protein arginine N-methyltransferase 1 OS=Homo sapiens GN=PRMT1 (sp|Q99873-2|ANM1_HUMAN)	sp|Q99873-2|ANM1_HUMAN [3]	40 kDa	TRUE	0.28	9	26	23	9	12	10
Isoform 2 of Protein arginine N-methyltransferase 1 OS=Homo sapiens GN=PRMT1	sp|Q99873-2|ANM1_HUMAN (+2)	40 kDa	TRUE	0.28	9	26	23	9	12	10
Eukaryotic translation initiation factor 3 subunit I OS=Homo sapiens GN=EIF3I PE=1 SV=1	sp|Q13347|EIF3I_HUMAN	37 kDa		0.46	0	26	21	0	10	18
Eukaryotic translation initiation factor 3 subunit D OS=Homo sapiens GN=EIF3D PE=1 SV=1	sp|O15371|EIF3D_HUMAN	64 kDa		0.48	0	26	33	0	24	20
Heat shock 70 kDa protein 1-like OS=Homo sapiens GN=HSPA1L PE=1 SV=2	sp|P34931|HS71L_HUMAN	70 kDa	TRUE	0.47	31	25	24	17	18	22
Cluster of Actin, cytoplasmic 1 OS=Homo sapiens GN=ACTB PE=1 SV=1 (sp|P60709|ACTB_HUMAN)	sp|P60709|ACTB_HUMAN [8]	42 kDa	TRUE	0.23	8	25	24	6	13	23
Procollagen-lysine,2-oxoglutarate 5-dioxygenase 3 OS=Homo sapiens GN=PLOD3 PE=1 SV=1	sp|O60568|PLOD3_HUMAN	85 kDa		0.49	0	25	19	0	19	25
Eukaryotic translation initiation factor 3 subunit E OS=Homo sapiens GN=EIF3E PE=1 SV=1	sp|P60228|EIF3E_HUMAN	52 kDa		0.53	0	25	25	0	21	22
BTB/POZ domain-containing protein KCTD2 OS=Homo sapiens GN=KCTD2 PE=1 SV=3	sp|Q14681|KCTD2_HUMAN	29 kDa	TRUE	0.3	25	24	30	22	15	16
60S ribosomal protein L6 OS=Homo sapiens GN=RPL6 PE=1 SV=3	sp|Q02878|RL6_HUMAN	33 kDa		0.45	0	24	21	0	14	16
Actin, cytoplasmic 1 OS=Homo sapiens GN=ACTB PE=1 SV=1	sp|P60709|ACTB_HUMAN (+1)	42 kDa	TRUE	0.19	7	23	22	6	11	22
Isoform B of Eukaryotic translation initiation factor 4 gamma 1 OS=Homo sapiens GN=EIF4G1	sp|Q04637-3|IF4G1_HUMAN (+1)	172 kDa	TRUE	0.45	0	23	16	0	13	19
Stress-70 protein, mitochondrial OS=Homo sapiens GN=HSPA9 PE=1 SV=2	sp|P38646|GRP75_HUMAN	74 kDa	TRUE	0.07	11	22	25	9	9	21
Polyadenylate-binding protein 3 OS=Homo sapiens GN=PABPC3 PE=1 SV=2	sp|Q9H361|PABP3_HUMAN	70 kDa	TRUE	0.5	6	22	23	3	15	14
Cluster of 60S ribosomal protein L3 OS=Homo sapiens GN=RPL3 PE=1 SV=2 (sp|P39023|RL3_HUMAN)	sp|P39023|RL3_HUMAN	46 kDa	TRUE	0.41	0	22	21	0	13	12
60S ribosomal protein L3 OS=Homo sapiens GN=RPL3 PE=1 SV=2	sp|P39023|RL3_HUMAN	46 kDa	TRUE	0.41	0	22	21	0	13	12
Cluster of 60S acidic ribosomal protein P0 OS=Homo sapiens GN=RPLP0 PE=1 SV=1 (sp|P05388|RLA0_HUMAN)	sp|P05388|RLA0_HUMAN [2]	34 kDa	TRUE	0.5	0	22	21	0	14	17
60S acidic ribosomal protein P0 OS=Homo sapiens GN=RPLP0 PE=1 SV=1	sp|P05388|RLA0_HUMAN	34 kDa	TRUE	0.5	0	22	21	0	14	17
DNA-binding protein A OS=Homo sapiens GN=CSDA PE=1 SV=4	sp|P16989|DBPA_HUMAN	40 kDa	TRUE	0.24	0	21	28	0	20	22
Isoform 2 of Insulin-like growth factor 2 mRNA-binding protein 2 OS=Homo sapiens GN=IGF2BP2	sp|Q9Y6M1-1|IF2B2_HUMAN (+1)	62 kDa	TRUE	0.084	0	21	13	0	16	13
Isoform 2 of RNA-binding protein 10 OS=Homo sapiens GN=RBM10	sp|P98175-2|RBM10_HUMAN (+1)	103 kDa	TRUE	0.15	15	21	19	12	11	5
Insulin-like growth factor 2 mRNA-binding protein 1 OS=Homo sapiens GN=IGF2BP1 PE=1 SV=2	sp|Q9NZI8|IF2B1_HUMAN	63 kDa	TRUE	0.5	0	21	16	0	17	22
Heterogeneous nuclear ribonucleoprotein H2 OS=Homo sapiens GN=HNRNPH2 PE=1 SV=1	sp|P55795|HNRH2_HUMAN	49 kDa	TRUE	0.26	7	20	25	4	17	20
ATP-dependent RNA helicase A OS=Homo sapiens GN=DHX9 PE=1 SV=4	sp|Q08211|DHX9_HUMAN	141 kDa		0.076	0	20	15	0	14	8
Isoform 2 of Heterogeneous nuclear ribonucleoprotein M OS=Homo sapiens GN=HNRNPM	sp|P52272-2|HNRPM_HUMAN (+1)	74 kDa		0.15	0	20	14	0	4	3
40S ribosomal protein S15 OS=Homo sapiens GN=RPS15 PE=1 SV=2	sp|P62841|RS15_HUMAN	17 kDa		0.55	0	20	24	0	14	11
Cluster of Protein phosphatase 1B OS=Homo sapiens GN=PPM1B PE=1 SV=1 (sp|O75688|PPM1B_HUMAN)	sp|O75688|PPM1B_HUMAN [3]	53 kDa	TRUE	0.36	32	19	17	24	15	14
Protein phosphatase 1B OS=Homo sapiens GN=PPM1B PE=1 SV=1	sp|O75688|PPM1B_HUMAN	53 kDa	TRUE	0.36	32	19	17	23	15	14
Cluster of Putative ATP-dependent RNA helicase DHX30 OS=Homo sapiens GN=DHX30 PE=1 SV=1 (sp|Q7L2E3|DHX30_HUMAN)	sp|Q7L2E3|DHX30_HUMAN [2]	134 kDa	TRUE	0.37	0	19	20	0	16	20
Putative ATP-dependent RNA helicase DHX30 OS=Homo sapiens GN=DHX30 PE=1 SV=1	sp|Q7L2E3|DHX30_HUMAN	134 kDa	TRUE	0.37	0	19	20	0	16	20
Isoform 2 of Putative ATP-dependent RNA helicase DHX30 OS=Homo sapiens GN=DHX30	sp|Q7L2E3-2|DHX30_HUMAN	136 kDa	TRUE	0.37	0	19	20	0	16	20
Cluster of Isoform 2 of Heterogeneous nuclear ribonucleoprotein R OS=Homo sapiens GN=HNRNPR (sp|O43390-2|HNRPR_HUMAN)	sp|O43390-2|HNRPR_HUMAN [4]	71 kDa	TRUE	0.51	0	19	15	0	8	12
Cluster of Serine/threonine-protein phosphatase 2A 55 kDa regulatory subunit B alpha isoform OS=Homo sapiens GN=PPP2R2A PE=1 SV=1 (sp|P63151|2ABA_HUMAN)	sp|P63151|2ABA_HUMAN [8]	52 kDa	TRUE	0.11	0	18	28	0	10	12
Serine/threonine-protein phosphatase 2A 55 kDa regulatory subunit B alpha isoform OS=Homo sapiens GN=PPP2R2A PE=1 SV=1	sp|P63151|2ABA_HUMAN	52 kDa	TRUE	0.13	0	18	27	0	10	12
La-related protein 1 OS=Homo sapiens GN=LARP1 PE=1 SV=2	sp|Q6PKG0|LARP1_HUMAN	124 kDa	TRUE	0.19	0	18	20	0	4	10
Cluster of Tubulin alpha-3C/D chain OS=Homo sapiens GN=TUBA3C PE=1 SV=3 (sp|Q13748|TBA3C_HUMAN)	sp|Q13748|TBA3C_HUMAN [6]	50 kDa	TRUE	0.3	9	18	17	19	20	28
Isoform Beta-2 of Protein phosphatase 1B OS=Homo sapiens GN=PPM1B	sp|O75688-2|PPM1B_HUMAN	43 kDa	TRUE	0.36	32	18	16	24	14	13
60S ribosomal protein L7 OS=Homo sapiens GN=RPL7 PE=1 SV=1	sp|P18124|RL7_HUMAN	29 kDa		0.51	0	18	19	0	10	9
Eukaryotic translation initiation factor 3 subunit G OS=Homo sapiens GN=EIF3G PE=1 SV=2	sp|O75821|EIF3G_HUMAN	36 kDa		0.52	0	18	16	0	4	6
Tubulin alpha-4A chain OS=Homo sapiens GN=TUBA4A PE=1 SV=1	sp|P68366|TBA4A_HUMAN	50 kDa	TRUE	0.28	6	17	13	15	16	27
40S ribosomal protein S17 OS=Homo sapiens GN=RPS17 PE=1 SV=2	sp|P08708|RS17_HUMAN (+1)	16 kDa		0.47	0	17	10	0	0	6
CAD protein OS=Homo sapiens GN=CAD PE=1 SV=3	sp|P27708|PYR1_HUMAN	243 kDa	TRUE	0.061	0	16	24	4	12	19
Transcription intermediary factor 1-beta OS=Homo sapiens GN=TRIM28 PE=1 SV=5	sp|Q13263|TIF1B_HUMAN	89 kDa		0.11	0	16	10	28	13	10
Tubulin beta-8 chain OS=Homo sapiens GN=TUBB8 PE=1 SV=2	sp|Q3ZCM7|TBB8_HUMAN	50 kDa	TRUE	0.24	6	16	17	10	7	13
Methylosome subunit pICln OS=Homo sapiens GN=CLNS1A PE=1 SV=1	sp|P54105|ICLN_HUMAN	26 kDa		0.19	14	16	14	8	18	13
Cluster of Serine/threonine-protein phosphatase 2A catalytic subunit alpha isoform OS=Homo sapiens GN=PPP2CA PE=1 SV=1 (sp|P67775|PP2AA_HUMAN)	sp|P67775|PP2AA_HUMAN [2]	36 kDa	TRUE	0.24	0	16	10	0	8	9
Matrin-3 OS=Homo sapiens GN=MATR3 PE=1 SV=2	sp|P43243|MATR3_HUMAN	95 kDa		0.43	0	16	18	0	8	9
Heat shock 70 kDa protein 6 OS=Homo sapiens GN=HSPA6 PE=1 SV=2	sp|P17066|HSP76_HUMAN	71 kDa	TRUE	0.49	19	15	15	8	15	17
Tubulin beta-6 chain OS=Homo sapiens GN=TUBB6 PE=1 SV=1	sp|Q9BUF5|TBB6_HUMAN	50 kDa	TRUE	0.43	6	15	15	13	9	12
60S ribosomal protein L15 OS=Homo sapiens GN=RPL15 PE=1 SV=2	sp|P61313|RL15_HUMAN	24 kDa		0.35	0	15	17	0	14	9
Elongation factor 2 OS=Homo sapiens GN=EEF2 PE=1 SV=4	sp|P13639|EF2_HUMAN	95 kDa	TRUE	0.5	0	15	15	24	21	21
Eukaryotic translation initiation factor 3 subunit F OS=Homo sapiens GN=EIF3F PE=1 SV=1	sp|O00303|EIF3F_HUMAN	38 kDa		0.51	0	15	15	0	13	13
Ribonuclease inhibitor OS=Homo sapiens GN=RNH1 PE=1 SV=2	sp|P13489|RINI_HUMAN	50 kDa		0.11	0	14	22	11	5	7
Cluster of Transcription elongation factor SPT6 OS=Homo sapiens GN=SUPT6H PE=1 SV=2 (sp|Q7KZ85|SPT6H_HUMAN)	sp|Q7KZ85|SPT6H_HUMAN	199 kDa	TRUE	0.14	0	14	24	0	15	16
Transcription elongation factor SPT6 OS=Homo sapiens GN=SUPT6H PE=1 SV=2	sp|Q7KZ85|SPT6H_HUMAN	199 kDa	TRUE	0.14	0	14	24	0	15	16
Actin, alpha cardiac muscle 1 OS=Homo sapiens GN=ACTC1 PE=1 SV=1	sp|P68032|ACTC_HUMAN (+1)	42 kDa	TRUE	0.27	4	14	13	2	8	15
Nucleolar RNA helicase 2 OS=Homo sapiens GN=DDX21 PE=1 SV=5	sp|Q9NR30|DDX21_HUMAN	87 kDa	TRUE	0.24	0	14	10	0	10	9
Cluster of Histone H1.3 OS=Homo sapiens GN=HIST1H1D PE=1 SV=2 (sp|P16402|H13_HUMAN)	sp|P16402|H13_HUMAN [4]	22 kDa	TRUE	0.29	0	14	9	0	10	11
Tubulin alpha-8 chain OS=Homo sapiens GN=TUBA8 PE=1 SV=1	sp|Q9NY65|TBA8_HUMAN	50 kDa	TRUE	0.4	6	14	10	5	12	14
TGF-beta-activated kinase 1 and MAP3K7-binding protein 1 OS=Homo sapiens GN=TAB1 PE=1 SV=1	sp|Q15750|TAB1_HUMAN	55 kDa		0.4	16	14	11	2	6	7
Cluster of 40S ribosomal protein S4, X isoform OS=Homo sapiens GN=RPS4X PE=1 SV=2 (sp|P62701|RS4X_HUMAN)	sp|P62701|RS4X_HUMAN [2]	30 kDa	TRUE	0.52	0	14	11	3	10	13
40S ribosomal protein S4, X isoform OS=Homo sapiens GN=RPS4X PE=1 SV=2	sp|P62701|RS4X_HUMAN	30 kDa	TRUE	0.52	0	14	11	3	10	13
60S ribosomal protein L7a OS=Homo sapiens GN=RPL7A PE=1 SV=2	sp|P62424|RL7A_HUMAN	30 kDa		0.13	0	13	20	0	8	11
Serine/threonine-protein phosphatase 2A catalytic subunit alpha isoform OS=Homo sapiens GN=PPP2CA PE=1 SV=1	sp|P67775|PP2AA_HUMAN	36 kDa	TRUE	0.34	0	13	9	0	8	9
UPF0568 protein C14orf166 OS=Homo sapiens GN=C14orf166 PE=1 SV=1	sp|Q9Y224|CN166_HUMAN	28 kDa		0.27	0	13	18	0	8	9
Histone H1.4 OS=Homo sapiens GN=HIST1H1E PE=1 SV=2	sp|P10412|H14_HUMAN	22 kDa	TRUE	0.29	0	13	8	0	9	10
Histone H1.2 OS=Homo sapiens GN=HIST1H1C PE=1 SV=2	sp|P16403|H12_HUMAN	21 kDa	TRUE	0.4	0	13	9	0	9	11
Tubulin alpha-3C/D chain OS=Homo sapiens GN=TUBA3C PE=1 SV=3	sp|Q13748|TBA3C_HUMAN	50 kDa	TRUE	0.16	7	13	13	14	15	25
60S ribosomal protein L13 OS=Homo sapiens GN=RPL13 PE=1 SV=4	sp|P26373|RL13_HUMAN	24 kDa		0.3	2	13	10	0	16	15
Cluster of 60S ribosomal protein L12 OS=Homo sapiens GN=RPL12 PE=1 SV=1 (sp|P30050|RL12_HUMAN)	sp|P30050|RL12_HUMAN [2]	18 kDa	TRUE	0.4	0	13	8	0	7	10
60S ribosomal protein L12 OS=Homo sapiens GN=RPL12 PE=1 SV=1	sp|P30050|RL12_HUMAN	18 kDa	TRUE	0.4	0	13	8	0	7	10
Cluster of Isoform 2 of Interleukin enhancer-binding factor 3 OS=Homo sapiens GN=ILF3 (sp|Q12906-2|ILF3_HUMAN)	sp|Q12906-2|ILF3_HUMAN [8]	76 kDa	TRUE	0.46	0	13	13	0	12	11
Isoform 2 of Interleukin enhancer-binding factor 3 OS=Homo sapiens GN=ILF3	sp|Q12906-2|ILF3_HUMAN (+5)	76 kDa	TRUE	0.46	0	13	13	0	12	11
KH domain-containing, RNA-binding, signal transduction-associated protein 1 OS=Homo sapiens GN=KHDRBS1 PE=1 SV=1	sp|Q07666|KHDR1_HUMAN	48 kDa	TRUE	0.54	0	13	15	0	6	5
Isoform 2 of Regulator of nonsense transcripts 1 OS=Homo sapiens GN=UPF1	sp|Q92900-2|RENT1_HUMAN (+1)	123 kDa		0.034	0	12	4	0	0	0
Putative pre-mRNA-splicing factor ATP-dependent RNA helicase DHX15 OS=Homo sapiens GN=DHX15 PE=1 SV=2	sp|O43143|DHX15_HUMAN	91 kDa	TRUE	0.23	0	12	10	0	10	7
Serine/threonine-protein phosphatase 2A catalytic subunit beta isoform OS=Homo sapiens GN=PPP2CB PE=1 SV=1	sp|P62714|PP2AB_HUMAN	36 kDa	TRUE	0.34	0	12	8	0	7	8
Histone H1.3 OS=Homo sapiens GN=HIST1H1D PE=1 SV=2	sp|P16402|H13_HUMAN	22 kDa	TRUE	0.4	0	12	8	0	8	10
60S ribosomal protein L17 OS=Homo sapiens GN=RPL17 PE=1 SV=3	sp|P18621|RL17_HUMAN	21 kDa		0.3	0	12	13	0	6	10
60S ribosomal protein L10a OS=Homo sapiens GN=RPL10A PE=1 SV=2	sp|P62906|RL10A_HUMAN	25 kDa		0.34	0	12	9	0	7	7
40S ribosomal protein S16 OS=Homo sapiens GN=RPS16 PE=1 SV=2	sp|P62249|RS16_HUMAN	16 kDa		0.34	0	12	13	3	10	6
Isoform 2 of Eukaryotic initiation factor 4A-II OS=Homo sapiens GN=EIF4A2	sp|Q14240-2|IF4A2_HUMAN (+1)	46 kDa	TRUE	0.43	0	12	14	0	11	12
Cluster of OTU domain-containing protein 4 OS=Homo sapiens GN=OTUD4 PE=1 SV=3 (sp|Q01804|OTUD4_HUMAN)	sp|Q01804|OTUD4_HUMAN [2]	124 kDa	TRUE	0.48	11	12	14	8	12	12
OTU domain-containing protein 4 OS=Homo sapiens GN=OTUD4 PE=1 SV=3	sp|Q01804|OTUD4_HUMAN	124 kDa	TRUE	0.48	11	12	14	8	12	12
60S acidic ribosomal protein P0-like OS=Homo sapiens GN=RPLP0P6 PE=5 SV=1	sp|Q8NHW5|RLA0L_HUMAN	34 kDa	TRUE	0.34	0	12	9	0	8	8
40S ribosomal protein S8 OS=Homo sapiens GN=RPS8 PE=1 SV=2	sp|P62241|RS8_HUMAN	24 kDa		0.53	0	12	11	0	3	5
Cluster of Lamina-associated polypeptide 2, isoforms beta/gamma OS=Homo sapiens GN=TMPO PE=1 SV=2 (sp|P42167|LAP2B_HUMAN)	sp|P42167|LAP2B_HUMAN [2]	51 kDa	TRUE	0.53	10	12	11	17	5	6
Cluster of Alpha-actinin-4 OS=Homo sapiens GN=ACTN4 PE=1 SV=2 (sp|O43707|ACTN4_HUMAN)	sp|O43707|ACTN4_HUMAN [4]	105 kDa	TRUE	0.0018	0	11	21	0	28	51
Alpha-actinin-4 OS=Homo sapiens GN=ACTN4 PE=1 SV=2	sp|O43707|ACTN4_HUMAN	105 kDa	TRUE	0.0063	0	11	21	0	28	46
Splicing factor U2AF 35 kDa subunit OS=Homo sapiens GN=U2AF1 PE=1 SV=3	sp|Q01081|U2AF1_HUMAN	28 kDa		0.048	0	11	22	0	0	0
Y-box-binding protein 2 OS=Homo sapiens GN=YBX2 PE=1 SV=2	sp|Q9Y2T7|YBOX2_HUMAN	39 kDa	TRUE	0.00042	0	11	0	0	0	0
Splicing factor 45 OS=Homo sapiens GN=RBM17 PE=1 SV=1	sp|Q96I25|SPF45_HUMAN	45 kDa		0.17	0	11	3	0	2	5
E3 ubiquitin-protein ligase UBR5 OS=Homo sapiens GN=UBR5 PE=1 SV=2	sp|O95071|UBR5_HUMAN	309 kDa		0.24	0	11	16	3	0	0
Glutaminyl-peptide cyclotransferase OS=Homo sapiens GN=QPCT PE=1 SV=1	sp|Q16769|QPCT_HUMAN	41 kDa		0.25	4	11	8	7	3	2
ATP-dependent RNA helicase DDX1 OS=Homo sapiens GN=DDX1 PE=1 SV=2	sp|Q92499|DDX1_HUMAN	82 kDa		0.35	0	11	12	0	7	10
Isoform 2 of 60S ribosomal protein L12 OS=Homo sapiens GN=RPL12	sp|P30050-2|RL12_HUMAN	14 kDa	TRUE	0.54	0	11	8	0	5	8
Isoform 4 of Heterogeneous nuclear ribonucleoprotein Q OS=Homo sapiens GN=SYNCRIP	sp|O60506-4|HNRPQ_HUMAN	59 kDa	TRUE	0.36	0	11	12	0	8	11
Isoform 2 of Heterogeneous nuclear ribonucleoprotein Q OS=Homo sapiens GN=SYNCRIP	sp|O60506-2|HNRPQ_HUMAN	66 kDa	TRUE	0.36	0	11	12	0	8	11
Isoform 2 of Heterogeneous nuclear ribonucleoprotein R OS=Homo sapiens GN=HNRNPR	sp|O43390-2|HNRPR_HUMAN (+1)	71 kDa	TRUE	0.47	0	11	7	0	3	6
Cluster of RNA-binding motif protein, X chromosome OS=Homo sapiens GN=RBMX PE=1 SV=3 (sp|P38159|RBMX_HUMAN)	sp|P38159|RBMX_HUMAN [3]	42 kDa	TRUE	0.52	0	11	10	0	10	11
RNA-binding motif protein, X chromosome OS=Homo sapiens GN=RBMX PE=1 SV=3	sp|P38159|RBMX_HUMAN	42 kDa	TRUE	0.52	0	11	10	0	10	11
40S ribosomal protein S13 OS=Homo sapiens GN=RPS13 PE=1 SV=2	sp|P62277|RS13_HUMAN	17 kDa		0.53	0	11	8	0	5	9
Lamina-associated polypeptide 2, isoforms beta/gamma OS=Homo sapiens GN=TMPO PE=1 SV=2	sp|P42167|LAP2B_HUMAN	51 kDa	TRUE	0.54	10	11	10	15	5	6
Isoform 2 of Polypyrimidine tract-binding protein 1 OS=Homo sapiens GN=PTBP1	sp|P26599-2|PTBP1_HUMAN (+1)	59 kDa	TRUE	0.00061	0	10	0	0	10	4
60S ribosomal protein L10 OS=Homo sapiens GN=RPL10 PE=1 SV=4	sp|P27635|RL10_HUMAN	25 kDa		0.063	0	10	16	0	7	13
Serine/threonine-protein phosphatase 2A 55 kDa regulatory subunit B delta isoform OS=Homo sapiens GN=PPP2R2D PE=1 SV=1	sp|Q66LE6|2ABD_HUMAN	52 kDa	TRUE	0.33	0	10	9	0	6	4
Serine-threonine kinase receptor-associated protein OS=Homo sapiens GN=STRAP PE=1 SV=1	sp|Q9Y3F4|STRAP_HUMAN	38 kDa		0.13	0	10	15	0	7	11
Eukaryotic translation initiation factor 4 gamma 3 OS=Homo sapiens GN=EIF4G3 PE=1 SV=2	sp|O43432|IF4G3_HUMAN	177 kDa	TRUE	0.27	0	10	4	0	7	9
Paraneoplastic antigen Ma2 OS=Homo sapiens GN=PNMA2 PE=1 SV=2	sp|Q9UL42|PNMA2_HUMAN	42 kDa	TRUE	0.27	0	10	15	0	12	13
Nucleophosmin OS=Homo sapiens GN=NPM1 PE=1 SV=2	sp|P06748|NPM_HUMAN	33 kDa		0.36	0	10	12	3	10	12
C-Myc-binding protein OS=Homo sapiens GN=MYCBP PE=1 SV=3	sp|Q99417|MYCBP_HUMAN	12 kDa		0.4	5	10	8	3	5	5
Putative helicase MOV-10 OS=Homo sapiens GN=MOV10 PE=1 SV=2	sp|Q9HCE1|MOV10_HUMAN	114 kDa		0.47	0	10	8	0	8	9
Serine/threonine-protein kinase 38-like OS=Homo sapiens GN=STK38L PE=1 SV=3	sp|Q9Y2H1|ST38L_HUMAN	54 kDa	TRUE	0.47	7	10	7	13	8	10
60S acidic ribosomal protein P2 OS=Homo sapiens GN=RPLP2 PE=1 SV=1	sp|P05387|RLA2_HUMAN	12 kDa		0.47	0	10	8	0	6	7
Cluster of Zinc finger CCCH-type antiviral protein 1 OS=Homo sapiens GN=ZC3HAV1 PE=1 SV=3 (sp|Q7Z2W4|ZCCHV_HUMAN)	sp|Q7Z2W4|ZCCHV_HUMAN [2]	101 kDa	TRUE	0.0056	0	9	2	0	3	0
Zinc finger CCCH-type antiviral protein 1 OS=Homo sapiens GN=ZC3HAV1 PE=1 SV=3	sp|Q7Z2W4|ZCCHV_HUMAN	101 kDa	TRUE	0.0056	0	9	2	0	3	0
Heterogeneous nuclear ribonucleoprotein F OS=Homo sapiens GN=HNRNPF PE=1 SV=3	sp|P52597|HNRPF_HUMAN	46 kDa	TRUE	0.18	5	9	18	3	11	10
POTE ankyrin domain family member F OS=Homo sapiens GN=POTEF PE=1 SV=2	sp|A5A3E0|POTEF_HUMAN (+1)	121 kDa	TRUE	0.31	0	9	6	0	4	4
ELAV-like protein 1 OS=Homo sapiens GN=ELAVL1 PE=1 SV=2	sp|Q15717|ELAV1_HUMAN	36 kDa		0.28	0	9	7	0	0	6
Cytosolic purine 5'-nucleotidase OS=Homo sapiens GN=NT5C2 PE=1 SV=1	sp|P49902|5NTC_HUMAN	65 kDa	TRUE	0.28	6	9	6	0	0	0
60 kDa heat shock protein, mitochondrial OS=Homo sapiens GN=HSPD1 PE=1 SV=2	sp|P10809|CH60_HUMAN	61 kDa		0.4	0	9	8	0	8	12
60S ribosomal protein L18 OS=Homo sapiens GN=RPL18 PE=1 SV=2	sp|Q07020|RL18_HUMAN	22 kDa		0.47	0	9	8	0	8	8
60S ribosomal protein L14 OS=Homo sapiens GN=RPL14 PE=1 SV=4	sp|P50914|RL14_HUMAN	23 kDa		0.47	0	9	7	0	7	8
Isoform 2 of Myosin-10 OS=Homo sapiens GN=MYH10	sp|P35580-2|MYH10_HUMAN (+2)	231 kDa	TRUE	0.47	7	9	9	0	5	4
Endoplasmic reticulum resident protein 44 OS=Homo sapiens GN=ERP44 PE=1 SV=1	sp|Q9BS26|ERP44_HUMAN	47 kDa		0.53	0	9	9	0	5	6
Eukaryotic translation initiation factor 3 subunit H OS=Homo sapiens GN=EIF3H PE=1 SV=1	sp|O15372|EIF3H_HUMAN	40 kDa		0.55	0	9	7	0	4	6
Enhancer of rudimentary homolog OS=Homo sapiens GN=ERH PE=1 SV=1	sp|P84090|ERH_HUMAN	12 kDa		0.55	6	9	9	0	4	4
Serine/arginine-rich splicing factor 9 OS=Homo sapiens GN=SRSF9 PE=1 SV=1	sp|Q13242|SRSF9_HUMAN	26 kDa	TRUE	0.0001	0	8	0	0	5	0
Cluster of Isoform 1 of Regulator of differentiation 1 OS=Homo sapiens GN=ROD1 (sp|O95758-1|ROD1_HUMAN)	sp|O95758-1|ROD1_HUMAN [5]	57 kDa	TRUE	0.0031	0	8	0	0	7	3
Myosin-9 OS=Homo sapiens GN=MYH9 PE=1 SV=4	sp|P35579|MYH9_HUMAN	227 kDa	TRUE	0.021	15	8	18	0	0	2
Isoform 2 of 40S ribosomal protein S24 OS=Homo sapiens GN=RPS24	sp|P62847-2|RS24_HUMAN (+2)	15 kDa		0.079	0	8	8	0	2	11
Isoform 1A of Mitogen-activated protein kinase kinase kinase 7 OS=Homo sapiens GN=MAP3K7	sp|O43318-2|M3K7_HUMAN	64 kDa		0.1	14	8	3	0	0	0
Cluster of Serine/arginine-rich splicing factor 7 OS=Homo sapiens GN=SRSF7 PE=1 SV=1 (sp|Q16629|SRSF7_HUMAN)	sp|Q16629|SRSF7_HUMAN [2]	27 kDa	TRUE	0.11	0	8	3	0	4	3
Serine/arginine-rich splicing factor 7 OS=Homo sapiens GN=SRSF7 PE=1 SV=1	sp|Q16629|SRSF7_HUMAN	27 kDa	TRUE	0.11	0	8	3	0	4	3
Isoform 3 of Serine/arginine-rich splicing factor 7 OS=Homo sapiens GN=SRSF7	sp|Q16629-3|SRSF7_HUMAN	15 kDa	TRUE	0.11	0	8	3	0	4	3
GMP synthase [glutamine-hydrolyzing] OS=Homo sapiens GN=GMPS PE=1 SV=1	sp|P49915|GUAA_HUMAN	77 kDa		0.28	0	8	7	0	7	13
D-3-phosphoglycerate dehydrogenase OS=Homo sapiens GN=PHGDH PE=1 SV=4	sp|O43175|SERA_HUMAN	57 kDa		0.31	0	8	6	0	4	3
Eukaryotic translation initiation factor 4B OS=Homo sapiens GN=EIF4B PE=1 SV=2	sp|P23588|IF4B_HUMAN	69 kDa		0.33	0	8	13	0	7	6
Isoform 8 of Fragile X mental retardation protein 1 OS=Homo sapiens GN=FMR1	sp|Q06787-8|FMR1_HUMAN	66 kDa	TRUE	0.33	0	8	8	0	10	7
Peroxiredoxin-1 OS=Homo sapiens GN=PRDX1 PE=1 SV=1	sp|Q06830|PRDX1_HUMAN	22 kDa	TRUE	0.38	0	8	11	2	5	5
Histone-binding protein RBBP7 OS=Homo sapiens GN=RBBP7 PE=1 SV=1	sp|Q16576|RBBP7_HUMAN	48 kDa		0.47	0	8	8	0	5	4
60S ribosomal protein L24 OS=Homo sapiens GN=RPL24 PE=1 SV=1	sp|P83731|RL24_HUMAN	18 kDa		0.55	0	8	8	0	5	5
Cluster of Isoform 2 of 6-phosphofructo-2-kinase/fructose-2,6-biphosphatase 3 OS=Homo sapiens GN=PFKFB3 (sp|Q16875-2|F263_HUMAN)	sp|Q16875-2|F263_HUMAN [4]	59 kDa	TRUE	0.56	17	8	6	17	3	5
Isoform 2 of 6-phosphofructo-2-kinase/fructose-2,6-biphosphatase 3 OS=Homo sapiens GN=PFKFB3	sp|Q16875-2|F263_HUMAN (+1)	59 kDa	TRUE	0.56	16	8	6	17	3	5
Serine/arginine-rich splicing factor 3 OS=Homo sapiens GN=SRSF3 PE=1 SV=1	sp|P84103|SRSF3_HUMAN	19 kDa	TRUE	0.034	0	7	2	0	5	2
40S ribosomal protein S11 OS=Homo sapiens GN=RPS11 PE=1 SV=3	sp|P62280|RS11_HUMAN	18 kDa		0.066	0	7	3	0	2	0
Serine/threonine-protein kinase RIO1 OS=Homo sapiens GN=RIOK1 PE=1 SV=2	sp|Q9BRS2|RIOK1_HUMAN	66 kDa		0.094	13	7	11	4	5	10
60S ribosomal protein L23a OS=Homo sapiens GN=RPL23A PE=1 SV=1	sp|P62750|RL23A_HUMAN	18 kDa		0.1	0	7	6	0	9	3
Non-POU domain-containing octamer-binding protein OS=Homo sapiens GN=NONO PE=1 SV=4	sp|Q15233|NONO_HUMAN	54 kDa		0.11	0	7	12	3	4	7
Cluster of 14-3-3 protein theta OS=Homo sapiens GN=YWHAQ PE=1 SV=1 (sp|P27348|1433T_HUMAN)	sp|P27348|1433T_HUMAN [3]	28 kDa	TRUE	0.12	0	7	11	0	5	9
116 kDa U5 small nuclear ribonucleoprotein component OS=Homo sapiens GN=EFTUD2 PE=1 SV=1	sp|Q15029|U5S1_HUMAN	109 kDa	TRUE	0.14	0	7	11	0	7	11
Desmoplakin OS=Homo sapiens GN=DSP PE=1 SV=3	sp|P15924|DESP_HUMAN	332 kDa	TRUE	0.16	23	7	3	118	18	15
Eukaryotic translation initiation factor 3 subunit M OS=Homo sapiens GN=EIF3M PE=1 SV=1	sp|Q7L2H7|EIF3M_HUMAN	43 kDa		0.16	0	7	8	0	5	11
Cluster of Histone H2A type 2-C OS=Homo sapiens GN=HIST2H2AC PE=1 SV=4 (sp|Q16777|H2A2C_HUMAN)	sp|Q16777|H2A2C_HUMAN [3]	14 kDa	TRUE	0.2	0	7	3	0	9	8
Histone H2A type 2-B OS=Homo sapiens GN=HIST2H2AB PE=1 SV=3	sp|Q8IUE6|H2A2B_HUMAN	14 kDa	TRUE	0.11	0	7	0	0	5	6
Polyadenylate-binding protein 1-like OS=Homo sapiens GN=PABPC1L PE=2 SV=1	sp|Q4VXU2|PAP1L_HUMAN	68 kDa	TRUE	0.32	3	7	11	3	6	6
40S ribosomal protein S28 OS=Homo sapiens GN=RPS28 PE=1 SV=1	sp|P62857|RS28_HUMAN	8 kDa		0.26	0	7	4	0	0	0
Putative tubulin-like protein alpha-4B OS=Homo sapiens GN=TUBA4B PE=5 SV=2	sp|Q9H853|TBA4B_HUMAN	28 kDa	TRUE	0.11	0	7	0	0	5	6
Transformer-2 protein homolog alpha OS=Homo sapiens GN=TRA2A PE=1 SV=1	sp|Q13595|TRA2A_HUMAN	33 kDa	TRUE	0.3	0	7	3	0	4	5
60S ribosomal protein L21 OS=Homo sapiens GN=RPL21 PE=1 SV=2	sp|P46778|RL21_HUMAN	19 kDa		0.32	0	7	8	0	6	9
Ubiquitin carboxyl-terminal hydrolase 47 OS=Homo sapiens GN=USP47 PE=1 SV=3	sp|Q96K76|UBP47_HUMAN	157 kDa		0.34	0	7	5	0	0	5
Splicing factor 3B subunit 1 OS=Homo sapiens GN=SF3B1 PE=1 SV=3	sp|O75533|SF3B1_HUMAN	146 kDa		0.34	0	7	4	0	0	6
Cluster of 60S ribosomal protein L26 OS=Homo sapiens GN=RPL26 PE=1 SV=1 (sp|P61254|RL26_HUMAN)	sp|P61254|RL26_HUMAN [2]	17 kDa	TRUE	0.39	0	7	5	0	6	6
60S ribosomal protein L26 OS=Homo sapiens GN=RPL26 PE=1 SV=1	sp|P61254|RL26_HUMAN	17 kDa	TRUE	0.39	0	7	5	0	6	6
N-acetyl-D-glucosamine kinase OS=Homo sapiens GN=NAGK PE=1 SV=4	sp|Q9UJ70|NAGK_HUMAN	37 kDa		0.44	0	7	7	0	3	5
Interleukin enhancer-binding factor 2 OS=Homo sapiens GN=ILF2 PE=1 SV=2	sp|Q12905|ILF2_HUMAN	43 kDa		0.46	0	7	8	0	8	9
Twinkle protein, mitochondrial OS=Homo sapiens GN=PEO1 PE=1 SV=1	sp|Q96RR1|PEO1_HUMAN	77 kDa		0.47	0	7	6	0	4	4
RNA binding motif protein, X-linked-like-1 OS=Homo sapiens GN=RBMXL1 PE=1 SV=1	sp|Q96E39|RMXL1_HUMAN	42 kDa	TRUE	0.53	0	7	6	0	7	9
Thioredoxin domain-containing protein 12 OS=Homo sapiens GN=TXNDC12 PE=1 SV=1	sp|O95881|TXD12_HUMAN	19 kDa		0.53	3	7	7	6	3	4
Lamina-associated polypeptide 2, isoform alpha OS=Homo sapiens GN=TMPO PE=1 SV=2	sp|P42166|LAP2A_HUMAN	75 kDa	TRUE	0.53	8	7	8	15	5	5
40S ribosomal protein S18 OS=Homo sapiens GN=RPS18 PE=1 SV=3	sp|P62269|RS18_HUMAN	18 kDa		0.54	2	7	8	0	9	8
tRNA-splicing ligase RtcB homolog OS=Homo sapiens GN=C22orf28 PE=1 SV=1	sp|Q9Y3I0|RTCB_HUMAN	55 kDa		0.54	0	7	9	0	9	7
Transcriptional activator protein Pur-alpha OS=Homo sapiens GN=PURA PE=1 SV=2	sp|Q00577|PURA_HUMAN	35 kDa		0.58	0	7	3	0	0	4
Small nuclear ribonucleoprotein Sm D1 OS=Homo sapiens GN=SNRPD1 PE=1 SV=1	sp|P62314|SMD1_HUMAN	13 kDa		0.00021	0	6	0	0	6	0
Cluster of Putative adenosylhomocysteinase 2 OS=Homo sapiens GN=AHCYL1 PE=1 SV=2 (sp|O43865|SAHH2_HUMAN)	sp|O43865|SAHH2_HUMAN [3]	59 kDa	TRUE	0.0015	0	6	18	0	0	5
Isoform 2 of Alpha-actinin-1 OS=Homo sapiens GN=ACTN1	sp|P12814-2|ACTN1_HUMAN (+1)	103 kDa	TRUE	0.17	0	6	7	0	12	19
Isoform 3 of Zinc finger CCCH-type antiviral protein 1 OS=Homo sapiens GN=ZC3HAV1	sp|Q7Z2W4-3|ZCCHV_HUMAN	68 kDa	TRUE	0.014	0	6	0	0	0	0
Isoform Short of Cold shock domain-containing protein E1 OS=Homo sapiens GN=CSDE1	sp|O75534-2|CSDE1_HUMAN (+1)	86 kDa		0.018	0	6	8	0	5	17
40S ribosomal protein S5 OS=Homo sapiens GN=RPS5 PE=1 SV=4	sp|P46782|RS5_HUMAN	23 kDa		0.03	0	6	8	0	0	8
Isoform 2 of Heterogeneous nuclear ribonucleoprotein U-like protein 1 OS=Homo sapiens GN=HNRNPUL1	sp|Q9BUJ2-2|HNRL1_HUMAN (+1)	90 kDa		0.034	0	6	0	0	6	4
28S ribosomal protein S34, mitochondrial OS=Homo sapiens GN=MRPS34 PE=1 SV=2	sp|P82930|RT34_HUMAN	26 kDa		0.074	0	6	4	0	7	2
Cluster of Isoform 2 of ELKS/Rab6-interacting/CAST family member 1 OS=Homo sapiens GN=ERC1 (sp|Q8IUD2-2|RB6I2_HUMAN)	sp|Q8IUD2-2|RB6I2_HUMAN [3]	114 kDa	TRUE	0.079	7	6	12	4	4	7
Isoform 2 of ELKS/Rab6-interacting/CAST family member 1 OS=Homo sapiens GN=ERC1	sp|Q8IUD2-2|RB6I2_HUMAN (+1)	114 kDa	TRUE	0.079	7	6	12	4	4	7
ELKS/Rab6-interacting/CAST family member 1 OS=Homo sapiens GN=ERC1 PE=1 SV=1	sp|Q8IUD2|RB6I2_HUMAN	128 kDa	TRUE	0.079	7	6	12	4	4	7
Cluster of Spindlin-1 OS=Homo sapiens GN=SPIN1 PE=1 SV=3 (sp|Q9Y657|SPIN1_HUMAN)	sp|Q9Y657|SPIN1_HUMAN [2]	30 kDa	TRUE	0.093	6	6	13	3	0	0
Spindlin-1 OS=Homo sapiens GN=SPIN1 PE=1 SV=3	sp|Q9Y657|SPIN1_HUMAN	30 kDa	TRUE	0.093	6	6	13	3	0	0
Hsp90 co-chaperone Cdc37 OS=Homo sapiens GN=CDC37 PE=1 SV=1	sp|Q16543|CDC37_HUMAN	44 kDa		0.093	0	6	6	0	0	7
Isoform Beta of Heat shock protein 105 kDa OS=Homo sapiens GN=HSPH1	sp|Q92598-2|HS105_HUMAN (+2)	92 kDa		0.12	0	6	8	0	2	7
14-3-3 protein theta OS=Homo sapiens GN=YWHAQ PE=1 SV=1	sp|P27348|1433T_HUMAN	28 kDa	TRUE	0.11	0	6	11	0	4	7
Splicing factor 3B subunit 3 OS=Homo sapiens GN=SF3B3 PE=1 SV=4	sp|Q15393|SF3B3_HUMAN	136 kDa		0.16	4	6	8	3	6	11
28S ribosomal protein S22, mitochondrial OS=Homo sapiens GN=MRPS22 PE=1 SV=1	sp|P82650|RT22_HUMAN	41 kDa		0.2	0	6	3	0	3	2
Putative beta-actin-like protein 3 OS=Homo sapiens GN=POTEKP PE=5 SV=1	sp|Q9BYX7|ACTBM_HUMAN	42 kDa	TRUE	0.29	0	6	4	0	4	3
Reticulocalbin-2 OS=Homo sapiens GN=RCN2 PE=1 SV=1	sp|Q14257|RCN2_HUMAN	37 kDa		0.24	0	6	3	0	0	0
60S ribosomal protein L19 OS=Homo sapiens GN=RPL19 PE=1 SV=1	sp|P84098|RL19_HUMAN	23 kDa		0.28	0	6	11	0	9	9
40S ribosomal protein S14 OS=Homo sapiens GN=RPS14 PE=1 SV=3	sp|P62263|RS14_HUMAN	16 kDa		0.29	0	6	4	0	4	3
ATP-dependent RNA helicase DDX50 OS=Homo sapiens GN=DDX50 PE=1 SV=1	sp|Q9BQ39|DDX50_HUMAN	83 kDa	TRUE	0.3	0	6	3	0	5	5
Isoform Short of Double-stranded RNA-binding protein Staufen homolog 1 OS=Homo sapiens GN=STAU1	sp|O95793-2|STAU1_HUMAN (+1)	55 kDa	TRUE	0.3	0	6	9	0	5	6
40S ribosomal protein S9 OS=Homo sapiens GN=RPS9 PE=1 SV=3	sp|P46781|RS9_HUMAN	23 kDa		0.32	0	6	4	4	9	8
28S ribosomal protein S27, mitochondrial OS=Homo sapiens GN=MRPS27 PE=1 SV=3	sp|Q92552|RT27_HUMAN	48 kDa		0.36	0	6	7	0	3	5
Cluster of Isoform 2 of U2 snRNP-associated SURP motif-containing protein OS=Homo sapiens GN=U2SURP (sp|O15042-2|SR140_HUMAN)	sp|O15042-2|SR140_HUMAN [3]	118 kDa	TRUE	0.48	0	6	2	0	0	3
Isoform 2 of U2 snRNP-associated SURP motif-containing protein OS=Homo sapiens GN=U2SURP	sp|O15042-2|SR140_HUMAN (+1)	118 kDa	TRUE	0.48	0	6	2	0	0	3
40S ribosomal protein S4, Y isoform 1 OS=Homo sapiens GN=RPS4Y1 PE=2 SV=2	sp|P22090|RS4Y1_HUMAN	29 kDa	TRUE	0.58	0	6	5	0	2	3
Programmed cell death protein 4 OS=Homo sapiens GN=PDCD4 PE=1 SV=2	sp|Q53EL6|PDCD4_HUMAN	52 kDa		0.52	0	6	5	0	0	2
Isoform 2 of Dynactin subunit 2 OS=Homo sapiens GN=DCTN2	sp|Q13561-2|DCTN2_HUMAN (+2)	45 kDa		0.52	0	6	5	0	0	2
60S acidic ribosomal protein P1 OS=Homo sapiens GN=RPLP1 PE=1 SV=1	sp|P05386|RLA1_HUMAN	12 kDa		0.57	0	6	6	0	3	3
Putative adenosylhomocysteinase 2 OS=Homo sapiens GN=AHCYL1 PE=1 SV=2	sp|O43865|SAHH2_HUMAN	59 kDa	TRUE	0.0025	0	5	15	0	0	5
Small nuclear ribonucleoprotein Sm D2 OS=Homo sapiens GN=SNRPD2 PE=1 SV=1	sp|P62316|SMD2_HUMAN	14 kDa		0.0071	0	5	0	0	2	0
Apolipoprotein A-II OS=Homo sapiens GN=APOA2 PE=1 SV=1	sp|P02652|APOA2_HUMAN	11 kDa		0.029	0	5	0	0	0	0
Peroxiredoxin-4 OS=Homo sapiens GN=PRDX4 PE=1 SV=1	sp|Q13162|PRDX4_HUMAN	31 kDa	TRUE	0.054	0	5	7	0	0	6
Cluster of U4/U6 small nuclear ribonucleoprotein Prp31 OS=Homo sapiens GN=PRPF31 PE=1 SV=2 (sp|Q8WWY3|PRP31_HUMAN)	sp|Q8WWY3|PRP31_HUMAN [2]	55 kDa	TRUE	0.12	0	5	4	0	4	0
U4/U6 small nuclear ribonucleoprotein Prp31 OS=Homo sapiens GN=PRPF31 PE=1 SV=2	sp|Q8WWY3|PRP31_HUMAN	55 kDa	TRUE	0.12	0	5	4	0	4	0
Isoform 2 of Protein FAM98A OS=Homo sapiens GN=FAM98A	sp|Q8NCA5-2|FA98A_HUMAN (+1)	55 kDa		0.15	0	5	9	0	2	4
Adenosylhomocysteinase OS=Homo sapiens GN=AHCY PE=1 SV=4	sp|P23526|SAHH_HUMAN	48 kDa		0.15	0	5	8	0	6	10
40S ribosomal protein S20 OS=Homo sapiens GN=RPS20 PE=1 SV=1	sp|P60866|RS20_HUMAN	13 kDa		0.16	0	5	10	0	0	0
Histone H1x OS=Homo sapiens GN=H1FX PE=1 SV=1	sp|Q92522|H1X_HUMAN	22 kDa		0.2	0	5	6	0	2	6
39S ribosomal protein L24, mitochondrial OS=Homo sapiens GN=MRPL24 PE=1 SV=1	sp|Q96A35|RM24_HUMAN	25 kDa		0.22	0	5	7	0	6	0
Cluster of 40S ribosomal protein S26 OS=Homo sapiens GN=RPS26 PE=1 SV=3 (sp|P62854|RS26_HUMAN)	sp|P62854|RS26_HUMAN [2]	13 kDa	TRUE	0.31	0	5	3	0	0	5
40S ribosomal protein S26 OS=Homo sapiens GN=RPS26 PE=1 SV=3	sp|P62854|RS26_HUMAN	13 kDa	TRUE	0.31	0	5	3	0	0	5
Isoform 2 of Caprin-1 OS=Homo sapiens GN=CAPRIN1	sp|Q14444-2|CAPR1_HUMAN (+1)	77 kDa		0.35	0	5	3	0	0	0
Elongator complex protein 1 OS=Homo sapiens GN=IKBKAP PE=1 SV=3	sp|O95163|ELP1_HUMAN	150 kDa		0.35	0	5	3	0	0	0
DNA replication licensing factor MCM3 OS=Homo sapiens GN=MCM3 PE=1 SV=3	sp|P25205|MCM3_HUMAN	91 kDa		0.37	0	5	3	7	2	2
Eukaryotic translation initiation factor 3 subunit K OS=Homo sapiens GN=EIF3K PE=1 SV=1	sp|Q9UBQ5|EIF3K_HUMAN	25 kDa		0.37	0	5	6	0	6	8
La-related protein 4B OS=Homo sapiens GN=LARP4B PE=1 SV=3	sp|Q92615|LAR4B_HUMAN	81 kDa		0.41	0	5	5	0	0	2
ATP-citrate synthase OS=Homo sapiens GN=ACLY PE=1 SV=3	sp|P53396|ACLY_HUMAN	121 kDa		0.44	0	5	6	0	5	6
Cluster of Isoform 2 of Clathrin heavy chain 1 OS=Homo sapiens GN=CLTC (sp|Q00610-2|CLH1_HUMAN)	sp|Q00610-2|CLH1_HUMAN [2]	188 kDa	TRUE	0.45	0	5	8	0	7	6
Isoform 2 of Clathrin heavy chain 1 OS=Homo sapiens GN=CLTC	sp|Q00610-2|CLH1_HUMAN (+1)	188 kDa	TRUE	0.45	0	5	8	0	7	6
Galectin-3-binding protein OS=Homo sapiens GN=LGALS3BP PE=1 SV=1	sp|Q08380|LG3BP_HUMAN	65 kDa	TRUE	0.48	0	5	4	0	0	0
Isoform 2 of Plasminogen activator inhibitor 1 RNA-binding protein OS=Homo sapiens GN=SERBP1	sp|Q8NC51-2|PAIRB_HUMAN (+3)	44 kDa		0.53	0	5	4	0	4	6
Cluster of Ubiquitin-40S ribosomal protein S27a OS=Homo sapiens GN=RPS27A PE=1 SV=2 (sp|P62979|RS27A_HUMAN)	sp|P62979|RS27A_HUMAN [2]	18 kDa	TRUE	0.53	4	5	6	6	6	6
40S ribosomal protein S6 OS=Homo sapiens GN=RPS6 PE=1 SV=1	sp|P62753|RS6_HUMAN	29 kDa		0.55	0	5	4	0	7	8
40S ribosomal protein S29 OS=Homo sapiens GN=RPS29 PE=1 SV=2	sp|P62273|RS29_HUMAN	7 kDa		0.56	0	5	6	0	5	4
60S ribosomal protein L32 OS=Homo sapiens GN=RPL32 PE=1 SV=2	sp|P62910|RL32_HUMAN	16 kDa		0.61	0	5	5	0	0	0
Isoform 2 of Putative adenosylhomocysteinase 3 OS=Homo sapiens GN=AHCYL2	sp|Q96HN2-2|SAHH3_HUMAN (+1)	67 kDa	TRUE	0.043	0	4	9	0	0	3
Isoform 1 of Regulator of differentiation 1 OS=Homo sapiens GN=ROD1	sp|O95758-1|ROD1_HUMAN (+2)	57 kDa	TRUE	0.017	0	4	0	0	6	2
Cluster of Mitogen-activated protein kinase 1 OS=Homo sapiens GN=MAPK1 PE=1 SV=3 (sp|P28482|MK01_HUMAN)	sp|P28482|MK01_HUMAN	41 kDa	TRUE	0.018	0	4	7	0	0	7
Mitogen-activated protein kinase 1 OS=Homo sapiens GN=MAPK1 PE=1 SV=3	sp|P28482|MK01_HUMAN	41 kDa	TRUE	0.018	0	4	7	0	0	7
Calcium homeostasis endoplasmic reticulum protein OS=Homo sapiens GN=CHERP PE=1 SV=3	sp|Q8IWX8|CHERP_HUMAN	104 kDa	TRUE	0.029	0	4	2	0	5	0
Ataxin-10 OS=Homo sapiens GN=ATXN10 PE=1 SV=1	sp|Q9UBB4|ATX10_HUMAN	53 kDa		0.059	0	4	0	0	0	0
26S protease regulatory subunit 6A OS=Homo sapiens GN=PSMC3 PE=1 SV=3	sp|P17980|PRS6A_HUMAN	49 kDa		0.059	0	4	0	0	0	0
Bystin OS=Homo sapiens GN=BYSL PE=1 SV=3	sp|Q13895|BYST_HUMAN	50 kDa		0.059	0	4	0	0	0	0
40S ribosomal protein S19 OS=Homo sapiens GN=RPS19 PE=1 SV=2	sp|P39019|RS19_HUMAN	16 kDa		0.059	0	4	0	0	0	0
Peroxiredoxin-2 OS=Homo sapiens GN=PRDX2 PE=1 SV=5	sp|P32119|PRDX2_HUMAN	22 kDa	TRUE	0.059	0	4	0	0	0	0
Isoform 2 of 39S ribosomal protein L47, mitochondrial OS=Homo sapiens GN=MRPL47	sp|Q9HD33-2|RM47_HUMAN (+1)	27 kDa		0.066	0	4	0	0	5	3
Probable ATP-dependent RNA helicase DHX36 OS=Homo sapiens GN=DHX36 PE=1 SV=2	sp|Q9H2U1|DHX36_HUMAN	115 kDa	TRUE	0.066	0	4	3	0	5	0
Isoform 2 of Myb-binding protein 1A OS=Homo sapiens GN=MYBBP1A	sp|Q9BQG0-2|MBB1A_HUMAN (+1)	149 kDa		0.099	0	4	6	0	0	4
40S ribosomal protein S23 OS=Homo sapiens GN=RPS23 PE=1 SV=3	sp|P62266|RS23_HUMAN	16 kDa		0.16	0	4	0	0	3	3
Tubulin beta-1 chain OS=Homo sapiens GN=TUBB1 PE=1 SV=1	sp|Q9H4B7|TBB1_HUMAN	50 kDa	TRUE	0.42	0	4	4	3	3	5
DNA repair protein RAD50 OS=Homo sapiens GN=RAD50 PE=1 SV=1	sp|Q92878|RAD50_HUMAN	154 kDa		0.21	0	4	8	0	0	0
Splicing factor 3B subunit 2 OS=Homo sapiens GN=SF3B2 PE=1 SV=2	sp|Q13435|SF3B2_HUMAN	100 kDa		0.24	0	4	0	0	2	3
Alpha-centractin OS=Homo sapiens GN=ACTR1A PE=1 SV=1	sp|P61163|ACTZ_HUMAN	43 kDa	TRUE	0.24	0	4	3	0	2	0
Zinc finger CCHC domain-containing protein 3 OS=Homo sapiens GN=ZCCHC3 PE=1 SV=1	sp|Q9NUD5|ZCHC3_HUMAN	44 kDa		0.26	0	4	3	0	3	8
Isoform 2 of Protein LSM14 homolog A OS=Homo sapiens GN=LSM14A	sp|Q8ND56-2|LS14A_HUMAN (+1)	51 kDa		0.33	0	4	0	0	0	2
28S ribosomal protein S6, mitochondrial OS=Homo sapiens GN=MRPS6 PE=1 SV=3	sp|P82932|RT06_HUMAN	14 kDa		0.33	0	4	0	0	0	2
Elongation factor 1-gamma OS=Homo sapiens GN=EEF1G PE=1 SV=3	sp|P26641|EF1G_HUMAN	50 kDa		0.34	0	4	4	0	3	6
Pyrroline-5-carboxylate reductase 3 OS=Homo sapiens GN=PYCRL PE=1 SV=2	sp|Q53H96|P5CR3_HUMAN	29 kDa		0.36	0	4	4	0	5	8
Protein phosphatase 1A OS=Homo sapiens GN=PPM1A PE=1 SV=1	sp|P35813|PPM1A_HUMAN	42 kDa	TRUE	0.36	7	4	2	7	2	2
60S ribosomal protein L8 OS=Homo sapiens GN=RPL8 PE=1 SV=2	sp|P62917|RL8_HUMAN	28 kDa		0.36	0	4	9	0	6	4
60S ribosomal protein L26-like 1 OS=Homo sapiens GN=RPL26L1 PE=1 SV=1	sp|Q9UNX3|RL26L_HUMAN	17 kDa	TRUE	0.27	0	4	2	0	4	3
60S ribosomal protein L13a OS=Homo sapiens GN=RPL13A PE=1 SV=2	sp|P40429|RL13A_HUMAN	24 kDa		0.39	0	4	2	0	0	4
Fragile X mental retardation syndrome-related protein 2 OS=Homo sapiens GN=FXR2 PE=1 SV=2	sp|P51116|FXR2_HUMAN	74 kDa	TRUE	0.39	0	4	4	0	0	2
40S ribosomal protein S15a OS=Homo sapiens GN=RPS15A PE=1 SV=2	sp|P62244|RS15A_HUMAN	15 kDa		0.43	0	4	6	2	4	4
60S ribosomal protein L23 OS=Homo sapiens GN=RPL23 PE=1 SV=1	sp|P62829|RL23_HUMAN	15 kDa		0.48	0	4	4	4	4	3
Ubiquitin-40S ribosomal protein S27a OS=Homo sapiens GN=RPS27A PE=1 SV=2	sp|P62979|RS27A_HUMAN	18 kDa	TRUE	0.44	4	4	5	6	5	6
Ubiquitin-60S ribosomal protein L40 OS=Homo sapiens GN=UBA52 PE=1 SV=2	sp|P62987|RL40_HUMAN	15 kDa	TRUE	0.53	4	4	4	6	5	6
40S ribosomal protein S25 OS=Homo sapiens GN=RPS25 PE=1 SV=1	sp|P62851|RS25_HUMAN	14 kDa		0.58	0	4	4	0	4	4
Pre-mRNA-splicing regulator WTAP OS=Homo sapiens GN=WTAP PE=1 SV=2	sp|Q15007|FL2D_HUMAN	44 kDa		0.62	0	4	4	0	0	0
Isoform 2 of Tropomyosin alpha-3 chain OS=Homo sapiens GN=TPM3	sp|P06753-2|TPM3_HUMAN	29 kDa	TRUE	0.62	0	4	4	0	0	0
Adenylosuccinate lyase OS=Homo sapiens GN=ADSL PE=1 SV=2	sp|P30566|PUR8_HUMAN	55 kDa		0.08	0	3	5	0	0	4
60S ribosomal protein L18a OS=Homo sapiens GN=RPL18A PE=1 SV=2	sp|Q02543|RL18A_HUMAN	21 kDa		0.1	0	3	0	0	5	3
T-complex protein 1 subunit zeta-2 OS=Homo sapiens GN=CCT6B PE=1 SV=5	sp|Q92526|TCPW_HUMAN	58 kDa	TRUE	0.32	0	3	6	6	3	3
Isoform 2 of Neurofilament heavy polypeptide OS=Homo sapiens GN=NEFH	sp|P12036-2|NFH_HUMAN (+1)	106 kDa	TRUE	0.12	0	3	0	0	0	0
Transcription factor E2F7 OS=Homo sapiens GN=E2F7 PE=1 SV=3	sp|Q96AV8|E2F7_HUMAN	100 kDa		0.12	4	3	0	0	0	0
Apolipoprotein A-I OS=Homo sapiens GN=APOA1 PE=1 SV=1	sp|P02647|APOA1_HUMAN	31 kDa		0.12	8	3	0	7	0	0
Transformer-2 protein homolog beta OS=Homo sapiens GN=TRA2B PE=1 SV=1	sp|P62995|TRA2B_HUMAN	34 kDa	TRUE	0.12	0	3	0	0	0	0
DNA damage-binding protein 1 OS=Homo sapiens GN=DDB1 PE=1 SV=1	sp|Q16531|DDB1_HUMAN	127 kDa	TRUE	0.12	0	3	0	2	0	0
Protein C20orf11 OS=Homo sapiens GN=C20orf11 PE=1 SV=1	sp|Q9NWU2|CT011_HUMAN	27 kDa		0.12	0	3	0	0	0	0
Carboxymethylenebutenolidase homolog OS=Homo sapiens GN=CMBL PE=1 SV=1	sp|Q96DG6|CMBL_HUMAN	28 kDa		0.12	0	3	0	0	0	0
28S ribosomal protein S31, mitochondrial OS=Homo sapiens GN=MRPS31 PE=1 SV=3	sp|Q92665|RT31_HUMAN	45 kDa		0.12	0	3	0	0	0	0
Cluster of Isoform 2 of U1 small nuclear ribonucleoprotein 70 kDa OS=Homo sapiens GN=SNRNP70 (sp|P08621-2|RU17_HUMAN)	sp|P08621-2|RU17_HUMAN	51 kDa	TRUE	0.12	0	3	0	0	0	0
Isoform 3 of U1 small nuclear ribonucleoprotein 70 kDa OS=Homo sapiens GN=SNRNP70	sp|P08621-3|RU17_HUMAN	20 kDa	TRUE	0.12	0	3	0	0	0	0
40S ribosomal protein S12 OS=Homo sapiens GN=RPS12 PE=1 SV=3	sp|P25398|RS12_HUMAN	15 kDa		0.12	0	3	0	0	0	0
Pre-mRNA-processing factor 19 OS=Homo sapiens GN=PRPF19 PE=1 SV=1	sp|Q9UMS4|PRP19_HUMAN	55 kDa		0.12	0	3	0	0	0	0
Ran-binding protein 10 OS=Homo sapiens GN=RANBP10 PE=1 SV=1	sp|Q6VN20|RBP10_HUMAN	67 kDa		0.12	0	3	0	0	0	0
Cooperator of PRMT5 OS=Homo sapiens GN=COPR5 PE=1 SV=3	sp|Q9NQ92|COPR5_HUMAN	20 kDa		0.12	0	3	0	0	0	0
60S ribosomal protein L34 OS=Homo sapiens GN=RPL34 PE=1 SV=3	sp|P49207|RL34_HUMAN	13 kDa		0.12	0	3	3	0	0	5
60S ribosomal protein L31 OS=Homo sapiens GN=RPL31 PE=1 SV=1	sp|P62899|RL31_HUMAN	14 kDa		0.15	0	3	6	0	4	7
Hornerin OS=Homo sapiens GN=HRNR PE=1 SV=2	sp|Q86YZ3|HORN_HUMAN	282 kDa		0.15	6	3	3	3	8	3
Pentatricopeptide repeat-containing protein 3, mitochondrial OS=Homo sapiens GN=PTCD3 PE=1 SV=3	sp|Q96EY7|PTCD3_HUMAN	79 kDa		0.16	0	3	7	0	2	3
Heterogeneous nuclear ribonucleoprotein L OS=Homo sapiens GN=HNRNPL PE=1 SV=2	sp|P14866|HNRPL_HUMAN	64 kDa		0.18	0	3	5	0	3	6
60S ribosomal protein L27a OS=Homo sapiens GN=RPL27A PE=1 SV=2	sp|P46776|RL27A_HUMAN	17 kDa		0.23	0	3	4	3	2	5
Isoform 2 of Inosine-5'-monophosphate dehydrogenase 1 OS=Homo sapiens GN=IMPDH1	sp|P20839-2|IMDH1_HUMAN (+2)	53 kDa	TRUE	0.27	0	3	6	0	0	0
Isoform 1 of SRSF protein kinase 1 OS=Homo sapiens GN=SRPK1	sp|Q96SB4-3|SRPK1_HUMAN	92 kDa	TRUE	0.35	0	3	3	0	2	0
Cluster of Heat shock protein HSP 90-beta OS=Homo sapiens GN=HSP90AB1 PE=1 SV=4 (sp|P08238|HS90B_HUMAN)	sp|P08238|HS90B_HUMAN [7]	83 kDa	TRUE	0.36	0	3	2	15	7	11
Heat shock protein HSP 90-beta OS=Homo sapiens GN=HSP90AB1 PE=1 SV=4	sp|P08238|HS90B_HUMAN	83 kDa	TRUE	0.53	0	3	0	20	6	10
Isoform 2 of Heterogeneous nuclear ribonucleoprotein A3 OS=Homo sapiens GN=HNRNPA3	sp|P51991-2|ROA3_HUMAN (+1)	37 kDa		0.37	0	3	3	0	5	3
Serine/arginine-rich splicing factor 1 OS=Homo sapiens GN=SRSF1 PE=1 SV=2	sp|Q07955|SRSF1_HUMAN	28 kDa	TRUE	0.38	0	3	2	0	0	3
39S ribosomal protein L41, mitochondrial OS=Homo sapiens GN=MRPL41 PE=1 SV=1	sp|Q8IXM3|RM41_HUMAN	15 kDa		0.38	0	3	5	0	0	0
Isoform 3 of U2 snRNP-associated SURP motif-containing protein OS=Homo sapiens GN=U2SURP	sp|O15042-3|SR140_HUMAN	73 kDa	TRUE	0.38	0	3	2	0	0	3
Isoform 2 of 60S ribosomal protein L11 OS=Homo sapiens GN=RPL11	sp|P62913-2|RL11_HUMAN (+1)	20 kDa		0.48	0	3	2	3	3	3
Polyadenylate-binding protein 1-like 2 OS=Homo sapiens GN=PABPC1L2A PE=1 SV=1	sp|Q5JQF8|PAP1M_HUMAN	23 kDa	TRUE	0.48	0	3	3	0	3	2
Deoxyhypusine synthase OS=Homo sapiens GN=DHPS PE=1 SV=1	sp|P49366|DHYS_HUMAN	41 kDa		0.48	0	3	0	0	2	4
28S ribosomal protein S14, mitochondrial OS=Homo sapiens GN=MRPS14 PE=1 SV=1	sp|O60783|RT14_HUMAN	15 kDa		0.49	0	3	2	0	0	0
Tyrosine-protein kinase JAK1 OS=Homo sapiens GN=JAK1 PE=1 SV=2	sp|P23458|JAK1_HUMAN	133 kDa	TRUE	0.52	0	3	4	0	0	0
Isoform 2 of Ataxin-2-like protein OS=Homo sapiens GN=ATXN2L	sp|Q8WWM7-2|ATX2L_HUMAN (+5)	112 kDa		0.52	0	3	4	0	0	0
26S proteasome non-ATPase regulatory subunit 3 OS=Homo sapiens GN=PSMD3 PE=1 SV=2	sp|O43242|PSMD3_HUMAN	61 kDa		0.52	0	3	2	0	0	2
60S ribosomal protein L27 OS=Homo sapiens GN=RPL27 PE=1 SV=2	sp|P61353|RL27_HUMAN	16 kDa		0.52	0	3	4	0	3	3
Pre-mRNA-processing-splicing factor 8 OS=Homo sapiens GN=PRPF8 PE=1 SV=2	sp|Q6P2Q9|PRP8_HUMAN	274 kDa		0.52	0	3	3	0	4	5
BolA-like protein 2 OS=Homo sapiens GN=BOLA2 PE=1 SV=1	sp|Q9H3K6|BOLA2_HUMAN	10 kDa		0.58	0	3	2	0	4	5
39S ribosomal protein L28, mitochondrial OS=Homo sapiens GN=MRPL28 PE=1 SV=4	sp|Q13084|RM28_HUMAN	30 kDa		0.029	0	2	0	0	3	0
Cluster of Isoform 2 of Serine/arginine-rich splicing factor 10 OS=Homo sapiens GN=SRSF10 (sp|O75494-2|SRS10_HUMAN)	sp|O75494-2|SRS10_HUMAN [5]	31 kDa	TRUE	0.06	0	2	5	0	0	3
Isoform 2 of Serine/arginine-rich splicing factor 10 OS=Homo sapiens GN=SRSF10	sp|O75494-2|SRS10_HUMAN (+3)	31 kDa	TRUE	0.24	0	2	2	0	0	3
Isoform 2 of Ubiquitin-associated protein 2-like OS=Homo sapiens GN=UBAP2L	sp|Q14157-1|UBP2L_HUMAN (+4)	104 kDa		0.097	0	2	0	0	0	7
14-3-3 protein epsilon OS=Homo sapiens GN=YWHAE PE=1 SV=1	sp|P62258|1433E_HUMAN	29 kDa	TRUE	0.48	0	2	0	0	2	3
Cluster of Poly(rC)-binding protein 1 OS=Homo sapiens GN=PCBP1 PE=1 SV=2 (sp|Q15365|PCBP1_HUMAN)	sp|Q15365|PCBP1_HUMAN [7]	37 kDa	TRUE	0.14	0	2	2	10	2	7
Poly(rC)-binding protein 2 OS=Homo sapiens GN=PCBP2 PE=1 SV=1	sp|Q15366|PCBP2_HUMAN	39 kDa	TRUE	0.21	0	2	2	7	2	6
Isoform 2 of Poly(rC)-binding protein 3 OS=Homo sapiens GN=PCBP3	sp|P57721-2|PCBP3_HUMAN (+4)	37 kDa	TRUE	0.21	0	2	2	6	2	6
F-actin-capping protein subunit alpha-1 OS=Homo sapiens GN=CAPZA1 PE=1 SV=3	sp|P52907|CAZA1_HUMAN	33 kDa		0.15	0	2	4	0	0	2
Cluster of Isoform Smooth muscle of Myosin light polypeptide 6 OS=Homo sapiens GN=MYL6 (sp|P60660-2|MYL6_HUMAN)	sp|P60660-2|MYL6_HUMAN [3]	17 kDa	TRUE	0.24	0	2	3	4	0	2
Isoform Smooth muscle of Myosin light polypeptide 6 OS=Homo sapiens GN=MYL6	sp|P60660-2|MYL6_HUMAN (+1)	17 kDa	TRUE	0.24	0	2	3	4	0	2
Nuclear fragile X mental retardation-interacting protein 2 OS=Homo sapiens GN=NUFIP2 PE=1 SV=1	sp|Q7Z417|NUFP2_HUMAN	76 kDa		0.24	0	2	5	0	0	0
Cardiomyopathy-associated protein 5 OS=Homo sapiens GN=CMYA5 PE=1 SV=3	sp|Q8N3K9|CMYA5_HUMAN	449 kDa		0.24	0	2	0	0	0	0
Gem-associated protein 5 OS=Homo sapiens GN=GEMIN5 PE=1 SV=3	sp|Q8TEQ6|GEMI5_HUMAN	169 kDa		0.24	0	2	0	0	0	0
Isoform 4 of 39S ribosomal protein L43, mitochondrial OS=Homo sapiens GN=MRPL43	sp|Q8N983-4|RM43_HUMAN	18 kDa		0.24	0	2	0	0	0	0
Isoform 2 of Protein KIAA1967 OS=Homo sapiens GN=KIAA1967	sp|Q8N163-2|K1967_HUMAN	103 kDa		0.24	0	2	0	0	0	0
Ubiquitin carboxyl-terminal hydrolase 15 OS=Homo sapiens GN=USP15 PE=1 SV=3	sp|Q9Y4E8|UBP15_HUMAN	112 kDa	TRUE	0.24	0	2	0	0	0	0
Obscurin-like protein 1 OS=Homo sapiens GN=OBSL1 PE=1 SV=4	sp|O75147|OBSL1_HUMAN	207 kDa		0.24	0	2	0	0	0	0
40S ribosomal protein S30 OS=Homo sapiens GN=FAU PE=1 SV=1	sp|P62861|RS30_HUMAN	7 kDa		0.24	0	2	0	0	0	0
Isoform 2 of Nuclear pore complex protein Nup50 OS=Homo sapiens GN=NUP50	sp|Q9UKX7-2|NUP50_HUMAN (+1)	47 kDa		0.24	0	2	0	0	0	0
Isoform 3 of Pre-mRNA 3'-end-processing factor FIP1 OS=Homo sapiens GN=FIP1L1	sp|Q6UN15-3|FIP1_HUMAN (+1)	58 kDa		0.24	0	2	0	0	0	0
40S ribosomal protein S10 OS=Homo sapiens GN=RPS10 PE=1 SV=1	sp|P46783|RS10_HUMAN	19 kDa		0.24	0	2	0	0	0	0
Valine--tRNA ligase OS=Homo sapiens GN=VARS PE=1 SV=4	sp|P26640|SYVC_HUMAN	140 kDa		0.29	0	2	3	0	2	4
Putative 40S ribosomal protein S26-like 1 OS=Homo sapiens GN=RPS26P11 PE=5 SV=1	sp|Q5JNZ5|RS26L_HUMAN	13 kDa	TRUE	0.24	0	2	0	0	0	0
Isoform 2 of Acetyl-CoA carboxylase 1 OS=Homo sapiens GN=ACACA	sp|Q13085-2|ACACA_HUMAN (+3)	260 kDa	TRUE	0.36	0	2	0	0	0	4
Nuclear cap-binding protein subunit 1 OS=Homo sapiens GN=NCBP1 PE=1 SV=1	sp|Q09161|NCBP1_HUMAN	92 kDa		0.37	0	2	4	0	6	2
Isoform C1 of Heterogeneous nuclear ribonucleoproteins C1/C2 OS=Homo sapiens GN=HNRNPC	sp|P07910-2|HNRPC_HUMAN (+1)	32 kDa		0.48	0	2	3	0	4	2
decoy_sp|Q99996|AKAP9_HUMAN	decoy_sp|Q99996|AKAP9_HUMAN	?		0.51	0	2	3	0	0	0
39S ribosomal protein L44, mitochondrial OS=Homo sapiens GN=MRPL44 PE=1 SV=1	sp|Q9H9J2|RM44_HUMAN	38 kDa		0.51	0	2	0	0	0	3
60S ribosomal protein L28 OS=Homo sapiens GN=RPL28 PE=1 SV=3	sp|P46779|RL28_HUMAN	16 kDa		0.51	0	2	3	0	0	0
26S proteasome non-ATPase regulatory subunit 2 OS=Homo sapiens GN=PSMD2 PE=1 SV=3	sp|Q13200|PSMD2_HUMAN	100 kDa		0.51	0	2	0	0	0	3
Activating signal cointegrator 1 complex subunit 2 OS=Homo sapiens GN=ASCC2 PE=1 SV=3	sp|Q9H1I8|ASCC2_HUMAN	86 kDa		0.51	0	2	3	0	0	0
Coiled-coil domain-containing protein 8 OS=Homo sapiens GN=CCDC8 PE=1 SV=2	sp|Q9H0W5|CCDC8_HUMAN	59 kDa	TRUE	0.51	0	2	3	0	0	0
S-phase kinase-associated protein 1 OS=Homo sapiens GN=SKP1 PE=1 SV=2	sp|P63208|SKP1_HUMAN	19 kDa		0.51	0	2	3	0	0	0
Cluster of Protein PRRC2A OS=Homo sapiens GN=PRRC2A PE=1 SV=3 (sp|P48634|PRC2A_HUMAN)	sp|P48634|PRC2A_HUMAN [3]	229 kDa	TRUE	0.52	0	2	3	0	2	2
Protein PRRC2A OS=Homo sapiens GN=PRRC2A PE=1 SV=3	sp|P48634|PRC2A_HUMAN	229 kDa	TRUE	0.52	0	2	3	0	2	2
60S ribosomal protein L36 OS=Homo sapiens GN=RPL36 PE=1 SV=3	sp|Q9Y3U8|RL36_HUMAN	12 kDa		0.52	0	2	3	0	2	2
40S ribosomal protein S27 OS=Homo sapiens GN=RPS27 PE=1 SV=3	sp|P42677|RS27_HUMAN	9 kDa		0.52	0	2	4	0	3	2
Cluster of Elongation factor 1-alpha 1 OS=Homo sapiens GN=EEF1A1 PE=1 SV=1 (sp|P68104|EF1A1_HUMAN)	sp|P68104|EF1A1_HUMAN [3]	50 kDa	TRUE	0.52	4	2	2	10	4	5
Elongation factor 1-alpha 1 OS=Homo sapiens GN=EEF1A1 PE=1 SV=1	sp|P68104|EF1A1_HUMAN (+1)	50 kDa	TRUE	0.52	4	2	2	10	4	5
RNA-binding motif protein, X-linked-like-2 OS=Homo sapiens GN=RBMXL2 PE=1 SV=3	sp|O75526|RMXL2_HUMAN	43 kDa	TRUE	0.48	0	2	5	0	4	0
60S ribosomal protein L38 OS=Homo sapiens GN=RPL38 PE=1 SV=2	sp|P63173|RL38_HUMAN	8 kDa		0.68	0	2	2	0	0	0
Isoform 2 of Fragile X mental retardation syndrome-related protein 1 OS=Homo sapiens GN=FXR1	sp|P51114-2|FXR1_HUMAN (+1)	61 kDa	TRUE	0.68	0	2	2	0	0	0
Protein S100-A7 OS=Homo sapiens GN=S100A7 PE=1 SV=4	sp|P31151|S10A7_HUMAN	11 kDa		0.00057	0	0	4	0	0	7
Galectin-7 OS=Homo sapiens GN=LGALS7 PE=1 SV=2	sp|P47929|LEG7_HUMAN	15 kDa		0.0011	0	0	0	0	0	10
Alpha-actinin-3 OS=Homo sapiens GN=ACTN3 PE=1 SV=2	sp|Q08043|ACTN3_HUMAN	103 kDa	TRUE	0.39	0	0	0	0	4	6
Alpha-actinin-2 OS=Homo sapiens GN=ACTN2 PE=1 SV=1	sp|P35609|ACTN2_HUMAN	104 kDa	TRUE	1	0	0	0	0	0	0
Elongation factor 1-beta OS=Homo sapiens GN=EEF1B2 PE=1 SV=3	sp|P24534|EF1B_HUMAN	25 kDa		0.0044	0	0	3	0	0	5
Cluster of DNA-dependent protein kinase catalytic subunit OS=Homo sapiens GN=PRKDC PE=1 SV=3 (sp|P78527|PRKDC_HUMAN)	sp|P78527|PRKDC_HUMAN [2]	469 kDa	TRUE	0.0086	0	0	3	4	0	4
DNA-dependent protein kinase catalytic subunit OS=Homo sapiens GN=PRKDC PE=1 SV=3	sp|P78527|PRKDC_HUMAN	469 kDa	TRUE	0.0086	0	0	3	4	0	4
Isoform 2 of DNA-dependent protein kinase catalytic subunit OS=Homo sapiens GN=PRKDC	sp|P78527-2|PRKDC_HUMAN	466 kDa	TRUE	0.066	0	0	0	4	0	4
Epiplakin OS=Homo sapiens GN=EPPK1 PE=1 SV=2	sp|P58107|EPIPL_HUMAN	556 kDa	TRUE	0.017	0	0	3	0	0	3
Isoform 1 of Protein POF1B OS=Homo sapiens GN=POF1B	sp|Q8WVV4-1|POF1B_HUMAN (+1)	69 kDa		0.017	0	0	0	0	0	6
Isoform 3 of Mitogen-activated protein kinase 3 OS=Homo sapiens GN=MAPK3	sp|P27361-3|MK03_HUMAN (+1)	40 kDa	TRUE	1	0	0	0	0	0	0
Insulin receptor substrate 4 OS=Homo sapiens GN=IRS4 PE=1 SV=1	sp|O14654|IRS4_HUMAN	134 kDa		0.022	0	0	4	11	2	6
Dermcidin OS=Homo sapiens GN=DCD PE=1 SV=2	sp|P81605|DCD_HUMAN	11 kDa		0.029	2	0	0	0	5	0
Plastin-2 OS=Homo sapiens GN=LCP1 PE=1 SV=6	sp|P13796|PLSL_HUMAN	70 kDa	TRUE	0.029	0	0	0	0	5	0
Cluster of Junction plakoglobin OS=Homo sapiens GN=JUP PE=1 SV=3 (sp|P14923|PLAK_HUMAN)	sp|P14923|PLAK_HUMAN	82 kDa	TRUE	0.034	18	0	0	0	0	5
Junction plakoglobin OS=Homo sapiens GN=JUP PE=1 SV=3	sp|P14923|PLAK_HUMAN	82 kDa	TRUE	0.034	18	0	0	0	0	5
Catenin beta-1 OS=Homo sapiens GN=CTNNB1 PE=1 SV=1	sp|P35222|CTNB1_HUMAN	85 kDa	TRUE	1	0	0	0	0	0	0
Isoform SMN-delta5 of Survival motor neuron protein OS=Homo sapiens GN=SMN1	sp|Q16637-2|SMN_HUMAN (+3)	29 kDa		0.034	0	0	5	0	0	0
Activating signal cointegrator 1 complex subunit 3 OS=Homo sapiens GN=ASCC3 PE=1 SV=3	sp|Q8N3C0|HELC1_HUMAN	251 kDa		0.034	0	0	0	0	0	5
Obg-like ATPase 1 OS=Homo sapiens GN=OLA1 PE=1 SV=2	sp|Q9NTK5|OLA1_HUMAN	45 kDa		0.034	0	0	0	0	0	5
Myosin-11 OS=Homo sapiens GN=MYH11 PE=1 SV=3	sp|P35749|MYH11_HUMAN	227 kDa	TRUE	0.034	0	0	5	0	0	0
Glial fibrillary acidic protein OS=Homo sapiens GN=GFAP PE=1 SV=1	sp|P14136|GFAP_HUMAN	50 kDa	TRUE	1	0	0	0	22	0	0
Bifunctional glutamate/proline--tRNA ligase OS=Homo sapiens GN=EPRS PE=1 SV=5	sp|P07814|SYEP_HUMAN	171 kDa		0.059	0	0	0	0	4	0
Serine/arginine-rich splicing factor 12 OS=Homo sapiens GN=SRSF12 PE=1 SV=1	sp|Q8WXF0|SRS12_HUMAN	31 kDa	TRUE	0.066	0	0	4	0	0	0
Cluster of Isoform 2 of Filamin-A OS=Homo sapiens GN=FLNA (sp|P21333-2|FLNA_HUMAN)	sp|P21333-2|FLNA_HUMAN [3]	280 kDa	TRUE	0.063	0	0	2	30	33	47
Isoform 2 of Filamin-A OS=Homo sapiens GN=FLNA	sp|P21333-2|FLNA_HUMAN (+1)	280 kDa	TRUE	0.063	0	0	2	30	33	47
Filamin-C OS=Homo sapiens GN=FLNC PE=1 SV=3	sp|Q14315|FLNC_HUMAN	291 kDa	TRUE	0.48	0	0	0	0	4	3
Isoform 2 of Importin-5 OS=Homo sapiens GN=IPO5	sp|O00410-2|IPO5_HUMAN (+2)	117 kDa		0.066	0	0	0	0	0	4
rRNA 2'-O-methyltransferase fibrillarin OS=Homo sapiens GN=FBL PE=1 SV=2	sp|P22087|FBRL_HUMAN	34 kDa		0.066	0	0	4	0	0	0
28S ribosomal protein S5, mitochondrial OS=Homo sapiens GN=MRPS5 PE=1 SV=2	sp|P82675|RT05_HUMAN	48 kDa		0.066	0	0	4	0	0	0
Thioredoxin OS=Homo sapiens GN=TXN PE=1 SV=3	sp|P10599|THIO_HUMAN	12 kDa		0.066	0	0	4	0	0	0
Isoform 2 of RRP12-like protein OS=Homo sapiens GN=RRP12	sp|Q5JTH9-2|RRP12_HUMAN (+1)	133 kDa		0.066	0	0	4	0	0	0
Isoform 2 of Serine/threonine-protein phosphatase 6 regulatory subunit 3 OS=Homo sapiens GN=PPP6R3	sp|Q5H9R7-2|PP6R3_HUMAN (+3)	97 kDa		0.066	0	0	4	0	0	0
Isoform 2 of Elongation factor 1-delta OS=Homo sapiens GN=EEF1D	sp|P29692-2|EF1D_HUMAN	71 kDa		0.066	0	0	0	0	0	4
Spindlin-3 OS=Homo sapiens GN=SPIN3 PE=2 SV=1	sp|Q5JUX0|SPIN3_HUMAN	29 kDa	TRUE	0.017	0	0	6	0	0	0
Spindlin-2A OS=Homo sapiens GN=SPIN2A PE=1 SV=3	sp|Q99865|SPI2A_HUMAN	29 kDa	TRUE	1	0	0	0	0	0	0
Serine/threonine-protein phosphatase 2A 55 kDa regulatory subunit B gamma isoform OS=Homo sapiens GN=PPP2R2C PE=2 SV=4	sp|Q9Y2T4|2ABG_HUMAN	52 kDa	TRUE	0.26	0	0	2	0	0	0
Isoform 2 of Serine/threonine-protein phosphatase 2A 55 kDa regulatory subunit B beta isoform OS=Homo sapiens GN=PPP2R2B	sp|Q00005-2|2ABB_HUMAN (+4)	52 kDa	TRUE	0.52	0	0	4	0	3	0
Isoform 2 of U1 small nuclear ribonucleoprotein 70 kDa OS=Homo sapiens GN=SNRNP70	sp|P08621-2|RU17_HUMAN (+1)	51 kDa	TRUE	1	0	0	0	0	0	0
Isoform 2 of U4/U6 small nuclear ribonucleoprotein Prp31 OS=Homo sapiens GN=PRPF31	sp|Q8WWY3-2|PRP31_HUMAN	41 kDa	TRUE	0.49	0	0	2	0	3	0
14-3-3 protein gamma OS=Homo sapiens GN=YWHAG PE=1 SV=2	sp|P61981|1433G_HUMAN	28 kDa	TRUE	0.13	0	0	0	0	0	3
Isoform Short of 14-3-3 protein beta/alpha OS=Homo sapiens GN=YWHAB	sp|P31946-2|1433B_HUMAN (+1)	28 kDa	TRUE	1	0	0	0	0	0	0
14-3-3 protein zeta/delta OS=Homo sapiens GN=YWHAZ PE=1 SV=1	sp|P63104|1433Z_HUMAN	28 kDa	TRUE	1	0	0	0	0	0	0
Isoform 2 of 14-3-3 protein sigma OS=Homo sapiens GN=SFN	sp|P31947-2|1433S_HUMAN (+1)	24 kDa	TRUE	1	0	0	0	0	0	0
Nucleosome assembly protein 1-like 1 OS=Homo sapiens GN=NAP1L1 PE=1 SV=1	sp|P55209|NP1L1_HUMAN	45 kDa		0.13	5	0	3	6	0	0
Isoform 2 of Myosin-14 OS=Homo sapiens GN=MYH14	sp|Q7Z406-2|MYH14_HUMAN (+2)	232 kDa	TRUE	0.13	0	0	3	0	0	0
Cluster of Isoform SRP55-3 of Serine/arginine-rich splicing factor 6 OS=Homo sapiens GN=SRSF6 (sp|Q13247-3|SRSF6_HUMAN)	sp|Q13247-3|SRSF6_HUMAN [2]	38 kDa	TRUE	0.13	0	0	3	0	0	0
Isoform SRP55-3 of Serine/arginine-rich splicing factor 6 OS=Homo sapiens GN=SRSF6	sp|Q13247-3|SRSF6_HUMAN (+1)	38 kDa	TRUE	0.13	0	0	3	0	0	0
Serine/arginine-rich splicing factor 4 OS=Homo sapiens GN=SRSF4 PE=1 SV=2	sp|Q08170|SRSF4_HUMAN	57 kDa	TRUE	1	0	0	0	0	0	0
Isoform SRP40-4 of Serine/arginine-rich splicing factor 5 OS=Homo sapiens GN=SRSF5	sp|Q13243-3|SRSF5_HUMAN (+1)	31 kDa	TRUE	1	0	0	0	0	0	0
Glutamate-rich WD repeat-containing protein 1 OS=Homo sapiens GN=GRWD1 PE=1 SV=1	sp|Q9BQ67|GRWD1_HUMAN	49 kDa		0.13	0	0	0	0	0	3
Glyceraldehyde-3-phosphate dehydrogenase OS=Homo sapiens GN=GAPDH PE=1 SV=3	sp|P04406|G3P_HUMAN	36 kDa		0.13	0	0	0	0	0	3
Isoform M1 of Pyruvate kinase isozymes M1/M2 OS=Homo sapiens GN=PKM2	sp|P14618-2|KPYM_HUMAN	58 kDa		0.13	0	0	0	0	0	3
A-kinase anchor protein 8 OS=Homo sapiens GN=AKAP8 PE=1 SV=1	sp|O43823|AKAP8_HUMAN	76 kDa		0.13	0	0	3	0	0	0
Isoform 4 of Cellular tumor antigen p53 OS=Homo sapiens GN=TP53	sp|P04637-4|P53_HUMAN (+1)	39 kDa		0.13	0	0	3	0	0	0
Caspase-14 OS=Homo sapiens GN=CASP14 PE=1 SV=2	sp|P31944|CASPE_HUMAN	28 kDa		0.13	0	0	0	0	0	3
Myosin regulatory light chain 12B OS=Homo sapiens GN=MYL12B PE=1 SV=2	sp|O14950|ML12B_HUMAN (+1)	20 kDa		0.13	0	0	3	0	0	0
Ig heavy chain V-III region CAM OS=Homo sapiens PE=1 SV=1	sp|P01768|HV307_HUMAN	14 kDa		0.13	0	0	0	0	0	3
Heat shock protein beta-1 OS=Homo sapiens GN=HSPB1 PE=1 SV=2	sp|P04792|HSPB1_HUMAN	23 kDa		0.13	0	0	0	0	0	3
Isoform 2 of Polypyrimidine tract-binding protein 2 OS=Homo sapiens GN=PTBP2	sp|Q9UKA9-2|PTBP2_HUMAN (+3)	58 kDa		0.14	0	0	0	0	6	2
Isoform 2 of Transcription elongation factor SPT6 OS=Homo sapiens GN=SUPT6H	sp|Q7KZ85-2|SPT6H_HUMAN	61 kDa	TRUE	1	0	0	0	0	0	0
Poly(rC)-binding protein 1 OS=Homo sapiens GN=PCBP1 PE=1 SV=2	sp|Q15365|PCBP1_HUMAN	37 kDa	TRUE	0.066	0	0	0	8	0	4
Cluster of U5 small nuclear ribonucleoprotein 200 kDa helicase OS=Homo sapiens GN=SNRNP200 PE=1 SV=2 (sp|O75643|U520_HUMAN)	sp|O75643|U520_HUMAN	245 kDa	TRUE	0.15	0	0	6	0	2	0
U5 small nuclear ribonucleoprotein 200 kDa helicase OS=Homo sapiens GN=SNRNP200 PE=1 SV=2	sp|O75643|U520_HUMAN	245 kDa	TRUE	0.15	0	0	6	0	2	0
Isoform 2 of U5 small nuclear ribonucleoprotein 200 kDa helicase OS=Homo sapiens GN=SNRNP200	sp|O75643-2|U520_HUMAN	71 kDa	TRUE	1	0	0	0	0	0	0
Histone H2A type 2-C OS=Homo sapiens GN=HIST2H2AC PE=1 SV=4	sp|Q16777|H2A2C_HUMAN (+1)	14 kDa	TRUE	0.34	0	0	3	0	7	7
Desmoglein-1 OS=Homo sapiens GN=DSG1 PE=1 SV=2	sp|Q02413|DSG1_HUMAN	114 kDa		0.21	7	0	0	3	4	8
Eukaryotic initiation factor 4A-III OS=Homo sapiens GN=EIF4A3 PE=1 SV=4	sp|P38919|IF4A3_HUMAN	47 kDa	TRUE	0.21	0	0	5	0	8	8
Beta-actin-like protein 2 OS=Homo sapiens GN=ACTBL2 PE=1 SV=2	sp|Q562R1|ACTBL_HUMAN	42 kDa	TRUE	0.051	0	0	3	2	3	7
Myosin light chain 6B OS=Homo sapiens GN=MYL6B PE=1 SV=1	sp|P14649|MYL6B_HUMAN	23 kDa	TRUE	1	0	0	0	4	0	0
Isoform 5 of Glycogen debranching enzyme OS=Homo sapiens GN=AGL	sp|P35573-2|GDE_HUMAN (+2)	173 kDa		0.24	0	0	2	0	2	3
Isoform 2 of Cell division cycle and apoptosis regulator protein 1 OS=Homo sapiens GN=CCAR1	sp|Q8IX12-2|CCAR1_HUMAN (+1)	131 kDa		0.24	0	0	0	0	2	0
X-ray repair cross-complementing protein 5 OS=Homo sapiens GN=XRCC5 PE=1 SV=3	sp|P13010|XRCC5_HUMAN	83 kDa		0.24	0	0	0	0	2	0
Vimentin OS=Homo sapiens GN=VIM PE=1 SV=4	sp|P08670|VIME_HUMAN	54 kDa	TRUE	0.24	0	0	0	0	2	0
Putative annexin A2-like protein OS=Homo sapiens GN=ANXA2P2 PE=5 SV=2	sp|A6NMY6|AXA2L_HUMAN	39 kDa		0.24	0	0	0	0	2	0
Isoform 3 of Electrogenic sodium bicarbonate cotransporter 4 OS=Homo sapiens GN=SLC4A5	sp|Q9BY07-3|S4A5_HUMAN (+2)	125 kDa	TRUE	0.24	0	0	0	0	2	0
Platelet-activating factor acetylhydrolase IB subunit alpha OS=Homo sapiens GN=PAFAH1B1 PE=1 SV=2	sp|P43034|LIS1_HUMAN	47 kDa		0.24	0	0	0	0	2	0
Polyadenylate-binding protein 5 OS=Homo sapiens GN=PABPC5 PE=1 SV=1	sp|Q96DU9|PABP5_HUMAN	43 kDa	TRUE	0.12	0	0	0	0	3	0
Polyadenylate-binding protein 4-like OS=Homo sapiens GN=PABPC4L PE=2 SV=1	sp|P0CB38|PAB4L_HUMAN	42 kDa	TRUE	1	0	0	0	0	0	0
decoy_sp|Q92797|SYMPK_HUMAN	decoy_sp|Q92797|SYMPK_HUMAN	?		0.26	0	0	0	0	0	2
Isoform 2 of WD repeat-containing protein 26 OS=Homo sapiens GN=WDR26	sp|Q9H7D7-2|WDR26_HUMAN (+1)	70 kDa		0.26	0	0	2	0	0	0
Isoform 4 of Protein PRRC2C OS=Homo sapiens GN=PRRC2C	sp|Q9Y520-4|PRC2C_HUMAN (+3)	309 kDa	TRUE	0.26	0	0	0	0	0	2
Kinesin-like protein KIF13B OS=Homo sapiens GN=KIF13B PE=1 SV=1	sp|Q9NQT8|KI13B_HUMAN	203 kDa	TRUE	0.26	0	0	2	0	0	0
Kinesin-like protein KIF23 OS=Homo sapiens GN=KIF23 PE=1 SV=3	sp|Q02241|KIF23_HUMAN	110 kDa	TRUE	0.26	0	0	2	0	0	0
Polyadenylate-binding protein-interacting protein 2 OS=Homo sapiens GN=PAIP2 PE=1 SV=1	sp|Q9BPZ3|PAIP2_HUMAN	15 kDa		0.26	0	0	2	0	0	0
Ran-binding protein 9 OS=Homo sapiens GN=RANBP9 PE=1 SV=1	sp|Q96S59|RANB9_HUMAN	78 kDa		0.26	0	0	2	0	0	0
39S ribosomal protein L21, mitochondrial OS=Homo sapiens GN=MRPL21 PE=1 SV=2	sp|Q7Z2W9|RM21_HUMAN	23 kDa		0.26	0	0	0	0	0	2
Probable G-protein coupled receptor 37 OS=Homo sapiens GN=GPR37 PE=1 SV=2	sp|O15354|GPR37_HUMAN	67 kDa		0.26	0	0	2	0	0	0
Kinesin-like protein KIF1C OS=Homo sapiens GN=KIF1C PE=1 SV=3	sp|O43896|KIF1C_HUMAN	123 kDa	TRUE	0.26	0	0	2	0	0	0
Isoform 2 of Kinesin-like protein KIF1A OS=Homo sapiens GN=KIF1A	sp|Q12756-2|KIF1A_HUMAN (+1)	203 kDa	TRUE	0.26	0	0	2	0	0	0
Splicing factor 3B subunit 4 OS=Homo sapiens GN=SF3B4 PE=1 SV=1	sp|Q15427|SF3B4_HUMAN	44 kDa		0.26	0	0	2	0	0	0
28S ribosomal protein S28, mitochondrial OS=Homo sapiens GN=MRPS28 PE=1 SV=1	sp|Q9Y2Q9|RT28_HUMAN	21 kDa		0.26	0	0	2	0	0	0
60S ribosomal protein L5 OS=Homo sapiens GN=RPL5 PE=1 SV=3	sp|P46777|RL5_HUMAN	34 kDa		0.26	0	0	2	0	0	0
Isoform 2 of Sodium channel subunit beta-4 OS=Homo sapiens GN=SCN4B	sp|Q8IWT1-2|SCN4B_HUMAN (+1)	25 kDa		0.26	0	0	2	0	0	0
Isoform 2 of Protein-L-isoaspartate(D-aspartate) O-methyltransferase OS=Homo sapiens GN=PCMT1	sp|P22061-2|PIMT_HUMAN (+1)	25 kDa		0.26	0	0	2	0	0	0
Isoform 2 of Tropomyosin beta chain OS=Homo sapiens GN=TPM2	sp|P07951-2|TPM2_HUMAN (+1)	33 kDa		0.26	0	0	2	0	0	0
Isoform 2 of Tropomyosin alpha-4 chain OS=Homo sapiens GN=TPM4	sp|P67936-2|TPM4_HUMAN	33 kDa	TRUE	0.26	0	0	2	0	0	0
Isoform 2 of Protein arginine N-methyltransferase 8 OS=Homo sapiens GN=PRMT8	sp|Q9NR22-2|ANM8_HUMAN (+1)	44 kDa	TRUE	1	0	0	0	0	0	0
Histone H1t OS=Homo sapiens GN=HIST1H1T PE=1 SV=4	sp|P22492|H1T_HUMAN	22 kDa	TRUE	0.33	0	0	0	0	4	2
Histone H1.5 OS=Homo sapiens GN=HIST1H1B PE=1 SV=3	sp|P16401|H15_HUMAN	23 kDa	TRUE	1	0	0	0	0	0	0
Isoform 2 of Tubulin alpha chain-like 3 OS=Homo sapiens GN=TUBAL3	sp|A6NHL2-2|TBAL3_HUMAN (+1)	46 kDa	TRUE	1	0	0	0	3	0	0
Tyrosine-protein kinase Blk OS=Homo sapiens GN=BLK PE=1 SV=3	sp|P51451|BLK_HUMAN	58 kDa		0.33	0	0	0	2	4	2
60S ribosomal protein L29 OS=Homo sapiens GN=RPL29 PE=1 SV=2	sp|P47914|RL29_HUMAN	18 kDa		0.35	0	0	3	0	5	0
Isoform 2 of Importin-4 OS=Homo sapiens GN=IPO4	sp|Q8TEX9-2|IPO4_HUMAN (+1)	119 kDa		0.36	0	0	0	24	2	4
Splicing factor, proline- and glutamine-rich OS=Homo sapiens GN=SFPQ PE=1 SV=2	sp|P23246|SFPQ_HUMAN	76 kDa		0.36	0	0	4	0	2	0
Putative heat shock protein HSP 90-alpha A2 OS=Homo sapiens GN=HSP90AA2 PE=1 SV=2	sp|Q14568|HS902_HUMAN	39 kDa	TRUE	0.034	0	0	0	6	0	5
Isoform 2 of Heat shock protein HSP 90-alpha OS=Homo sapiens GN=HSP90AA1	sp|P07900-2|HS90A_HUMAN (+1)	98 kDa	TRUE	0.08	0	0	2	8	3	7
Putative heat shock protein HSP 90-beta 2 OS=Homo sapiens GN=HSP90AB2P PE=1 SV=2	sp|Q58FF8|H90B2_HUMAN	44 kDa	TRUE	0.12	0	0	0	14	3	0
Putative heat shock protein HSP 90-alpha A4 OS=Homo sapiens GN=HSP90AA4P PE=5 SV=1	sp|Q58FG1|HS904_HUMAN	48 kDa	TRUE	0.26	0	0	0	2	0	2
Putative heat shock protein HSP 90-beta 4 OS=Homo sapiens GN=HSP90AB4P PE=5 SV=1	sp|Q58FF6|H90B4_HUMAN	58 kDa	TRUE	1	0	0	0	4	0	0
Filaggrin-2 OS=Homo sapiens GN=FLG2 PE=1 SV=1	sp|Q5D862|FILA2_HUMAN	248 kDa		0.38	3	0	0	0	3	5
60S ribosomal protein L3-like OS=Homo sapiens GN=RPL3L PE=1 SV=3	sp|Q92901|RL3L_HUMAN	46 kDa	TRUE	1	0	0	0	0	0	0
Procollagen galactosyltransferase 1 OS=Homo sapiens GN=GLT25D1 PE=1 SV=1	sp|Q8NBJ5|GT251_HUMAN	72 kDa		0.42	0	0	0	0	7	9
Isoform 2 of Serine/threonine-protein phosphatase 2A 65 kDa regulatory subunit A beta isoform OS=Homo sapiens GN=PPP2R1B	sp|P30154-2|2AAB_HUMAN (+1)	74 kDa	TRUE	< 0.00010	0	0	15	0	0	7
Isoform 2 of Clathrin heavy chain 2 OS=Homo sapiens GN=CLTCL1	sp|P53675-2|CLH2_HUMAN (+1)	180 kDa	TRUE	1	0	0	0	0	0	0
Thyroxine-binding globulin OS=Homo sapiens GN=SERPINA7 PE=1 SV=2	sp|P05543|THBG_HUMAN	46 kDa	TRUE	1	0	0	0	0	0	0
Isoform 2 of Spermatid perinuclear RNA-binding protein OS=Homo sapiens GN=STRBP	sp|Q96SI9-2|STRBP_HUMAN (+1)	72 kDa	TRUE	0.24	0	0	0	0	2	0
Putative HIN1-like protein OS=Homo sapiens GN=HIN1L PE=5 SV=1	sp|Q7RTX8|HIN1L_HUMAN	50 kDa	TRUE	0.26	0	0	2	0	0	0
Keratinocyte proline-rich protein OS=Homo sapiens GN=KPRP PE=1 SV=1	sp|Q5T749|KPRP_HUMAN	64 kDa		0.49	8	0	0	0	3	2
Isoform 3 of Chromatin target of PRMT1 protein OS=Homo sapiens GN=CHTOP	sp|Q9Y3Y2-4|CHTOP_HUMAN	22 kDa		0.49	0	0	2	0	3	0
Cluster of Isoform 2 of Cyclin-dependent kinase 12 OS=Homo sapiens GN=CDK12 (sp|Q9NYV4-2|CDK12_HUMAN)	sp|Q9NYV4-2|CDK12_HUMAN [10]	163 kDa	TRUE	0.49	0	0	0	1	2	1
Isoform 2 of Cyclin-dependent kinase 12 OS=Homo sapiens GN=CDK12	sp|Q9NYV4-2|CDK12_HUMAN (+2)	163 kDa	TRUE	0.33	0	0	0	2	4	2
Isoform 2 of Cyclin-dependent kinase 15 OS=Homo sapiens GN=CDK15	sp|Q96Q40-2|CDK15_HUMAN (+1)	40 kDa	TRUE	0.33	0	0	0	2	4	2
Isoform 2 of Cyclin-dependent kinase 14 OS=Homo sapiens GN=CDK14	sp|O94921-2|CDK14_HUMAN (+2)	51 kDa	TRUE	0.33	0	0	0	2	4	2
Isoform 2 of Cyclin-dependent kinase 13 OS=Homo sapiens GN=CDK13	sp|Q14004-2|CDK13_HUMAN	158 kDa	TRUE	0.33	0	0	0	2	4	2
Cyclin-dependent kinase 13 OS=Homo sapiens GN=CDK13 PE=1 SV=2	sp|Q14004|CDK13_HUMAN	165 kDa	TRUE	0.33	0	0	0	0	4	2
Cluster of Isoform 4 of Kinesin-like protein KIF1B OS=Homo sapiens GN=KIF1B (sp|O60333-4|KIF1B_HUMAN)	sp|O60333-4|KIF1B_HUMAN [3]	205 kDa	TRUE	0.51	0	0	1	0	0	0
Isoform 4 of Kinesin-like protein KIF1B OS=Homo sapiens GN=KIF1B	sp|O60333-4|KIF1B_HUMAN (+1)	205 kDa	TRUE	0.26	0	0	2	0	0	0
Isoform 3 of Kinesin-like protein KIF1B OS=Homo sapiens GN=KIF1B	sp|O60333-3|KIF1B_HUMAN	130 kDa	TRUE	0.26	0	0	2	0	0	0
Isoform 2 of Protein PRRC2A OS=Homo sapiens GN=PRRC2A	sp|P48634-2|PRC2A_HUMAN (+1)	228 kDa	TRUE	0.26	0	0	2	0	0	0
Elongation factor 1-alpha 2 OS=Homo sapiens GN=EEF1A2 PE=1 SV=1	sp|Q05639|EF1A2_HUMAN	50 kDa	TRUE	1	4	0	0	10	0	0
Isoform 2 of 6-phosphofructo-2-kinase/fructose-2,6-biphosphatase 2 OS=Homo sapiens GN=PFKFB2	sp|O60825-2|F262_HUMAN (+1)	54 kDa	TRUE	1	6	0	0	0	0	0
6-phosphofructo-2-kinase/fructose-2,6-biphosphatase 4 OS=Homo sapiens GN=PFKFB4 PE=2 SV=6	sp|Q16877|F264_HUMAN	54 kDa	TRUE	1	0	0	0	0	0	0
Importin subunit alpha-2 OS=Homo sapiens GN=KPNA2 PE=1 SV=1	sp|P52292|IMA2_HUMAN	58 kDa		0.62	0	0	0	0	4	4
Protein S100-A9 OS=Homo sapiens GN=S100A9 PE=1 SV=1	sp|P06702|S10A9_HUMAN	13 kDa		0.68	0	0	0	0	2	2
Zinc finger protein 560 OS=Homo sapiens GN=ZNF560 PE=2 SV=2	sp|Q96MR9|ZN560_HUMAN	91 kDa	TRUE	0.68	0	0	0	0	2	2
Complement C3 OS=Homo sapiens GN=C3 PE=1 SV=2	sp|P01024|CO3_HUMAN	187 kDa		1	19	0	0	0	0	0
Serotransferrin OS=Homo sapiens GN=TF PE=1 SV=3	sp|P02787|TRFE_HUMAN	77 kDa		1	11	0	0	0	0	0
Alpha-2-macroglobulin OS=Homo sapiens GN=A2M PE=1 SV=3	sp|P01023|A2MG_HUMAN	163 kDa	TRUE	1	3	0	0	0	0	0
Cluster of Ig gamma-2 chain C region OS=Homo sapiens GN=IGHG2 PE=1 SV=2 (sp|P01859|IGHG2_HUMAN)	sp|P01859|IGHG2_HUMAN [2]	36 kDa	TRUE	1	6	0	0	0	0	0
Ig gamma-2 chain C region OS=Homo sapiens GN=IGHG2 PE=1 SV=2	sp|P01859|IGHG2_HUMAN	36 kDa	TRUE	1	4	0	0	0	0	0
Ig gamma-1 chain C region OS=Homo sapiens GN=IGHG1 PE=1 SV=1	sp|P01857|IGHG1_HUMAN	36 kDa	TRUE	1	3	0	0	0	0	0
Ig gamma-3 chain C region OS=Homo sapiens GN=IGHG3 PE=1 SV=2	sp|P01860|IGHG3_HUMAN	41 kDa	TRUE	1	0	0	0	0	0	0
Isoform 2 of Alpha-1-antitrypsin OS=Homo sapiens GN=SERPINA1	sp|P01009-2|A1AT_HUMAN (+1)	40 kDa		1	5	0	0	0	0	0
Calmodulin-like protein 5 OS=Homo sapiens GN=CALML5 PE=1 SV=2	sp|Q9NZT1|CALL5_HUMAN	16 kDa		1	5	0	0	0	0	0
Ig kappa chain C region OS=Homo sapiens GN=IGKC PE=1 SV=1	sp|P01834|IGKC_HUMAN	12 kDa		1	5	0	0	0	0	0
decoy_sp|Q9UIF8|BAZ2B_HUMAN	decoy_sp|Q9UIF8|BAZ2B_HUMAN	?		1	0	0	0	3	0	0
Exportin-5 OS=Homo sapiens GN=XPO5 PE=1 SV=1	sp|Q9HAV4|XPO5_HUMAN	136 kDa		1	0	0	0	7	0	0
Testin OS=Homo sapiens GN=TES PE=1 SV=1	sp|Q9UGI8|TES_HUMAN	48 kDa		1	0	0	0	4	0	0
Isoform 2 of General transcription factor 3C polypeptide 5 OS=Homo sapiens GN=GTF3C5	sp|Q9Y5Q8-2|TF3C5_HUMAN (+2)	58 kDa		1	0	0	0	6	0	0
tRNA (cytosine(34)-C(5))-methyltransferase OS=Homo sapiens GN=NSUN2 PE=1 SV=2	sp|Q08J23|NSUN2_HUMAN	86 kDa		1	0	0	0	3	0	0
Tyrosine--tRNA ligase, cytoplasmic OS=Homo sapiens GN=YARS PE=1 SV=4	sp|P54577|SYYC_HUMAN	59 kDa		1	0	0	0	4	0	0
Cluster of Histone deacetylase 1 OS=Homo sapiens GN=HDAC1 PE=1 SV=1 (sp|Q13547|HDAC1_HUMAN)	sp|Q13547|HDAC1_HUMAN [2]	55 kDa	TRUE	1	0	0	0	2	0	0
Histone deacetylase 1 OS=Homo sapiens GN=HDAC1 PE=1 SV=1	sp|Q13547|HDAC1_HUMAN	55 kDa	TRUE	1	0	0	0	2	0	0
Histone deacetylase 2 OS=Homo sapiens GN=HDAC2 PE=1 SV=2	sp|Q92769|HDAC2_HUMAN	55 kDa	TRUE	1	0	0	0	2	0	0
E3 ubiquitin-protein ligase CHIP OS=Homo sapiens GN=STUB1 PE=1 SV=2	sp|Q9UNE7|CHIP_HUMAN	35 kDa		1	0	0	0	2	0	0
DnaJ homolog subfamily A member 1 OS=Homo sapiens GN=DNAJA1 PE=1 SV=2	sp|P31689|DNJA1_HUMAN	45 kDa		1	0	0	0	3	0	0
Transitional endoplasmic reticulum ATPase OS=Homo sapiens GN=VCP PE=1 SV=4	sp|P55072|TERA_HUMAN	89 kDa		1	0	0	0	2	0	0
Immunoglobulin lambda-like polypeptide 5 OS=Homo sapiens GN=IGLL5 PE=2 SV=2	sp|B9A064|IGLL5_HUMAN (+3)	23 kDa		1	5	0	0	0	0	0
Inter-alpha-trypsin inhibitor heavy chain H2 OS=Homo sapiens GN=ITIH2 PE=1 SV=2	sp|P19823|ITIH2_HUMAN	106 kDa		1	3	0	0	0	0	0
Cluster of Protein SET OS=Homo sapiens GN=SET PE=1 SV=3 (sp|Q01105|SET_HUMAN)	sp|Q01105|SET_HUMAN [2]	33 kDa	TRUE	1	0	0	0	3	0	0
Protein SET OS=Homo sapiens GN=SET PE=1 SV=3	sp|Q01105|SET_HUMAN	33 kDa	TRUE	1	0	0	0	3	0	0
Isoform 2 of Protein SET OS=Homo sapiens GN=SET	sp|Q01105-2|SET_HUMAN	32 kDa	TRUE	1	0	0	0	3	0	0
Prefoldin subunit 2 OS=Homo sapiens GN=PFDN2 PE=1 SV=1	sp|Q9UHV9|PFD2_HUMAN	17 kDa		1	0	0	0	5	0	0
Isoform 2 of Sequestosome-1 OS=Homo sapiens GN=SQSTM1	sp|Q13501-2|SQSTM_HUMAN (+1)	39 kDa		1	0	0	0	2	0	0
Prolactin-inducible protein OS=Homo sapiens GN=PIP PE=1 SV=1	sp|P12273|PIP_HUMAN	17 kDa		1	3	0	0	0	0	0
Isoform 2 of TAR DNA-binding protein 43 OS=Homo sapiens GN=TARDBP	sp|Q13148-2|TADBP_HUMAN (+1)	45 kDa		1	0	0	0	4	0	0
Low molecular weight phosphotyrosine protein phosphatase OS=Homo sapiens GN=ACP1 PE=1 SV=3	sp|P24666|PPAC_HUMAN	18 kDa		1	0	0	0	4	0	0
Ig alpha-1 chain C region OS=Homo sapiens GN=IGHA1 PE=1 SV=2	sp|P01876|IGHA1_HUMAN	38 kDa		1	2	0	0	0	0	0
Activated RNA polymerase II transcriptional coactivator p15 OS=Homo sapiens GN=SUB1 PE=1 SV=3	sp|P53999|TCP4_HUMAN	14 kDa		1	0	0	0	4	0	0
Kinesin-like protein KIFC1 OS=Homo sapiens GN=KIFC1 PE=1 SV=2	sp|Q9BW19|KIFC1_HUMAN	74 kDa	TRUE	1	0	0	0	0	0	0
Probable serine carboxypeptidase CPVL OS=Homo sapiens GN=CPVL PE=1 SV=2	sp|Q9H3G5|CPVL_HUMAN	54 kDa		1	0	0	0	2	0	0
Heat shock protein 75 kDa, mitochondrial OS=Homo sapiens GN=TRAP1 PE=1 SV=3	sp|Q12931|TRAP1_HUMAN	80 kDa		1	0	0	0	2	0	0
Cysteine dioxygenase type 1 OS=Homo sapiens GN=CDO1 PE=1 SV=2	sp|Q16878|CDO1_HUMAN	23 kDa		1	0	0	0	0	0	0
