# Supplementary material for: Medulloblastoma-associated DDX3 variant selectively alters the translational response to stress
Source: Oncotarget. 2016 Apr 5;7(19):28169–82. doi: 10.18632/oncotarget.8612 (PMC5053718; doi:10.18632/oncotarget.8612)
Supplement: Supplementary file 6 [file oncotarget-07-28169-s006.xlsx]

## Sheet: Z<-1.5
Rluc
Category	GO number	Terms	Count	%	PValue	Genes	List Total	Pop Hits	Pop Total	Fold Enrichment	Bonferroni	Benjamini	FDR	(-)logBenjamini
GOTERM_BP_FAT	GO:0032870	cellular response to hormone stimulus	14	3.9548	3.6275e-06	ENSG00000168243, ENSG00000087460, ENSG00000078369, ENSG00000138031, ENSG00000126351, ENSG00000115415, ENSG00000159346, ENSG00000114450, ENSG00000136856, ENSG00000197594, ENSG00000115457, ENSG00000005249, ENSG00000172354, ENSG00000111275	280	133	13528	5.08571	0.00664879	0.00664879	0.00617553	2.17726
GOTERM_BP_FAT	GO:0009755	hormone-mediated signaling	9	2.54237	1.01425e-05	ENSG00000087460, ENSG00000168243, ENSG00000078369, ENSG00000159346, ENSG00000114450, ENSG00000172354, ENSG00000005249, ENSG00000126351, ENSG00000138031	280	52	13528	8.36209	0.0184794	0.00928276	0.017266	2.03232
GOTERM_BP_FAT	GO:0022403	cell cycle phase	24	6.77966	1.61267e-05	ENSG00000121892, ENSG00000124486, ENSG00000154839, ENSG00000150093, ENSG00000111907, ENSG00000107758, ENSG00000108055, ENSG00000139618, ENSG00000075188, ENSG00000136982, ENSG00000138031, ENSG00000092036, ENSG00000121274, ENSG00000117399, ENSG00000138814, ENSG00000147874, ENSG00000100526, ENSG00000140830, ENSG00000024048, ENSG00000113522, ENSG00000139687, ENSG00000163535, ENSG00000164162, ENSG0000…	280	414	13528	2.80083	0.0292218	0.00983705	0.0274517	2.00714
GOTERM_BP_FAT	GO:0009719	response to endogenous stimulus	22	6.21469	0.000102433	ENSG00000065675, ENSG00000087460, ENSG00000168243, ENSG00000065833, ENSG00000139618, ENSG00000078369, ENSG00000116678, ENSG00000128918, ENSG00000126351, ENSG00000138031, ENSG00000188690, ENSG00000138814, ENSG00000115415, ENSG00000110330, ENSG00000159346, ENSG00000114450, ENSG00000136856, ENSG00000197594, ENSG00000115457, ENSG00000172354, ENSG00000111275, ENSG00000005249	280	405	13528	2.62448	0.171704	0.0460042	0.174246	1.3372
GOTERM_BP_FAT	GO:0051301	cell division	18	5.08475	0.000135636	ENSG00000121892, ENSG00000124486, ENSG00000154839, ENSG00000108055, ENSG00000139618, ENSG00000075188, ENSG00000092036, ENSG00000117399, ENSG00000121274, ENSG00000164649, ENSG00000147874, ENSG00000134318, ENSG00000124171, ENSG00000139687, ENSG00000122359, ENSG00000163535, ENSG00000164162, ENSG00000113328	280	295	13528	2.94799	0.220771	0.0486661	0.230665	1.31277
GOTERM_BP_FAT	GO:0000279	M phase	19	5.36723	0.000166133	ENSG00000121892, ENSG00000124486, ENSG00000154839, ENSG00000108055, ENSG00000139618, ENSG00000075188, ENSG00000136982, ENSG00000138031, ENSG00000092036, ENSG00000117399, ENSG00000121274, ENSG00000147874, ENSG00000140830, ENSG00000024048, ENSG00000113522, ENSG00000139687, ENSG00000163535, ENSG00000164162, ENSG00000113328	280	329	13528	2.79019	0.263277	0.049649	0.28246	1.30409
GOTERM_BP_FAT	GO:0010033	response to organic substance	31	8.75706	0.000198941	ENSG00000065675, ENSG00000168243, ENSG00000107758, ENSG00000065833, ENSG00000139618, ENSG00000116678, ENSG00000138031, ENSG00000172175, ENSG00000188690, ENSG00000115415, ENSG00000110330, ENSG00000159346, ENSG00000136856, ENSG00000115457, ENSG00000172354, ENSG00000005249, ENSG00000180228, ENSG00000023318, ENSG00000204394, ENSG00000087460, ENSG00000078369, ENSG00000128918, ENSG00000196591, ENSG0000…	280	721	13528	2.07731	0.30642	0.0509273	0.338152	1.29305
GOTERM_BP_FAT	GO:0000278	mitotic cell cycle	20	5.64972	0.000247918	ENSG00000121892, ENSG00000124486, ENSG00000154839, ENSG00000150093, ENSG00000111907, ENSG00000108055, ENSG00000107758, ENSG00000075188, ENSG00000136982, ENSG00000175166, ENSG00000092036, ENSG00000121274, ENSG00000117399, ENSG00000138814, ENSG00000147874, ENSG00000100526, ENSG00000140830, ENSG00000139687, ENSG00000164162, ENSG00000113328	280	370	13528	2.61158	0.366172	0.0554033	0.421236	1.25646
GOTERM_BP_FAT	GO:0009725	response to hormone stimulus	19	5.36723	0.000618369	ENSG00000065675, ENSG00000087460, ENSG00000168243, ENSG00000065833, ENSG00000078369, ENSG00000139618, ENSG00000116678, ENSG00000128918, ENSG00000126351, ENSG00000138031, ENSG00000115415, ENSG00000159346, ENSG00000114450, ENSG00000136856, ENSG00000197594, ENSG00000115457, ENSG00000111275, ENSG00000172354, ENSG00000005249	280	367	13528	2.50128	0.679391	0.118731	1.04756	0.925435
GOTERM_BP_FAT	GO:0022402	cell cycle process	25	7.06215	0.000658248	ENSG00000124486, ENSG00000107758, ENSG00000139618, ENSG00000138031, ENSG00000121274, ENSG00000092036, ENSG00000140830, ENSG00000024048, ENSG00000164162, ENSG00000113328, ENSG00000121892, ENSG00000154839, ENSG00000150093, ENSG00000111907, ENSG00000108055, ENSG00000075188, ENSG00000136982, ENSG00000175166, ENSG00000117399, ENSG00000138814, ENSG00000147874, ENSG00000100526, ENSG00000113522, ENSG0000…	280	565	13528	2.1378	0.702076	0.114047	1.11476	0.942915
GOTERM_BP_FAT	GO:0007049	cell cycle	31	8.75706	0.000680778	ENSG00000124486, ENSG00000107758, ENSG00000139618, ENSG00000103264, ENSG00000165891, ENSG00000138031, ENSG00000092036, ENSG00000121274, ENSG00000136044, ENSG00000124171, ENSG00000140830, ENSG00000023287, ENSG00000024048, ENSG00000113328, ENSG00000164162, ENSG00000121892, ENSG00000154839, ENSG00000150093, ENSG00000111907, ENSG00000108055, ENSG00000075188, ENSG00000136982, ENSG00000175166, ENSG0000…	280	776	13528	1.93008	0.714175	0.10761	1.1527	0.968146
GOTERM_BP_FAT	GO:0040008	regulation of growth	18	5.08475	0.00072929	ENSG00000149547, ENSG00000065675, ENSG00000111666, ENSG00000091129, ENSG00000168243, ENSG00000115317, ENSG00000159346, ENSG00000102109, ENSG00000150938, ENSG00000180370, ENSG00000185122, ENSG00000115457, ENSG00000197594, ENSG00000125124, ENSG00000163273, ENSG00000139687, ENSG00000141385, ENSG00000107854	280	341	13528	2.55031	0.738587	0.105781	1.23437	0.975593
GOTERM_BP_FAT	GO:0046907	intracellular transport	27	7.62712	0.0011233	ENSG00000138095, ENSG00000170759, ENSG00000107758, ENSG00000205339, ENSG00000061987, ENSG00000102189, ENSG00000172175, ENSG00000134072, ENSG00000113282, ENSG00000164597, ENSG00000119335, ENSG00000086200, ENSG00000113615, ENSG00000087460, ENSG00000151502, ENSG00000174437, ENSG00000141458, ENSG00000126883, ENSG00000184575, ENSG00000115216, ENSG00000123240, ENSG00000157349, ENSG00000154380, ENSG0000…	280	657	13528	1.98552	0.873424	0.146998	1.89527	0.832689
GOTERM_BP_FAT	GO:0040014	regulation of multicellular organism growth	7	1.9774	0.00156469	ENSG00000115317, ENSG00000102109, ENSG00000185122, ENSG00000163273, ENSG00000125124, ENSG00000107854, ENSG00000141385	280	61	13528	5.54426	0.94385	0.185918	2.63071	0.730678
GOTERM_BP_FAT	GO:0007067	mitosis	13	3.67232	0.00206514	ENSG00000124486, ENSG00000121892, ENSG00000154839, ENSG00000108055, ENSG00000075188, ENSG00000136982, ENSG00000117399, ENSG00000121274, ENSG00000092036, ENSG00000147874, ENSG00000140830, ENSG00000164162, ENSG00000113328	280	220	13528	2.85494	0.977668	0.22388	3.45826	0.649985
GOTERM_BP_FAT	GO:0000280	nuclear division	13	3.67232	0.00206514	ENSG00000124486, ENSG00000121892, ENSG00000154839, ENSG00000108055, ENSG00000075188, ENSG00000136982, ENSG00000117399, ENSG00000121274, ENSG00000092036, ENSG00000147874, ENSG00000140830, ENSG00000164162, ENSG00000113328	280	220	13528	2.85494	0.977668	0.22388	3.45826	0.649985
GOTERM_BP_FAT	GO:0000087	M phase of mitotic cell cycle	13	3.67232	0.00239803	ENSG00000124486, ENSG00000121892, ENSG00000154839, ENSG00000108055, ENSG00000075188, ENSG00000136982, ENSG00000117399, ENSG00000121274, ENSG00000092036, ENSG00000147874, ENSG00000140830, ENSG00000164162, ENSG00000113328	280	224	13528	2.80395	0.987909	0.241153	4.00506	0.617708
GOTERM_BP_FAT	GO:0048285	organelle fission	13	3.67232	0.00287436	ENSG00000124486, ENSG00000121892, ENSG00000154839, ENSG00000108055, ENSG00000075188, ENSG00000136982, ENSG00000117399, ENSG00000121274, ENSG00000092036, ENSG00000147874, ENSG00000140830, ENSG00000164162, ENSG00000113328	280	229	13528	2.74273	0.994976	0.267569	4.78242	0.572565
GOTERM_BP_FAT	GO:0044271	nitrogen compound biosynthetic process	16	4.51977	0.00308821	ENSG00000182890, ENSG00000115758, ENSG00000174437, ENSG00000129187, ENSG00000065833, ENSG00000135002, ENSG00000138363, ENSG00000138031, ENSG00000061987, ENSG00000176974, ENSG00000188690, ENSG00000147416, ENSG00000116649, ENSG00000105726, ENSG00000163273, ENSG00000163399	280	325	13528	2.37855	0.996614	0.270941	5.12948	0.567126
GOTERM_BP_FAT	GO:0006913	nucleocytoplasmic transport	10	2.82486	0.00506807	ENSG00000134072, ENSG00000138814, ENSG00000107758, ENSG00000126883, ENSG00000119335, ENSG00000184575, ENSG00000205339, ENSG00000086200, ENSG00000157349, ENSG00000172175	280	156	13528	3.09707	0.999913	0.388465	8.28661	0.410648
GOTERM_BP_FAT	GO:0051169	nuclear transport	10	2.82486	0.00550285	ENSG00000134072, ENSG00000138814, ENSG00000107758, ENSG00000126883, ENSG00000119335, ENSG00000184575, ENSG00000205339, ENSG00000086200, ENSG00000157349, ENSG00000172175	280	158	13528	3.05787	0.999961	0.397932	8.96654	0.400192
GOTERM_BP_FAT	GO:0034654	nucleobase, nucleoside, nucleotide and nucleic acid biosynthetic process	11	3.10734	0.00678205	ENSG00000147416, ENSG00000174437, ENSG00000129187, ENSG00000065833, ENSG00000138363, ENSG00000105726, ENSG00000061987, ENSG00000163273, ENSG00000138031, ENSG00000163399, ENSG00000176974	280	193	13528	2.75366	0.999996	0.448954	10.9396	0.347798
GOTERM_BP_FAT	GO:0034404	nucleobase, nucleoside and nucleotide biosynthetic process	11	3.10734	0.00678205	ENSG00000147416, ENSG00000174437, ENSG00000129187, ENSG00000065833, ENSG00000138363, ENSG00000105726, ENSG00000061987, ENSG00000163273, ENSG00000138031, ENSG00000163399, ENSG00000176974	280	193	13528	2.75366	0.999996	0.448954	10.9396	0.347798
GOTERM_BP_FAT	GO:0007242	intracellular signaling cascade	39	11.0169	0.0104842	ENSG00000065675, ENSG00000162434, ENSG00000168243, ENSG00000179331, ENSG00000139618, ENSG00000148985, ENSG00000103264, ENSG00000142453, ENSG00000138031, ENSG00000172175, ENSG00000171700, ENSG00000067113, ENSG00000115415, ENSG00000134318, ENSG00000166068, ENSG00000159346, ENSG00000023287, ENSG00000169860, ENSG00000172354, ENSG00000005249, ENSG00000175279, ENSG00000132849, ENSG00000087460, ENSG0000…	280	1256	13528	1.5002	1	0.585635	16.4255	0.232373
GOTERM_BP_FAT	GO:0006511	ubiquitin-dependent protein catabolic process	12	3.38983	0.0118372	ENSG00000111667, ENSG00000124486, ENSG00000184979, ENSG00000187555, ENSG00000107669, ENSG00000154582, ENSG00000107829, ENSG00000103264, ENSG00000024048, ENSG00000175166, ENSG00000117399, ENSG00000164162	280	242	13528	2.39575	1	0.614072	18.3498	0.21178
GOTERM_BP_FAT	GO:0033043	regulation of organelle organization	11	3.10734	0.0146878	ENSG00000065675, ENSG00000154839, ENSG00000134318, ENSG00000128789, ENSG00000119335, ENSG00000167965, ENSG00000137710, ENSG00000120896, ENSG00000164327, ENSG00000107854, ENSG00000164162	280	217	13528	2.44911	1	0.678191	22.2685	0.168648
GOTERM_BP_FAT	GO:0009165	nucleotide biosynthetic process	10	2.82486	0.0152002	ENSG00000147416, ENSG00000174437, ENSG00000129187, ENSG00000065833, ENSG00000138363, ENSG00000105726, ENSG00000061987, ENSG00000163273, ENSG00000138031, ENSG00000163399	280	186	13528	2.59754	1	0.675903	22.9538	0.170116
GOTERM_BP_FAT	GO:0006163	purine nucleotide metabolic process	10	2.82486	0.0152002	ENSG00000147416, ENSG00000174437, ENSG00000138363, ENSG00000197594, ENSG00000105726, ENSG00000061987, ENSG00000131473, ENSG00000163273, ENSG00000138031, ENSG00000163399	280	186	13528	2.59754	1	0.675903	22.9538	0.170116
GOTERM_BP_FAT	GO:0006796	phosphate metabolic process	31	8.75706	0.0176125	ENSG00000065675, ENSG00000162434, ENSG00000092445, ENSG00000107758, ENSG00000061987, ENSG00000142949, ENSG00000102572, ENSG00000067113, ENSG00000115415, ENSG00000134072, ENSG00000147416, ENSG00000065613, ENSG00000134318, ENSG00000039650, ENSG00000180228, ENSG00000114353, ENSG00000115216, ENSG00000127080, ENSG00000211455, ENSG00000151239, ENSG00000138814, ENSG00000117676, ENSG00000100526, ENSG0000…	280	973	13528	1.5393	1	0.71545	26.1046	0.145421
GOTERM_BP_FAT	GO:0006793	phosphorus metabolic process	31	8.75706	0.0176125	ENSG00000065675, ENSG00000162434, ENSG00000092445, ENSG00000107758, ENSG00000061987, ENSG00000142949, ENSG00000102572, ENSG00000067113, ENSG00000115415, ENSG00000134072, ENSG00000147416, ENSG00000065613, ENSG00000134318, ENSG00000039650, ENSG00000180228, ENSG00000114353, ENSG00000115216, ENSG00000127080, ENSG00000211455, ENSG00000151239, ENSG00000138814, ENSG00000117676, ENSG00000100526, ENSG0000…	280	973	13528	1.5393	1	0.71545	26.1046	0.145421
GOTERM_BP_FAT	GO:0001558	regulation of cell growth	10	2.82486	0.0191953	ENSG00000065675, ENSG00000149547, ENSG00000111666, ENSG00000091129, ENSG00000168243, ENSG00000159346, ENSG00000150938, ENSG00000197594, ENSG00000115457, ENSG00000139687	280	194	13528	2.49043	1	0.732897	28.1055	0.134957
GOTERM_BP_FAT	GO:0048741	skeletal muscle fiber development	4	1.12994	0.019429	ENSG00000138814, ENSG00000107758, ENSG00000078618, ENSG00000141385	280	28	13528	6.90204	1	0.724351	28.3967	0.140051
GOTERM_BP_FAT	GO:0051329	interphase of mitotic cell cycle	7	1.9774	0.0197454	ENSG00000138814, ENSG00000150093, ENSG00000100526, ENSG00000111907, ENSG00000107758, ENSG00000139687, ENSG00000164162	280	103	13528	3.2835	1	0.717664	28.789	0.144079
GOTERM_BP_FAT	GO:0007062	sister chromatid cohesion	3	0.847458	0.0206163	ENSG00000108055, ENSG00000136982, ENSG00000163535	280	11	13528	13.1766	1	0.721124	29.8584	0.14199
GOTERM_BP_FAT	GO:0055002	striated muscle cell development	5	1.41243	0.0220975	ENSG00000138814, ENSG00000150093, ENSG00000107758, ENSG00000078618, ENSG00000141385	280	52	13528	4.6456	1	0.734352	31.6428	0.134096
GOTERM_BP_FAT	GO:0051325	interphase	7	1.9774	0.022399	ENSG00000138814, ENSG00000150093, ENSG00000100526, ENSG00000111907, ENSG00000107758, ENSG00000139687, ENSG00000164162	280	106	13528	3.19057	1	0.727979	32.0006	0.137881
GOTERM_BP_FAT	GO:0016180	snRNA processing	3	0.847458	0.0244069	ENSG00000164941, ENSG00000104613, ENSG00000185085	280	12	13528	12.0786	1	0.747667	34.3397	0.126292
GOTERM_BP_FAT	GO:0016073	snRNA metabolic process	3	0.847458	0.0244069	ENSG00000164941, ENSG00000104613, ENSG00000185085	280	12	13528	12.0786	1	0.747667	34.3397	0.126292
GOTERM_BP_FAT	GO:0007059	chromosome segregation	6	1.69492	0.0258921	ENSG00000124486, ENSG00000154839, ENSG00000108055, ENSG00000075188, ENSG00000136982, ENSG00000163535	280	81	13528	3.57884	1	0.758022	36.0208	0.120318
GOTERM_BP_FAT	GO:0055001	muscle cell development	5	1.41243	0.0281397	ENSG00000138814, ENSG00000150093, ENSG00000107758, ENSG00000078618, ENSG00000141385	280	56	13528	4.31378	1	0.776812	38.4881	0.109684
GOTERM_BP_FAT	GO:0000082	G1/S transition of mitotic cell cycle	5	1.41243	0.0281397	ENSG00000138814, ENSG00000150093, ENSG00000100526, ENSG00000107758, ENSG00000139687	280	56	13528	4.31378	1	0.776812	38.4881	0.109684
GOTERM_BP_FAT	GO:0010638	positive regulation of organelle organization	6	1.69492	0.0283959	ENSG00000065675, ENSG00000134318, ENSG00000167965, ENSG00000120896, ENSG00000164327, ENSG00000107854	280	83	13528	3.4926	1	0.770431	38.7636	0.113266
GOTERM_BP_FAT	GO:0045639	positive regulation of myeloid cell differentiation	4	1.12994	0.030021	ENSG00000087460, ENSG00000088992, ENSG00000143437, ENSG00000139687	280	33	13528	5.85628	1	0.780188	40.4842	0.107801
GOTERM_BP_FAT	GO:0009057	macromolecule catabolic process	25	7.06215	0.0330912	ENSG00000065675, ENSG00000124486, ENSG00000111667, ENSG00000119912, ENSG00000138035, ENSG00000103264, ENSG00000107829, ENSG00000172175, ENSG00000038002, ENSG00000162736, ENSG00000169919, ENSG00000154582, ENSG00000024048, ENSG00000039650, ENSG00000198833, ENSG00000164162, ENSG00000184979, ENSG00000107669, ENSG00000175166, ENSG00000117399, ENSG00000138646, ENSG00000109775, ENSG00000187555, ENSG0000…	280	781	13528	1.54655	1	0.803783	43.6112	0.094861
GOTERM_BP_FAT	GO:0006164	purine nucleotide biosynthetic process	8	2.25989	0.0337576	ENSG00000147416, ENSG00000174437, ENSG00000138363, ENSG00000105726, ENSG00000061987, ENSG00000163273, ENSG00000138031, ENSG00000163399	280	148	13528	2.61158	1	0.801961	44.2693	0.0958468
GOTERM_BP_FAT	GO:0051130	positive regulation of cellular component organization	9	2.54237	0.0341105	ENSG00000065675, ENSG00000106546, ENSG00000134318, ENSG00000167965, ENSG00000128283, ENSG00000120896, ENSG00000164327, ENSG00000142949, ENSG00000107854	280	181	13528	2.40237	1	0.797213	44.6147	0.0984254
GOTERM_BP_FAT	GO:0048747	muscle fiber development	4	1.12994	0.0349535	ENSG00000138814, ENSG00000107758, ENSG00000078618, ENSG00000141385	280	35	13528	5.52163	1	0.797263	45.4319	0.0983982
GOTERM_BP_FAT	GO:0051146	striated muscle cell differentiation	6	1.69492	0.0353094	ENSG00000138814, ENSG00000150093, ENSG00000107758, ENSG00000078618, ENSG00000139687, ENSG00000141385	280	88	13528	3.29416	1	0.792786	45.7736	0.100844
GOTERM_BP_FAT	GO:0008610	lipid biosynthetic process	13	3.67232	0.0360004	ENSG00000159921, ENSG00000111666, ENSG00000123983, ENSG00000148985, ENSG00000128918, ENSG00000163964, ENSG00000018510, ENSG00000163624, ENSG00000123684, ENSG00000131473, ENSG00000148154, ENSG00000011198, ENSG00000169710	280	323	13528	1.94454	1	0.791548	46.4311	0.101523
GOTERM_BP_FAT	GO:0031329	regulation of cellular catabolic process	5	1.41243	0.036949	ENSG00000141458, ENSG00000143437, ENSG00000165912, ENSG00000011198, ENSG00000078618	280	61	13528	3.96019	1	0.792693	47.3214	0.100895
GOTERM_BP_FAT	GO:0007017	microtubule-based process	11	3.10734	0.0372529	ENSG00000118193, ENSG00000147874, ENSG00000138095, ENSG00000170759, ENSG00000108055, ENSG00000126858, ENSG00000068796, ENSG00000139618, ENSG00000116641, ENSG00000125124, ENSG00000092036	280	253	13528	2.10062	1	0.788067	47.6038	0.103437
GOTERM_BP_FAT	GO:0031331	positive regulation of cellular catabolic process	4	1.12994	0.0375668	ENSG00000143437, ENSG00000165912, ENSG00000011198, ENSG00000078618	280	36	13528	5.36825	1	0.783636	47.8938	0.105885
GOTERM_BP_FAT	GO:0042692	muscle cell differentiation	7	1.9774	0.0392582	ENSG00000138814, ENSG00000150093, ENSG00000107758, ENSG00000078618, ENSG00000139687, ENSG00000069011, ENSG00000141385	280	121	13528	2.79504	1	0.791339	49.431	0.101637
GOTERM_BP_FAT	GO:0014070	response to organic cyclic substance	7	1.9774	0.0392582	ENSG00000065675, ENSG00000115415, ENSG00000110330, ENSG00000139618, ENSG00000116678, ENSG00000196591, ENSG00000111275	280	121	13528	2.79504	1	0.791339	49.431	0.101637
GOTERM_BP_FAT	GO:0016310	phosphorylation	25	7.06215	0.041522	ENSG00000065675, ENSG00000092445, ENSG00000162434, ENSG00000061987, ENSG00000102572, ENSG00000115415, ENSG00000134072, ENSG00000147416, ENSG00000065613, ENSG00000134318, ENSG00000039650, ENSG00000180228, ENSG00000114353, ENSG00000115216, ENSG00000127080, ENSG00000211455, ENSG00000151239, ENSG00000117676, ENSG00000183421, ENSG00000180370, ENSG00000104312, ENSG00000185122, ENSG00000091140, ENSG0000…	280	800	13528	1.50982	1	0.803045	51.4218	0.0952599
GOTERM_BP_FAT	GO:0008104	protein localization	27	7.62712	0.0417865	ENSG00000086300, ENSG00000179331, ENSG00000107758, ENSG00000205339, ENSG00000061987, ENSG00000164597, ENSG00000109762, ENSG00000167306, ENSG00000125967, ENSG00000127022, ENSG00000197879, ENSG00000086200, ENSG00000136100, ENSG00000113615, ENSG00000087460, ENSG00000151502, ENSG00000108774, ENSG00000126883, ENSG00000075188, ENSG00000123240, ENSG00000137710, ENSG00000157349, ENSG00000138814, ENSG0000…	280	882	13528	1.47901	1	0.798503	51.6495	0.0977233
GOTERM_BP_FAT	GO:0051726	regulation of cell cycle	13	3.67232	0.0422684	ENSG00000065675, ENSG00000150093, ENSG00000139618, ENSG00000196591, ENSG00000106290, ENSG00000103264, ENSG00000134318, ENSG00000100526, ENSG00000128789, ENSG00000138646, ENSG00000139687, ENSG00000164162, ENSG00000113328	280	331	13528	1.89754	1	0.795757	52.0618	0.0992197
GOTERM_BP_FAT	GO:0007519	skeletal muscle tissue development	5	1.41243	0.0471741	ENSG00000138814, ENSG00000107758, ENSG00000078618, ENSG00000069011, ENSG00000141385	280	66	13528	3.66017	1	0.824913	56.0749	0.0835919
GOTERM_BP_FAT	GO:0060538	skeletal muscle organ development	5	1.41243	0.0471741	ENSG00000138814, ENSG00000107758, ENSG00000078618, ENSG00000069011, ENSG00000141385	280	66	13528	3.66017	1	0.824913	56.0749	0.0835919
GOTERM_BP_FAT	GO:0009894	regulation of catabolic process	6	1.69492	0.048369	ENSG00000141458, ENSG00000143437, ENSG00000165912, ENSG00000011198, ENSG00000078618, ENSG00000175166	280	96	13528	3.01964	1	0.826806	57.0034	0.0825966
GOTERM_BP_FAT	GO:0051236	establishment of RNA localization	6	1.69492	0.0501772	ENSG00000138095, ENSG00000126883, ENSG00000075188, ENSG00000184575, ENSG00000197879, ENSG00000157349	280	97	13528	2.98851	1	0.832413	58.3733	0.0796612
GOTERM_BP_FAT	GO:0050658	RNA transport	6	1.69492	0.0501772	ENSG00000138095, ENSG00000126883, ENSG00000075188, ENSG00000184575, ENSG00000197879, ENSG00000157349	280	97	13528	2.98851	1	0.832413	58.3733	0.0796612
GOTERM_BP_FAT	GO:0050657	nucleic acid transport	6	1.69492	0.0501772	ENSG00000138095, ENSG00000126883, ENSG00000075188, ENSG00000184575, ENSG00000197879, ENSG00000157349	280	97	13528	2.98851	1	0.832413	58.3733	0.0796612
GOTERM_BP_FAT	GO:0051327	M phase of meiotic cell cycle	6	1.69492	0.0520247	ENSG00000108055, ENSG00000139618, ENSG00000024048, ENSG00000113522, ENSG00000138031, ENSG00000163535	280	98	13528	2.95802	1	0.83789	59.7305	0.076813
GOTERM_BP_FAT	GO:0007126	meiosis	6	1.69492	0.0520247	ENSG00000108055, ENSG00000139618, ENSG00000024048, ENSG00000113522, ENSG00000138031, ENSG00000163535	280	98	13528	2.95802	1	0.83789	59.7305	0.076813
GOTERM_BP_FAT	GO:0032270	positive regulation of cellular protein metabolic process	10	2.82486	0.0530289	ENSG00000023287, ENSG00000196591, ENSG00000116641, ENSG00000167965, ENSG00000165912, ENSG00000078618, ENSG00000164327, ENSG00000175166, ENSG00000117399, ENSG00000164162	280	233	13528	2.07357	1	0.838271	60.4506	0.0766153
GOTERM_BP_FAT	GO:0048193	Golgi vesicle transport	7	1.9774	0.054055	ENSG00000113282, ENSG00000113615, ENSG00000164597, ENSG00000115216, ENSG00000123240, ENSG00000061987, ENSG00000141367	280	131	13528	2.58168	1	0.838768	61.1739	0.0763583
GOTERM_BP_FAT	GO:0009141	nucleoside triphosphate metabolic process	7	1.9774	0.054055	ENSG00000147416, ENSG00000174437, ENSG00000197594, ENSG00000105726, ENSG00000061987, ENSG00000131473, ENSG00000163399	280	131	13528	2.58168	1	0.838768	61.1739	0.0763583
GOTERM_BP_FAT	GO:0032535	regulation of cellular component size	11	3.10734	0.0546307	ENSG00000149547, ENSG00000168243, ENSG00000159346, ENSG00000023287, ENSG00000022267, ENSG00000197594, ENSG00000167965, ENSG00000137710, ENSG00000164327, ENSG00000139687, ENSG00000113328	280	271	13528	1.9611	1	0.83676	61.5742	0.0773993
GOTERM_BP_FAT	GO:0030163	protein catabolic process	20	5.64972	0.0550914	ENSG00000111667, ENSG00000124486, ENSG00000065675, ENSG00000184979, ENSG00000119912, ENSG00000107669, ENSG00000107829, ENSG00000103264, ENSG00000175166, ENSG00000172175, ENSG00000117399, ENSG00000109775, ENSG00000162736, ENSG00000138646, ENSG00000187555, ENSG00000154582, ENSG00000024048, ENSG00000198833, ENSG00000141385, ENSG00000164162	280	622	13528	1.55351	1	0.834161	61.8917	0.0787503
GOTERM_BP_FAT	GO:0051321	meiotic cell cycle	6	1.69492	0.0558377	ENSG00000108055, ENSG00000139618, ENSG00000024048, ENSG00000113522, ENSG00000138031, ENSG00000163535	280	100	13528	2.89886	1	0.833192	62.4009	0.079255
GOTERM_BP_FAT	GO:0006403	RNA localization	6	1.69492	0.0558377	ENSG00000138095, ENSG00000126883, ENSG00000075188, ENSG00000184575, ENSG00000197879, ENSG00000157349	280	100	13528	2.89886	1	0.833192	62.4009	0.079255
GOTERM_BP_FAT	GO:0042325	regulation of phosphorylation	16	4.51977	0.0594162	ENSG00000114353, ENSG00000167965, ENSG00000164327, ENSG00000138031, ENSG00000172175, ENSG00000067113, ENSG00000166068, ENSG00000100526, ENSG00000138646, ENSG00000023287, ENSG00000180370, ENSG00000197594, ENSG00000116641, ENSG00000005249, ENSG00000139687, ENSG00000113328	280	466	13528	1.65886	1	0.847021	64.7548	0.072106
GOTERM_BP_FAT	GO:0008654	phospholipid biosynthetic process	6	1.69492	0.0598079	ENSG00000111666, ENSG00000148985, ENSG00000163964, ENSG00000123684, ENSG00000163624, ENSG00000011198	280	102	13528	2.84202	1	0.844208	65.0038	0.0735507
GOTERM_BP_FAT	GO:0051090	regulation of transcription factor activity	6	1.69492	0.0618519	ENSG00000065675, ENSG00000104312, ENSG00000106290, ENSG00000196591, ENSG00000126351, ENSG00000172175	280	103	13528	2.81442	1	0.849501	66.2768	0.0708362
GOTERM_BP_FAT	GO:0051493	regulation of cytoskeleton organization	7	1.9774	0.0625666	ENSG00000065675, ENSG00000154839, ENSG00000134318, ENSG00000167965, ENSG00000137710, ENSG00000120896, ENSG00000164327	280	136	13528	2.48676	1	0.84832	66.7115	0.0714401
GOTERM_BP_FAT	GO:0051247	positive regulation of protein metabolic process	10	2.82486	0.0649524	ENSG00000023287, ENSG00000196591, ENSG00000116641, ENSG00000167965, ENSG00000165912, ENSG00000078618, ENSG00000164327, ENSG00000175166, ENSG00000117399, ENSG00000164162	280	243	13528	1.98824	1	0.854814	68.1248	0.0681284
GOTERM_BP_FAT	GO:0051495	positive regulation of cytoskeleton organization	4	1.12994	0.0653368	ENSG00000065675, ENSG00000167965, ENSG00000120896, ENSG00000164327	280	45	13528	4.2946	1	0.852169	68.3471	0.0694745
GOTERM_BP_FAT	GO:0046034	ATP metabolic process	6	1.69492	0.0660574	ENSG00000147416, ENSG00000174437, ENSG00000105726, ENSG00000061987, ENSG00000131473, ENSG00000163399	280	105	13528	2.76082	1	0.85106	68.7601	0.07004
GOTERM_BP_FAT	GO:0009150	purine ribonucleotide metabolic process	7	1.9774	0.0661809	ENSG00000147416, ENSG00000174437, ENSG00000138363, ENSG00000105726, ENSG00000061987, ENSG00000131473, ENSG00000163399	280	138	13528	2.45072	1	0.847321	68.8303	0.071952
GOTERM_BP_FAT	GO:0032268	regulation of cellular protein metabolic process	16	4.51977	0.0677746	ENSG00000119912, ENSG00000089195, ENSG00000196591, ENSG00000167965, ENSG00000165912, ENSG00000078618, ENSG00000175166, ENSG00000164327, ENSG00000117399, ENSG00000023287, ENSG00000122729, ENSG00000119335, ENSG00000116641, ENSG00000197594, ENSG00000005249, ENSG00000164162	280	474	13528	1.63086	1	0.850128	69.7237	0.0705156
GOTERM_BP_FAT	GO:0015031	protein transport	23	6.49718	0.0688411	ENSG00000113615, ENSG00000087460, ENSG00000086300, ENSG00000151502, ENSG00000108774, ENSG00000179331, ENSG00000107758, ENSG00000126883, ENSG00000075188, ENSG00000123240, ENSG00000205339, ENSG00000157349, ENSG00000061987, ENSG00000138814, ENSG00000164597, ENSG00000109762, ENSG00000125967, ENSG00000167306, ENSG00000197879, ENSG00000127022, ENSG00000086200, ENSG00000141367, ENSG00000136100	280	762	13528	1.45831	1	0.850577	70.308	0.0702862
GOTERM_BP_FAT	GO:0051603	proteolysis involved in cellular protein catabolic process	19	5.36723	0.0721197	ENSG00000124486, ENSG00000065675, ENSG00000111667, ENSG00000184979, ENSG00000119912, ENSG00000107669, ENSG00000107829, ENSG00000103264, ENSG00000175166, ENSG00000172175, ENSG00000117399, ENSG00000109775, ENSG00000162736, ENSG00000138646, ENSG00000187555, ENSG00000154582, ENSG00000024048, ENSG00000198833, ENSG00000164162	280	600	13528	1.52995	1	0.860052	72.0385	0.0654754
GOTERM_BP_FAT	GO:0044087	regulation of cellular component biogenesis	7	1.9774	0.0737687	ENSG00000065675, ENSG00000106546, ENSG00000167965, ENSG00000137710, ENSG00000128283, ENSG00000120896, ENSG00000164327	280	142	13528	2.38169	1	0.8626	72.8725	0.0641906
GOTERM_BP_FAT	GO:0044257	cellular protein catabolic process	19	5.36723	0.0739448	ENSG00000124486, ENSG00000065675, ENSG00000111667, ENSG00000184979, ENSG00000119912, ENSG00000107669, ENSG00000107829, ENSG00000103264, ENSG00000175166, ENSG00000172175, ENSG00000117399, ENSG00000109775, ENSG00000162736, ENSG00000138646, ENSG00000187555, ENSG00000154582, ENSG00000024048, ENSG00000198833, ENSG00000164162	280	603	13528	1.52234	1	0.859444	72.9603	0.0657825
GOTERM_BP_FAT	GO:0044265	cellular macromolecule catabolic process	22	6.21469	0.0745412	ENSG00000124486, ENSG00000065675, ENSG00000111667, ENSG00000184979, ENSG00000119912, ENSG00000107669, ENSG00000138035, ENSG00000107829, ENSG00000103264, ENSG00000175166, ENSG00000172175, ENSG00000117399, ENSG00000109775, ENSG00000162736, ENSG00000138646, ENSG00000187555, ENSG00000138668, ENSG00000154582, ENSG00000024048, ENSG00000039650, ENSG00000198833, ENSG00000164162	280	725	13528	1.46609	1	0.857939	73.2552	0.0665437
GOTERM_BP_FAT	GO:0045184	establishment of protein localization	23	6.49718	0.0756634	ENSG00000113615, ENSG00000087460, ENSG00000086300, ENSG00000151502, ENSG00000108774, ENSG00000179331, ENSG00000107758, ENSG00000126883, ENSG00000075188, ENSG00000123240, ENSG00000205339, ENSG00000157349, ENSG00000061987, ENSG00000138814, ENSG00000164597, ENSG00000109762, ENSG00000125967, ENSG00000167306, ENSG00000197879, ENSG00000127022, ENSG00000086200, ENSG00000141367, ENSG00000136100	280	769	13528	1.44503	1	0.858475	73.8019	0.0662724
GOTERM_BP_FAT	GO:0045926	negative regulation of growth	6	1.69492	0.0772517	ENSG00000149547, ENSG00000168243, ENSG00000159346, ENSG00000197594, ENSG00000125124, ENSG00000139687	280	110	13528	2.63532	1	0.860735	74.5579	0.0651305
GOTERM_BP_FAT	GO:0051174	regulation of phosphorus metabolic process	16	4.51977	0.0775809	ENSG00000114353, ENSG00000167965, ENSG00000164327, ENSG00000138031, ENSG00000172175, ENSG00000067113, ENSG00000166068, ENSG00000100526, ENSG00000138646, ENSG00000023287, ENSG00000180370, ENSG00000197594, ENSG00000116641, ENSG00000005249, ENSG00000139687, ENSG00000113328	280	485	13528	1.59387	1	0.858304	74.712	0.0663588
GOTERM_BP_FAT	GO:0019220	regulation of phosphate metabolic process	16	4.51977	0.0775809	ENSG00000114353, ENSG00000167965, ENSG00000164327, ENSG00000138031, ENSG00000172175, ENSG00000067113, ENSG00000166068, ENSG00000100526, ENSG00000138646, ENSG00000023287, ENSG00000180370, ENSG00000197594, ENSG00000116641, ENSG00000005249, ENSG00000139687, ENSG00000113328	280	485	13528	1.59387	1	0.858304	74.712	0.0663588
GOTERM_BP_FAT	GO:0042493	response to drug	9	2.54237	0.0790101	ENSG00000149547, ENSG00000115415, ENSG00000087460, ENSG00000136856, ENSG00000196591, ENSG00000115457, ENSG00000163273, ENSG00000163399, ENSG00000103222	280	216	13528	2.0131	1	0.859946	75.3708	0.0655287
GOTERM_BP_FAT	GO:0009896	positive regulation of catabolic process	4	1.12994	0.0799853	ENSG00000143437, ENSG00000165912, ENSG00000011198, ENSG00000078618	280	49	13528	3.94402	1	0.859915	75.811	0.0655446
GOTERM_BP_FAT	GO:0032008	positive regulation of TOR signaling pathway	2	0.564972	0.079987	ENSG00000167965, ENSG00000164327	280	4	13528	24.1571	1	0.856392	75.8118	0.0673274
GOTERM_BP_FAT	GO:0032314	regulation of Rac GTPase activity	2	0.564972	0.079987	ENSG00000167965, ENSG00000164327	280	4	13528	24.1571	1	0.856392	75.8118	0.0673274
GOTERM_BP_FAT	GO:0009259	ribonucleotide metabolic process	7	1.9774	0.0839236	ENSG00000147416, ENSG00000174437, ENSG00000138363, ENSG00000105726, ENSG00000061987, ENSG00000131473, ENSG00000163399	280	147	13528	2.30068	1	0.866677	77.5147	0.0621426
GOTERM_BP_FAT	GO:0015931	nucleobase, nucleoside, nucleotide and nucleic acid transport	6	1.69492	0.0844292	ENSG00000138095, ENSG00000126883, ENSG00000075188, ENSG00000184575, ENSG00000197879, ENSG00000157349	280	113	13528	2.56536	1	0.865021	77.7251	0.0629731
GOTERM_BP_FAT	GO:0009967	positive regulation of signal transduction	11	3.10734	0.0851237	ENSG00000177054, ENSG00000105701, ENSG00000110330, ENSG00000116678, ENSG00000104312, ENSG00000167965, ENSG00000143437, ENSG00000120896, ENSG00000164327, ENSG00000172175, ENSG00000055208	280	295	13528	1.80155	1	0.864018	78.011	0.063477
GOTERM_BP_FAT	GO:0044092	negative regulation of molecular function	12	3.38983	0.0859035	ENSG00000166068, ENSG00000114353, ENSG00000116678, ENSG00000180370, ENSG00000196591, ENSG00000175166, ENSG00000126351, ENSG00000138031, ENSG00000139687, ENSG00000117399, ENSG00000175279, ENSG00000164162	280	334	13528	1.73584	1	0.863317	78.3279	0.0638298
GOTERM_BP_FAT	GO:0010564	regulation of cell cycle process	6	1.69492	0.0868975	ENSG00000065675, ENSG00000134318, ENSG00000128789, ENSG00000139618, ENSG00000139687, ENSG00000164162	280	114	13528	2.54286	1	0.863334	78.7256	0.0638211
GOTERM_BP_FAT	GO:0043331	response to dsRNA	3	0.847458	0.0932444	ENSG00000115415, ENSG00000104312, ENSG00000180228	280	25	13528	5.79771	1	0.879693	81.1077	0.0556687
GOTERM_BP_FAT	GO:0045862	positive regulation of proteolysis	3	0.847458	0.0932444	ENSG00000196591, ENSG00000165912, ENSG00000078618	280	25	13528	5.79771	1	0.879693	81.1077	0.0556687
GOTERM_BP_FAT	GO:0009205	purine ribonucleoside triphosphate metabolic process	6	1.69492	0.0945263	ENSG00000147416, ENSG00000174437, ENSG00000105726, ENSG00000061987, ENSG00000131473, ENSG00000163399	280	117	13528	2.47766	1	0.880369	81.5573	0.0553354
GOTERM_BP_FAT	GO:0009152	purine ribonucleotide biosynthetic process	6	1.69492	0.0945263	ENSG00000147416, ENSG00000174437, ENSG00000138363, ENSG00000105726, ENSG00000061987, ENSG00000163399	280	117	13528	2.47766	1	0.880369	81.5573	0.0553354
GOTERM_BP_FAT	GO:0006468	protein amino acid phosphorylation	20	5.64972	0.0950518	ENSG00000065675, ENSG00000162434, ENSG00000092445, ENSG00000114353, ENSG00000115216, ENSG00000211455, ENSG00000151239, ENSG00000102572, ENSG00000134072, ENSG00000115415, ENSG00000065613, ENSG00000134318, ENSG00000117676, ENSG00000183421, ENSG00000104312, ENSG00000180370, ENSG00000185122, ENSG00000071054, ENSG00000180228, ENSG00000011566	280	667	13528	1.4487	1	0.878908	81.7387	0.0560565
GOTERM_BP_FAT	GO:0030162	regulation of proteolysis	4	1.12994	0.0959178	ENSG00000119912, ENSG00000196591, ENSG00000165912, ENSG00000078618	280	53	13528	3.64636	1	0.878425	82.0339	0.0562954
GOTERM_BP_FAT	GO:0009199	ribonucleoside triphosphate metabolic process	6	1.69492	0.0971431	ENSG00000147416, ENSG00000174437, ENSG00000105726, ENSG00000061987, ENSG00000131473, ENSG00000163399	280	118	13528	2.45666	1	0.878952	82.444	0.0560348
GOTERM_BP_FAT	GO:0006260	DNA replication	8	2.25989	0.098591	ENSG00000164815, ENSG00000139618, ENSG00000149136, ENSG00000119335, ENSG00000136982, ENSG00000039650, ENSG00000113522, ENSG00000121274	280	190	13528	2.03429	1	0.880077	82.9172	0.0554795
GOTERM_BP_FAT	GO:0046677	response to antibiotic	3	0.847458	0.0996905	ENSG00000162434, ENSG00000136856, ENSG00000188690	280	26	13528	5.57473	1	0.880239	83.2685	0.0553993
GOTERM_BP_FAT	GO:0014706	striated muscle tissue development	6	1.69492	0.0997963	ENSG00000138814, ENSG00000150093, ENSG00000107758, ENSG00000078618, ENSG00000069011, ENSG00000141385	280	119	13528	2.43601	1	0.877732	83.302	0.0566379
WT
Category	GO number	Terms	Count	%	PValue	Genes	List Total	Pop Hits	Pop Total	Fold Enrichment	Bonferroni	Benjamini	FDR	(-)logBenjamini
GOTERM_BP_FAT	GO:0046907	intracellular transport	62	7.77917	6.57074e-08	ENSG00000138095, ENSG00000170759, ENSG00000186432, ENSG00000102189, ENSG00000113282, ENSG00000100030, ENSG00000054523, ENSG00000111581, ENSG00000017260, ENSG00000132842, ENSG00000113615, ENSG00000141458, ENSG00000126883, ENSG00000075790, ENSG00000166900, ENSG00000184575, ENSG00000115216, ENSG00000039319, ENSG00000047410, ENSG00000119541, ENSG00000130340, ENSG00000113719, ENSG00000134709, ENSG0000…	614	657	13528	2.07918	0.000174372	0.000174372	0.000116703	3.75852
GOTERM_BP_FAT	GO:0070727	cellular macromolecule localization	44	5.5207	3.24737e-07	ENSG00000107758, ENSG00000136240, ENSG00000186432, ENSG00000114030, ENSG00000205339, ENSG00000196586, ENSG00000155561, ENSG00000168036, ENSG00000124214, ENSG00000138802, ENSG00000181163, ENSG00000203668, ENSG00000129083, ENSG00000167004, ENSG00000100030, ENSG00000107651, ENSG00000168434, ENSG00000132842, ENSG00000065150, ENSG00000117758, ENSG00000095139, ENSG00000113615, ENSG00000083312, ENSG0000…	614	414	13528	2.34163	0.00086148	0.000430833	0.000576762	3.36569
GOTERM_BP_FAT	GO:0034613	cellular protein localization	43	5.39523	6.90214e-07	ENSG00000107758, ENSG00000136240, ENSG00000186432, ENSG00000205339, ENSG00000114030, ENSG00000196586, ENSG00000155561, ENSG00000168036, ENSG00000138802, ENSG00000181163, ENSG00000203668, ENSG00000129083, ENSG00000167004, ENSG00000100030, ENSG00000107651, ENSG00000168434, ENSG00000132842, ENSG00000065150, ENSG00000117758, ENSG00000095139, ENSG00000113615, ENSG00000083312, ENSG00000126883, ENSG0000…	614	411	13528	2.30511	0.00183015	0.000457853	0.00122588	3.33927
Category	GO number	Terms	Count	%	PValue	Genes	List Total	Pop Hits	Pop Total	Fold Enrichment	Bonferroni	Benjamini	FDR	(-)logBenjamini
GOTERM_BP_FAT	GO:0045184	establishment of protein localization	65	8.15558	1.5662e-06	ENSG00000186432, ENSG00000123595, ENSG00000178974, ENSG00000100030, ENSG00000111581, ENSG00000114745, ENSG00000132842, ENSG00000004059, ENSG00000113615, ENSG00000095319, ENSG00000139370, ENSG00000126883, ENSG00000075790, ENSG00000166900, ENSG00000039319, ENSG00000047410, ENSG00000119541, ENSG00000130340, ENSG00000115446, ENSG00000134709, ENSG00000118873, ENSG00000197386, ENSG00000132182, ENSG0000…	614	769	13528	1.86231	0.00414807	0.000593638	0.00278168	3.22648
GOTERM_BP_FAT	GO:0015031	protein transport	65	8.15558	1.12639e-06	ENSG00000186432, ENSG00000123595, ENSG00000178974, ENSG00000100030, ENSG00000111581, ENSG00000114745, ENSG00000132842, ENSG00000004059, ENSG00000113615, ENSG00000095319, ENSG00000139370, ENSG00000126883, ENSG00000075790, ENSG00000166900, ENSG00000039319, ENSG00000047410, ENSG00000119541, ENSG00000130340, ENSG00000115446, ENSG00000134709, ENSG00000118873, ENSG00000197386, ENSG00000132182, ENSG0000…	614	762	13528	1.87942	0.00298497	0.000597708	0.00200055	3.22351
GOTERM_BP_FAT	GO:0008104	protein localization	73	9.15935	6.8129e-07	ENSG00000186432, ENSG00000168036, ENSG00000123595, ENSG00000178974, ENSG00000100030, ENSG00000111581, ENSG00000114745, ENSG00000004059, ENSG00000132842, ENSG00000113615, ENSG00000095319, ENSG00000139370, ENSG00000126883, ENSG00000075790, ENSG00000166900, ENSG00000039319, ENSG00000047410, ENSG00000119541, ENSG00000130340, ENSG00000115446, ENSG00000068615, ENSG00000134709, ENSG00000118873, ENSG0000…	614	882	13528	1.82356	0.00180651	0.000602533	0.00121003	3.22002
GOTERM_BP_FAT	GO:0007017	microtubule-based process	31	3.88959	1.38264e-06	ENSG00000105971, ENSG00000138095, ENSG00000170759, ENSG00000139618, ENSG00000186625, ENSG00000131711, ENSG00000168036, ENSG00000126777, ENSG00000131462, ENSG00000181163, ENSG00000054523, ENSG00000168944, ENSG00000078674, ENSG00000116141, ENSG00000010017, ENSG00000118193, ENSG00000108055, ENSG00000185963, ENSG00000163808, ENSG00000075945, ENSG00000127980, ENSG00000185842, ENSG00000175216, ENSG0000…	614	253	13528	2.69964	0.00366279	0.000611399	0.00245566	3.21368
GOTERM_BP_FAT	GO:0006886	intracellular protein transport	39	4.89335	2.71523e-06	ENSG00000107758, ENSG00000136240, ENSG00000186432, ENSG00000205339, ENSG00000114030, ENSG00000196586, ENSG00000155561, ENSG00000138802, ENSG00000181163, ENSG00000203668, ENSG00000129083, ENSG00000167004, ENSG00000100030, ENSG00000107651, ENSG00000168434, ENSG00000132842, ENSG00000065150, ENSG00000095139, ENSG00000117758, ENSG00000113615, ENSG00000083312, ENSG00000126883, ENSG00000075790, ENSG0000…	614	374	13528	2.29751	0.00718034	0.000900375	0.0048224	3.04558
GOTERM_BP_FAT	GO:0009259	ribonucleotide metabolic process	20	2.50941	3.58881e-05	ENSG00000174437, ENSG00000033627, ENSG00000138363, ENSG00000119541, ENSG00000131473, ENSG00000061987, ENSG00000172113, ENSG00000156110, ENSG00000152234, ENSG00000023228, ENSG00000143515, ENSG00000017260, ENSG00000143153, ENSG00000035687, ENSG00000116337, ENSG00000069849, ENSG00000171793, ENSG00000131979, ENSG00000163399, ENSG00000070961	614	147	13528	2.99763	0.0908533	0.0105274	0.0637216	1.97768
GOTERM_BP_FAT	GO:0006403	RNA localization	16	2.00753	4.16634e-05	ENSG00000095319, ENSG00000138095, ENSG00000126883, ENSG00000184575, ENSG00000088247, ENSG00000122566, ENSG00000047410, ENSG00000155561, ENSG00000113569, ENSG00000124214, ENSG00000181163, ENSG00000175216, ENSG00000111581, ENSG00000197879, ENSG00000153201, ENSG00000132182	614	100	13528	3.52521	0.104683	0.0109968	0.0739723	1.95873
GOTERM_BP_FAT	GO:0015931	nucleobase, nucleoside, nucleotide and nucleic acid transport	17	2.133	4.81502e-05	ENSG00000151729, ENSG00000095319, ENSG00000138095, ENSG00000126883, ENSG00000184575, ENSG00000088247, ENSG00000122566, ENSG00000047410, ENSG00000155561, ENSG00000113569, ENSG00000078668, ENSG00000181163, ENSG00000175216, ENSG00000111581, ENSG00000197879, ENSG00000153201, ENSG00000132182	614	113	13528	3.31463	0.119965	0.0115504	0.0854849	1.9374
GOTERM_BP_FAT	GO:0022403	cell cycle phase	38	4.76788	6.35791e-05	ENSG00000120948, ENSG00000124486, ENSG00000107758, ENSG00000168078, ENSG00000139618, ENSG00000104320, ENSG00000186625, ENSG00000131462, ENSG00000136122, ENSG00000197275, ENSG00000111602, ENSG00000168944, ENSG00000166582, ENSG00000132383, ENSG00000121211, ENSG00000121892, ENSG00000101773, ENSG00000150093, ENSG00000139350, ENSG00000108055, ENSG00000129534, ENSG00000138180, ENSG00000145349, ENSG0000…	614	414	13528	2.02231	0.155275	0.0139636	0.112862	1.855
GOTERM_BP_FAT	GO:0006913	nucleocytoplasmic transport	20	2.50941	8.16564e-05	ENSG00000107758, ENSG00000186432, ENSG00000126883, ENSG00000083312, ENSG00000184575, ENSG00000169180, ENSG00000114030, ENSG00000205339, ENSG00000047410, ENSG00000155561, ENSG00000113569, ENSG00000181163, ENSG00000167004, ENSG00000100030, ENSG00000111581, ENSG00000119335, ENSG00000198742, ENSG00000153201, ENSG00000197386, ENSG00000065150	614	156	13528	2.82469	0.194849	0.016533	0.14493	1.78165
GOTERM_BP_FAT	GO:0051169	nuclear transport	20	2.50941	9.70508e-05	ENSG00000107758, ENSG00000186432, ENSG00000126883, ENSG00000083312, ENSG00000184575, ENSG00000169180, ENSG00000114030, ENSG00000205339, ENSG00000047410, ENSG00000155561, ENSG00000113569, ENSG00000181163, ENSG00000167004, ENSG00000100030, ENSG00000111581, ENSG00000119335, ENSG00000198742, ENSG00000153201, ENSG00000197386, ENSG00000065150	614	158	13528	2.78893	0.227084	0.0182307	0.172231	1.7392
GOTERM_BP_FAT	GO:0050658	RNA transport	15	1.88206	0.000114451	ENSG00000095319, ENSG00000138095, ENSG00000126883, ENSG00000184575, ENSG00000088247, ENSG00000122566, ENSG00000047410, ENSG00000155561, ENSG00000113569, ENSG00000181163, ENSG00000175216, ENSG00000111581, ENSG00000197879, ENSG00000153201, ENSG00000132182	614	97	13528	3.4071	0.261971	0.0200478	0.203082	1.69793
GOTERM_BP_FAT	GO:0050657	nucleic acid transport	15	1.88206	0.000114451	ENSG00000095319, ENSG00000138095, ENSG00000126883, ENSG00000184575, ENSG00000088247, ENSG00000122566, ENSG00000047410, ENSG00000155561, ENSG00000113569, ENSG00000181163, ENSG00000175216, ENSG00000111581, ENSG00000197879, ENSG00000153201, ENSG00000132182	614	97	13528	3.4071	0.261971	0.0200478	0.203082	1.69793
GOTERM_BP_FAT	GO:0051236	establishment of RNA localization	15	1.88206	0.000114451	ENSG00000095319, ENSG00000138095, ENSG00000126883, ENSG00000184575, ENSG00000088247, ENSG00000122566, ENSG00000047410, ENSG00000155561, ENSG00000113569, ENSG00000181163, ENSG00000175216, ENSG00000111581, ENSG00000197879, ENSG00000153201, ENSG00000132182	614	97	13528	3.4071	0.261971	0.0200478	0.203082	1.69793
GOTERM_BP_FAT	GO:0033554	cellular response to stress	46	5.77164	0.000169379	ENSG00000163029, ENSG00000163781, ENSG00000113318, ENSG00000197442, ENSG00000101966, ENSG00000148985, ENSG00000139618, ENSG00000104320, ENSG00000149136, ENSG00000074696, ENSG00000055332, ENSG00000158019, ENSG00000196586, ENSG00000156831, ENSG00000149485, ENSG00000131711, ENSG00000080546, ENSG00000136492, ENSG00000107290, ENSG00000143799, ENSG00000065613, ENSG00000197275, ENSG00000186480, ENSG0000…	614	566	13528	1.79063	0.362098	0.0260987	0.300407	1.58338
GOTERM_BP_FAT	GO:0009150	purine ribonucleotide metabolic process	18	2.25847	0.00016605	ENSG00000174437, ENSG00000033627, ENSG00000138363, ENSG00000119541, ENSG00000131473, ENSG00000061987, ENSG00000172113, ENSG00000152234, ENSG00000023228, ENSG00000143515, ENSG00000017260, ENSG00000143153, ENSG00000035687, ENSG00000116337, ENSG00000069849, ENSG00000163399, ENSG00000070961, ENSG00000131979	614	138	13528	2.87381	0.356436	0.0271699	0.294511	1.56591
GOTERM_BP_FAT	GO:0006974	response to DNA damage stimulus	34	4.266	0.000188866	ENSG00000163029, ENSG00000163781, ENSG00000113318, ENSG00000139618, ENSG00000104320, ENSG00000148985, ENSG00000101966, ENSG00000149136, ENSG00000158019, ENSG00000196586, ENSG00000156831, ENSG00000080546, ENSG00000136492, ENSG00000107290, ENSG00000143799, ENSG00000065613, ENSG00000197275, ENSG00000111602, ENSG00000035928, ENSG00000100030, ENSG00000061794, ENSG00000171320, ENSG00000132383, ENSG0000…	614	373	13528	2.00833	0.394257	0.0274657	0.334914	1.56121
GOTERM_BP_FAT	GO:0000279	M phase	31	3.88959	0.000218668	ENSG00000120948, ENSG00000124486, ENSG00000168078, ENSG00000139618, ENSG00000104320, ENSG00000186625, ENSG00000131462, ENSG00000136122, ENSG00000197275, ENSG00000111602, ENSG00000168944, ENSG00000132383, ENSG00000166582, ENSG00000121211, ENSG00000121892, ENSG00000139350, ENSG00000108055, ENSG00000129534, ENSG00000138180, ENSG00000163808, ENSG00000117399, ENSG00000114904, ENSG00000175216, ENSG0000…	614	329	13528	2.07602	0.44033	0.030086	0.387665	1.52164
GOTERM_BP_FAT	GO:0048193	Golgi vesicle transport	17	2.133	0.000282826	ENSG00000095139, ENSG00000113615, ENSG00000134243, ENSG00000123240, ENSG00000115216, ENSG00000100568, ENSG00000061987, ENSG00000092108, ENSG00000113282, ENSG00000138802, ENSG00000113719, ENSG00000129083, ENSG00000170310, ENSG00000168434, ENSG00000197386, ENSG00000141367, ENSG00000100934	614	131	13528	2.85919	0.527977	0.0335483	0.501138	1.47433
GOTERM_BP_FAT	GO:0009141	nucleoside triphosphate metabolic process	17	2.133	0.000282826	ENSG00000174437, ENSG00000033627, ENSG00000119541, ENSG00000131473, ENSG00000061987, ENSG00000156110, ENSG00000172113, ENSG00000152234, ENSG00000023228, ENSG00000143515, ENSG00000017260, ENSG00000143153, ENSG00000069849, ENSG00000171793, ENSG00000163399, ENSG00000070961, ENSG00000131979	614	131	13528	2.85919	0.527977	0.0335483	0.501138	1.47433
GOTERM_BP_FAT	GO:0009199	ribonucleoside triphosphate metabolic process	16	2.00753	0.000280448	ENSG00000174437, ENSG00000033627, ENSG00000119541, ENSG00000131473, ENSG00000061987, ENSG00000172113, ENSG00000152234, ENSG00000023228, ENSG00000143515, ENSG00000017260, ENSG00000143153, ENSG00000069849, ENSG00000171793, ENSG00000163399, ENSG00000070961, ENSG00000131979	614	118	13528	2.98747	0.524988	0.0348274	0.496934	1.45808
GOTERM_BP_FAT	GO:0006310	DNA recombination	15	1.88206	0.000269187	ENSG00000163029, ENSG00000205765, ENSG00000113318, ENSG00000104320, ENSG00000139618, ENSG00000164985, ENSG00000156831, ENSG00000129566, ENSG00000197275, ENSG00000149311, ENSG00000113522, ENSG00000132383, ENSG00000004700, ENSG00000121211, ENSG00000136273	614	105	13528	3.14751	0.510573	0.0350953	0.477025	1.45475
GOTERM_BP_FAT	GO:0022402	cell cycle process	45	5.64617	0.000319743	ENSG00000124486, ENSG00000120948, ENSG00000131467, ENSG00000107758, ENSG00000139618, ENSG00000104320, ENSG00000168078, ENSG00000186625, ENSG00000115241, ENSG00000168036, ENSG00000080546, ENSG00000131462, ENSG00000136122, ENSG00000181163, ENSG00000197275, ENSG00000111602, ENSG00000168944, ENSG00000166582, ENSG00000132383, ENSG00000121211, ENSG00000121892, ENSG00000101773, ENSG00000150093, ENSG0000…	614	565	13528	1.75481	0.572044	0.0362289	0.566375	1.44094
GOTERM_BP_FAT	GO:0000226	microtubule cytoskeleton organization	18	2.25847	0.000355768	ENSG00000105971, ENSG00000108055, ENSG00000139618, ENSG00000186625, ENSG00000168036, ENSG00000131711, ENSG00000131462, ENSG00000181163, ENSG00000175216, ENSG00000116641, ENSG00000197102, ENSG00000152240, ENSG00000134709, ENSG00000168944, ENSG00000078674, ENSG00000125124, ENSG00000116141, ENSG00000010017	614	147	13528	2.69787	0.611078	0.0385849	0.629997	1.41358
GOTERM_BP_FAT	GO:0009144	purine nucleoside triphosphate metabolic process	16	2.00753	0.000404025	ENSG00000174437, ENSG00000033627, ENSG00000119541, ENSG00000131473, ENSG00000061987, ENSG00000156110, ENSG00000172113, ENSG00000152234, ENSG00000023228, ENSG00000143515, ENSG00000017260, ENSG00000143153, ENSG00000069849, ENSG00000163399, ENSG00000070961, ENSG00000131979	614	122	13528	2.88952	0.657848	0.0419928	0.715163	1.37683
GOTERM_BP_FAT	GO:0006259	DNA metabolic process	41	5.14429	0.000442192	ENSG00000163029, ENSG00000163781, ENSG00000205765, ENSG00000113318, ENSG00000076108, ENSG00000104320, ENSG00000139618, ENSG00000149136, ENSG00000187109, ENSG00000158019, ENSG00000156831, ENSG00000129566, ENSG00000136492, ENSG00000107290, ENSG00000143799, ENSG00000065613, ENSG00000197275, ENSG00000178028, ENSG00000035928, ENSG00000119335, ENSG00000146143, ENSG00000171320, ENSG00000088930, ENSG0000…	614	506	13528	1.78525	0.690822	0.0441436	0.782472	1.35513
GOTERM_BP_FAT	GO:0009260	ribonucleotide biosynthetic process	16	2.00753	0.000481623	ENSG00000174437, ENSG00000033627, ENSG00000138363, ENSG00000061987, ENSG00000156110, ENSG00000172113, ENSG00000152234, ENSG00000143515, ENSG00000017260, ENSG00000143153, ENSG00000035687, ENSG00000116337, ENSG00000069849, ENSG00000171793, ENSG00000163399, ENSG00000070961	614	124	13528	2.84291	0.721555	0.0446352	0.851965	1.35032
GOTERM_BP_FAT	GO:0006606	protein import into nucleus	13	1.63112	0.000477031	ENSG00000107758, ENSG00000186432, ENSG00000083312, ENSG00000169180, ENSG00000205339, ENSG00000114030, ENSG00000047410, ENSG00000155561, ENSG00000100030, ENSG00000167004, ENSG00000153201, ENSG00000197386, ENSG00000065150	614	86	13528	3.33051	0.71814	0.0458187	0.843874	1.33896
GOTERM_BP_FAT	GO:0006112	energy reserve metabolic process	9	1.12923	0.000603255	ENSG00000134352, ENSG00000067177, ENSG00000162688, ENSG00000163754, ENSG00000116678, ENSG00000172531, ENSG00000198380, ENSG00000163806, ENSG00000186298	614	43	13528	4.61147	0.79841	0.0519841	1.06604	1.28413
GOTERM_BP_FAT	GO:0051170	nuclear import	13	1.63112	0.000590143	ENSG00000107758, ENSG00000186432, ENSG00000083312, ENSG00000169180, ENSG00000205339, ENSG00000114030, ENSG00000047410, ENSG00000155561, ENSG00000100030, ENSG00000167004, ENSG00000153201, ENSG00000197386, ENSG00000065150	614	88	13528	3.25481	0.791267	0.0525908	1.04298	1.27909
GOTERM_BP_FAT	GO:0051146	striated muscle cell differentiation	13	1.63112	0.000590143	ENSG00000105971, ENSG00000150093, ENSG00000153113, ENSG00000107758, ENSG00000067141, ENSG00000134243, ENSG00000078618, ENSG00000162909, ENSG00000152413, ENSG00000064309, ENSG00000101400, ENSG00000139687, ENSG00000141385	614	88	13528	3.25481	0.791267	0.0525908	1.04298	1.27909
GOTERM_BP_FAT	GO:0009205	purine ribonucleoside triphosphate metabolic process	15	1.88206	0.000819994	ENSG00000174437, ENSG00000033627, ENSG00000119541, ENSG00000131473, ENSG00000061987, ENSG00000172113, ENSG00000152234, ENSG00000023228, ENSG00000143515, ENSG00000017260, ENSG00000143153, ENSG00000069849, ENSG00000163399, ENSG00000070961, ENSG00000131979	614	117	13528	2.82469	0.886637	0.0678214	1.44642	1.16863
GOTERM_BP_FAT	GO:0016192	vesicle-mediated transport	44	5.5207	0.000892395	ENSG00000105971, ENSG00000072274, ENSG00000138448, ENSG00000136240, ENSG00000109738, ENSG00000132612, ENSG00000165912, ENSG00000124198, ENSG00000196586, ENSG00000102189, ENSG00000061987, ENSG00000168036, ENSG00000092108, ENSG00000113282, ENSG00000138802, ENSG00000140545, ENSG00000170310, ENSG00000129083, ENSG00000137942, ENSG00000168434, ENSG00000132842, ENSG00000004059, ENSG00000158270, ENSG0000…	614	576	13528	1.68304	0.90647	0.071371	1.57318	1.14648
GOTERM_BP_FAT	GO:0034504	protein localization in nucleus	13	1.63112	0.00107257	ENSG00000107758, ENSG00000186432, ENSG00000083312, ENSG00000169180, ENSG00000205339, ENSG00000114030, ENSG00000047410, ENSG00000155561, ENSG00000100030, ENSG00000167004, ENSG00000153201, ENSG00000197386, ENSG00000065150	614	94	13528	3.04706	0.942047	0.0826871	1.88795	1.08256
GOTERM_BP_FAT	GO:0042692	muscle cell differentiation	15	1.88206	0.00114383	ENSG00000105971, ENSG00000150093, ENSG00000153113, ENSG00000107758, ENSG00000067141, ENSG00000134243, ENSG00000078618, ENSG00000168036, ENSG00000174842, ENSG00000162909, ENSG00000152413, ENSG00000101400, ENSG00000064309, ENSG00000139687, ENSG00000141385	614	121	13528	2.73131	0.952044	0.0854631	2.0122	1.06822
GOTERM_BP_FAT	GO:0051276	chromosome organization	38	4.76788	0.0013805	ENSG00000127616, ENSG00000113318, ENSG00000071794, ENSG00000066117, ENSG00000076108, ENSG00000104320, ENSG00000139618, ENSG00000089902, ENSG00000187109, ENSG00000142453, ENSG00000158019, ENSG00000129566, ENSG00000111642, ENSG00000143799, ENSG00000181163, ENSG00000102221, ENSG00000035928, ENSG00000178028, ENSG00000119335, ENSG00000167657, ENSG00000166582, ENSG00000132383, ENSG00000196199, ENSG0000…	614	485	13528	1.72626	0.974431	0.0994535	2.42373	1.00238
GOTERM_BP_FAT	GO:0006302	double-strand break repair	10	1.25471	0.00179616	ENSG00000136492, ENSG00000107290, ENSG00000197275, ENSG00000104320, ENSG00000139618, ENSG00000158019, ENSG00000113522, ENSG00000132383, ENSG00000004700, ENSG00000136273	614	62	13528	3.55364	0.99153	0.120985	3.14257	0.917268
GOTERM_BP_FAT	GO:0006605	protein targeting	21	2.63488	0.00184711	ENSG00000107758, ENSG00000083312, ENSG00000186432, ENSG00000126883, ENSG00000169180, ENSG00000039319, ENSG00000123240, ENSG00000114030, ENSG00000205339, ENSG00000196586, ENSG00000047410, ENSG00000155561, ENSG00000166263, ENSG00000127980, ENSG00000167004, ENSG00000100030, ENSG00000198742, ENSG00000197386, ENSG00000132842, ENSG00000153201, ENSG00000065150	614	215	13528	2.15202	0.992604	0.121136	3.23035	0.916726
GOTERM_BP_FAT	GO:0045454	cell redox homeostasis	10	1.25471	0.00201321	ENSG00000077232, ENSG00000023318, ENSG00000155660, ENSG00000001084, ENSG00000178980, ENSG00000182512, ENSG00000143870, ENSG00000116138, ENSG00000167004, ENSG00000091140	614	63	13528	3.49723	0.995244	0.122299	3.51596	0.912575
GOTERM_BP_FAT	GO:0007049	cell cycle	54	6.77541	0.00179021	ENSG00000120948, ENSG00000131467, ENSG00000168078, ENSG00000115241, ENSG00000168036, ENSG00000131462, ENSG00000080546, ENSG00000136122, ENSG00000111602, ENSG00000100030, ENSG00000171320, ENSG00000011454, ENSG00000121211, ENSG00000196199, ENSG00000101773, ENSG00000108055, ENSG00000149474, ENSG00000145349, ENSG00000163806, ENSG00000111328, ENSG00000163808, ENSG00000119541, ENSG00000186298, ENSG0000…	614	776	13528	1.53319	0.991396	0.123744	3.13233	0.907476
GOTERM_BP_FAT	GO:0051301	cell division	26	3.26223	0.00200861	ENSG00000124486, ENSG00000139618, ENSG00000186625, ENSG00000132612, ENSG00000136122, ENSG00000134318, ENSG00000111602, ENSG00000122359, ENSG00000166582, ENSG00000121892, ENSG00000139350, ENSG00000108055, ENSG00000129534, ENSG00000138180, ENSG00000163806, ENSG00000119541, ENSG00000117399, ENSG00000186298, ENSG00000114904, ENSG00000175216, ENSG00000148498, ENSG00000109805, ENSG00000172531, ENSG0000…	614	295	13528	1.94185	0.995186	0.12489	3.50807	0.903473
GOTERM_BP_FAT	GO:0006163	purine nucleotide metabolic process	19	2.38394	0.00198177	ENSG00000174437, ENSG00000033627, ENSG00000138363, ENSG00000119541, ENSG00000131473, ENSG00000061987, ENSG00000172113, ENSG00000156110, ENSG00000152234, ENSG00000023228, ENSG00000143515, ENSG00000017260, ENSG00000143153, ENSG00000035687, ENSG00000116337, ENSG00000069849, ENSG00000163399, ENSG00000070961, ENSG00000131979	614	186	13528	2.25064	0.99483	0.12628	3.46196	0.898664
GOTERM_BP_FAT	GO:0009142	nucleoside triphosphate biosynthetic process	13	1.63112	0.00218648	ENSG00000174437, ENSG00000033627, ENSG00000061987, ENSG00000156110, ENSG00000172113, ENSG00000152234, ENSG00000143515, ENSG00000017260, ENSG00000143153, ENSG00000069849, ENSG00000171793, ENSG00000163399, ENSG00000070961	614	102	13528	2.80807	0.997	0.129177	3.81306	0.888816
GOTERM_BP_FAT	GO:0033365	protein localization in organelle	16	2.00753	0.00256838	ENSG00000107758, ENSG00000186432, ENSG00000083312, ENSG00000169180, ENSG00000123240, ENSG00000114030, ENSG00000205339, ENSG00000047410, ENSG00000155561, ENSG00000167004, ENSG00000100030, ENSG00000168434, ENSG00000125124, ENSG00000153201, ENSG00000197386, ENSG00000065150	614	146	13528	2.41453	0.998914	0.137892	4.46481	0.860461
GOTERM_BP_FAT	GO:0006281	DNA repair	25	3.13676	0.00252683	ENSG00000163781, ENSG00000163029, ENSG00000113318, ENSG00000139618, ENSG00000104320, ENSG00000149136, ENSG00000158019, ENSG00000156831, ENSG00000136492, ENSG00000107290, ENSG00000143799, ENSG00000065613, ENSG00000197275, ENSG00000035928, ENSG00000171320, ENSG00000132383, ENSG00000004700, ENSG00000134452, ENSG00000101773, ENSG00000131747, ENSG00000108055, ENSG00000139372, ENSG00000149311, ENSG0000…	614	284	13528	1.93949	0.998787	0.138617	4.39411	0.858184
GOTERM_BP_FAT	GO:0044264	cellular polysaccharide metabolic process	9	1.12923	0.0024784	ENSG00000134352, ENSG00000067177, ENSG00000038274, ENSG00000162688, ENSG00000163754, ENSG00000167123, ENSG00000172531, ENSG00000163806, ENSG00000186298	614	53	13528	3.74138	0.99862	0.139015	4.31162	0.856939
GOTERM_BP_FAT	GO:0009152	purine ribonucleotide biosynthetic process	14	1.75659	0.00244342	ENSG00000174437, ENSG00000033627, ENSG00000138363, ENSG00000061987, ENSG00000172113, ENSG00000152234, ENSG00000143515, ENSG00000017260, ENSG00000143153, ENSG00000035687, ENSG00000116337, ENSG00000069849, ENSG00000163399, ENSG00000070961	614	117	13528	2.63638	0.998486	0.140148	4.25202	0.853414
GOTERM_BP_FAT	GO:0046034	ATP metabolic process	13	1.63112	0.00279404	ENSG00000174437, ENSG00000033627, ENSG00000119541, ENSG00000131473, ENSG00000061987, ENSG00000152234, ENSG00000143515, ENSG00000023228, ENSG00000017260, ENSG00000143153, ENSG00000069849, ENSG00000163399, ENSG00000070961	614	105	13528	2.72784	0.999404	0.146146	4.84798	0.835213
GOTERM_BP_FAT	GO:0001824	blastocyst development	8	1.00376	0.00294556	ENSG00000127616, ENSG00000101773, ENSG00000069702, ENSG00000162909, ENSG00000104320, ENSG00000139618, ENSG00000104067, ENSG00000106799	614	43	13528	4.09908	0.999602	0.150498	5.10442	0.822469
GOTERM_BP_FAT	GO:0009057	macromolecule catabolic process	53	6.64994	0.00324211	ENSG00000131467, ENSG00000071794, ENSG00000101966, ENSG00000115307, ENSG00000107829, ENSG00000144228, ENSG00000156831, ENSG00000184182, ENSG00000178974, ENSG00000126261, ENSG00000088930, ENSG00000134452, ENSG00000139372, ENSG00000068001, ENSG00000140694, ENSG00000068912, ENSG00000138668, ENSG00000171823, ENSG00000153201, ENSG00000124486, ENSG00000119912, ENSG00000136813, ENSG00000112812, ENSG0000…	614	781	13528	1.49517	0.999819	0.161288	5.60447	0.792397
GOTERM_BP_FAT	GO:0030509	BMP signaling pathway	8	1.00376	0.00336878	ENSG00000124486, ENSG00000153162, ENSG00000069702, ENSG00000204217, ENSG00000107779, ENSG00000039319, ENSG00000198742, ENSG00000128791	614	44	13528	4.00592	0.999871	0.163992	5.81731	0.785178
GOTERM_BP_FAT	GO:0006338	chromatin remodeling	9	1.12923	0.0035276	ENSG00000127616, ENSG00000066117, ENSG00000104472, ENSG00000009954, ENSG00000076108, ENSG00000153922, ENSG00000196591, ENSG00000139687, ENSG00000166582	614	56	13528	3.54095	0.999916	0.167979	6.08352	0.774744
GOTERM_BP_FAT	GO:0030163	protein catabolic process	44	5.5207	0.00375947	ENSG00000124486, ENSG00000119912, ENSG00000131467, ENSG00000136813, ENSG00000112812, ENSG00000071794, ENSG00000101966, ENSG00000100225, ENSG00000078747, ENSG00000115307, ENSG00000107829, ENSG00000144228, ENSG00000156831, ENSG00000184182, ENSG00000178974, ENSG00000116514, ENSG00000126261, ENSG00000162378, ENSG00000126107, ENSG00000044090, ENSG00000068308, ENSG00000198833, ENSG00000134452, ENSG0000…	614	622	13528	1.55857	0.999954	0.174891	6.47091	0.757233
GOTERM_BP_FAT	GO:0005977	glycogen metabolic process	7	0.878294	0.00445892	ENSG00000134352, ENSG00000067177, ENSG00000162688, ENSG00000163754, ENSG00000172531, ENSG00000163806, ENSG00000186298	614	35	13528	4.40651	0.999993	0.20051	7.63035	0.697863
GOTERM_BP_FAT	GO:0045669	positive regulation of osteoblast differentiation	6	0.752823	0.00469409	ENSG00000134352, ENSG00000153162, ENSG00000204217, ENSG00000107779, ENSG00000103855, ENSG00000168036	614	25	13528	5.28782	0.999996	0.206458	8.01713	0.685168
GOTERM_BP_FAT	GO:0014902	myotube differentiation	5	0.627353	0.00491305	ENSG00000153113, ENSG00000162909, ENSG00000067141, ENSG00000134243, ENSG00000064309	614	16	13528	6.88518	0.999998	0.21153	8.37587	0.674628
GOTERM_BP_FAT	GO:0006073	cellular glucan metabolic process	7	0.878294	0.00514999	ENSG00000134352, ENSG00000067177, ENSG00000162688, ENSG00000163754, ENSG00000172531, ENSG00000163806, ENSG00000186298	614	36	13528	4.28411	0.999999	0.213695	8.76258	0.670206
GOTERM_BP_FAT	GO:0044042	glucan metabolic process	7	0.878294	0.00514999	ENSG00000134352, ENSG00000067177, ENSG00000162688, ENSG00000163754, ENSG00000172531, ENSG00000163806, ENSG00000186298	614	36	13528	4.28411	0.999999	0.213695	8.76258	0.670206
GOTERM_BP_FAT	GO:0009145	purine nucleoside triphosphate biosynthetic process	12	1.50565	0.00511675	ENSG00000152234, ENSG00000143515, ENSG00000174437, ENSG00000033627, ENSG00000017260, ENSG00000143153, ENSG00000069849, ENSG00000061987, ENSG00000163399, ENSG00000070961, ENSG00000172113, ENSG00000156110	614	99	13528	2.67061	0.999999	0.215823	8.70842	0.665903
GOTERM_BP_FAT	GO:0009201	ribonucleoside triphosphate biosynthetic process	12	1.50565	0.00511675	ENSG00000152234, ENSG00000143515, ENSG00000174437, ENSG00000033627, ENSG00000017260, ENSG00000143153, ENSG00000069849, ENSG00000061987, ENSG00000171793, ENSG00000163399, ENSG00000070961, ENSG00000172113	614	99	13528	2.67061	0.999999	0.215823	8.70842	0.665903
GOTERM_BP_FAT	GO:0010564	regulation of cell cycle process	13	1.63112	0.00547777	ENSG00000105971, ENSG00000127616, ENSG00000101624, ENSG00000139618, ENSG00000145349, ENSG00000047410, ENSG00000181163, ENSG00000134318, ENSG00000111602, ENSG00000149311, ENSG00000126107, ENSG00000044090, ENSG00000139687	614	114	13528	2.51249	1	0.222245	9.29501	0.653167
GOTERM_BP_FAT	GO:0000278	mitotic cell cycle	29	3.63864	0.00560981	ENSG00000120948, ENSG00000124486, ENSG00000131467, ENSG00000107758, ENSG00000168078, ENSG00000186625, ENSG00000136122, ENSG00000111602, ENSG00000166582, ENSG00000121892, ENSG00000101773, ENSG00000139350, ENSG00000150093, ENSG00000108055, ENSG00000129534, ENSG00000138180, ENSG00000163806, ENSG00000145349, ENSG00000111328, ENSG00000163808, ENSG00000117399, ENSG00000114904, ENSG00000055130, ENSG0000…	614	370	13528	1.72688	1	0.223576	9.50866	0.650575
GOTERM_BP_FAT	GO:0015980	energy derivation by oxidation of organic compounds	15	1.88206	0.00576135	ENSG00000067177, ENSG00000116678, ENSG00000198380, ENSG00000163806, ENSG00000186298, ENSG00000134352, ENSG00000023228, ENSG00000158864, ENSG00000162688, ENSG00000163754, ENSG00000122729, ENSG00000172531, ENSG00000091140, ENSG00000007202, ENSG00000137806	614	144	13528	2.29506	1	0.225533	9.75329	0.646789
GOTERM_BP_FAT	GO:0051028	mRNA transport	11	1.38018	0.00586271	ENSG00000095319, ENSG00000138095, ENSG00000126883, ENSG00000111581, ENSG00000197879, ENSG00000088247, ENSG00000155561, ENSG00000047410, ENSG00000113569, ENSG00000132182, ENSG00000153201	614	87	13528	2.78573	1	0.225724	9.91655	0.646423
GOTERM_BP_FAT	GO:0032886	regulation of microtubule-based process	8	1.00376	0.00621609	ENSG00000105971, ENSG00000101624, ENSG00000134318, ENSG00000181163, ENSG00000168944, ENSG00000168036, ENSG00000131711, ENSG00000125124	614	49	13528	3.59715	1	0.231014	10.4836	0.636362
GOTERM_BP_FAT	GO:0000059	protein import into nucleus, docking	5	0.627353	0.00619766	ENSG00000083312, ENSG00000169180, ENSG00000205339, ENSG00000155561, ENSG00000065150	614	17	13528	6.48017	1	0.233657	10.4541	0.631421
GOTERM_BP_FAT	GO:0017038	protein import	14	1.75659	0.0064582	ENSG00000107758, ENSG00000186432, ENSG00000083312, ENSG00000169180, ENSG00000205339, ENSG00000114030, ENSG00000047410, ENSG00000155561, ENSG00000127980, ENSG00000167004, ENSG00000100030, ENSG00000153201, ENSG00000197386, ENSG00000065150	614	131	13528	2.35463	1	0.235614	10.8701	0.6278
GOTERM_BP_FAT	GO:0044271	nitrogen compound biosynthetic process	26	3.26223	0.0070499	ENSG00000182890, ENSG00000065833, ENSG00000138363, ENSG00000061987, ENSG00000172113, ENSG00000156110, ENSG00000188690, ENSG00000152234, ENSG00000017260, ENSG00000035687, ENSG00000136877, ENSG00000116337, ENSG00000171793, ENSG00000038274, ENSG00000174437, ENSG00000033627, ENSG00000066926, ENSG00000102172, ENSG00000143515, ENSG00000143153, ENSG00000069849, ENSG00000166228, ENSG00000163399, ENSG0000…	614	325	13528	1.76261	1	0.250892	11.8082	0.600513
GOTERM_BP_FAT	GO:0006164	purine nucleotide biosynthetic process	15	1.88206	0.0073061	ENSG00000174437, ENSG00000033627, ENSG00000138363, ENSG00000061987, ENSG00000156110, ENSG00000172113, ENSG00000152234, ENSG00000143515, ENSG00000017260, ENSG00000143153, ENSG00000035687, ENSG00000116337, ENSG00000069849, ENSG00000163399, ENSG00000070961	614	148	13528	2.23303	1	0.255373	12.2115	0.592824
GOTERM_BP_FAT	GO:0019941	modification-dependent protein catabolic process	40	5.01882	0.00765161	ENSG00000124486, ENSG00000131467, ENSG00000136813, ENSG00000071794, ENSG00000101966, ENSG00000100225, ENSG00000078747, ENSG00000115307, ENSG00000107829, ENSG00000144228, ENSG00000156831, ENSG00000184182, ENSG00000178974, ENSG00000116514, ENSG00000126261, ENSG00000162378, ENSG00000126107, ENSG00000044090, ENSG00000068308, ENSG00000198833, ENSG00000134452, ENSG00000101752, ENSG00000163481, ENSG0000…	614	574	13528	1.53537	1	0.259023	12.7526	0.586661
GOTERM_BP_FAT	GO:0043632	modification-dependent macromolecule catabolic process	40	5.01882	0.00765161	ENSG00000124486, ENSG00000131467, ENSG00000136813, ENSG00000071794, ENSG00000101966, ENSG00000100225, ENSG00000078747, ENSG00000115307, ENSG00000107829, ENSG00000144228, ENSG00000156831, ENSG00000184182, ENSG00000178974, ENSG00000116514, ENSG00000126261, ENSG00000162378, ENSG00000126107, ENSG00000044090, ENSG00000068308, ENSG00000198833, ENSG00000134452, ENSG00000101752, ENSG00000163481, ENSG0000…	614	574	13528	1.53537	1	0.259023	12.7526	0.586661
GOTERM_BP_FAT	GO:0048741	skeletal muscle fiber development	6	0.752823	0.00776497	ENSG00000105971, ENSG00000107758, ENSG00000152413, ENSG00000101400, ENSG00000078618, ENSG00000141385	614	28	13528	4.72127	1	0.25906	12.9295	0.5866
GOTERM_BP_FAT	GO:0010033	response to organic substance	48	6.02258	0.00754392	ENSG00000105971, ENSG00000072274, ENSG00000107758, ENSG00000139618, ENSG00000065833, ENSG00000137563, ENSG00000116678, ENSG00000055332, ENSG00000149485, ENSG00000131711, ENSG00000106799, ENSG00000168036, ENSG00000204435, ENSG00000188690, ENSG00000114302, ENSG00000134352, ENSG00000143799, ENSG00000140545, ENSG00000168610, ENSG00000159346, ENSG00000100030, ENSG00000070785, ENSG00000198911, ENSG0000…	614	721	13528	1.4668	1	0.259154	12.5843	0.586443
GOTERM_BP_FAT	GO:0044265	cellular macromolecule catabolic process	48	6.02258	0.00850749	ENSG00000124486, ENSG00000119912, ENSG00000131467, ENSG00000136813, ENSG00000071794, ENSG00000101966, ENSG00000100225, ENSG00000078747, ENSG00000115307, ENSG00000107829, ENSG00000144228, ENSG00000156831, ENSG00000184182, ENSG00000178974, ENSG00000090621, ENSG00000116514, ENSG00000126261, ENSG00000162378, ENSG00000126107, ENSG00000044090, ENSG00000068308, ENSG00000198833, ENSG00000088930, ENSG0000…	614	725	13528	1.45871	1	0.26701	14.0795	0.573473
GOTERM_BP_FAT	GO:0016044	membrane organization	29	3.63864	0.00827575	ENSG00000105971, ENSG00000091129, ENSG00000072274, ENSG00000138448, ENSG00000087470, ENSG00000165912, ENSG00000196586, ENSG00000102189, ENSG00000138802, ENSG00000113282, ENSG00000140545, ENSG00000129083, ENSG00000170310, ENSG00000137942, ENSG00000132842, ENSG00000095139, ENSG00000158270, ENSG00000176783, ENSG00000113615, ENSG00000141458, ENSG00000166900, ENSG00000134243, ENSG00000170606, ENSG0000…	614	381	13528	1.67702	1	0.26702	13.7221	0.573456
GOTERM_BP_FAT	GO:0048285	organelle fission	20	2.50941	0.00824164	ENSG00000121892, ENSG00000124486, ENSG00000120948, ENSG00000139350, ENSG00000108055, ENSG00000168078, ENSG00000129534, ENSG00000087470, ENSG00000138180, ENSG00000186625, ENSG00000163808, ENSG00000117399, ENSG00000136122, ENSG00000114904, ENSG00000111602, ENSG00000175216, ENSG00000109805, ENSG00000152240, ENSG00000143924, ENSG00000166582	614	229	13528	1.92424	1	0.269314	13.6694	0.569742
GOTERM_BP_FAT	GO:0006091	generation of precursor metabolites and energy	25	3.13676	0.00849029	ENSG00000067177, ENSG00000151729, ENSG00000116678, ENSG00000061987, ENSG00000149485, ENSG00000067057, ENSG00000065615, ENSG00000134352, ENSG00000152234, ENSG00000023228, ENSG00000162688, ENSG00000158864, ENSG00000007202, ENSG00000137806, ENSG00000079739, ENSG00000166347, ENSG00000033627, ENSG00000198380, ENSG00000163806, ENSG00000186298, ENSG00000066926, ENSG00000163754, ENSG00000122729, ENSG0000…	614	313	13528	1.75979	1	0.269698	14.053	0.569122
GOTERM_BP_FAT	GO:0051603	proteolysis involved in cellular protein catabolic process	41	5.14429	0.00934626	ENSG00000124486, ENSG00000119912, ENSG00000131467, ENSG00000136813, ENSG00000071794, ENSG00000101966, ENSG00000100225, ENSG00000078747, ENSG00000115307, ENSG00000107829, ENSG00000144228, ENSG00000156831, ENSG00000184182, ENSG00000178974, ENSG00000116514, ENSG00000126261, ENSG00000162378, ENSG00000126107, ENSG00000044090, ENSG00000068308, ENSG00000198833, ENSG00000134452, ENSG00000101752, ENSG0000…	614	600	13528	1.50556	1	0.285933	15.3613	0.543735
GOTERM_BP_FAT	GO:0009165	nucleotide biosynthetic process	17	2.133	0.0104939	ENSG00000174437, ENSG00000065833, ENSG00000033627, ENSG00000138363, ENSG00000061987, ENSG00000156110, ENSG00000172113, ENSG00000152234, ENSG00000143515, ENSG00000017260, ENSG00000143153, ENSG00000035687, ENSG00000116337, ENSG00000069849, ENSG00000171793, ENSG00000163399, ENSG00000070961	614	186	13528	2.01373	1	0.308156	17.086	0.51123
GOTERM_BP_FAT	GO:0044257	cellular protein catabolic process	41	5.14429	0.0103854	ENSG00000124486, ENSG00000119912, ENSG00000131467, ENSG00000136813, ENSG00000071794, ENSG00000101966, ENSG00000100225, ENSG00000078747, ENSG00000115307, ENSG00000107829, ENSG00000144228, ENSG00000156831, ENSG00000184182, ENSG00000178974, ENSG00000116514, ENSG00000126261, ENSG00000162378, ENSG00000126107, ENSG00000044090, ENSG00000068308, ENSG00000198833, ENSG00000134452, ENSG00000101752, ENSG0000…	614	603	13528	1.49807	1	0.30887	16.9245	0.510224
GOTERM_BP_FAT	GO:0007067	mitosis	19	2.38394	0.0112972	ENSG00000121892, ENSG00000124486, ENSG00000120948, ENSG00000139350, ENSG00000108055, ENSG00000168078, ENSG00000129534, ENSG00000138180, ENSG00000186625, ENSG00000163808, ENSG00000117399, ENSG00000136122, ENSG00000114904, ENSG00000111602, ENSG00000175216, ENSG00000109805, ENSG00000152240, ENSG00000143924, ENSG00000166582	614	220	13528	1.90281	1	0.324026	18.2734	0.48942
GOTERM_BP_FAT	GO:0000280	nuclear division	19	2.38394	0.0112972	ENSG00000121892, ENSG00000124486, ENSG00000120948, ENSG00000139350, ENSG00000108055, ENSG00000168078, ENSG00000129534, ENSG00000138180, ENSG00000186625, ENSG00000163808, ENSG00000117399, ENSG00000136122, ENSG00000114904, ENSG00000111602, ENSG00000175216, ENSG00000109805, ENSG00000152240, ENSG00000143924, ENSG00000166582	614	220	13528	1.90281	1	0.324026	18.2734	0.48942
GOTERM_BP_FAT	GO:0007520	myoblast fusion	4	0.501882	0.0116294	ENSG00000153113, ENSG00000162909, ENSG00000067141, ENSG00000064309	614	11	13528	8.01184	1	0.32835	18.7598	0.483663
GOTERM_BP_FAT	GO:0045667	regulation of osteoblast differentiation	7	0.878294	0.0123478	ENSG00000134352, ENSG00000153162, ENSG00000204217, ENSG00000107779, ENSG00000103855, ENSG00000128791, ENSG00000168036	614	43	13528	3.5867	1	0.337801	19.8022	0.471339
GOTERM_BP_FAT	GO:0008610	lipid biosynthetic process	25	3.13676	0.0122223	ENSG00000099194, ENSG00000111666, ENSG00000123983, ENSG00000148985, ENSG00000111684, ENSG00000143418, ENSG00000100596, ENSG00000018510, ENSG00000149485, ENSG00000172893, ENSG00000124155, ENSG00000172292, ENSG00000148154, ENSG00000167123, ENSG00000142892, ENSG00000133027, ENSG00000172954, ENSG00000128918, ENSG00000123684, ENSG00000131473, ENSG00000052802, ENSG00000135587, ENSG00000156471, ENSG0000…	614	323	13528	1.70531	1	0.338429	19.621	0.470533
GOTERM_BP_FAT	GO:0006793	phosphorus metabolic process	60	7.52823	0.0132136	ENSG00000105971, ENSG00000105976, ENSG00000168078, ENSG00000107779, ENSG00000115241, ENSG00000115694, ENSG00000065613, ENSG00000023228, ENSG00000134318, ENSG00000204217, ENSG00000158864, ENSG00000100030, ENSG00000063601, ENSG00000180228, ENSG00000009954, ENSG00000033627, ENSG00000065243, ENSG00000115216, ENSG00000145349, ENSG00000163806, ENSG00000111328, ENSG00000152642, ENSG00000211456, ENSG0000…	614	973	13528	1.35864	1	0.34983	21.0418	0.456143
GOTERM_BP_FAT	GO:0006796	phosphate metabolic process	60	7.52823	0.0132136	ENSG00000105971, ENSG00000105976, ENSG00000168078, ENSG00000107779, ENSG00000115241, ENSG00000115694, ENSG00000065613, ENSG00000023228, ENSG00000134318, ENSG00000204217, ENSG00000158864, ENSG00000100030, ENSG00000063601, ENSG00000180228, ENSG00000009954, ENSG00000033627, ENSG00000065243, ENSG00000115216, ENSG00000145349, ENSG00000163806, ENSG00000111328, ENSG00000152642, ENSG00000211456, ENSG0000…	614	973	13528	1.35864	1	0.34983	21.0418	0.456143
GOTERM_BP_FAT	GO:0000087	M phase of mitotic cell cycle	19	2.38394	0.013413	ENSG00000121892, ENSG00000124486, ENSG00000120948, ENSG00000139350, ENSG00000108055, ENSG00000168078, ENSG00000129534, ENSG00000138180, ENSG00000186625, ENSG00000163808, ENSG00000117399, ENSG00000136122, ENSG00000114904, ENSG00000111602, ENSG00000175216, ENSG00000109805, ENSG00000152240, ENSG00000143924, ENSG00000166582	614	224	13528	1.86883	1	0.350658	21.3246	0.455116
GOTERM_BP_FAT	GO:0009206	purine ribonucleoside triphosphate biosynthetic process	11	1.38018	0.0132126	ENSG00000152234, ENSG00000143515, ENSG00000174437, ENSG00000033627, ENSG00000017260, ENSG00000143153, ENSG00000069849, ENSG00000061987, ENSG00000163399, ENSG00000070961, ENSG00000172113	614	98	13528	2.47304	1	0.353255	21.0403	0.451912
GOTERM_BP_FAT	GO:0006461	protein complex assembly	35	4.39147	0.0138741	ENSG00000105971, ENSG00000119912, ENSG00000109738, ENSG00000115866, ENSG00000106290, ENSG00000120438, ENSG00000205339, ENSG00000155561, ENSG00000168036, ENSG00000067057, ENSG00000131462, ENSG00000181163, ENSG00000008294, ENSG00000173402, ENSG00000137806, ENSG00000123472, ENSG00000010017, ENSG00000065150, ENSG00000158270, ENSG00000184634, ENSG00000164758, ENSG00000083312, ENSG00000169180, ENSG0000…	614	505	13528	1.52701	1	0.353531	21.9751	0.451572
GOTERM_BP_FAT	GO:0070271	protein complex biogenesis	35	4.39147	0.0138741	ENSG00000105971, ENSG00000119912, ENSG00000109738, ENSG00000115866, ENSG00000106290, ENSG00000120438, ENSG00000205339, ENSG00000155561, ENSG00000168036, ENSG00000067057, ENSG00000131462, ENSG00000181163, ENSG00000008294, ENSG00000173402, ENSG00000137806, ENSG00000123472, ENSG00000010017, ENSG00000065150, ENSG00000158270, ENSG00000184634, ENSG00000164758, ENSG00000083312, ENSG00000169180, ENSG0000…	614	505	13528	1.52701	1	0.353531	21.9751	0.451572
GOTERM_BP_FAT	GO:0051297	centrosome organization	6	0.752823	0.0137172	ENSG00000181163, ENSG00000139618, ENSG00000175216, ENSG00000152240, ENSG00000078674, ENSG00000168036	614	32	13528	4.13111	1	0.353639	21.7543	0.451439
GOTERM_BP_FAT	GO:0006457	protein folding	16	2.00753	0.0146987	ENSG00000138398, ENSG00000023318, ENSG00000096060, ENSG00000164070, ENSG00000143870, ENSG00000116138, ENSG00000120438, ENSG00000153132, ENSG00000136770, ENSG00000077232, ENSG00000122642, ENSG00000069345, ENSG00000127022, ENSG00000171497, ENSG00000142892, ENSG00000153201	614	177	13528	1.99165	1	0.360194	23.1259	0.443464
GOTERM_BP_FAT	GO:0006986	response to unfolded protein	9	1.12923	0.0146514	ENSG00000023318, ENSG00000128829, ENSG00000159461, ENSG00000204394, ENSG00000164070, ENSG00000055332, ENSG00000170606, ENSG00000204435, ENSG00000120694	614	71	13528	2.79286	1	0.362536	23.0602	0.440649
GOTERM_BP_FAT	GO:0000768	syncytium formation by plasma membrane fusion	4	0.501882	0.0149912	ENSG00000153113, ENSG00000162909, ENSG00000067141, ENSG00000064309	614	12	13528	7.34419	1	0.362644	23.5302	0.44052
GOTERM_BP_FAT	GO:0034654	nucleobase, nucleoside, nucleotide and nucleic acid biosynthetic process	17	2.133	0.0145583	ENSG00000174437, ENSG00000065833, ENSG00000033627, ENSG00000138363, ENSG00000061987, ENSG00000156110, ENSG00000172113, ENSG00000152234, ENSG00000143515, ENSG00000017260, ENSG00000143153, ENSG00000035687, ENSG00000116337, ENSG00000069849, ENSG00000171793, ENSG00000163399, ENSG00000070961	614	193	13528	1.94069	1	0.364013	22.931	0.438883
GOTERM_BP_FAT	GO:0034404	nucleobase, nucleoside and nucleotide biosynthetic process	17	2.133	0.0145583	ENSG00000174437, ENSG00000065833, ENSG00000033627, ENSG00000138363, ENSG00000061987, ENSG00000156110, ENSG00000172113, ENSG00000152234, ENSG00000143515, ENSG00000017260, ENSG00000143153, ENSG00000035687, ENSG00000116337, ENSG00000069849, ENSG00000171793, ENSG00000163399, ENSG00000070961	614	193	13528	1.94069	1	0.364013	22.931	0.438883
GOTERM_BP_FAT	GO:0016197	endosome transport	8	1.00376	0.01536	ENSG00000134243, ENSG00000132612, ENSG00000039319, ENSG00000134709, ENSG00000061987, ENSG00000119541, ENSG00000102189, ENSG00000197386	614	58	13528	3.03898	1	0.366481	24.0371	0.435949
GOTERM_BP_FAT	GO:0006892	post-Golgi vesicle-mediated transport	8	1.00376	0.01536	ENSG00000092108, ENSG00000113282, ENSG00000170310, ENSG00000134243, ENSG00000123240, ENSG00000061987, ENSG00000100568, ENSG00000141367	614	58	13528	3.03898	1	0.366481	24.0371	0.435949
GOTERM_BP_FAT	GO:0030518	steroid hormone receptor signaling pathway	8	1.00376	0.01536	ENSG00000125686, ENSG00000184634, ENSG00000164758, ENSG00000180530, ENSG00000123064, ENSG00000142453, ENSG00000168036, ENSG00000139687	614	58	13528	3.03898	1	0.366481	24.0371	0.435949
GOTERM_BP_FAT	GO:0043062	extracellular structure organization	15	1.88206	0.0162229	ENSG00000127616, ENSG00000091129, ENSG00000122884, ENSG00000196586, ENSG00000078618, ENSG00000196712, ENSG00000106799, ENSG00000131711, ENSG00000168036, ENSG00000135862, ENSG00000116962, ENSG00000198732, ENSG00000101400, ENSG00000170558, ENSG00000141385	614	163	13528	2.02754	1	0.376142	25.2108	0.424648
GOTERM_BP_FAT	GO:0051726	regulation of cell cycle	25	3.13676	0.016054	ENSG00000127616, ENSG00000105971, ENSG00000101624, ENSG00000139618, ENSG00000104320, ENSG00000106290, ENSG00000158019, ENSG00000136492, ENSG00000181163, ENSG00000134318, ENSG00000111602, ENSG00000126107, ENSG00000044090, ENSG00000198355, ENSG00000101773, ENSG00000150093, ENSG00000196591, ENSG00000163806, ENSG00000145349, ENSG00000047410, ENSG00000138646, ENSG00000149311, ENSG00000064102, ENSG0000…	614	331	13528	1.66409	1	0.376254	24.9825	0.424519
GOTERM_BP_FAT	GO:0009119	ribonucleoside metabolic process	7	0.878294	0.0169341	ENSG00000197822, ENSG00000038274, ENSG00000131473, ENSG00000171793, ENSG00000133027, ENSG00000172113, ENSG00000156110	614	46	13528	3.35278	1	0.385778	26.1654	0.413662
GOTERM_BP_FAT	GO:0008654	phospholipid biosynthetic process	11	1.38018	0.0171327	ENSG00000124155, ENSG00000111666, ENSG00000172954, ENSG00000148985, ENSG00000111684, ENSG00000011405, ENSG00000123684, ENSG00000149485, ENSG00000142892, ENSG00000133027, ENSG00000156471	614	102	13528	2.37606	1	0.386096	26.4298	0.413304
GOTERM_BP_FAT	GO:0009719	response to endogenous stimulus	29	3.63864	0.0177652	ENSG00000105971, ENSG00000065833, ENSG00000139618, ENSG00000116678, ENSG00000137563, ENSG00000149485, ENSG00000168036, ENSG00000106799, ENSG00000131711, ENSG00000114302, ENSG00000188690, ENSG00000143799, ENSG00000140545, ENSG00000168610, ENSG00000159346, ENSG00000100030, ENSG00000070785, ENSG00000198911, ENSG00000008394, ENSG00000115457, ENSG00000005249, ENSG00000133027, ENSG00000103994, ENSG0000…	614	405	13528	1.57764	1	0.393933	27.2661	0.404577
GOTERM_BP_FAT	GO:0006575	cellular amino acid derivative metabolic process	15	1.88206	0.0187286	ENSG00000079931, ENSG00000038274, ENSG00000111666, ENSG00000189221, ENSG00000166165, ENSG00000122884, ENSG00000145882, ENSG00000102172, ENSG00000197822, ENSG00000001084, ENSG00000008394, ENSG00000136877, ENSG00000133027, ENSG00000131979, ENSG00000197386	614	166	13528	1.9909	1	0.40707	28.5229	0.390331
GOTERM_BP_FAT	GO:0006754	ATP biosynthetic process	10	1.25471	0.0192362	ENSG00000152234, ENSG00000143515, ENSG00000174437, ENSG00000033627, ENSG00000017260, ENSG00000143153, ENSG00000069849, ENSG00000061987, ENSG00000163399, ENSG00000070961	614	89	13528	2.47557	1	0.412246	29.1767	0.384844
GOTERM_BP_FAT	GO:0030522	intracellular receptor-mediated signaling pathway	9	1.12923	0.0198753	ENSG00000125686, ENSG00000184634, ENSG00000164758, ENSG00000180530, ENSG00000123064, ENSG00000128918, ENSG00000142453, ENSG00000168036, ENSG00000139687	614	75	13528	2.64391	1	0.413043	29.9919	0.384005
GOTERM_BP_FAT	GO:0050808	synapse organization	8	1.00376	0.0198571	ENSG00000091129, ENSG00000101400, ENSG00000078618, ENSG00000196586, ENSG00000168036, ENSG00000131711, ENSG00000141385, ENSG00000170558	614	61	13528	2.88952	1	0.415902	29.9688	0.381009
GOTERM_BP_FAT	GO:0031023	microtubule organizing center organization	6	0.752823	0.0197954	ENSG00000181163, ENSG00000139618, ENSG00000175216, ENSG00000152240, ENSG00000078674, ENSG00000168036	614	35	13528	3.77701	1	0.418108	29.8905	0.378712
GOTERM_BP_FAT	GO:0048747	muscle fiber development	6	0.752823	0.0197954	ENSG00000105971, ENSG00000107758, ENSG00000152413, ENSG00000101400, ENSG00000078618, ENSG00000141385	614	35	13528	3.77701	1	0.418108	29.8905	0.378712
GOTERM_BP_FAT	GO:0043627	response to estrogen stimulus	11	1.38018	0.0205928	ENSG00000105971, ENSG00000140545, ENSG00000168610, ENSG00000139618, ENSG00000100030, ENSG00000128918, ENSG00000116678, ENSG00000115457, ENSG00000168036, ENSG00000131711, ENSG00000106799	614	105	13528	2.30817	1	0.421184	30.8966	0.375528
GOTERM_BP_FAT	GO:0030521	androgen receptor signaling pathway	6	0.752823	0.0221576	ENSG00000125686, ENSG00000184634, ENSG00000164758, ENSG00000180530, ENSG00000168036, ENSG00000139687	614	36	13528	3.6721	1	0.441787	32.8315	0.354787
GOTERM_BP_FAT	GO:0006949	syncytium formation	4	0.501882	0.0231903	ENSG00000153113, ENSG00000162909, ENSG00000067141, ENSG00000064309	614	14	13528	6.29502	1	0.450512	34.0803	0.346293
GOTERM_BP_FAT	GO:0051789	response to protein stimulus	11	1.38018	0.0231663	ENSG00000023318, ENSG00000128829, ENSG00000159461, ENSG00000204394, ENSG00000164070, ENSG00000055332, ENSG00000170606, ENSG00000181555, ENSG00000131711, ENSG00000204435, ENSG00000120694	614	107	13528	2.26503	1	0.453352	34.0516	0.343565
GOTERM_BP_FAT	GO:0009116	nucleoside metabolic process	8	1.00376	0.0252003	ENSG00000197822, ENSG00000038274, ENSG00000136877, ENSG00000131473, ENSG00000171793, ENSG00000133027, ENSG00000172113, ENSG00000156110	614	64	13528	2.75407	1	0.459795	36.4483	0.337436
GOTERM_BP_FAT	GO:0007041	lysosomal transport	5	0.627353	0.0247567	ENSG00000141458, ENSG00000134243, ENSG00000039319, ENSG00000134709, ENSG00000132842	614	25	13528	4.40651	1	0.459916	35.9328	0.337322
GOTERM_BP_FAT	GO:0016568	chromatin modification	21	2.63488	0.0247271	ENSG00000127616, ENSG00000066117, ENSG00000071794, ENSG00000009954, ENSG00000076108, ENSG00000204371, ENSG00000120733, ENSG00000153922, ENSG00000196591, ENSG00000089902, ENSG00000142453, ENSG00000158019, ENSG00000149474, ENSG00000181555, ENSG00000111642, ENSG00000102221, ENSG00000104472, ENSG00000178028, ENSG00000167657, ENSG00000139687, ENSG00000166582	614	274	13528	1.68863	1	0.462612	35.8983	0.334783
GOTERM_BP_FAT	GO:0007010	cytoskeleton organization	30	3.76412	0.0251894	ENSG00000105971, ENSG00000139734, ENSG00000139618, ENSG00000186625, ENSG00000168036, ENSG00000129116, ENSG00000131711, ENSG00000131462, ENSG00000077549, ENSG00000181163, ENSG00000134318, ENSG00000017260, ENSG00000168944, ENSG00000117519, ENSG00000078674, ENSG00000116141, ENSG00000010017, ENSG00000150093, ENSG00000108055, ENSG00000082397, ENSG00000196712, ENSG00000175216, ENSG00000180370, ENSG0000…	614	436	13528	1.516	1	0.462692	36.4357	0.334708
GOTERM_BP_FAT	GO:0005996	monosaccharide metabolic process	18	2.25847	0.0243164	ENSG00000067992, ENSG00000067177, ENSG00000130313, ENSG00000170191, ENSG00000106049, ENSG00000163806, ENSG00000198380, ENSG00000117620, ENSG00000067057, ENSG00000186298, ENSG00000134352, ENSG00000162688, ENSG00000163754, ENSG00000109814, ENSG00000172531, ENSG00000117308, ENSG00000112893, ENSG00000079739	614	222	13528	1.78642	1	0.46325	35.4171	0.334184
GOTERM_BP_FAT	GO:0030278	regulation of ossification	9	1.12923	0.0245781	ENSG00000134352, ENSG00000153162, ENSG00000104332, ENSG00000204217, ENSG00000107779, ENSG00000198742, ENSG00000103855, ENSG00000128791, ENSG00000168036	614	78	13528	2.54222	1	0.463704	35.724	0.333759
GOTERM_BP_FAT	GO:0019318	hexose metabolic process	16	2.00753	0.0283122	ENSG00000067992, ENSG00000067177, ENSG00000130313, ENSG00000106049, ENSG00000163806, ENSG00000198380, ENSG00000067057, ENSG00000186298, ENSG00000134352, ENSG00000162688, ENSG00000163754, ENSG00000109814, ENSG00000172531, ENSG00000117308, ENSG00000079739, ENSG00000112893	614	192	13528	1.83605	1	0.481652	39.9568	0.317266
GOTERM_BP_FAT	GO:0034643	mitochondrion localization, microtubule-mediated	3	0.376412	0.0272308	ENSG00000138095, ENSG00000126858, ENSG00000054523	614	6	13528	11.0163	1	0.483208	38.7589	0.315866
GOTERM_BP_FAT	GO:0046500	S-adenosylmethionine metabolic process	3	0.376412	0.0272308	ENSG00000197822, ENSG00000038274, ENSG00000133027	614	6	13528	11.0163	1	0.483208	38.7589	0.315866
GOTERM_BP_FAT	GO:0047497	mitochondrion transport along microtubule	3	0.376412	0.0272308	ENSG00000138095, ENSG00000126858, ENSG00000054523	614	6	13528	11.0163	1	0.483208	38.7589	0.315866
GOTERM_BP_FAT	GO:0051654	establishment of mitochondrion localization	3	0.376412	0.0272308	ENSG00000138095, ENSG00000126858, ENSG00000054523	614	6	13528	11.0163	1	0.483208	38.7589	0.315866
GOTERM_BP_FAT	GO:0010824	regulation of centrosome duplication	3	0.376412	0.0272308	ENSG00000101624, ENSG00000134318, ENSG00000181163	614	6	13528	11.0163	1	0.483208	38.7589	0.315866
GOTERM_BP_FAT	GO:0009725	response to hormone stimulus	26	3.26223	0.0282122	ENSG00000105971, ENSG00000065833, ENSG00000139618, ENSG00000116678, ENSG00000137563, ENSG00000149485, ENSG00000168036, ENSG00000106799, ENSG00000131711, ENSG00000114302, ENSG00000143799, ENSG00000140545, ENSG00000168610, ENSG00000159346, ENSG00000100030, ENSG00000070785, ENSG00000115457, ENSG00000198911, ENSG00000005249, ENSG00000103994, ENSG00000128918, ENSG00000134243, ENSG00000166263, ENSG0000…	614	367	13528	1.56089	1	0.483381	39.8471	0.31571
GOTERM_BP_FAT	GO:0055002	striated muscle cell development	7	0.878294	0.0293583	ENSG00000105971, ENSG00000150093, ENSG00000107758, ENSG00000152413, ENSG00000101400, ENSG00000078618, ENSG00000141385	614	52	13528	2.96592	1	0.485505	41.0947	0.313807
GOTERM_BP_FAT	GO:0043009	chordate embryonic development	24	3.01129	0.0281543	ENSG00000198816, ENSG00000127616, ENSG00000101773, ENSG00000150093, ENSG00000101752, ENSG00000104332, ENSG00000139618, ENSG00000104320, ENSG00000128918, ENSG00000004975, ENSG00000198380, ENSG00000106799, ENSG00000090932, ENSG00000164930, ENSG00000069702, ENSG00000125686, ENSG00000162909, ENSG00000149311, ENSG00000065978, ENSG00000104067, ENSG00000112893, ENSG00000132383, ENSG00000197386, ENSG0000…	614	331	13528	1.59753	1	0.485652	39.7833	0.313675
GOTERM_BP_FAT	GO:0016310	phosphorylation	49	6.14806	0.0277047	ENSG00000105971, ENSG00000105976, ENSG00000168078, ENSG00000107779, ENSG00000115694, ENSG00000065613, ENSG00000134318, ENSG00000023228, ENSG00000204217, ENSG00000158864, ENSG00000100030, ENSG00000180228, ENSG00000009954, ENSG00000033627, ENSG00000065243, ENSG00000115216, ENSG00000145349, ENSG00000111328, ENSG00000006837, ENSG00000069702, ENSG00000114904, ENSG00000180370, ENSG00000176105, ENSG0000…	614	800	13528	1.3495	1	0.486122	39.2867	0.313255
GOTERM_BP_FAT	GO:0001701	in utero embryonic development	15	1.88206	0.0292254	ENSG00000127616, ENSG00000101773, ENSG00000150093, ENSG00000101752, ENSG00000104320, ENSG00000139618, ENSG00000106799, ENSG00000069702, ENSG00000125686, ENSG00000162909, ENSG00000065978, ENSG00000104067, ENSG00000112893, ENSG00000132383, ENSG00000100644	614	176	13528	1.87778	1	0.486815	40.9512	0.312636
GOTERM_BP_FAT	GO:0005976	polysaccharide metabolic process	11	1.38018	0.0289974	ENSG00000134352, ENSG00000067177, ENSG00000038274, ENSG00000162688, ENSG00000068001, ENSG00000163754, ENSG00000109814, ENSG00000167123, ENSG00000172531, ENSG00000163806, ENSG00000186298	614	111	13528	2.18341	1	0.487008	40.7045	0.312464
GOTERM_BP_FAT	GO:0048255	mRNA stabilization	4	0.501882	0.0280329	ENSG00000138668, ENSG00000070756, ENSG00000065978, ENSG00000162889	614	15	13528	5.87535	1	0.487167	39.6496	0.312322
GOTERM_BP_FAT	GO:0043489	RNA stabilization	4	0.501882	0.0280329	ENSG00000138668, ENSG00000070756, ENSG00000065978, ENSG00000162889	614	15	13528	5.87535	1	0.487167	39.6496	0.312322
GOTERM_BP_FAT	GO:0046513	ceramide biosynthetic process	4	0.501882	0.0280329	ENSG00000172292, ENSG00000148154, ENSG00000143418, ENSG00000135587	614	15	13528	5.87535	1	0.487167	39.6496	0.312322
GOTERM_BP_FAT	GO:0009792	embryonic development ending in birth or egg hatching	24	3.01129	0.0307954	ENSG00000198816, ENSG00000127616, ENSG00000101773, ENSG00000150093, ENSG00000101752, ENSG00000104332, ENSG00000139618, ENSG00000104320, ENSG00000128918, ENSG00000004975, ENSG00000198380, ENSG00000106799, ENSG00000090932, ENSG00000164930, ENSG00000069702, ENSG00000125686, ENSG00000162909, ENSG00000149311, ENSG00000065978, ENSG00000104067, ENSG00000112893, ENSG00000132383, ENSG00000197386, ENSG0000…	614	334	13528	1.58318	1	0.499326	42.6246	0.301616
GOTERM_BP_FAT	GO:0001889	liver development	7	0.878294	0.0318868	ENSG00000125686, ENSG00000069702, ENSG00000128918, ENSG00000111275, ENSG00000196712, ENSG00000168036, ENSG00000112893	614	53	13528	2.90996	1	0.508747	43.7614	0.293498
GOTERM_BP_FAT	GO:0007018	microtubule-based movement	11	1.38018	0.0322732	ENSG00000118193, ENSG00000138095, ENSG00000170759, ENSG00000185842, ENSG00000126858, ENSG00000054523, ENSG00000197102, ENSG00000185963, ENSG00000126777, ENSG00000163808, ENSG00000197386	614	113	13528	2.14476	1	0.510149	44.1587	0.292303
GOTERM_BP_FAT	GO:0001704	formation of primary germ layer	6	0.752823	0.0333978	ENSG00000204217, ENSG00000107779, ENSG00000145147, ENSG00000128791, ENSG00000168036, ENSG00000197386	614	40	13528	3.30489	1	0.516658	45.3001	0.286797
GOTERM_BP_FAT	GO:0046520	sphingoid biosynthetic process	4	0.501882	0.0333682	ENSG00000172292, ENSG00000148154, ENSG00000143418, ENSG00000135587	614	16	13528	5.50814	1	0.519189	45.2704	0.284675
GOTERM_BP_FAT	GO:0030324	lung development	10	1.25471	0.0353704	ENSG00000172893, ENSG00000105971, ENSG00000111602, ENSG00000204217, ENSG00000128918, ENSG00000107779, ENSG00000172531, ENSG00000168036, ENSG00000106799, ENSG00000112893	614	99	13528	2.22551	1	0.534474	47.2492	0.272074
GOTERM_BP_FAT	GO:0000723	telomere maintenance	5	0.627353	0.0360391	ENSG00000143799, ENSG00000035928, ENSG00000104320, ENSG00000113522, ENSG00000129566	614	28	13528	3.93439	1	0.538432	47.8949	0.268869
GOTERM_BP_FAT	GO:0006265	DNA topological change	3	0.376412	0.0369928	ENSG00000131747, ENSG00000184428, ENSG00000077097	614	7	13528	9.44253	1	0.545121	48.8029	0.263507
GOTERM_BP_FAT	GO:0051321	meiotic cell cycle	10	1.25471	0.0373773	ENSG00000108055, ENSG00000197275, ENSG00000104320, ENSG00000139618, ENSG00000149311, ENSG00000113522, ENSG00000132383, ENSG00000163535, ENSG00000131462, ENSG00000121211	614	100	13528	2.20326	1	0.546087	49.1648	0.262738
GOTERM_BP_FAT	GO:0007369	gastrulation	8	1.00376	0.0386673	ENSG00000204217, ENSG00000109814, ENSG00000107779, ENSG00000145147, ENSG00000091140, ENSG00000128791, ENSG00000168036, ENSG00000197386	614	70	13528	2.51801	1	0.55019	50.3612	0.259488
GOTERM_BP_FAT	GO:0006325	chromatin organization	26	3.26223	0.0381945	ENSG00000127616, ENSG00000066117, ENSG00000071794, ENSG00000076108, ENSG00000089902, ENSG00000187109, ENSG00000142453, ENSG00000158019, ENSG00000111642, ENSG00000181163, ENSG00000102221, ENSG00000178028, ENSG00000119335, ENSG00000167657, ENSG00000166582, ENSG00000196199, ENSG00000009954, ENSG00000120733, ENSG00000204371, ENSG00000153922, ENSG00000196591, ENSG00000149474, ENSG00000181555, ENSG0000…	614	378	13528	1.51547	1	0.55121	49.9259	0.258683
GOTERM_BP_FAT	GO:0019637	organophosphate metabolic process	16	2.00753	0.0385828	ENSG00000111666, ENSG00000172954, ENSG00000148985, ENSG00000111684, ENSG00000123684, ENSG00000149485, ENSG00000152642, ENSG00000156471, ENSG00000211456, ENSG00000135587, ENSG00000124155, ENSG00000137055, ENSG00000011405, ENSG00000175066, ENSG00000142892, ENSG00000133027	614	200	13528	1.76261	1	0.552143	50.2837	0.257949
GOTERM_BP_FAT	GO:0065003	macromolecular complex assembly	41	5.14429	0.0404442	ENSG00000105971, ENSG00000119912, ENSG00000107581, ENSG00000109738, ENSG00000115866, ENSG00000187109, ENSG00000106290, ENSG00000120438, ENSG00000205339, ENSG00000155561, ENSG00000168036, ENSG00000067057, ENSG00000131462, ENSG00000144028, ENSG00000181163, ENSG00000008294, ENSG00000119335, ENSG00000173402, ENSG00000137806, ENSG00000166582, ENSG00000123472, ENSG00000010017, ENSG00000065150, ENSG0000…	614	665	13528	1.3584	1	0.553208	51.9659	0.257112
GOTERM_BP_FAT	GO:0042278	purine nucleoside metabolic process	5	0.627353	0.0403588	ENSG00000197822, ENSG00000038274, ENSG00000131473, ENSG00000133027, ENSG00000156110	614	29	13528	3.79872	1	0.555089	51.8899	0.255638
GOTERM_BP_FAT	GO:0046128	purine ribonucleoside metabolic process	5	0.627353	0.0403588	ENSG00000197822, ENSG00000038274, ENSG00000131473, ENSG00000133027, ENSG00000156110	614	29	13528	3.79872	1	0.555089	51.8899	0.255638
GOTERM_BP_FAT	GO:0010970	microtubule-based transport	5	0.627353	0.0403588	ENSG00000138095, ENSG00000170759, ENSG00000126858, ENSG00000054523, ENSG00000197386	614	29	13528	3.79872	1	0.555089	51.8899	0.255638
GOTERM_BP_FAT	GO:0032200	telomere organization	5	0.627353	0.0403588	ENSG00000143799, ENSG00000035928, ENSG00000104320, ENSG00000113522, ENSG00000129566	614	29	13528	3.79872	1	0.555089	51.8899	0.255638
GOTERM_BP_FAT	GO:0055001	muscle cell development	7	0.878294	0.0403061	ENSG00000105971, ENSG00000150093, ENSG00000107758, ENSG00000152413, ENSG00000101400, ENSG00000078618, ENSG00000141385	614	56	13528	2.75407	1	0.557287	51.8429	0.253921
GOTERM_BP_FAT	GO:0000082	G1/S transition of mitotic cell cycle	7	0.878294	0.0403061	ENSG00000101773, ENSG00000150093, ENSG00000107758, ENSG00000055130, ENSG00000163806, ENSG00000145349, ENSG00000139687	614	56	13528	2.75407	1	0.557287	51.8429	0.253921
GOTERM_BP_FAT	GO:0006468	protein amino acid phosphorylation	41	5.14429	0.0412882	ENSG00000105971, ENSG00000162434, ENSG00000103653, ENSG00000092445, ENSG00000105976, ENSG00000197442, ENSG00000168078, ENSG00000074696, ENSG00000055332, ENSG00000107779, ENSG00000196182, ENSG00000106799, ENSG00000102572, ENSG00000115694, ENSG00000065613, ENSG00000134318, ENSG00000204217, ENSG00000100030, ENSG00000008294, ENSG00000167657, ENSG00000028116, ENSG00000116141, ENSG00000198355, ENSG0000…	614	667	13528	1.35433	1	0.558169	52.7107	0.253235
GOTERM_BP_FAT	GO:0030323	respiratory tube development	10	1.25471	0.0416214	ENSG00000172893, ENSG00000105971, ENSG00000111602, ENSG00000204217, ENSG00000128918, ENSG00000107779, ENSG00000172531, ENSG00000168036, ENSG00000106799, ENSG00000112893	614	102	13528	2.16006	1	0.558507	53.0018	0.252971
GOTERM_BP_FAT	GO:0048598	embryonic morphogenesis	22	2.76035	0.0402131	ENSG00000198816, ENSG00000127616, ENSG00000144320, ENSG00000101752, ENSG00000128918, ENSG00000145147, ENSG00000107779, ENSG00000107829, ENSG00000004975, ENSG00000198380, ENSG00000128791, ENSG00000196586, ENSG00000168036, ENSG00000106799, ENSG00000164930, ENSG00000125686, ENSG00000204217, ENSG00000109814, ENSG00000091140, ENSG00000064309, ENSG00000197386, ENSG00000180228	614	307	13528	1.57888	1	0.55914	51.76	0.252479
GOTERM_BP_FAT	GO:0070507	regulation of microtubule cytoskeleton organization	6	0.752823	0.040136	ENSG00000105971, ENSG00000101624, ENSG00000134318, ENSG00000181163, ENSG00000168036, ENSG00000131711	614	42	13528	3.14751	1	0.561159	51.6911	0.250914
GOTERM_BP_FAT	GO:0006888	ER to Golgi vesicle-mediated transport	6	0.752823	0.040136	ENSG00000113615, ENSG00000138802, ENSG00000113719, ENSG00000115216, ENSG00000197386, ENSG00000100934	614	42	13528	3.14751	1	0.561159	51.6911	0.250914
GOTERM_BP_FAT	GO:0007346	regulation of mitotic cell cycle	13	1.63112	0.0435094	ENSG00000105971, ENSG00000127616, ENSG00000104320, ENSG00000139618, ENSG00000145349, ENSG00000047410, ENSG00000149311, ENSG00000064102, ENSG00000126107, ENSG00000044090, ENSG00000198355, ENSG00000139687, ENSG00000136273	614	152	13528	1.88436	1	0.572312	54.6193	0.242367
GOTERM_BP_FAT	GO:0033993	response to lipid	4	0.501882	0.0454911	ENSG00000069702, ENSG00000198911, ENSG00000119541, ENSG00000106799	614	18	13528	4.89613	1	0.583702	56.2606	0.233809
GOTERM_BP_FAT	GO:0030501	positive regulation of bone mineralization	4	0.501882	0.0454911	ENSG00000153162, ENSG00000204217, ENSG00000107779, ENSG00000103855	614	18	13528	4.89613	1	0.583702	56.2606	0.233809
GOTERM_BP_FAT	GO:0019438	aromatic compound biosynthetic process	4	0.501882	0.0454911	ENSG00000136877, ENSG00000131979, ENSG00000166228, ENSG00000188690	614	18	13528	4.89613	1	0.583702	56.2606	0.233809
GOTERM_BP_FAT	GO:0006006	glucose metabolic process	13	1.63112	0.0453624	ENSG00000067992, ENSG00000067177, ENSG00000130313, ENSG00000106049, ENSG00000163806, ENSG00000067057, ENSG00000186298, ENSG00000134352, ENSG00000162688, ENSG00000163754, ENSG00000109814, ENSG00000172531, ENSG00000079739	614	153	13528	1.87205	1	0.58524	56.1557	0.232666
GOTERM_BP_FAT	GO:0006261	DNA-dependent DNA replication	7	0.878294	0.0466315	ENSG00000164815, ENSG00000184428, ENSG00000035928, ENSG00000139618, ENSG00000146143, ENSG00000111328, ENSG00000132383	614	58	13528	2.6591	1	0.59038	57.1795	0.228868
GOTERM_BP_FAT	GO:0046605	regulation of centrosome cycle	3	0.376412	0.0478671	ENSG00000101624, ENSG00000134318, ENSG00000181163	614	8	13528	8.26221	1	0.597618	58.1545	0.223577
GOTERM_BP_FAT	GO:0046885	regulation of hormone biosynthetic process	3	0.376412	0.0478671	ENSG00000153162, ENSG00000163399, ENSG00000100644	614	8	13528	8.26221	1	0.597618	58.1545	0.223577
GOTERM_BP_FAT	GO:0030148	sphingolipid biosynthetic process	5	0.627353	0.0498411	ENSG00000172292, ENSG00000148154, ENSG00000143418, ENSG00000100596, ENSG00000135587	614	31	13528	3.55364	1	0.610262	59.6689	0.214484
GOTERM_BP_FAT	GO:0006260	DNA replication	15	1.88206	0.0503991	ENSG00000164815, ENSG00000131747, ENSG00000184428, ENSG00000139618, ENSG00000149136, ENSG00000187109, ENSG00000111328, ENSG00000125686, ENSG00000185842, ENSG00000035928, ENSG00000119335, ENSG00000146143, ENSG00000113522, ENSG00000132383, ENSG00000136273	614	190	13528	1.73941	1	0.611917	60.0875	0.213308
GOTERM_BP_FAT	GO:0000724	double-strand break repair via homologous recombination	4	0.501882	0.0522593	ENSG00000197275, ENSG00000139618, ENSG00000132383, ENSG00000136273	614	19	13528	4.63844	1	0.62307	61.4536	0.205463
GOTERM_BP_FAT	GO:0035115	embryonic forelimb morphogenesis	4	0.501882	0.0522593	ENSG00000198816, ENSG00000144320, ENSG00000128918, ENSG00000168036	614	19	13528	4.63844	1	0.62307	61.4536	0.205463
GOTERM_BP_FAT	GO:0070169	positive regulation of biomineral formation	4	0.501882	0.0522593	ENSG00000153162, ENSG00000204217, ENSG00000107779, ENSG00000103855	614	19	13528	4.63844	1	0.62307	61.4536	0.205463
GOTERM_BP_FAT	GO:0009207	purine ribonucleoside triphosphate catabolic process	4	0.501882	0.0522593	ENSG00000152234, ENSG00000131473, ENSG00000119541, ENSG00000131979	614	19	13528	4.63844	1	0.62307	61.4536	0.205463
GOTERM_BP_FAT	GO:0009203	ribonucleoside triphosphate catabolic process	4	0.501882	0.0522593	ENSG00000152234, ENSG00000131473, ENSG00000119541, ENSG00000131979	614	19	13528	4.63844	1	0.62307	61.4536	0.205463
GOTERM_BP_FAT	GO:0000725	recombinational repair	4	0.501882	0.0522593	ENSG00000197275, ENSG00000139618, ENSG00000132383, ENSG00000136273	614	19	13528	4.63844	1	0.62307	61.4536	0.205463
GOTERM_BP_FAT	GO:0010876	lipid localization	13	1.63112	0.0533182	ENSG00000117758, ENSG00000144909, ENSG00000079156, ENSG00000141458, ENSG00000119541, ENSG00000117528, ENSG00000130703, ENSG00000143515, ENSG00000180530, ENSG00000120885, ENSG00000174238, ENSG00000157184, ENSG00000164211	614	157	13528	1.82435	1	0.628141	62.2114	0.201943
GOTERM_BP_FAT	GO:0007034	vacuolar transport	5	0.627353	0.0550016	ENSG00000141458, ENSG00000134243, ENSG00000039319, ENSG00000134709, ENSG00000132842	614	32	13528	3.44259	1	0.637407	63.3873	0.195583
GOTERM_BP_FAT	GO:0051640	organelle localization	9	1.12923	0.0568029	ENSG00000095139, ENSG00000181163, ENSG00000138095, ENSG00000127980, ENSG00000129083, ENSG00000126858, ENSG00000054523, ENSG00000168944, ENSG00000125124	614	92	13528	2.15536	1	0.642226	64.6072	0.192312
GOTERM_BP_FAT	GO:0060541	respiratory system development	10	1.25471	0.0562629	ENSG00000172893, ENSG00000105971, ENSG00000111602, ENSG00000204217, ENSG00000128918, ENSG00000107779, ENSG00000172531, ENSG00000168036, ENSG00000106799, ENSG00000112893	614	108	13528	2.04005	1	0.643512	64.2455	0.191443
GOTERM_BP_FAT	GO:0010608	posttranscriptional regulation of gene expression	16	2.00753	0.0567331	ENSG00000117758, ENSG00000128829, ENSG00000125457, ENSG00000100225, ENSG00000136770, ENSG00000197157, ENSG00000100030, ENSG00000138668, ENSG00000122729, ENSG00000070785, ENSG00000168434, ENSG00000070756, ENSG00000065978, ENSG00000180098, ENSG00000162889, ENSG00000180228	614	211	13528	1.67072	1	0.644204	64.5606	0.190977
GOTERM_BP_FAT	GO:0033261	regulation of S phase	4	0.501882	0.0594822	ENSG00000127616, ENSG00000111602, ENSG00000139618, ENSG00000139687	614	20	13528	4.40651	1	0.654845	66.3509	0.183861
GOTERM_BP_FAT	GO:0051186	cofactor metabolic process	15	1.88206	0.0600389	ENSG00000130313, ENSG00000065833, ENSG00000136003, ENSG00000106049, ENSG00000131473, ENSG00000188690, ENSG00000066926, ENSG00000123130, ENSG00000001084, ENSG00000122729, ENSG00000008394, ENSG00000091140, ENSG00000136877, ENSG00000007202, ENSG00000131979	614	195	13528	1.69481	1	0.655981	66.7029	0.183109
GOTERM_BP_FAT	GO:0040029	regulation of gene expression, epigenetic	8	1.00376	0.0594705	ENSG00000127616, ENSG00000174842, ENSG00000066117, ENSG00000076108, ENSG00000178028, ENSG00000196591, ENSG00000180228, ENSG00000197157	614	77	13528	2.2891	1	0.657178	66.3435	0.182317
GOTERM_BP_FAT	GO:0042127	regulation of cell proliferation	46	5.77164	0.0618059	ENSG00000105971, ENSG00000103653, ENSG00000139618, ENSG00000104320, ENSG00000078747, ENSG00000187109, ENSG00000107779, ENSG00000106290, ENSG00000055332, ENSG00000106799, ENSG00000168036, ENSG00000142949, ENSG00000080546, ENSG00000134352, ENSG00000172893, ENSG00000152234, ENSG00000181163, ENSG00000140545, ENSG00000111602, ENSG00000204217, ENSG00000100030, ENSG00000133027, ENSG00000180228, ENSG0000…	614	787	13528	1.2878	1	0.664587	67.7973	0.177448
GOTERM_BP_FAT	GO:0008285	negative regulation of cell proliferation	24	3.01129	0.0636791	ENSG00000105971, ENSG00000103653, ENSG00000139618, ENSG00000128918, ENSG00000078747, ENSG00000055332, ENSG00000106290, ENSG00000103855, ENSG00000196712, ENSG00000120800, ENSG00000142949, ENSG00000080546, ENSG00000075945, ENSG00000213977, ENSG00000152234, ENSG00000069702, ENSG00000174842, ENSG00000181163, ENSG00000115808, ENSG00000055130, ENSG00000198363, ENSG00000139687, ENSG00000180228, ENSG0000…	614	361	13528	1.46477	1	0.673522	68.9204	0.171648
GOTERM_BP_FAT	GO:0042493	response to drug	16	2.00753	0.0666576	ENSG00000105971, ENSG00000156875, ENSG00000104320, ENSG00000137563, ENSG00000196591, ENSG00000131711, ENSG00000103222, ENSG00000168610, ENSG00000197275, ENSG00000198911, ENSG00000008394, ENSG00000115457, ENSG00000136877, ENSG00000171793, ENSG00000163399, ENSG00000133027	614	216	13528	1.63204	1	0.677009	70.6303	0.169405
GOTERM_BP_FAT	GO:0009146	purine nucleoside triphosphate catabolic process	4	0.501882	0.0671452	ENSG00000152234, ENSG00000131473, ENSG00000119541, ENSG00000131979	614	21	13528	4.19668	1	0.677517	70.9016	0.16908
GOTERM_BP_FAT	GO:0006890	retrograde vesicle-mediated transport, Golgi to ER	4	0.501882	0.0671452	ENSG00000095139, ENSG00000092108, ENSG00000129083, ENSG00000168434	614	21	13528	4.19668	1	0.677517	70.9016	0.16908
GOTERM_BP_FAT	GO:0042592	homeostatic process	44	5.5207	0.0664127	ENSG00000072274, ENSG00000107758, ENSG00000104320, ENSG00000159164, ENSG00000109738, ENSG00000129566, ENSG00000168036, ENSG00000134352, ENSG00000065615, ENSG00000155660, ENSG00000143799, ENSG00000023228, ENSG00000181163, ENSG00000065923, ENSG00000168610, ENSG00000035928, ENSG00000167004, ENSG00000064651, ENSG00000017260, ENSG00000132383, ENSG00000023318, ENSG00000143870, ENSG00000182512, ENSG0000…	614	751	13528	1.29086	1	0.677878	70.4931	0.168848
GOTERM_BP_FAT	GO:0048729	tissue morphogenesis	14	1.75659	0.0657091	ENSG00000127616, ENSG00000101752, ENSG00000128918, ENSG00000107779, ENSG00000145147, ENSG00000004975, ENSG00000128791, ENSG00000168036, ENSG00000164930, ENSG00000069702, ENSG00000111602, ENSG00000204217, ENSG00000173402, ENSG00000197386	614	180	13528	1.71364	1	0.678417	70.0957	0.168503
GOTERM_BP_FAT	GO:0046467	membrane lipid biosynthetic process	5	0.627353	0.0661504	ENSG00000172292, ENSG00000148154, ENSG00000143418, ENSG00000100596, ENSG00000135587	614	34	13528	3.24008	1	0.678657	70.3455	0.16835
GOTERM_BP_FAT	GO:0043933	macromolecular complex subunit organization	42	5.26976	0.0655063	ENSG00000105971, ENSG00000119912, ENSG00000107581, ENSG00000109738, ENSG00000115866, ENSG00000187109, ENSG00000106290, ENSG00000120438, ENSG00000205339, ENSG00000155561, ENSG00000168036, ENSG00000067057, ENSG00000131462, ENSG00000144028, ENSG00000181163, ENSG00000008294, ENSG00000119335, ENSG00000173402, ENSG00000088930, ENSG00000137806, ENSG00000166582, ENSG00000123472, ENSG00000010017, ENSG0000…	614	710	13528	1.30334	1	0.679552	69.9802	0.167777
GOTERM_BP_FAT	GO:0006869	lipid transport	12	1.50565	0.0652095	ENSG00000117758, ENSG00000130703, ENSG00000144909, ENSG00000143515, ENSG00000079156, ENSG00000141458, ENSG00000120885, ENSG00000174238, ENSG00000119541, ENSG00000157184, ENSG00000117528, ENSG00000164211	614	145	13528	1.82339	1	0.680154	69.8104	0.167393
GOTERM_BP_FAT	GO:0042770	DNA damage response, signal transduction	8	1.00376	0.0701473	ENSG00000136492, ENSG00000148985, ENSG00000104320, ENSG00000139618, ENSG00000149311, ENSG00000158019, ENSG00000196586, ENSG00000136273	614	80	13528	2.20326	1	0.691789	72.5207	0.160027
GOTERM_BP_FAT	GO:0045022	early endosome to late endosome transport	3	0.376412	0.0724793	ENSG00000134709, ENSG00000119541, ENSG00000102189	614	10	13528	6.60977	1	0.699689	73.7194	0.155095
GOTERM_BP_FAT	GO:0006984	ER-nuclear signaling pathway	5	0.627353	0.0721317	ENSG00000128829, ENSG00000159461, ENSG00000174437, ENSG00000186480, ENSG00000055332	614	35	13528	3.14751	1	0.700068	73.5438	0.15486
GOTERM_BP_FAT	GO:0030071	regulation of mitotic metaphase/anaphase transition	4	0.501882	0.0752323	ENSG00000149311, ENSG00000126107, ENSG00000044090, ENSG00000047410	614	22	13528	4.00592	1	0.711475	75.0708	0.14784
GOTERM_BP_FAT	GO:0043488	regulation of mRNA stability	4	0.501882	0.0752323	ENSG00000138668, ENSG00000070756, ENSG00000065978, ENSG00000162889	614	22	13528	4.00592	1	0.711475	75.0708	0.14784
GOTERM_BP_FAT	GO:0035136	forelimb morphogenesis	4	0.501882	0.0752323	ENSG00000198816, ENSG00000144320, ENSG00000128918, ENSG00000168036	614	22	13528	4.00592	1	0.711475	75.0708	0.14784
GOTERM_BP_FAT	GO:0007126	meiosis	9	1.12923	0.0763181	ENSG00000108055, ENSG00000197275, ENSG00000104320, ENSG00000139618, ENSG00000149311, ENSG00000113522, ENSG00000132383, ENSG00000163535, ENSG00000121211	614	98	13528	2.0234	1	0.714677	75.5856	0.14589
GOTERM_BP_FAT	GO:0051327	M phase of meiotic cell cycle	9	1.12923	0.0763181	ENSG00000108055, ENSG00000197275, ENSG00000104320, ENSG00000139618, ENSG00000149311, ENSG00000113522, ENSG00000132383, ENSG00000163535, ENSG00000121211	614	98	13528	2.0234	1	0.714677	75.5856	0.14589
GOTERM_BP_FAT	GO:0060538	skeletal muscle organ development	7	0.878294	0.0778016	ENSG00000105971, ENSG00000162729, ENSG00000107758, ENSG00000152413, ENSG00000101400, ENSG00000078618, ENSG00000141385	614	66	13528	2.33679	1	0.719717	76.2728	0.142838
GOTERM_BP_FAT	GO:0007519	skeletal muscle tissue development	7	0.878294	0.0778016	ENSG00000105971, ENSG00000162729, ENSG00000107758, ENSG00000152413, ENSG00000101400, ENSG00000078618, ENSG00000141385	614	66	13528	2.33679	1	0.719717	76.2728	0.142838
GOTERM_BP_FAT	GO:0001707	mesoderm formation	5	0.627353	0.0783784	ENSG00000204217, ENSG00000107779, ENSG00000145147, ENSG00000128791, ENSG00000197386	614	36	13528	3.06008	1	0.720357	76.535	0.142452
GOTERM_BP_FAT	GO:0016055	Wnt receptor signaling pathway	11	1.38018	0.0799487	ENSG00000164930, ENSG00000213977, ENSG00000115808, ENSG00000104332, ENSG00000163251, ENSG00000004975, ENSG00000107829, ENSG00000104964, ENSG00000177485, ENSG00000168036, ENSG00000204435	614	133	13528	1.82224	1	0.723553	77.235	0.140529
GOTERM_BP_FAT	GO:0035107	appendage morphogenesis	9	1.12923	0.0799179	ENSG00000198816, ENSG00000127616, ENSG00000125686, ENSG00000144320, ENSG00000128918, ENSG00000107779, ENSG00000107829, ENSG00000198363, ENSG00000168036	614	99	13528	2.00296	1	0.725481	77.2215	0.139374
GOTERM_BP_FAT	GO:0035108	limb morphogenesis	9	1.12923	0.0799179	ENSG00000198816, ENSG00000127616, ENSG00000125686, ENSG00000144320, ENSG00000128918, ENSG00000107779, ENSG00000107829, ENSG00000198363, ENSG00000168036	614	99	13528	2.00296	1	0.725481	77.2215	0.139374
GOTERM_BP_FAT	GO:0032774	RNA biosynthetic process	20	2.50941	0.0813611	ENSG00000122034, ENSG00000120948, ENSG00000184634, ENSG00000164758, ENSG00000100815, ENSG00000213079, ENSG00000106290, ENSG00000129691, ENSG00000148606, ENSG00000187735, ENSG00000119041, ENSG00000143799, ENSG00000125686, ENSG00000204217, ENSG00000197265, ENSG00000025156, ENSG00000146143, ENSG00000065978, ENSG00000088930, ENSG00000100644	614	296	13528	1.48869	1	0.727978	77.8478	0.137882
GOTERM_BP_FAT	GO:0009154	purine ribonucleotide catabolic process	4	0.501882	0.0837263	ENSG00000152234, ENSG00000131473, ENSG00000119541, ENSG00000131979	614	23	13528	3.83175	1	0.736503	78.8392	0.132825
GOTERM_BP_FAT	GO:0009156	ribonucleoside monophosphate biosynthetic process	4	0.501882	0.0837263	ENSG00000138363, ENSG00000035687, ENSG00000116337, ENSG00000156110	614	23	13528	3.83175	1	0.736503	78.8392	0.132825
GOTERM_BP_FAT	GO:0051291	protein heterooligomerization	6	0.752823	0.085401	ENSG00000119912, ENSG00000109738, ENSG00000168036, ENSG00000131979, ENSG00000166228, ENSG00000170558	614	52	13528	2.54222	1	0.741752	79.5157	0.129741
GOTERM_BP_FAT	GO:0030705	cytoskeleton-dependent intracellular transport	6	0.752823	0.085401	ENSG00000138095, ENSG00000170759, ENSG00000126858, ENSG00000054523, ENSG00000196586, ENSG00000197386	614	52	13528	2.54222	1	0.741752	79.5157	0.129741
GOTERM_BP_FAT	GO:0016050	vesicle organization	6	0.752823	0.085401	ENSG00000095139, ENSG00000105971, ENSG00000129083, ENSG00000134243, ENSG00000039319, ENSG00000102189	614	52	13528	2.54222	1	0.741752	79.5157	0.129741
GOTERM_BP_FAT	GO:0001832	blastocyst growth	3	0.376412	0.0860015	ENSG00000127616, ENSG00000104320, ENSG00000139618	614	11	13528	6.00888	1	0.742323	79.7533	0.129407
GOTERM_BP_FAT	GO:0046474	glycerophospholipid biosynthetic process	7	0.878294	0.087065	ENSG00000124155, ENSG00000111666, ENSG00000148985, ENSG00000011405, ENSG00000142892, ENSG00000133027, ENSG00000156471	614	68	13528	2.26806	1	0.744835	80.1676	0.12794
GOTERM_BP_FAT	GO:0006732	coenzyme metabolic process	12	1.50565	0.0877271	ENSG00000123130, ENSG00000001084, ENSG00000130313, ENSG00000065833, ENSG00000122729, ENSG00000106049, ENSG00000091140, ENSG00000008394, ENSG00000136877, ENSG00000007202, ENSG00000131473, ENSG00000131979	614	153	13528	1.72804	1	0.745636	80.4216	0.127473
GOTERM_BP_FAT	GO:0010825	positive regulation of centrosome duplication	2	0.250941	0.0885767	ENSG00000134318, ENSG00000181163	614	2	13528	22.0326	1	0.7472	80.7429	0.126563
GOTERM_BP_FAT	GO:0014916	regulation of lung blood pressure	2	0.250941	0.0885767	ENSG00000204217, ENSG00000131979	614	2	13528	22.0326	1	0.7472	80.7429	0.126563
GOTERM_BP_FAT	GO:0051656	establishment of organelle localization	7	0.878294	0.0919138	ENSG00000095139, ENSG00000181163, ENSG00000138095, ENSG00000129083, ENSG00000126858, ENSG00000054523, ENSG00000125124	614	69	13528	2.23519	1	0.751098	81.9575	0.124303
GOTERM_BP_FAT	GO:0048332	mesoderm morphogenesis	5	0.627353	0.091647	ENSG00000204217, ENSG00000107779, ENSG00000145147, ENSG00000128791, ENSG00000197386	614	38	13528	2.89902	1	0.751928	81.8631	0.123824
GOTERM_BP_FAT	GO:0045778	positive regulation of ossification	4	0.501882	0.0926091	ENSG00000153162, ENSG00000204217, ENSG00000107779, ENSG00000103855	614	24	13528	3.6721	1	0.751961	82.2013	0.123805
GOTERM_BP_FAT	GO:0043487	regulation of RNA stability	4	0.501882	0.0926091	ENSG00000138668, ENSG00000070756, ENSG00000065978, ENSG00000162889	614	24	13528	3.6721	1	0.751961	82.2013	0.123805
GOTERM_BP_FAT	GO:0006512	ubiquitin cycle	4	0.501882	0.0926091	ENSG00000180008, ENSG00000078747, ENSG00000126107, ENSG00000198742	614	24	13528	3.6721	1	0.751961	82.2013	0.123805
GOTERM_BP_FAT	GO:0009143	nucleoside triphosphate catabolic process	4	0.501882	0.0926091	ENSG00000152234, ENSG00000131473, ENSG00000119541, ENSG00000131979	614	24	13528	3.6721	1	0.751961	82.2013	0.123805
GOTERM_BP_FAT	GO:0006644	phospholipid metabolic process	14	1.75659	0.0912127	ENSG00000111666, ENSG00000172954, ENSG00000148985, ENSG00000111684, ENSG00000123684, ENSG00000149485, ENSG00000156471, ENSG00000211456, ENSG00000135587, ENSG00000124155, ENSG00000137055, ENSG00000011405, ENSG00000142892, ENSG00000133027	614	190	13528	1.62345	1	0.752098	81.7085	0.123725
GOTERM_BP_FAT	GO:0046777	protein amino acid autophosphorylation	8	1.00376	0.0903182	ENSG00000105971, ENSG00000105976, ENSG00000180370, ENSG00000055332, ENSG00000176105, ENSG00000145349, ENSG00000028116, ENSG00000106799	614	85	13528	2.07365	1	0.752344	81.386	0.123584
GOTERM_BP_FAT	GO:0030162	regulation of proteolysis	6	0.752823	0.0909754	ENSG00000001084, ENSG00000119912, ENSG00000196591, ENSG00000165912, ENSG00000078618, ENSG00000136770	614	53	13528	2.49425	1	0.753058	81.6235	0.123172
GOTERM_BP_FAT	GO:0048736	appendage development	9	1.12923	0.0953088	ENSG00000198816, ENSG00000127616, ENSG00000125686, ENSG00000144320, ENSG00000128918, ENSG00000107779, ENSG00000107829, ENSG00000198363, ENSG00000168036	614	103	13528	1.92518	1	0.760497	83.1187	0.118903
R534H
Category	GO number	Terms	Count	%	PValue	Genes	List Total	Pop Hits	Pop Total	Fold Enrichment	Bonferroni	Benjamini	FDR	(-)logBenjamini
Category	GO number	Terms	Count	%	PValue	Genes	List Total	Pop Hits	Pop Total	Fold Enrichment	Bonferroni	Benjamini	FDR	(-)logBenjamini
GOTERM_BP_FAT	GO:0016192	vesicle-mediated transport	38	7.73931	3.82037e-06	ENSG00000175130, ENSG00000105971, ENSG00000181789, ENSG00000138448, ENSG00000141447, ENSG00000168172, ENSG00000197081, ENSG00000109738, ENSG00000066777, ENSG00000132612, ENSG00000165912, ENSG00000196586, ENSG00000102189, ENSG00000061987, ENSG00000103966, ENSG00000092108, ENSG00000138802, ENSG00000063245, ENSG00000129083, ENSG00000115020, ENSG00000100196, ENSG00000162337, ENSG00000137942, ENSG0000…	389	576	13528	2.29427	0.00805133	0.0040338	0.00661148	2.39429
GOTERM_BP_FAT	GO:0046907	intracellular transport	42	8.55397	2.30154e-06	ENSG00000100075, ENSG00000181789, ENSG00000138095, ENSG00000170759, ENSG00000107758, ENSG00000168172, ENSG00000132612, ENSG00000205339, ENSG00000130479, ENSG00000196586, ENSG00000123159, ENSG00000102189, ENSG00000061987, ENSG00000092108, ENSG00000138802, ENSG00000102743, ENSG00000129083, ENSG00000115020, ENSG00000086200, ENSG00000139197, ENSG00000107295, ENSG00000113615, ENSG00000087460, ENSG0000…	389	657	13528	2.22315	0.00485823	0.00485823	0.00398306	2.31352
GOTERM_BP_FAT	GO:0016044	membrane organization	27	5.49898	4.01271e-05	ENSG00000105971, ENSG00000091129, ENSG00000181789, ENSG00000138448, ENSG00000197081, ENSG00000165912, ENSG00000196586, ENSG00000102189, ENSG00000103966, ENSG00000138802, ENSG00000063245, ENSG00000129083, ENSG00000115020, ENSG00000137942, ENSG00000162337, ENSG00000139197, ENSG00000107295, ENSG00000113615, ENSG00000100280, ENSG00000141458, ENSG00000100568, ENSG00000100347, ENSG00000196961, ENSG0000…	389	381	13528	2.46447	0.0814057	0.0279068	0.0694228	1.55429
GOTERM_BP_FAT	GO:0048193	Golgi vesicle transport	14	2.85132	9.89087e-05	ENSG00000113615, ENSG00000181789, ENSG00000100280, ENSG00000123240, ENSG00000100568, ENSG00000061987, ENSG00000092108, ENSG00000138802, ENSG00000129083, ENSG00000196961, ENSG00000141367, ENSG00000197386, ENSG00000107295, ENSG00000104915	389	131	13528	3.71656	0.188849	0.0294576	0.171037	1.5308
GOTERM_BP_FAT	GO:0008104	protein localization	47	9.5723	5.75674e-05	ENSG00000181789, ENSG00000034053, ENSG00000107560, ENSG00000086300, ENSG00000107758, ENSG00000168172, ENSG00000132612, ENSG00000205339, ENSG00000196586, ENSG00000123159, ENSG00000129003, ENSG00000061987, ENSG00000092108, ENSG00000138802, ENSG00000167306, ENSG00000115020, ENSG00000129083, ENSG00000100196, ENSG00000197879, ENSG00000127022, ENSG00000086200, ENSG00000139197, ENSG00000132170, ENSG0000…	389	882	13528	1.85316	0.114689	0.029995	0.0995816	1.52295
GOTERM_BP_FAT	GO:0015031	protein transport	42	8.55397	7.55918e-05	ENSG00000181789, ENSG00000034053, ENSG00000107560, ENSG00000086300, ENSG00000107758, ENSG00000168172, ENSG00000132612, ENSG00000205339, ENSG00000196586, ENSG00000123159, ENSG00000061987, ENSG00000092108, ENSG00000138802, ENSG00000167306, ENSG00000129083, ENSG00000100196, ENSG00000197879, ENSG00000127022, ENSG00000086200, ENSG00000139197, ENSG00000132170, ENSG00000168118, ENSG00000113615, ENSG0000…	389	762	13528	1.91681	0.147821	0.0314853	0.130742	1.50189
GOTERM_BP_FAT	GO:0045184	establishment of protein localization	42	8.55397	9.39041e-05	ENSG00000181789, ENSG00000034053, ENSG00000107560, ENSG00000086300, ENSG00000107758, ENSG00000168172, ENSG00000132612, ENSG00000205339, ENSG00000196586, ENSG00000123159, ENSG00000061987, ENSG00000092108, ENSG00000138802, ENSG00000167306, ENSG00000129083, ENSG00000100196, ENSG00000197879, ENSG00000127022, ENSG00000086200, ENSG00000139197, ENSG00000132170, ENSG00000168118, ENSG00000113615, ENSG0000…	389	769	13528	1.89936	0.180213	0.032576	0.16239	1.4871
GOTERM_BP_FAT	GO:0006338	chromatin remodeling	9	1.83299	0.000181395	ENSG00000127616, ENSG00000066117, ENSG00000104472, ENSG00000076108, ENSG00000099956, ENSG00000153922, ENSG00000196591, ENSG00000114166, ENSG00000139687	389	56	13528	5.58906	0.318778	0.0468503	0.313466	1.32929
GOTERM_BP_FAT	GO:0016197	endosome transport	9	1.83299	0.000232862	ENSG00000069329, ENSG00000164292, ENSG00000168172, ENSG00000115020, ENSG00000132612, ENSG00000196961, ENSG00000061987, ENSG00000102189, ENSG00000197386	389	58	13528	5.39633	0.389083	0.0532828	0.402236	1.27341
GOTERM_BP_FAT	GO:0070727	cellular macromolecule localization	25	5.09165	0.000875518	ENSG00000181789, ENSG00000107758, ENSG00000205339, ENSG00000123159, ENSG00000196586, ENSG00000138802, ENSG00000129083, ENSG00000115020, ENSG00000086200, ENSG00000139197, ENSG00000113615, ENSG00000100280, ENSG00000075790, ENSG00000126883, ENSG00000169180, ENSG00000123240, ENSG00000128654, ENSG00000100568, ENSG00000196961, ENSG00000163558, ENSG00000068615, ENSG00000141367, ENSG00000197386, ENSG0000…	389	414	13528	2.10002	0.843298	0.155062	1.50444	0.809496
GOTERM_BP_FAT	GO:0034613	cellular protein localization	25	5.09165	0.000797097	ENSG00000181789, ENSG00000107758, ENSG00000205339, ENSG00000123159, ENSG00000196586, ENSG00000138802, ENSG00000129083, ENSG00000115020, ENSG00000086200, ENSG00000139197, ENSG00000113615, ENSG00000100280, ENSG00000075790, ENSG00000126883, ENSG00000169180, ENSG00000123240, ENSG00000128654, ENSG00000100568, ENSG00000196961, ENSG00000163558, ENSG00000068615, ENSG00000141367, ENSG00000197386, ENSG0000…	389	411	13528	2.11535	0.814987	0.155266	1.37056	0.808925
GOTERM_BP_FAT	GO:0006892	post-Golgi vesicle-mediated transport	8	1.62933	0.00128978	ENSG00000092108, ENSG00000100280, ENSG00000196961, ENSG00000123240, ENSG00000061987, ENSG00000100568, ENSG00000141367, ENSG00000107295	389	58	13528	4.79674	0.934842	0.20354	2.20883	0.69135
GOTERM_BP_FAT	GO:0032870	cellular response to hormone stimulus	12	2.44399	0.00154891	ENSG00000115415, ENSG00000087460, ENSG00000148730, ENSG00000143799, ENSG00000179295, ENSG00000159346, ENSG00000114450, ENSG00000136856, ENSG00000163558, ENSG00000111275, ENSG00000114166, ENSG00000132170	389	133	13528	3.13772	0.962373	0.222997	2.64702	0.651701
GOTERM_BP_FAT	GO:0044271	nitrogen compound biosynthetic process	20	4.07332	0.00269023	ENSG00000160200, ENSG00000182890, ENSG00000185344, ENSG00000115758, ENSG00000058063, ENSG00000174437, ENSG00000065833, ENSG00000135002, ENSG00000061987, ENSG00000172113, ENSG00000066926, ENSG00000133657, ENSG00000116649, ENSG00000102743, ENSG00000143153, ENSG00000069849, ENSG00000197386, ENSG00000163399, ENSG00000070961, ENSG00000166228	389	325	13528	2.14008	0.996655	0.25919	4.55509	0.586382
GOTERM_BP_FAT	GO:0009206	purine ribonucleoside triphosphate biosynthetic process	10	2.03666	0.00198702	ENSG00000133657, ENSG00000185344, ENSG00000058063, ENSG00000174437, ENSG00000143153, ENSG00000069849, ENSG00000061987, ENSG00000163399, ENSG00000070961, ENSG00000172113	389	98	13528	3.54861	0.985134	0.259643	3.38366	0.585624
GOTERM_BP_FAT	GO:0009201	ribonucleoside triphosphate biosynthetic process	10	2.03666	0.0021318	ENSG00000133657, ENSG00000185344, ENSG00000058063, ENSG00000174437, ENSG00000143153, ENSG00000069849, ENSG00000061987, ENSG00000163399, ENSG00000070961, ENSG00000172113	389	99	13528	3.51276	0.989064	0.259956	3.62593	0.585099
GOTERM_BP_FAT	GO:0009145	purine nucleoside triphosphate biosynthetic process	10	2.03666	0.0021318	ENSG00000133657, ENSG00000185344, ENSG00000058063, ENSG00000174437, ENSG00000143153, ENSG00000069849, ENSG00000061987, ENSG00000163399, ENSG00000070961, ENSG00000172113	389	99	13528	3.51276	0.989064	0.259956	3.62593	0.585099
GOTERM_BP_FAT	GO:0006886	intracellular protein transport	22	4.48065	0.00267689	ENSG00000113615, ENSG00000181789, ENSG00000107758, ENSG00000100280, ENSG00000075790, ENSG00000126883, ENSG00000169180, ENSG00000128654, ENSG00000123240, ENSG00000205339, ENSG00000123159, ENSG00000196586, ENSG00000100568, ENSG00000138802, ENSG00000129083, ENSG00000196961, ENSG00000163558, ENSG00000086200, ENSG00000139197, ENSG00000141367, ENSG00000197386, ENSG00000104915	389	374	13528	2.04567	0.996559	0.270288	4.53298	0.568174
GOTERM_BP_FAT	GO:0007017	microtubule-based process	17	3.46232	0.00264484	ENSG00000105971, ENSG00000138095, ENSG00000170759, ENSG00000108055, ENSG00000168172, ENSG00000139618, ENSG00000130479, ENSG00000185963, ENSG00000072501, ENSG00000126216, ENSG00000085415, ENSG00000126858, ENSG00000116641, ENSG00000152240, ENSG00000116141, ENSG00000197386, ENSG00000010017	389	253	13528	2.33675	0.996317	0.280818	4.47988	0.551575
GOTERM_BP_FAT	GO:0009142	nucleoside triphosphate biosynthetic process	10	2.03666	0.00261716	ENSG00000133657, ENSG00000185344, ENSG00000058063, ENSG00000174437, ENSG00000143153, ENSG00000069849, ENSG00000061987, ENSG00000163399, ENSG00000070961, ENSG00000172113	389	102	13528	3.40945	0.996094	0.292892	4.43398	0.533292
GOTERM_BP_FAT	GO:0000226	microtubule cytoskeleton organization	12	2.44399	0.00340525	ENSG00000105971, ENSG00000126216, ENSG00000085415, ENSG00000108055, ENSG00000168172, ENSG00000139618, ENSG00000116641, ENSG00000152240, ENSG00000130479, ENSG00000116141, ENSG00000072501, ENSG00000010017	389	147	13528	2.83889	0.999267	0.302944	5.73244	0.518637
GOTERM_BP_FAT	GO:0006754	ATP biosynthetic process	9	1.83299	0.00397825	ENSG00000133657, ENSG00000185344, ENSG00000058063, ENSG00000174437, ENSG00000143153, ENSG00000069849, ENSG00000061987, ENSG00000163399, ENSG00000070961	389	89	13528	3.51671	0.999783	0.330789	6.66606	0.48045
GOTERM_BP_FAT	GO:0045862	positive regulation of proteolysis	5	1.01833	0.00522848	ENSG00000140564, ENSG00000128973, ENSG00000196591, ENSG00000165912, ENSG00000078618	389	25	13528	6.95527	0.999985	0.396014	8.67299	0.402289
GOTERM_BP_FAT	GO:0009199	ribonucleoside triphosphate metabolic process	10	2.03666	0.00686091	ENSG00000133657, ENSG00000185344, ENSG00000058063, ENSG00000174437, ENSG00000143153, ENSG00000069849, ENSG00000061987, ENSG00000163399, ENSG00000070961, ENSG00000172113	389	118	13528	2.94715	1	0.416987	11.2323	0.379878
GOTERM_BP_FAT	GO:0032940	secretion by cell	14	2.85132	0.00679718	ENSG00000087460, ENSG00000182240, ENSG00000109738, ENSG00000066777, ENSG00000123159, ENSG00000196586, ENSG00000100568, ENSG00000092108, ENSG00000065615, ENSG00000140564, ENSG00000090989, ENSG00000127022, ENSG00000175387, ENSG00000197386	389	207	13528	2.35202	0.999999	0.42597	11.1336	0.370621
GOTERM_BP_FAT	GO:0006403	RNA localization	9	1.83299	0.00799792	ENSG00000095319, ENSG00000102081, ENSG00000085415, ENSG00000138095, ENSG00000126883, ENSG00000125351, ENSG00000184575, ENSG00000197879, ENSG00000088247	389	100	13528	3.12987	1	0.432428	12.9747	0.364086
GOTERM_BP_FAT	GO:0007010	cytoskeleton organization	23	4.68432	0.00747498	ENSG00000105971, ENSG00000164741, ENSG00000108055, ENSG00000139618, ENSG00000168172, ENSG00000151491, ENSG00000112290, ENSG00000130479, ENSG00000164327, ENSG00000072501, ENSG00000085415, ENSG00000071051, ENSG00000134318, ENSG00000126216, ENSG00000180370, ENSG00000116641, ENSG00000163558, ENSG00000075618, ENSG00000152240, ENSG00000132970, ENSG00000117519, ENSG00000116141, ENSG00000010017	389	436	13528	1.83453	1	0.432785	12.1774	0.363728
GOTERM_BP_FAT	GO:0006672	ceramide metabolic process	6	1.222	0.00672542	ENSG00000070610, ENSG00000213614, ENSG00000128973, ENSG00000049860, ENSG00000143418, ENSG00000078124	389	42	13528	4.96805	0.999999	0.435132	11.0224	0.361379
GOTERM_BP_FAT	GO:0048741	skeletal muscle fiber development	5	1.01833	0.00791067	ENSG00000159200, ENSG00000105971, ENSG00000107758, ENSG00000078618, ENSG00000141385	389	28	13528	6.21006	1	0.439822	12.8422	0.356723
GOTERM_BP_FAT	GO:0046519	sphingoid metabolic process	6	1.222	0.00900864	ENSG00000070610, ENSG00000213614, ENSG00000128973, ENSG00000049860, ENSG00000143418, ENSG00000078124	389	45	13528	4.63685	1	0.440249	14.4966	0.356302
GOTERM_BP_FAT	GO:0009144	purine nucleoside triphosphate metabolic process	10	2.03666	0.00847555	ENSG00000133657, ENSG00000185344, ENSG00000058063, ENSG00000174437, ENSG00000143153, ENSG00000069849, ENSG00000061987, ENSG00000163399, ENSG00000070961, ENSG00000172113	389	122	13528	2.85052	1	0.440656	13.697	0.355901
GOTERM_BP_FAT	GO:0009260	ribonucleotide biosynthetic process	10	2.03666	0.00938378	ENSG00000133657, ENSG00000185344, ENSG00000058063, ENSG00000174437, ENSG00000143153, ENSG00000069849, ENSG00000061987, ENSG00000163399, ENSG00000070961, ENSG00000172113	389	124	13528	2.80454	1	0.443874	15.055	0.352741
GOTERM_BP_FAT	GO:0050658	RNA transport	9	1.83299	0.00668608	ENSG00000095319, ENSG00000102081, ENSG00000085415, ENSG00000138095, ENSG00000126883, ENSG00000125351, ENSG00000184575, ENSG00000197879, ENSG00000088247	389	97	13528	3.22667	0.999999	0.446486	10.9614	0.350192
GOTERM_BP_FAT	GO:0051236	establishment of RNA localization	9	1.83299	0.00668608	ENSG00000095319, ENSG00000102081, ENSG00000085415, ENSG00000138095, ENSG00000126883, ENSG00000125351, ENSG00000184575, ENSG00000197879, ENSG00000088247	389	97	13528	3.22667	0.999999	0.446486	10.9614	0.350192
GOTERM_BP_FAT	GO:0050657	nucleic acid transport	9	1.83299	0.00668608	ENSG00000095319, ENSG00000102081, ENSG00000085415, ENSG00000138095, ENSG00000126883, ENSG00000125351, ENSG00000184575, ENSG00000197879, ENSG00000088247	389	97	13528	3.22667	0.999999	0.446486	10.9614	0.350192
GOTERM_BP_FAT	GO:0010970	microtubule-based transport	5	1.01833	0.00897277	ENSG00000138095, ENSG00000170759, ENSG00000126858, ENSG00000130479, ENSG00000197386	389	29	13528	5.99592	1	0.44899	14.443	0.347763
GOTERM_BP_FAT	GO:0009205	purine ribonucleoside triphosphate metabolic process	10	2.03666	0.00649688	ENSG00000133657, ENSG00000185344, ENSG00000058063, ENSG00000174437, ENSG00000143153, ENSG00000069849, ENSG00000061987, ENSG00000163399, ENSG00000070961, ENSG00000172113	389	117	13528	2.97234	0.999999	0.451003	10.6675	0.34582
GOTERM_BP_FAT	GO:0009152	purine ribonucleotide biosynthetic process	10	2.03666	0.00649688	ENSG00000133657, ENSG00000185344, ENSG00000058063, ENSG00000174437, ENSG00000143153, ENSG00000069849, ENSG00000061987, ENSG00000163399, ENSG00000070961, ENSG00000172113	389	117	13528	2.97234	0.999999	0.451003	10.6675	0.34582
GOTERM_BP_FAT	GO:0046034	ATP metabolic process	9	1.83299	0.0106015	ENSG00000133657, ENSG00000185344, ENSG00000058063, ENSG00000174437, ENSG00000143153, ENSG00000069849, ENSG00000061987, ENSG00000163399, ENSG00000070961	389	105	13528	2.98083	1	0.475	16.8441	0.323307
GOTERM_BP_FAT	GO:0010324	membrane invagination	14	2.85132	0.0109803	ENSG00000138448, ENSG00000141458, ENSG00000100280, ENSG00000197081, ENSG00000165912, ENSG00000196586, ENSG00000102189, ENSG00000103966, ENSG00000063245, ENSG00000115020, ENSG00000162337, ENSG00000137942, ENSG00000196961, ENSG00000107295	389	220	13528	2.21304	1	0.477414	17.3933	0.321105
GOTERM_BP_FAT	GO:0006897	endocytosis	14	2.85132	0.0109803	ENSG00000138448, ENSG00000141458, ENSG00000100280, ENSG00000197081, ENSG00000165912, ENSG00000196586, ENSG00000102189, ENSG00000103966, ENSG00000063245, ENSG00000115020, ENSG00000162337, ENSG00000137942, ENSG00000196961, ENSG00000107295	389	220	13528	2.21304	1	0.477414	17.3933	0.321105
GOTERM_BP_FAT	GO:0034643	mitochondrion localization, microtubule-mediated	3	0.610998	0.0114012	ENSG00000138095, ENSG00000126858, ENSG00000130479	389	6	13528	17.3882	1	0.480958	17.9997	0.317893
GOTERM_BP_FAT	GO:0047497	mitochondrion transport along microtubule	3	0.610998	0.0114012	ENSG00000138095, ENSG00000126858, ENSG00000130479	389	6	13528	17.3882	1	0.480958	17.9997	0.317893
GOTERM_BP_FAT	GO:0051654	establishment of mitochondrion localization	3	0.610998	0.0114012	ENSG00000138095, ENSG00000126858, ENSG00000130479	389	6	13528	17.3882	1	0.480958	17.9997	0.317893
GOTERM_BP_FAT	GO:0009141	nucleoside triphosphate metabolic process	10	2.03666	0.0131494	ENSG00000133657, ENSG00000185344, ENSG00000058063, ENSG00000174437, ENSG00000143153, ENSG00000069849, ENSG00000061987, ENSG00000163399, ENSG00000070961, ENSG00000172113	389	131	13528	2.65468	1	0.49497	20.4733	0.305421
GOTERM_BP_FAT	GO:0051028	mRNA transport	8	1.62933	0.012388	ENSG00000095319, ENSG00000102081, ENSG00000085415, ENSG00000138095, ENSG00000126883, ENSG00000125351, ENSG00000197879, ENSG00000088247	389	87	13528	3.19783	1	0.500487	19.4047	0.300607
GOTERM_BP_FAT	GO:0032869	cellular response to insulin stimulus	7	1.42566	0.013144	ENSG00000115415, ENSG00000148730, ENSG00000143799, ENSG00000136856, ENSG00000163558, ENSG00000114166, ENSG00000132170	389	68	13528	3.57992	1	0.503378	20.4658	0.298106
GOTERM_BP_FAT	GO:0051656	establishment of organelle localization	7	1.42566	0.0140588	ENSG00000181789, ENSG00000085415, ENSG00000138095, ENSG00000129083, ENSG00000126858, ENSG00000065320, ENSG00000130479	389	69	13528	3.52804	1	0.509986	21.7321	0.292442
GOTERM_BP_FAT	GO:0051146	striated muscle cell differentiation	8	1.62933	0.0131378	ENSG00000159200, ENSG00000105971, ENSG00000162909, ENSG00000107758, ENSG00000067141, ENSG00000078618, ENSG00000139687, ENSG00000141385	389	88	13528	3.16149	1	0.512046	20.4572	0.290691
GOTERM_BP_FAT	GO:0051640	organelle localization	8	1.62933	0.0164647	ENSG00000181789, ENSG00000085415, ENSG00000138095, ENSG00000168172, ENSG00000129083, ENSG00000126858, ENSG00000065320, ENSG00000130479	389	92	13528	3.02403	1	0.534052	24.9726	0.272416
GOTERM_BP_FAT	GO:0030705	cytoskeleton-dependent intracellular transport	6	1.222	0.0162965	ENSG00000138095, ENSG00000170759, ENSG00000126858, ENSG00000130479, ENSG00000196586, ENSG00000197386	389	52	13528	4.01266	1	0.538193	24.7501	0.269062
GOTERM_BP_FAT	GO:0015931	nucleobase, nucleoside, nucleotide and nucleic acid transport	9	1.83299	0.0160021	ENSG00000095319, ENSG00000102081, ENSG00000085415, ENSG00000138095, ENSG00000126883, ENSG00000125351, ENSG00000184575, ENSG00000197879, ENSG00000088247	389	113	13528	2.7698	1	0.539656	24.3595	0.267883
GOTERM_BP_FAT	GO:0019377	glycolipid catabolic process	3	0.610998	0.0156609	ENSG00000070610, ENSG00000213614, ENSG00000049860	389	7	13528	14.9041	1	0.540107	23.9043	0.267521
GOTERM_BP_FAT	GO:0046479	glycosphingolipid catabolic process	3	0.610998	0.0156609	ENSG00000070610, ENSG00000213614, ENSG00000049860	389	7	13528	14.9041	1	0.540107	23.9043	0.267521
GOTERM_BP_FAT	GO:0009150	purine ribonucleotide metabolic process	10	2.03666	0.0179362	ENSG00000133657, ENSG00000185344, ENSG00000058063, ENSG00000174437, ENSG00000143153, ENSG00000069849, ENSG00000061987, ENSG00000163399, ENSG00000070961, ENSG00000172113	389	138	13528	2.52003	1	0.542318	26.8917	0.265746
GOTERM_BP_FAT	GO:0030162	regulation of proteolysis	6	1.222	0.0175836	ENSG00000140564, ENSG00000128973, ENSG00000196591, ENSG00000165912, ENSG00000078618, ENSG00000123159	389	53	13528	3.93695	1	0.542527	26.4361	0.265578
GOTERM_BP_FAT	GO:0048747	muscle fiber development	5	1.01833	0.0172981	ENSG00000159200, ENSG00000105971, ENSG00000107758, ENSG00000078618, ENSG00000141385	389	35	13528	4.96805	1	0.544152	26.0652	0.26428
GOTERM_BP_FAT	GO:0033261	regulation of S phase	4	0.814664	0.0185758	ENSG00000127616, ENSG00000111602, ENSG00000139618, ENSG00000139687	389	20	13528	6.95527	1	0.54775	27.7113	0.261418
GOTERM_BP_FAT	GO:0070271	protein complex biogenesis	24	4.88798	0.0194677	ENSG00000105971, ENSG00000166337, ENSG00000109738, ENSG00000115866, ENSG00000106290, ENSG00000169180, ENSG00000122779, ENSG00000205339, ENSG00000112290, ENSG00000067057, ENSG00000135862, ENSG00000100347, ENSG00000159461, ENSG00000071051, ENSG00000110330, ENSG00000008294, ENSG00000180370, ENSG00000175387, ENSG00000086200, ENSG00000132970, ENSG00000139197, ENSG00000166228, ENSG00000123472, ENSG0000…	389	505	13528	1.65274	1	0.557664	28.8399	0.253628
GOTERM_BP_FAT	GO:0006461	protein complex assembly	24	4.88798	0.0194677	ENSG00000105971, ENSG00000166337, ENSG00000109738, ENSG00000115866, ENSG00000106290, ENSG00000169180, ENSG00000122779, ENSG00000205339, ENSG00000112290, ENSG00000067057, ENSG00000135862, ENSG00000100347, ENSG00000159461, ENSG00000071051, ENSG00000110330, ENSG00000008294, ENSG00000180370, ENSG00000175387, ENSG00000086200, ENSG00000132970, ENSG00000139197, ENSG00000166228, ENSG00000123472, ENSG0000…	389	505	13528	1.65274	1	0.557664	28.8399	0.253628
GOTERM_BP_FAT	GO:0048340	paraxial mesoderm morphogenesis	3	0.610998	0.0204887	ENSG00000138795, ENSG00000175387, ENSG00000197386	389	8	13528	13.0411	1	0.569321	30.1114	0.244643
GOTERM_BP_FAT	GO:0001573	ganglioside metabolic process	3	0.610998	0.0204887	ENSG00000213614, ENSG00000128973, ENSG00000049860	389	8	13528	13.0411	1	0.569321	30.1114	0.244643
GOTERM_BP_FAT	GO:0051276	chromosome organization	23	4.68432	0.0232232	ENSG00000127616, ENSG00000113318, ENSG00000101596, ENSG00000066117, ENSG00000071794, ENSG00000108055, ENSG00000076108, ENSG00000139618, ENSG00000099956, ENSG00000204371, ENSG00000166337, ENSG00000153922, ENSG00000196591, ENSG00000142453, ENSG00000114166, ENSG00000072501, ENSG00000143799, ENSG00000085415, ENSG00000104472, ENSG00000147548, ENSG00000113522, ENSG00000139687, ENSG00000163535	389	485	13528	1.64919	1	0.608634	33.4123	0.215644
GOTERM_BP_FAT	GO:0032868	response to insulin stimulus	8	1.62933	0.0248283	ENSG00000115415, ENSG00000148730, ENSG00000143799, ENSG00000136856, ENSG00000163558, ENSG00000149485, ENSG00000114166, ENSG00000132170	389	100	13528	2.78211	1	0.62663	35.2808	0.202989
GOTERM_BP_FAT	GO:0051044	positive regulation of membrane protein ectodomain proteolysis	3	0.610998	0.0258486	ENSG00000140564, ENSG00000165912, ENSG00000078618	389	9	13528	11.5921	1	0.628257	36.4428	0.201862
GOTERM_BP_FAT	GO:0010869	regulation of receptor biosynthetic process	3	0.610998	0.0258486	ENSG00000138448, ENSG00000196591, ENSG00000132170	389	9	13528	11.5921	1	0.628257	36.4428	0.201862
GOTERM_BP_FAT	GO:0006164	purine nucleotide biosynthetic process	10	2.03666	0.0268174	ENSG00000133657, ENSG00000185344, ENSG00000058063, ENSG00000174437, ENSG00000143153, ENSG00000069849, ENSG00000061987, ENSG00000163399, ENSG00000070961, ENSG00000172113	389	148	13528	2.34975	1	0.629066	37.5278	0.201304
GOTERM_BP_FAT	GO:0046903	secretion	16	3.25866	0.026574	ENSG00000087460, ENSG00000182240, ENSG00000109738, ENSG00000066777, ENSG00000123159, ENSG00000196586, ENSG00000100568, ENSG00000092108, ENSG00000065615, ENSG00000140564, ENSG00000090989, ENSG00000127022, ENSG00000163558, ENSG00000109255, ENSG00000175387, ENSG00000197386	389	300	13528	1.85474	1	0.632064	37.2569	0.199239
GOTERM_BP_FAT	GO:0009259	ribonucleotide metabolic process	10	2.03666	0.025812	ENSG00000133657, ENSG00000185344, ENSG00000058063, ENSG00000174437, ENSG00000143153, ENSG00000069849, ENSG00000061987, ENSG00000163399, ENSG00000070961, ENSG00000172113	389	147	13528	2.36574	1	0.634358	36.4015	0.197665
GOTERM_BP_FAT	GO:0043009	chordate embryonic development	17	3.46232	0.0295788	ENSG00000127616, ENSG00000087460, ENSG00000034053, ENSG00000138795, ENSG00000169762, ENSG00000164741, ENSG00000092148, ENSG00000139618, ENSG00000163132, ENSG00000169756, ENSG00000143437, ENSG00000162909, ENSG00000124181, ENSG00000139219, ENSG00000175387, ENSG00000104067, ENSG00000197386	389	331	13528	1.7861	1	0.659327	40.5257	0.180899
GOTERM_BP_FAT	GO:0031329	regulation of cellular catabolic process	6	1.222	0.0303299	ENSG00000140564, ENSG00000141458, ENSG00000143437, ENSG00000165912, ENSG00000078618, ENSG00000123159	389	61	13528	3.42062	1	0.6625	41.3173	0.178814
GOTERM_BP_FAT	GO:0009792	embryonic development ending in birth or egg hatching	17	3.46232	0.0310356	ENSG00000127616, ENSG00000087460, ENSG00000034053, ENSG00000138795, ENSG00000169762, ENSG00000164741, ENSG00000092148, ENSG00000139618, ENSG00000163132, ENSG00000169756, ENSG00000143437, ENSG00000162909, ENSG00000124181, ENSG00000139219, ENSG00000175387, ENSG00000104067, ENSG00000197386	389	334	13528	1.77005	1	0.665005	42.0521	0.177175
GOTERM_BP_FAT	GO:0007040	lysosome organization	4	0.814664	0.0337461	ENSG00000168172, ENSG00000213614, ENSG00000128973, ENSG00000049860	389	25	13528	5.56422	1	0.690131	44.7944	0.161069
GOTERM_BP_FAT	GO:0006687	glycosphingolipid metabolic process	4	0.814664	0.0373598	ENSG00000070610, ENSG00000213614, ENSG00000128973, ENSG00000049860	389	26	13528	5.35021	1	0.704984	48.2606	0.151821
GOTERM_BP_FAT	GO:0046677	response to antibiotic	4	0.814664	0.0373598	ENSG00000065615, ENSG00000162434, ENSG00000156875, ENSG00000136856	389	26	13528	5.35021	1	0.704984	48.2606	0.151821
GOTERM_BP_FAT	GO:0001764	neuron migration	6	1.222	0.0362933	ENSG00000105971, ENSG00000091129, ENSG00000105976, ENSG00000065320, ENSG00000077097, ENSG00000139197	389	64	13528	3.26028	1	0.705437	47.2595	0.151542
GOTERM_BP_FAT	GO:0007062	sister chromatid cohesion	3	0.610998	0.0380291	ENSG00000108055, ENSG00000072501, ENSG00000163535	389	11	13528	9.48446	1	0.706088	48.8797	0.151141
GOTERM_BP_FAT	GO:0010876	lipid localization	10	2.03666	0.0371345	ENSG00000144909, ENSG00000110048, ENSG00000058063, ENSG00000141447, ENSG00000141458, ENSG00000213614, ENSG00000139433, ENSG00000049860, ENSG00000120885, ENSG00000132170	389	157	13528	2.21505	1	0.708259	48.0506	0.149808
GOTERM_BP_FAT	GO:0009725	response to hormone stimulus	18	3.66599	0.0362043	ENSG00000105971, ENSG00000087460, ENSG00000179295, ENSG00000065833, ENSG00000139618, ENSG00000149485, ENSG00000114166, ENSG00000159200, ENSG00000115415, ENSG00000143799, ENSG00000148730, ENSG00000159346, ENSG00000114450, ENSG00000136856, ENSG00000198911, ENSG00000163558, ENSG00000111275, ENSG00000132170	389	367	13528	1.70565	1	0.710199	47.1752	0.14862
GOTERM_BP_FAT	GO:0009165	nucleotide biosynthetic process	11	2.24033	0.0420442	ENSG00000133657, ENSG00000185344, ENSG00000058063, ENSG00000174437, ENSG00000065833, ENSG00000143153, ENSG00000069849, ENSG00000061987, ENSG00000163399, ENSG00000070961, ENSG00000172113	389	186	13528	2.05667	1	0.737266	52.4492	0.132376
GOTERM_BP_FAT	GO:0006605	protein targeting	12	2.44399	0.0457614	ENSG00000107758, ENSG00000126883, ENSG00000169180, ENSG00000128654, ENSG00000123240, ENSG00000163558, ENSG00000205339, ENSG00000086200, ENSG00000123159, ENSG00000196586, ENSG00000139197, ENSG00000197386	389	215	13528	1.94101	1	0.742764	55.5434	0.129149
GOTERM_BP_FAT	GO:0051301	cell division	15	3.05499	0.0454946	ENSG00000124486, ENSG00000121892, ENSG00000108055, ENSG00000139618, ENSG00000067208, ENSG00000132612, ENSG00000072501, ENSG00000121274, ENSG00000134318, ENSG00000085415, ENSG00000111602, ENSG00000152240, ENSG00000139687, ENSG00000122359, ENSG00000163535	389	295	13528	1.76829	1	0.745488	55.3279	0.12756
GOTERM_BP_FAT	GO:0043062	extracellular structure organization	10	2.03666	0.0453524	ENSG00000135862, ENSG00000127616, ENSG00000091129, ENSG00000122884, ENSG00000116962, ENSG00000198732, ENSG00000139219, ENSG00000078618, ENSG00000196586, ENSG00000141385	389	163	13528	2.13352	1	0.749235	55.2125	0.125382
GOTERM_BP_FAT	GO:0048339	paraxial mesoderm development	3	0.610998	0.0447856	ENSG00000138795, ENSG00000175387, ENSG00000197386	389	12	13528	8.69409	1	0.74969	54.7501	0.125118
GOTERM_BP_FAT	GO:0042147	retrograde transport, endosome to Golgi	3	0.610998	0.0447856	ENSG00000069329, ENSG00000164292, ENSG00000115020	389	12	13528	8.69409	1	0.74969	54.7501	0.125118
GOTERM_BP_FAT	GO:0007029	endoplasmic reticulum organization	3	0.610998	0.0447856	ENSG00000105971, ENSG00000139197, ENSG00000197386	389	12	13528	8.69409	1	0.74969	54.7501	0.125118
GOTERM_BP_FAT	GO:0009719	response to endogenous stimulus	19	3.86965	0.0443122	ENSG00000105971, ENSG00000087460, ENSG00000179295, ENSG00000065833, ENSG00000139618, ENSG00000149485, ENSG00000114166, ENSG00000159200, ENSG00000115415, ENSG00000143799, ENSG00000148730, ENSG00000110330, ENSG00000159346, ENSG00000114450, ENSG00000136856, ENSG00000198911, ENSG00000163558, ENSG00000111275, ENSG00000132170	389	405	13528	1.63148	1	0.750908	54.3604	0.124413
GOTERM_BP_FAT	GO:0030308	negative regulation of cell growth	7	1.42566	0.0487189	ENSG00000149547, ENSG00000057019, ENSG00000065320, ENSG00000159346, ENSG00000175602, ENSG00000139687, ENSG00000132170	389	92	13528	2.64603	1	0.760254	57.8687	0.119041
GOTERM_BP_FAT	GO:0016568	chromatin modification	14	2.85132	0.0527132	ENSG00000127616, ENSG00000066117, ENSG00000071794, ENSG00000099956, ENSG00000076108, ENSG00000166337, ENSG00000204371, ENSG00000153922, ENSG00000196591, ENSG00000142453, ENSG00000114166, ENSG00000104472, ENSG00000147548, ENSG00000139687	389	274	13528	1.77689	1	0.769864	60.8276	0.113586
GOTERM_BP_FAT	GO:0022403	cell cycle phase	19	3.86965	0.0524025	ENSG00000121892, ENSG00000124486, ENSG00000108055, ENSG00000107758, ENSG00000205250, ENSG00000139618, ENSG00000062822, ENSG00000111328, ENSG00000072501, ENSG00000121274, ENSG00000137193, ENSG00000085415, ENSG00000100526, ENSG00000111602, ENSG00000171467, ENSG00000152240, ENSG00000113522, ENSG00000139687, ENSG00000163535	389	414	13528	1.59602	1	0.772169	60.6047	0.112288
GOTERM_BP_FAT	GO:0051646	mitochondrion localization	3	0.610998	0.0519457	ENSG00000138095, ENSG00000126858, ENSG00000130479	389	13	13528	8.02531	1	0.773542	60.2748	0.111516
GOTERM_BP_FAT	GO:0051043	regulation of membrane protein ectodomain proteolysis	3	0.610998	0.0519457	ENSG00000140564, ENSG00000165912, ENSG00000078618	389	13	13528	8.02531	1	0.773542	60.2748	0.111516
GOTERM_BP_FAT	GO:0034404	nucleobase, nucleoside and nucleotide biosynthetic process	11	2.24033	0.0517049	ENSG00000133657, ENSG00000185344, ENSG00000058063, ENSG00000174437, ENSG00000065833, ENSG00000143153, ENSG00000069849, ENSG00000061987, ENSG00000163399, ENSG00000070961, ENSG00000172113	389	193	13528	1.98207	1	0.776385	60.0997	0.109923
GOTERM_BP_FAT	GO:0034654	nucleobase, nucleoside, nucleotide and nucleic acid biosynthetic process	11	2.24033	0.0517049	ENSG00000133657, ENSG00000185344, ENSG00000058063, ENSG00000174437, ENSG00000065833, ENSG00000143153, ENSG00000069849, ENSG00000061987, ENSG00000163399, ENSG00000070961, ENSG00000172113	389	193	13528	1.98207	1	0.776385	60.0997	0.109923
GOTERM_BP_FAT	GO:0007015	actin filament organization	6	1.222	0.0555146	ENSG00000071051, ENSG00000180370, ENSG00000163558, ENSG00000075618, ENSG00000112290, ENSG00000132970	389	72	13528	2.89803	1	0.783425	62.7849	0.106003
GOTERM_BP_FAT	GO:0006664	glycolipid metabolic process	4	0.814664	0.0582179	ENSG00000070610, ENSG00000213614, ENSG00000128973, ENSG00000049860	389	31	13528	4.48727	1	0.791313	64.5859	0.101652
GOTERM_BP_FAT	GO:0009894	regulation of catabolic process	7	1.42566	0.0577114	ENSG00000140564, ENSG00000141458, ENSG00000143437, ENSG00000165912, ENSG00000078618, ENSG00000123159, ENSG00000175166	389	96	13528	2.53578	1	0.79243	64.2548	0.101039
GOTERM_BP_FAT	GO:0007605	sensory perception of sound	7	1.42566	0.0601048	ENSG00000100473, ENSG00000213614, ENSG00000064651, ENSG00000049860, ENSG00000139219, ENSG00000196586, ENSG00000071127	389	97	13528	2.50963	1	0.794085	65.794	0.100133
GOTERM_BP_FAT	GO:0042692	muscle cell differentiation	8	1.62933	0.0594118	ENSG00000159200, ENSG00000105971, ENSG00000162909, ENSG00000107758, ENSG00000067141, ENSG00000078618, ENSG00000139687, ENSG00000141385	389	121	13528	2.29926	1	0.794137	65.3549	0.100105
GOTERM_BP_FAT	GO:0014070	response to organic cyclic substance	8	1.62933	0.0594118	ENSG00000115415, ENSG00000110330, ENSG00000138795, ENSG00000139618, ENSG00000196591, ENSG00000111275, ENSG00000149485, ENSG00000132170	389	121	13528	2.29926	1	0.794137	65.3549	0.100105
GOTERM_BP_FAT	GO:0042176	regulation of protein catabolic process	5	1.01833	0.061466	ENSG00000140564, ENSG00000165912, ENSG00000078618, ENSG00000123159, ENSG00000175166	389	52	13528	3.34388	1	0.797697	66.6413	0.098162
GOTERM_BP_FAT	GO:0055002	striated muscle cell development	5	1.01833	0.061466	ENSG00000159200, ENSG00000105971, ENSG00000107758, ENSG00000078618, ENSG00000141385	389	52	13528	3.34388	1	0.797697	66.6413	0.098162
GOTERM_BP_FAT	GO:0048255	mRNA stabilization	3	0.610998	0.0673642	ENSG00000138668, ENSG00000070756, ENSG00000162889	389	15	13528	6.95527	1	0.798916	70.0894	0.097499
GOTERM_BP_FAT	GO:0043489	RNA stabilization	3	0.610998	0.0673642	ENSG00000138668, ENSG00000070756, ENSG00000162889	389	15	13528	6.95527	1	0.798916	70.0894	0.097499
GOTERM_BP_FAT	GO:0006665	sphingolipid metabolic process	6	1.222	0.0639835	ENSG00000070610, ENSG00000213614, ENSG00000128973, ENSG00000049860, ENSG00000143418, ENSG00000078124	389	75	13528	2.78211	1	0.799755	68.1565	0.0970431
GOTERM_BP_FAT	GO:0019637	organophosphate metabolic process	11	2.24033	0.0627176	ENSG00000143797, ENSG00000124155, ENSG00000111666, ENSG00000124181, ENSG00000115020, ENSG00000049860, ENSG00000011405, ENSG00000149485, ENSG00000123739, ENSG00000152642, ENSG00000156471	389	200	13528	1.9127	1	0.800593	67.4029	0.0965881
GOTERM_BP_FAT	GO:0040008	regulation of growth	16	3.25866	0.0671656	ENSG00000149547, ENSG00000057019, ENSG00000111666, ENSG00000091129, ENSG00000179295, ENSG00000163931, ENSG00000175602, ENSG00000143799, ENSG00000065320, ENSG00000159346, ENSG00000180370, ENSG00000139197, ENSG00000139687, ENSG00000141385, ENSG00000107854, ENSG00000132170	389	341	13528	1.63173	1	0.801449	69.979	0.0961243
GOTERM_BP_FAT	GO:0045792	negative regulation of cell size	7	1.42566	0.0650667	ENSG00000149547, ENSG00000057019, ENSG00000065320, ENSG00000159346, ENSG00000175602, ENSG00000139687, ENSG00000132170	389	99	13528	2.45893	1	0.801662	68.7882	0.0960089
GOTERM_BP_FAT	GO:0010033	response to organic substance	29	5.90631	0.0637543	ENSG00000105971, ENSG00000138795, ENSG00000107758, ENSG00000065833, ENSG00000139618, ENSG00000149485, ENSG00000114166, ENSG00000159200, ENSG00000115415, ENSG00000143799, ENSG00000110330, ENSG00000159346, ENSG00000136856, ENSG00000198911, ENSG00000132170, ENSG00000087460, ENSG00000204394, ENSG00000179295, ENSG00000163132, ENSG00000151491, ENSG00000196591, ENSG00000204427, ENSG00000148730, ENSG0000…	389	721	13528	1.39877	1	0.802277	68.0213	0.0956754
GOTERM_BP_FAT	GO:0001701	in utero embryonic development	10	2.03666	0.0671012	ENSG00000127616, ENSG00000034053, ENSG00000162909, ENSG00000169762, ENSG00000124181, ENSG00000139618, ENSG00000163132, ENSG00000143437, ENSG00000175387, ENSG00000104067	389	176	13528	1.97593	1	0.804667	69.9431	0.0943839
GOTERM_BP_FAT	GO:0044242	cellular lipid catabolic process	6	1.222	0.066959	ENSG00000070610, ENSG00000124181, ENSG00000213614, ENSG00000049860, ENSG00000171503, ENSG00000139197	389	76	13528	2.7455	1	0.807522	69.8637	0.0928457
GOTERM_BP_FAT	GO:0040029	regulation of gene expression, epigenetic	6	1.222	0.0700104	ENSG00000127616, ENSG00000066117, ENSG00000076108, ENSG00000196591, ENSG00000175387, ENSG00000197157	389	77	13528	2.70985	1	0.808225	71.5246	0.0924677
GOTERM_BP_FAT	GO:0051130	positive regulation of cellular component organization	10	2.03666	0.0769568	ENSG00000105971, ENSG00000106546, ENSG00000134318, ENSG00000071051, ENSG00000065320, ENSG00000163558, ENSG00000128283, ENSG00000175387, ENSG00000164327, ENSG00000107854	389	181	13528	1.92135	1	0.816305	74.9897	0.0881477
GOTERM_BP_FAT	GO:0000082	G1/S transition of mitotic cell cycle	5	1.01833	0.0764311	ENSG00000137193, ENSG00000100526, ENSG00000107758, ENSG00000205250, ENSG00000139687	389	56	13528	3.10503	1	0.817211	74.742	0.0876658
GOTERM_BP_FAT	GO:0016458	gene silencing	5	1.01833	0.0764311	ENSG00000127616, ENSG00000076108, ENSG00000196591, ENSG00000175387, ENSG00000197157	389	56	13528	3.10503	1	0.817211	74.742	0.0876658
GOTERM_BP_FAT	GO:0055001	muscle cell development	5	1.01833	0.0764311	ENSG00000159200, ENSG00000105971, ENSG00000107758, ENSG00000078618, ENSG00000141385	389	56	13528	3.10503	1	0.817211	74.742	0.0876658
GOTERM_BP_FAT	GO:0043434	response to peptide hormone stimulus	9	1.83299	0.0757925	ENSG00000105971, ENSG00000115415, ENSG00000148730, ENSG00000143799, ENSG00000136856, ENSG00000163558, ENSG00000149485, ENSG00000114166, ENSG00000132170	389	154	13528	2.03238	1	0.817652	74.4381	0.0874315
GOTERM_BP_FAT	GO:0051098	regulation of binding	9	1.83299	0.0735921	ENSG00000127616, ENSG00000184990, ENSG00000147649, ENSG00000137193, ENSG00000099956, ENSG00000106290, ENSG00000196591, ENSG00000175387, ENSG00000166228	389	153	13528	2.04567	1	0.817793	73.3641	0.0873564
GOTERM_BP_FAT	GO:0008654	phospholipid biosynthetic process	7	1.42566	0.0729466	ENSG00000143797, ENSG00000124155, ENSG00000111666, ENSG00000049860, ENSG00000011405, ENSG00000149485, ENSG00000156471	389	102	13528	2.38661	1	0.818237	73.0411	0.0871211
GOTERM_BP_FAT	GO:0032318	regulation of Ras GTPase activity	7	1.42566	0.0784904	ENSG00000065882, ENSG00000067208, ENSG00000116641, ENSG00000105137, ENSG00000169221, ENSG00000164327, ENSG00000108262	389	104	13528	2.34072	1	0.819593	75.6992	0.086402
GOTERM_BP_FAT	GO:0050954	sensory perception of mechanical stimulus	7	1.42566	0.0756896	ENSG00000100473, ENSG00000213614, ENSG00000064651, ENSG00000049860, ENSG00000139219, ENSG00000196586, ENSG00000071127	389	103	13528	2.36344	1	0.820388	74.3888	0.0859808
GOTERM_BP_FAT	GO:0051329	interphase of mitotic cell cycle	7	1.42566	0.0756896	ENSG00000137193, ENSG00000100526, ENSG00000107758, ENSG00000062822, ENSG00000205250, ENSG00000111328, ENSG00000139687	389	103	13528	2.36344	1	0.820388	74.3888	0.0859808
GOTERM_BP_FAT	GO:0051090	regulation of transcription factor activity	7	1.42566	0.0756896	ENSG00000127616, ENSG00000184990, ENSG00000147649, ENSG00000137193, ENSG00000099956, ENSG00000106290, ENSG00000196591	389	103	13528	2.36344	1	0.820388	74.3888	0.0859808
GOTERM_BP_FAT	GO:0007090	regulation of S phase of mitotic cell cycle	3	0.610998	0.0755692	ENSG00000127616, ENSG00000139618, ENSG00000139687	389	16	13528	6.52057	1	0.823064	74.331	0.0845662
GOTERM_BP_FAT	GO:0051325	interphase	7	1.42566	0.0842651	ENSG00000137193, ENSG00000100526, ENSG00000107758, ENSG00000062822, ENSG00000205250, ENSG00000111328, ENSG00000139687	389	106	13528	2.29655	1	0.82748	78.2042	0.0822423
GOTERM_BP_FAT	GO:0000059	protein import into nucleus, docking	3	0.610998	0.0840711	ENSG00000169180, ENSG00000205339, ENSG00000086200	389	17	13528	6.137	1	0.829618	78.1242	0.0811218
GOTERM_BP_FAT	GO:0030149	sphingolipid catabolic process	3	0.610998	0.0840711	ENSG00000070610, ENSG00000213614, ENSG00000049860	389	17	13528	6.137	1	0.829618	78.1242	0.0811218
GOTERM_BP_FAT	GO:0046466	membrane lipid catabolic process	3	0.610998	0.0840711	ENSG00000070610, ENSG00000213614, ENSG00000049860	389	17	13528	6.137	1	0.829618	78.1242	0.0811218
GOTERM_BP_FAT	GO:0019405	alditol catabolic process	2	0.407332	0.0836055	ENSG00000140263, ENSG00000152642	389	3	13528	23.1842	1	0.830752	77.9309	0.0805287
GOTERM_BP_FAT	GO:0018243	protein amino acid O-linked glycosylation via threonine	2	0.407332	0.0836055	ENSG00000143641, ENSG00000141429	389	3	13528	23.1842	1	0.830752	77.9309	0.0805287
GOTERM_BP_FAT	GO:0018242	protein amino acid O-linked glycosylation via serine	2	0.407332	0.0836055	ENSG00000143641, ENSG00000141429	389	3	13528	23.1842	1	0.830752	77.9309	0.0805287
GOTERM_BP_FAT	GO:0031331	positive regulation of cellular catabolic process	4	0.814664	0.0834254	ENSG00000140564, ENSG00000143437, ENSG00000165912, ENSG00000078618	389	36	13528	3.86404	1	0.832973	77.8557	0.0793691
GOTERM_BP_FAT	GO:0001707	mesoderm formation	4	0.814664	0.0834254	ENSG00000138795, ENSG00000204217, ENSG00000175387, ENSG00000197386	389	36	13528	3.86404	1	0.832973	77.8557	0.0793691
GOTERM_BP_FAT	GO:0006643	membrane lipid metabolic process	6	1.222	0.0829674	ENSG00000070610, ENSG00000213614, ENSG00000128973, ENSG00000049860, ENSG00000143418, ENSG00000078124	389	81	13528	2.57603	1	0.834168	77.6634	0.0787465
GOTERM_BP_FAT	GO:0006163	purine nucleotide metabolic process	10	2.03666	0.0876544	ENSG00000133657, ENSG00000185344, ENSG00000058063, ENSG00000174437, ENSG00000143153, ENSG00000069849, ENSG00000061987, ENSG00000163399, ENSG00000070961, ENSG00000172113	389	186	13528	1.8697	1	0.834263	79.559	0.078697
GOTERM_BP_FAT	GO:0030029	actin filament-based process	12	2.44399	0.0874903	ENSG00000134318, ENSG00000071051, ENSG00000164741, ENSG00000180370, ENSG00000151491, ENSG00000163558, ENSG00000075618, ENSG00000112290, ENSG00000132970, ENSG00000117519, ENSG00000164327, ENSG00000196586	389	241	13528	1.7316	1	0.836443	79.4953	0.0775635
GOTERM_BP_FAT	GO:0000902	cell morphogenesis	16	3.25866	0.0890999	ENSG00000091129, ENSG00000138795, ENSG00000107731, ENSG00000179295, ENSG00000205250, ENSG00000169756, ENSG00000157851, ENSG00000130479, ENSG00000135862, ENSG00000065320, ENSG00000120885, ENSG00000163558, ENSG00000077097, ENSG00000116641, ENSG00000141385, ENSG00000091136	389	356	13528	1.56298	1	0.836615	80.1123	0.0774742
GOTERM_BP_FAT	GO:0006793	phosphorus metabolic process	36	7.33198	0.097518	ENSG00000105971, ENSG00000162434, ENSG00000185344, ENSG00000105976, ENSG00000107758, ENSG00000158828, ENSG00000172840, ENSG00000061987, ENSG00000115415, ENSG00000076984, ENSG00000065613, ENSG00000134318, ENSG00000175634, ENSG00000204217, ENSG00000008294, ENSG00000063601, ENSG00000177189, ENSG00000116141, ENSG00000162889, ENSG00000070770, ENSG00000114353, ENSG00000179295, ENSG00000122779, ENSG0000…	389	973	13528	1.28669	1	0.838702	83.0643	0.0763925
GOTERM_BP_FAT	GO:0006796	phosphate metabolic process	36	7.33198	0.097518	ENSG00000105971, ENSG00000162434, ENSG00000185344, ENSG00000105976, ENSG00000107758, ENSG00000158828, ENSG00000172840, ENSG00000061987, ENSG00000115415, ENSG00000076984, ENSG00000065613, ENSG00000134318, ENSG00000175634, ENSG00000204217, ENSG00000008294, ENSG00000063601, ENSG00000177189, ENSG00000116141, ENSG00000162889, ENSG00000070770, ENSG00000114353, ENSG00000179295, ENSG00000122779, ENSG0000…	389	973	13528	1.28669	1	0.838702	83.0643	0.0763925
GOTERM_BP_FAT	GO:0006644	phospholipid metabolic process	10	2.03666	0.0968185	ENSG00000143797, ENSG00000124155, ENSG00000111666, ENSG00000124181, ENSG00000115020, ENSG00000049860, ENSG00000011405, ENSG00000149485, ENSG00000123739, ENSG00000156471	389	190	13528	1.83033	1	0.838954	82.8357	0.0762616
GOTERM_BP_FAT	GO:0043623	cellular protein complex assembly	9	1.83299	0.0948075	ENSG00000105971, ENSG00000100347, ENSG00000071051, ENSG00000169180, ENSG00000112290, ENSG00000175387, ENSG00000205339, ENSG00000086200, ENSG00000132970	389	162	13528	1.93202	1	0.840032	82.1622	0.0757043
GOTERM_BP_FAT	GO:0045926	negative regulation of growth	7	1.42566	0.0964989	ENSG00000149547, ENSG00000057019, ENSG00000065320, ENSG00000159346, ENSG00000175602, ENSG00000139687, ENSG00000132170	389	110	13528	2.21304	1	0.840431	82.7303	0.0754981
GOTERM_BP_FAT	GO:0051726	regulation of cell cycle	15	3.05499	0.0959545	ENSG00000070770, ENSG00000105971, ENSG00000127616, ENSG00000179295, ENSG00000139618, ENSG00000196591, ENSG00000106290, ENSG00000072501, ENSG00000134318, ENSG00000137193, ENSG00000100526, ENSG00000138646, ENSG00000111602, ENSG00000044090, ENSG00000139687	389	331	13528	1.57597	1	0.8412	82.5493	0.0751008
GOTERM_BP_FAT	GO:0007242	intracellular signaling cascade	45	9.16497	0.0947082	ENSG00000057019, ENSG00000162434, ENSG00000168884, ENSG00000105976, ENSG00000158828, ENSG00000139618, ENSG00000035499, ENSG00000142453, ENSG00000196586, ENSG00000107130, ENSG00000072422, ENSG00000072501, ENSG00000159200, ENSG00000115415, ENSG00000076984, ENSG00000134318, ENSG00000175634, ENSG00000115020, ENSG00000159346, ENSG00000008294, ENSG00000177189, ENSG00000116141, ENSG00000161714, ENSG0000…	389	1256	13528	1.24597	1	0.842262	82.1283	0.0745527
GOTERM_BP_FAT	GO:0042493	response to drug	11	2.24033	0.0932563	ENSG00000149547, ENSG00000105971, ENSG00000115415, ENSG00000087460, ENSG00000156875, ENSG00000136856, ENSG00000196591, ENSG00000198911, ENSG00000163399, ENSG00000103222, ENSG00000132170	389	216	13528	1.77102	1	0.842688	81.6257	0.0743332
GOTERM_BP_FAT	GO:0048332	mesoderm morphogenesis	4	0.814664	0.0946137	ENSG00000138795, ENSG00000204217, ENSG00000175387, ENSG00000197386	389	38	13528	3.66067	1	0.844516	82.0959	0.0733923
GOTERM_BP_FAT	GO:0001890	placenta development	5	1.01833	0.0930466	ENSG00000110330, ENSG00000138795, ENSG00000143437, ENSG00000161714, ENSG00000132170	389	60	13528	2.89803	1	0.844604	81.552	0.0733468
GOTERM_BP_FAT	GO:0033993	response to lipid	3	0.610998	0.0928463	ENSG00000198911, ENSG00000175387, ENSG00000132170	389	18	13528	5.79606	1	0.846562	81.4814	0.0723413
GOTERM_BP_FAT	GO:0006342	chromatin silencing	3	0.610998	0.0928463	ENSG00000127616, ENSG00000076108, ENSG00000196591	389	18	13528	5.79606	1	0.846562	81.4814	0.0723413

## Sheet: Z>1.5
Rluc
Category	GO number	Terms	Count	%	PValue	Genes	List Total	Pop Hits	Pop Total	Fold Enrichment	Bonferroni	Benjamini	FDR	(-)logBenjamini
GOTERM_BP_FAT	GO:0045449	regulation of transcription	118	20.5575	8.36634e-06	ENSG00000173041, ENSG00000119729, ENSG00000160199, ENSG00000108312, ENSG00000169136, ENSG00000110768, ENSG00000171720, ENSG00000167670, ENSG00000175197, ENSG00000166529, ENSG00000169957, ENSG00000169955, ENSG00000148334, ENSG00000100281, ENSG00000175745, ENSG00000130844, ENSG00000106261, ENSG00000169951, ENSG00000146109, ENSG00000144485, ENSG00000101144, ENSG00000131408, ENSG00000170004, ENSG0000…	421	2601	13528	1.45778	0.016001	0.00803275	0.0143219	2.09514
GOTERM_BP_FAT	GO:0008654	phospholipid biosynthetic process	14	2.43902	1.57263e-05	ENSG00000136908, ENSG00000160216, ENSG00000110721, ENSG00000185813, ENSG00000087157, ENSG00000165282, ENSG00000143797, ENSG00000087253, ENSG00000102125, ENSG00000007541, ENSG00000169692, ENSG00000174915, ENSG00000179085, ENSG00000100288	421	102	13528	4.41041	0.0298655	0.0100559	0.0269194	1.99758
GOTERM_BP_FAT	GO:0006350	transcription	100	17.4216	7.85189e-06	ENSG00000173041, ENSG00000108312, ENSG00000169136, ENSG00000110768, ENSG00000171720, ENSG00000099821, ENSG00000175197, ENSG00000167670, ENSG00000166529, ENSG00000169957, ENSG00000175745, ENSG00000130844, ENSG00000106261, ENSG00000169951, ENSG00000146109, ENSG00000144485, ENSG00000131408, ENSG00000170004, ENSG00000152443, ENSG00000167565, ENSG00000197841, ENSG00000187079, ENSG00000196417, ENSG0000…	421	2101	13528	1.52942	0.0150245	0.0150245	0.0134413	1.8232
GOTERM_BP_FAT	GO:0006355	regulation of transcription, DNA-dependent	85	14.8084	3.90372e-05	ENSG00000088876, ENSG00000173041, ENSG00000119729, ENSG00000160199, ENSG00000109685, ENSG00000181666, ENSG00000169136, ENSG00000108312, ENSG00000110768, ENSG00000171720, ENSG00000130675, ENSG00000132522, ENSG00000185252, ENSG00000101190, ENSG00000174652, ENSG00000175197, ENSG00000171469, ENSG00000180806, ENSG00000171466, ENSG00000166529, ENSG00000132170, ENSG00000125816, ENSG00000169955, ENSG0000…	421	1773	13528	1.5405	0.0725026	0.0186404	0.0668092	1.72954
GOTERM_BP_FAT	GO:0051252	regulation of RNA metabolic process	86	14.9826	5.02514e-05	ENSG00000088876, ENSG00000173041, ENSG00000119729, ENSG00000160199, ENSG00000109685, ENSG00000181666, ENSG00000169136, ENSG00000108312, ENSG00000110768, ENSG00000171720, ENSG00000130675, ENSG00000132522, ENSG00000185252, ENSG00000101190, ENSG00000174652, ENSG00000175197, ENSG00000171469, ENSG00000180806, ENSG00000171466, ENSG00000166529, ENSG00000154548, ENSG00000132170, ENSG00000125816, ENSG0000…	421	1813	13528	1.52424	0.0923415	0.0191909	0.0859935	1.71691
GOTERM_BP_FAT	GO:0046474	glycerophospholipid biosynthetic process	10	1.74216	0.000239171	ENSG00000165282, ENSG00000087253, ENSG00000102125, ENSG00000136908, ENSG00000007541, ENSG00000169692, ENSG00000110721, ENSG00000179085, ENSG00000174915, ENSG00000100288	421	68	13528	4.72544	0.369459	0.0739832	0.408663	1.13087
GOTERM_BP_FAT	GO:0031327	negative regulation of cellular biosynthetic process	34	5.92334	0.00032623	ENSG00000111145, ENSG00000105229, ENSG00000116001, ENSG00000117724, ENSG00000197461, ENSG00000171720, ENSG00000101849, ENSG00000105993, ENSG00000130758, ENSG00000149600, ENSG00000167513, ENSG00000132522, ENSG00000172977, ENSG00000132170, ENSG00000103510, ENSG00000123933, ENSG00000148411, ENSG00000077463, ENSG00000141582, ENSG00000143190, ENSG00000175745, ENSG00000073792, ENSG00000131408, ENSG0000…	421	561	13528	1.94746	0.466914	0.0859478	0.557026	1.06577
GOTERM_BP_FAT	GO:0009890	negative regulation of biosynthetic process	34	5.92334	0.000476963	ENSG00000111145, ENSG00000105229, ENSG00000116001, ENSG00000117724, ENSG00000197461, ENSG00000171720, ENSG00000101849, ENSG00000105993, ENSG00000130758, ENSG00000149600, ENSG00000167513, ENSG00000132522, ENSG00000172977, ENSG00000132170, ENSG00000103510, ENSG00000123933, ENSG00000148411, ENSG00000077463, ENSG00000141582, ENSG00000143190, ENSG00000175745, ENSG00000073792, ENSG00000131408, ENSG0000…	421	573	13528	1.90667	0.601403	0.087877	0.81341	1.05612
GOTERM_BP_FAT	GO:0051172	negative regulation of nitrogen compound metabolic process	32	5.57491	0.000381755	ENSG00000111145, ENSG00000105229, ENSG00000117724, ENSG00000171720, ENSG00000101849, ENSG00000105993, ENSG00000130758, ENSG00000149600, ENSG00000167513, ENSG00000132522, ENSG00000172977, ENSG00000132170, ENSG00000154548, ENSG00000103510, ENSG00000123933, ENSG00000148411, ENSG00000077463, ENSG00000141582, ENSG00000143190, ENSG00000175745, ENSG00000093010, ENSG00000131408, ENSG00000108840, ENSG0000…	421	519	13528	1.98123	0.521052	0.0879135	0.651542	1.05594
GOTERM_BP_FAT	GO:0010558	negative regulation of macromolecule biosynthetic process	33	5.74913	0.00044823	ENSG00000111145, ENSG00000105229, ENSG00000116001, ENSG00000117724, ENSG00000171720, ENSG00000101849, ENSG00000105993, ENSG00000130758, ENSG00000149600, ENSG00000167513, ENSG00000132522, ENSG00000172977, ENSG00000132170, ENSG00000103510, ENSG00000123933, ENSG00000148411, ENSG00000077463, ENSG00000141582, ENSG00000143190, ENSG00000175745, ENSG00000073792, ENSG00000131408, ENSG00000108840, ENSG0000…	421	547	13528	1.93855	0.578688	0.0915744	0.764585	1.03823
GOTERM_BP_FAT	GO:0045934	negative regulation of nucleobase, nucleoside, nucleotide and nucleic acid metabolic process	31	5.4007	0.000652029	ENSG00000111145, ENSG00000105229, ENSG00000117724, ENSG00000171720, ENSG00000101849, ENSG00000105993, ENSG00000130758, ENSG00000149600, ENSG00000167513, ENSG00000132522, ENSG00000172977, ENSG00000132170, ENSG00000154548, ENSG00000103510, ENSG00000123933, ENSG00000148411, ENSG00000077463, ENSG00000141582, ENSG00000143190, ENSG00000175745, ENSG00000131408, ENSG00000108840, ENSG00000181090, ENSG0000…	421	512	13528	1.94555	0.715642	0.108028	1.1104	0.966465
GOTERM_BP_FAT	GO:0045017	glycerolipid biosynthetic process	10	1.74216	0.000811406	ENSG00000165282, ENSG00000087253, ENSG00000102125, ENSG00000136908, ENSG00000007541, ENSG00000169692, ENSG00000110721, ENSG00000179085, ENSG00000174915, ENSG00000100288	421	80	13528	4.01663	0.790917	0.122272	1.38005	0.912672
GOTERM_BP_FAT	GO:0016481	negative regulation of transcription	28	4.87805	0.00113072	ENSG00000111145, ENSG00000105229, ENSG00000117724, ENSG00000171720, ENSG00000101849, ENSG00000105993, ENSG00000130758, ENSG00000149600, ENSG00000132522, ENSG00000172977, ENSG00000132170, ENSG00000103510, ENSG00000123933, ENSG00000148411, ENSG00000077463, ENSG00000141582, ENSG00000143190, ENSG00000175745, ENSG00000131408, ENSG00000108840, ENSG00000181090, ENSG00000178691, ENSG00000198625, ENSG0000…	421	459	13528	1.96018	0.8871	0.154468	1.9182	0.811163
GOTERM_BP_FAT	GO:0010605	negative regulation of macromolecule metabolic process	39	6.79443	0.00135578	ENSG00000111145, ENSG00000105229, ENSG00000116001, ENSG00000117724, ENSG00000205220, ENSG00000171720, ENSG00000101849, ENSG00000105993, ENSG00000130758, ENSG00000149600, ENSG00000167513, ENSG00000132522, ENSG00000172977, ENSG00000154548, ENSG00000132170, ENSG00000103510, ENSG00000123933, ENSG00000148411, ENSG00000067606, ENSG00000077463, ENSG00000141582, ENSG00000128191, ENSG00000143190, ENSG0000…	421	734	13528	1.70734	0.926885	0.170421	2.29586	0.768476
GOTERM_BP_FAT	GO:0065003	macromolecular complex assembly	36	6.27178	0.00159314	ENSG00000115286, ENSG00000187741, ENSG00000103496, ENSG00000117724, ENSG00000213465, ENSG00000110768, ENSG00000131899, ENSG00000065054, ENSG00000183431, ENSG00000102125, ENSG00000096433, ENSG00000167670, ENSG00000115268, ENSG00000104872, ENSG00000154548, ENSG00000127191, ENSG00000203814, ENSG00000177700, ENSG00000185437, ENSG00000148411, ENSG00000067606, ENSG00000117425, ENSG00000184678, ENSG0000…	421	665	13528	1.73953	0.953765	0.174798	2.69265	0.757465
GOTERM_BP_FAT	GO:0033554	cellular response to stress	32	5.57491	0.00159014	ENSG00000139842, ENSG00000187741, ENSG00000097007, ENSG00000185504, ENSG00000105327, ENSG00000110768, ENSG00000087074, ENSG00000005007, ENSG00000130758, ENSG00000085511, ENSG00000132522, ENSG00000221829, ENSG00000135506, ENSG00000189046, ENSG00000167670, ENSG00000175197, ENSG00000136280, ENSG00000128272, ENSG00000131944, ENSG00000123415, ENSG00000172977, ENSG00000165392, ENSG00000148926, ENSG0000…	421	566	13528	1.81671	0.953497	0.184985	2.68764	0.732864
GOTERM_BP_FAT	GO:0006333	chromatin assembly or disassembly	12	2.09059	0.00199748	ENSG00000103510, ENSG00000184260, ENSG00000170004, ENSG00000141582, ENSG00000167670, ENSG00000158373, ENSG00000184678, ENSG00000172977, ENSG00000124177, ENSG00000124575, ENSG00000203814, ENSG00000158406	421	127	13528	3.03619	0.978826	0.192786	3.36511	0.714924
GOTERM_BP_FAT	GO:0030163	protein catabolic process	34	5.92334	0.00189541	ENSG00000139842, ENSG00000105229, ENSG00000170832, ENSG00000112812, ENSG00000162601, ENSG00000104343, ENSG00000205220, ENSG00000072609, ENSG00000101849, ENSG00000153827, ENSG00000101844, ENSG00000177479, ENSG00000150401, ENSG00000135506, ENSG00000167671, ENSG00000099804, ENSG00000099364, ENSG00000132017, ENSG00000044090, ENSG00000197562, ENSG00000159069, ENSG00000164068, ENSG00000168397, ENSG0000…	421	622	13528	1.75647	0.974211	0.193592	3.19576	0.713112
GOTERM_BP_FAT	GO:0010629	negative regulation of gene expression	29	5.05226	0.00212262	ENSG00000111145, ENSG00000105229, ENSG00000117724, ENSG00000171720, ENSG00000101849, ENSG00000105993, ENSG00000130758, ENSG00000149600, ENSG00000132522, ENSG00000172977, ENSG00000132170, ENSG00000103510, ENSG00000123933, ENSG00000148411, ENSG00000077463, ENSG00000128191, ENSG00000141582, ENSG00000143190, ENSG00000175745, ENSG00000131408, ENSG00000108840, ENSG00000181090, ENSG00000178691, ENSG0000…	421	504	13528	1.84892	0.983373	0.193957	3.57233	0.712294
GOTERM_BP_FAT	GO:0043933	macromolecular complex subunit organization	37	6.44599	0.00257342	ENSG00000115286, ENSG00000187741, ENSG00000103496, ENSG00000117724, ENSG00000213465, ENSG00000110768, ENSG00000131899, ENSG00000065054, ENSG00000183431, ENSG00000102125, ENSG00000096433, ENSG00000167670, ENSG00000115268, ENSG00000104872, ENSG00000154548, ENSG00000127191, ENSG00000203814, ENSG00000177700, ENSG00000185437, ENSG00000148411, ENSG00000067606, ENSG00000117425, ENSG00000184678, ENSG0000…	421	710	13528	1.67454	0.993043	0.202135	4.31538	0.694359
GOTERM_BP_FAT	GO:0008610	lipid biosynthetic process	21	3.65854	0.00269426	ENSG00000131748, ENSG00000148334, ENSG00000136908, ENSG00000110721, ENSG00000160408, ENSG00000160216, ENSG00000185813, ENSG00000087157, ENSG00000033011, ENSG00000134824, ENSG00000143797, ENSG00000165282, ENSG00000087253, ENSG00000102125, ENSG00000007541, ENSG00000149809, ENSG00000169692, ENSG00000174915, ENSG00000179085, ENSG00000100288, ENSG00000148926	421	323	13528	2.08914	0.994492	0.202405	4.51366	0.693779
GOTERM_BP_FAT	GO:0051276	chromosome organization	28	4.87805	0.00251163	ENSG00000109685, ENSG00000117724, ENSG00000162601, ENSG00000087152, ENSG00000171720, ENSG00000124177, ENSG00000167670, ENSG00000172977, ENSG00000165392, ENSG00000203814, ENSG00000103510, ENSG00000141582, ENSG00000184678, ENSG00000100425, ENSG00000184260, ENSG00000146670, ENSG00000170004, ENSG00000108840, ENSG00000181090, ENSG00000178691, ENSG00000071655, ENSG00000158373, ENSG00000172530, ENSG0000…	421	485	13528	1.8551	0.99216	0.206167	4.21386	0.685782
GOTERM_BP_FAT	GO:0006644	phospholipid metabolic process	15	2.61324	0.00244779	ENSG00000136908, ENSG00000110721, ENSG00000160216, ENSG00000185813, ENSG00000166908, ENSG00000087157, ENSG00000165282, ENSG00000143797, ENSG00000087253, ENSG00000102125, ENSG00000007541, ENSG00000169692, ENSG00000174915, ENSG00000179085, ENSG00000100288	421	190	13528	2.53682	0.99113	0.210422	4.10886	0.676909
GOTERM_BP_FAT	GO:0009057	macromolecule catabolic process	39	6.79443	0.00399095	ENSG00000139842, ENSG00000105229, ENSG00000170832, ENSG00000177830, ENSG00000112812, ENSG00000162601, ENSG00000104343, ENSG00000205220, ENSG00000072609, ENSG00000110768, ENSG00000101849, ENSG00000153827, ENSG00000005007, ENSG00000177479, ENSG00000101844, ENSG00000150401, ENSG00000135506, ENSG00000167671, ENSG00000099804, ENSG00000099364, ENSG00000123415, ENSG00000132017, ENSG00000044090, ENSG0000…	421	781	13528	1.60459	0.999552	0.240698	6.61693	0.618528
GOTERM_BP_FAT	GO:0043632	modification-dependent macromolecule catabolic process	31	5.4007	0.00375186	ENSG00000139842, ENSG00000105229, ENSG00000170832, ENSG00000162601, ENSG00000104343, ENSG00000205220, ENSG00000072609, ENSG00000101849, ENSG00000153827, ENSG00000101844, ENSG00000177479, ENSG00000150401, ENSG00000135506, ENSG00000167671, ENSG00000099804, ENSG00000099364, ENSG00000132017, ENSG00000044090, ENSG00000197562, ENSG00000159069, ENSG00000164068, ENSG00000168397, ENSG00000115464, ENSG0000…	421	574	13528	1.73541	0.999288	0.243262	6.23243	0.613926
GOTERM_BP_FAT	GO:0019941	modification-dependent protein catabolic process	31	5.4007	0.00375186	ENSG00000139842, ENSG00000105229, ENSG00000170832, ENSG00000162601, ENSG00000104343, ENSG00000205220, ENSG00000072609, ENSG00000101849, ENSG00000153827, ENSG00000101844, ENSG00000177479, ENSG00000150401, ENSG00000135506, ENSG00000167671, ENSG00000099804, ENSG00000099364, ENSG00000132017, ENSG00000044090, ENSG00000197562, ENSG00000159069, ENSG00000164068, ENSG00000168397, ENSG00000115464, ENSG0000…	421	574	13528	1.73541	0.999288	0.243262	6.23243	0.613926
GOTERM_BP_FAT	GO:0019637	organophosphate metabolic process	15	2.61324	0.00390418	ENSG00000136908, ENSG00000110721, ENSG00000160216, ENSG00000185813, ENSG00000166908, ENSG00000087157, ENSG00000165282, ENSG00000143797, ENSG00000087253, ENSG00000102125, ENSG00000007541, ENSG00000169692, ENSG00000174915, ENSG00000179085, ENSG00000100288	421	200	13528	2.40998	0.99947	0.243712	6.47756	0.613123
GOTERM_BP_FAT	GO:0006650	glycerophospholipid metabolic process	11	1.91638	0.00368964	ENSG00000165282, ENSG00000087253, ENSG00000102125, ENSG00000136908, ENSG00000007541, ENSG00000169692, ENSG00000110721, ENSG00000166908, ENSG00000179085, ENSG00000174915, ENSG00000100288	421	118	13528	2.99545	0.999197	0.248039	6.13212	0.60548
GOTERM_BP_FAT	GO:0006325	chromatin organization	23	4.00697	0.0036096	ENSG00000103510, ENSG00000109685, ENSG00000162601, ENSG00000141582, ENSG00000087152, ENSG00000171720, ENSG00000184678, ENSG00000124177, ENSG00000100425, ENSG00000184260, ENSG00000170004, ENSG00000108840, ENSG00000181090, ENSG00000178691, ENSG00000071655, ENSG00000167670, ENSG00000158373, ENSG00000172530, ENSG00000172977, ENSG00000108799, ENSG00000203814, ENSG00000158406, ENSG00000124575	421	378	13528	1.95518	0.999062	0.252108	6.00295	0.598414
GOTERM_BP_FAT	GO:0051329	interphase of mitotic cell cycle	10	1.74216	0.00470789	ENSG00000139842, ENSG00000105810, ENSG00000177084, ENSG00000071564, ENSG00000146670, ENSG00000097007, ENSG00000117724, ENSG00000099804, ENSG00000185324, ENSG00000123080	421	103	13528	3.11971	0.999888	0.269286	7.76103	0.569787
GOTERM_BP_FAT	GO:0051325	interphase	10	1.74216	0.00568125	ENSG00000139842, ENSG00000105810, ENSG00000177084, ENSG00000071564, ENSG00000146670, ENSG00000097007, ENSG00000117724, ENSG00000099804, ENSG00000185324, ENSG00000123080	421	106	13528	3.03142	0.999983	0.306605	9.29322	0.51342
GOTERM_BP_FAT	GO:0007049	cell cycle	38	6.62021	0.00617432	ENSG00000139842, ENSG00000187741, ENSG00000097007, ENSG00000117724, ENSG00000213465, ENSG00000214367, ENSG00000205220, ENSG00000072609, ENSG00000100865, ENSG00000171720, ENSG00000087074, ENSG00000005007, ENSG00000185324, ENSG00000167513, ENSG00000116741, ENSG00000112877, ENSG00000132522, ENSG00000071564, ENSG00000099804, ENSG00000167670, ENSG00000175197, ENSG00000118046, ENSG00000127564, ENSG0000…	421	776	13528	1.57352	0.999993	0.319681	10.0602	0.495284
GOTERM_BP_FAT	GO:0051603	proteolysis involved in cellular protein catabolic process	31	5.4007	0.00707949	ENSG00000139842, ENSG00000105229, ENSG00000170832, ENSG00000162601, ENSG00000104343, ENSG00000205220, ENSG00000072609, ENSG00000101849, ENSG00000153827, ENSG00000101844, ENSG00000177479, ENSG00000150401, ENSG00000135506, ENSG00000167671, ENSG00000099804, ENSG00000099364, ENSG00000132017, ENSG00000044090, ENSG00000197562, ENSG00000159069, ENSG00000164068, ENSG00000168397, ENSG00000115464, ENSG0000…	421	600	13528	1.66021	0.999999	0.348225	11.4523	0.45814
GOTERM_BP_FAT	GO:0044257	cellular protein catabolic process	31	5.4007	0.00755911	ENSG00000139842, ENSG00000105229, ENSG00000170832, ENSG00000162601, ENSG00000104343, ENSG00000205220, ENSG00000072609, ENSG00000101849, ENSG00000153827, ENSG00000101844, ENSG00000177479, ENSG00000150401, ENSG00000135506, ENSG00000167671, ENSG00000099804, ENSG00000099364, ENSG00000132017, ENSG00000044090, ENSG00000197562, ENSG00000159069, ENSG00000164068, ENSG00000168397, ENSG00000115464, ENSG0000…	421	603	13528	1.65195	1	0.349669	12.1817	0.456343
KEGG_PATHWAY	hsa00564:Glycerophospholipid metabolism		7	1.21951	0.0158565	ENSG00000169692, ENSG00000110721, ENSG00000160216, ENSG00000185813, ENSG00000174915, ENSG00000087157, ENSG00000100288	154	68	5085	3.39906	0.884419	0.350502	17.0877	0.455309
GOTERM_BP_FAT	GO:0046907	intracellular transport	33	5.74913	0.00787917	ENSG00000105402, ENSG00000103496, ENSG00000154174, ENSG00000101199, ENSG00000151445, ENSG00000183020, ENSG00000167515, ENSG00000005007, ENSG00000101844, ENSG00000174996, ENSG00000162231, ENSG00000136874, ENSG00000115268, ENSG00000162236, ENSG00000153339, ENSG00000154548, ENSG00000167996, ENSG00000131748, ENSG00000220205, ENSG00000125149, ENSG00000067606, ENSG00000100281, ENSG00000196655, ENSG0000…	421	657	13528	1.61399	1	0.35322	12.6653	0.451955
KEGG_PATHWAY	hsa04150:mTOR signaling pathway		6	1.0453	0.019249	ENSG00000175634, ENSG00000165699, ENSG00000141564, ENSG00000103197, ENSG00000063046, ENSG00000118046	154	52	5085	3.80994	0.927484	0.354239	20.3772	0.450704
GOTERM_BP_FAT	GO:0006281	DNA repair	18	3.13589	0.0075332	ENSG00000139842, ENSG00000187741, ENSG00000097007, ENSG00000182150, ENSG00000185379, ENSG00000185504, ENSG00000154920, ENSG00000110768, ENSG00000005007, ENSG00000177084, ENSG00000103152, ENSG00000221829, ENSG00000167670, ENSG00000189046, ENSG00000123415, ENSG00000131944, ENSG00000172977, ENSG00000165392	421	284	13528	2.0366	1	0.357114	12.1425	0.447193
GOTERM_BP_FAT	GO:0010553	negative regulation of specific transcription from RNA polymerase II promoter	6	1.0453	0.00841355	ENSG00000132522, ENSG00000108840, ENSG00000171720, ENSG00000101849, ENSG00000172977, ENSG00000132170	421	41	13528	4.70239	1	0.363963	13.4671	0.438943
GOTERM_BP_FAT	GO:0010551	regulation of specific transcription from RNA polymerase II promoter	9	1.56794	0.00878066	ENSG00000132522, ENSG00000119729, ENSG00000071564, ENSG00000131408, ENSG00000108840, ENSG00000171720, ENSG00000101849, ENSG00000172977, ENSG00000132170	421	94	13528	3.07657	1	0.368441	14.014	0.433632
GOTERM_BP_FAT	GO:0008285	negative regulation of cell proliferation	21	3.65854	0.00910806	ENSG00000139842, ENSG00000123933, ENSG00000167996, ENSG00000119950, ENSG00000151208, ENSG00000141013, ENSG00000185324, ENSG00000027847, ENSG00000123080, ENSG00000101144, ENSG00000093010, ENSG00000105810, ENSG00000165699, ENSG00000198625, ENSG00000103197, ENSG00000118046, ENSG00000116014, ENSG00000092330, ENSG00000141736, ENSG00000132170, ENSG00000148926	421	361	13528	1.86923	1	0.371382	14.4989	0.430179
GOTERM_BP_FAT	GO:0051253	negative regulation of RNA metabolic process	21	3.65854	0.0093793	ENSG00000105229, ENSG00000123933, ENSG00000077463, ENSG00000141582, ENSG00000143190, ENSG00000171720, ENSG00000175745, ENSG00000101849, ENSG00000105993, ENSG00000132522, ENSG00000108840, ENSG00000181090, ENSG00000178691, ENSG00000198625, ENSG00000071655, ENSG00000143390, ENSG00000187531, ENSG00000064932, ENSG00000172977, ENSG00000132170, ENSG00000154548	421	362	13528	1.86407	1	0.372406	14.8987	0.428983
GOTERM_BP_FAT	GO:0022402	cell cycle process	29	5.05226	0.00994923	ENSG00000139842, ENSG00000187741, ENSG00000097007, ENSG00000117724, ENSG00000205220, ENSG00000214367, ENSG00000171720, ENSG00000072609, ENSG00000087074, ENSG00000185324, ENSG00000112877, ENSG00000071564, ENSG00000099804, ENSG00000175197, ENSG00000118046, ENSG00000127564, ENSG00000185379, ENSG00000123080, ENSG00000166167, ENSG00000141552, ENSG00000105810, ENSG00000177084, ENSG00000146670, ENSG0000…	421	565	13528	1.64931	1	0.382425	15.733	0.417454
KEGG_PATHWAY	hsa03010:Ribosome		8	1.39373	0.0152075	ENSG00000177954, ENSG00000198242, ENSG00000198918, ENSG00000147604, ENSG00000115268, ENSG00000148303, ENSG00000168028, ENSG00000147403	154	87	5085	3.03627	0.873661	0.40381	16.4444	0.393822
GOTERM_BP_FAT	GO:0044265	cellular macromolecule catabolic process	35	6.09756	0.011007	ENSG00000139842, ENSG00000105229, ENSG00000170832, ENSG00000162601, ENSG00000104343, ENSG00000205220, ENSG00000072609, ENSG00000110768, ENSG00000101849, ENSG00000153827, ENSG00000005007, ENSG00000101844, ENSG00000177479, ENSG00000150401, ENSG00000135506, ENSG00000167671, ENSG00000099804, ENSG00000099364, ENSG00000123415, ENSG00000132017, ENSG00000044090, ENSG00000197562, ENSG00000159069, ENSG0000…	421	725	13528	1.55125	1	0.405756	17.261	0.391735
KEGG_PATHWAY	hsa00510:N-Glycan biosynthesis		6	1.0453	0.0117171	ENSG00000161013, ENSG00000117411, ENSG00000136908, ENSG00000179085, ENSG00000033011, ENSG00000177239	154	46	5085	4.30689	0.796308	0.411619	12.9057	0.385504
KEGG_PATHWAY	hsa04120:Ubiquitin mediated proteolysis		11	1.91638	0.00785905	ENSG00000141552, ENSG00000139842, ENSG00000105229, ENSG00000162298, ENSG00000099804, ENSG00000104343, ENSG00000160087, ENSG00000151148, ENSG00000153827, ENSG00000044090, ENSG00000166167	154	137	5085	2.6512	0.655328	0.412912	8.83518	0.384142
GOTERM_BP_FAT	GO:0046486	glycerolipid metabolic process	12	2.09059	0.0123005	ENSG00000165282, ENSG00000087253, ENSG00000131408, ENSG00000102125, ENSG00000136908, ENSG00000007541, ENSG00000169692, ENSG00000110721, ENSG00000166908, ENSG00000179085, ENSG00000174915, ENSG00000100288	421	162	13528	2.38022	1	0.433428	19.0942	0.363083
GOTERM_BP_FAT	GO:0006974	response to DNA damage stimulus	21	3.65854	0.0127221	ENSG00000139842, ENSG00000187741, ENSG00000097007, ENSG00000182150, ENSG00000185379, ENSG00000185504, ENSG00000105327, ENSG00000154920, ENSG00000110768, ENSG00000087074, ENSG00000005007, ENSG00000177084, ENSG00000103152, ENSG00000221829, ENSG00000189046, ENSG00000175197, ENSG00000167670, ENSG00000123415, ENSG00000131944, ENSG00000172977, ENSG00000165392	421	373	13528	1.8091	1	0.436778	19.6834	0.35974
GOTERM_BP_FAT	GO:0016570	histone modification	10	1.74216	0.0137269	ENSG00000103510, ENSG00000100425, ENSG00000108840, ENSG00000162601, ENSG00000181090, ENSG00000178691, ENSG00000071655, ENSG00000087152, ENSG00000171720, ENSG00000172977	421	122	13528	2.63385	1	0.454282	21.0714	0.342675
GOTERM_BP_FAT	GO:0006259	DNA metabolic process	26	4.52962	0.0150685	ENSG00000169241, ENSG00000139842, ENSG00000187741, ENSG00000097007, ENSG00000117724, ENSG00000185504, ENSG00000110768, ENSG00000100865, ENSG00000005007, ENSG00000167513, ENSG00000221829, ENSG00000099804, ENSG00000189046, ENSG00000167670, ENSG00000123415, ENSG00000131944, ENSG00000172977, ENSG00000165392, ENSG00000127586, ENSG00000182150, ENSG00000185379, ENSG00000154920, ENSG00000122678, ENSG0000…	421	506	13528	1.6511	1	0.470793	22.8895	0.32717
GOTERM_BP_FAT	GO:0006461	protein complex assembly	26	4.52962	0.0147965	ENSG00000115286, ENSG00000187741, ENSG00000103496, ENSG00000117724, ENSG00000213465, ENSG00000110768, ENSG00000131899, ENSG00000065054, ENSG00000102125, ENSG00000096433, ENSG00000167670, ENSG00000127191, ENSG00000177700, ENSG00000185437, ENSG00000067606, ENSG00000148411, ENSG00000117425, ENSG00000105576, ENSG00000107404, ENSG00000109062, ENSG00000165699, ENSG00000115661, ENSG00000198625, ENSG0000…	421	505	13528	1.65437	1	0.472013	22.524	0.326046
GOTERM_BP_FAT	GO:0070271	protein complex biogenesis	26	4.52962	0.0147965	ENSG00000115286, ENSG00000187741, ENSG00000103496, ENSG00000117724, ENSG00000213465, ENSG00000110768, ENSG00000131899, ENSG00000065054, ENSG00000102125, ENSG00000096433, ENSG00000167670, ENSG00000127191, ENSG00000177700, ENSG00000185437, ENSG00000067606, ENSG00000148411, ENSG00000117425, ENSG00000105576, ENSG00000107404, ENSG00000109062, ENSG00000165699, ENSG00000115661, ENSG00000198625, ENSG0000…	421	505	13528	1.65437	1	0.472013	22.524	0.326046
GOTERM_BP_FAT	GO:0045892	negative regulation of transcription, DNA-dependent	20	3.48432	0.0155856	ENSG00000105229, ENSG00000123933, ENSG00000077463, ENSG00000141582, ENSG00000143190, ENSG00000171720, ENSG00000175745, ENSG00000101849, ENSG00000105993, ENSG00000132522, ENSG00000108840, ENSG00000181090, ENSG00000178691, ENSG00000198625, ENSG00000071655, ENSG00000143390, ENSG00000187531, ENSG00000064932, ENSG00000172977, ENSG00000132170	421	356	13528	1.80523	1	0.475011	23.5796	0.323297
GOTERM_BP_FAT	GO:0032582	negative regulation of gene-specific transcription	6	1.0453	0.0161245	ENSG00000132522, ENSG00000108840, ENSG00000171720, ENSG00000101849, ENSG00000172977, ENSG00000132170	421	48	13528	4.01663	1	0.47949	24.2927	0.31922
GOTERM_BP_FAT	GO:0016569	covalent chromatin modification	10	1.74216	0.0166512	ENSG00000103510, ENSG00000100425, ENSG00000108840, ENSG00000162601, ENSG00000181090, ENSG00000178691, ENSG00000071655, ENSG00000087152, ENSG00000171720, ENSG00000172977	421	126	13528	2.55024	1	0.483505	24.9835	0.315599
GOTERM_BP_FAT	GO:0006342	chromatin silencing	4	0.696864	0.0171395	ENSG00000108840, ENSG00000077463, ENSG00000071655, ENSG00000187531	421	18	13528	7.14067	1	0.486563	25.6187	0.312861
KEGG_PATHWAY	hsa04130:SNARE interactions in vesicular transport		6	1.0453	0.00519935	ENSG00000103496, ENSG00000220205, ENSG00000136874, ENSG00000053501, ENSG00000162236, ENSG00000111450	154	38	5085	5.2136	0.50527	0.50527	5.92846	0.296477
GOTERM_BP_FAT	GO:0034622	cellular macromolecular complex assembly	18	3.13589	0.0210783	ENSG00000115286, ENSG00000117724, ENSG00000213465, ENSG00000184678, ENSG00000105576, ENSG00000184260, ENSG00000107404, ENSG00000102125, ENSG00000183431, ENSG00000167670, ENSG00000158373, ENSG00000115268, ENSG00000104872, ENSG00000074935, ENSG00000203814, ENSG00000154548, ENSG00000158406, ENSG00000124575	421	318	13528	1.81885	1	0.546097	30.5601	0.26273
GOTERM_BP_FAT	GO:0048193	Golgi vesicle transport	10	1.74216	0.0209177	ENSG00000105402, ENSG00000167996, ENSG00000103496, ENSG00000220205, ENSG00000125149, ENSG00000101199, ENSG00000053501, ENSG00000167515, ENSG00000196655, ENSG00000153339	421	131	13528	2.4529	1	0.550293	30.3649	0.259406
GOTERM_BP_FAT	GO:0000278	mitotic cell cycle	20	3.48432	0.0223601	ENSG00000139842, ENSG00000127564, ENSG00000097007, ENSG00000117724, ENSG00000205220, ENSG00000214367, ENSG00000072609, ENSG00000185324, ENSG00000166167, ENSG00000123080, ENSG00000141552, ENSG00000105810, ENSG00000177084, ENSG00000071564, ENSG00000146670, ENSG00000161888, ENSG00000099804, ENSG00000168061, ENSG00000187531, ENSG00000105255	421	370	13528	1.73692	1	0.560727	32.1004	0.251249
GOTERM_BP_FAT	GO:0065004	protein-DNA complex assembly	8	1.39373	0.022961	ENSG00000184260, ENSG00000117724, ENSG00000167670, ENSG00000158373, ENSG00000184678, ENSG00000124575, ENSG00000203814, ENSG00000158406	421	91	13528	2.82488	1	0.563668	32.8114	0.248977
GOTERM_BP_FAT	GO:0016568	chromatin modification	16	2.78746	0.0242507	ENSG00000103510, ENSG00000109685, ENSG00000162601, ENSG00000141582, ENSG00000087152, ENSG00000171720, ENSG00000124177, ENSG00000100425, ENSG00000170004, ENSG00000108840, ENSG00000181090, ENSG00000178691, ENSG00000071655, ENSG00000172530, ENSG00000172977, ENSG00000108799	421	274	13528	1.87638	1	0.57708	34.3136	0.238764
GOTERM_BP_FAT	GO:0045814	negative regulation of gene expression, epigenetic	4	0.696864	0.0260891	ENSG00000108840, ENSG00000077463, ENSG00000071655, ENSG00000187531	421	21	13528	6.12057	1	0.597531	36.4005	0.22364
GOTERM_BP_FAT	GO:0070647	protein modification by small protein conjugation or removal	11	1.91638	0.0276406	ENSG00000141552, ENSG00000105229, ENSG00000162601, ENSG00000188612, ENSG00000135506, ENSG00000178691, ENSG00000099804, ENSG00000087152, ENSG00000072609, ENSG00000153827, ENSG00000121022	421	160	13528	2.20914	1	0.612522	38.113	0.212878
GOTERM_BP_FAT	GO:0034621	cellular macromolecular complex subunit organization	19	3.3101	0.030057	ENSG00000115286, ENSG00000117724, ENSG00000213465, ENSG00000184678, ENSG00000105576, ENSG00000184260, ENSG00000107404, ENSG00000102125, ENSG00000183431, ENSG00000167670, ENSG00000158373, ENSG00000115268, ENSG00000104872, ENSG00000148187, ENSG00000074935, ENSG00000203814, ENSG00000154548, ENSG00000158406, ENSG00000124575	421	357	13528	1.71016	1	0.618852	40.6937	0.208413
GOTERM_BP_FAT	GO:0001954	positive regulation of cell-matrix adhesion	3	0.522648	0.02996	ENSG00000105810, ENSG00000165699, ENSG00000067606	421	9	13528	10.711	1	0.623723	40.5921	0.205008
GOTERM_BP_FAT	GO:0006476	protein amino acid deacetylation	4	0.696864	0.02953	ENSG00000108840, ENSG00000077463, ENSG00000171720, ENSG00000187531	421	22	13528	5.84237	1	0.624507	40.1397	0.204463
GOTERM_BP_FAT	GO:0006323	DNA packaging	9	1.56794	0.0292783	ENSG00000184260, ENSG00000146670, ENSG00000167670, ENSG00000158373, ENSG00000184678, ENSG00000025770, ENSG00000124575, ENSG00000203814, ENSG00000158406	421	117	13528	2.47177	1	0.627599	39.8733	0.202318
GOTERM_BP_FAT	GO:0022403	cell cycle phase	21	3.65854	0.0343951	ENSG00000139842, ENSG00000127564, ENSG00000187741, ENSG00000097007, ENSG00000117724, ENSG00000185379, ENSG00000214367, ENSG00000171720, ENSG00000072609, ENSG00000185324, ENSG00000123080, ENSG00000141552, ENSG00000105810, ENSG00000177084, ENSG00000071564, ENSG00000146670, ENSG00000161888, ENSG00000099804, ENSG00000168061, ENSG00000187531, ENSG00000105255	421	414	13528	1.62994	1	0.663246	45.0746	0.178325
GOTERM_BP_FAT	GO:0006414	translational elongation	8	1.39373	0.0376508	ENSG00000177954, ENSG00000198242, ENSG00000198918, ENSG00000147604, ENSG00000115268, ENSG00000148303, ENSG00000168028, ENSG00000147403	421	101	13528	2.54519	1	0.691022	48.1603	0.160508
GOTERM_BP_FAT	GO:0000122	negative regulation of transcription from RNA polymerase II promoter	15	2.61324	0.0383288	ENSG00000105229, ENSG00000123933, ENSG00000141582, ENSG00000171720, ENSG00000175745, ENSG00000101849, ENSG00000132522, ENSG00000108840, ENSG00000181090, ENSG00000178691, ENSG00000198625, ENSG00000071655, ENSG00000143390, ENSG00000172977, ENSG00000132170	421	266	13528	1.81201	1	0.691911	48.782	0.15995
GOTERM_BP_FAT	GO:0045859	regulation of protein kinase activity	18	3.13589	0.041235	ENSG00000127564, ENSG00000067606, ENSG00000110768, ENSG00000130758, ENSG00000085511, ENSG00000123080, ENSG00000012983, ENSG00000099860, ENSG00000132522, ENSG00000107404, ENSG00000165699, ENSG00000103197, ENSG00000157193, ENSG00000116014, ENSG00000135549, ENSG00000100422, ENSG00000141736, ENSG00000127191	421	345	13528	1.67651	1	0.713216	51.3683	0.146779
GOTERM_BP_FAT	GO:0051338	regulation of transferase activity	19	3.3101	0.0422548	ENSG00000127564, ENSG00000067606, ENSG00000110768, ENSG00000130758, ENSG00000085511, ENSG00000123080, ENSG00000012983, ENSG00000099860, ENSG00000132522, ENSG00000107404, ENSG00000165699, ENSG00000103197, ENSG00000157193, ENSG00000116014, ENSG00000135549, ENSG00000100422, ENSG00000141736, ENSG00000132170, ENSG00000127191	421	372	13528	1.6412	1	0.716684	52.2463	0.144673
GOTERM_BP_FAT	GO:0032006	regulation of TOR signaling pathway	3	0.522648	0.0439418	ENSG00000165699, ENSG00000141564, ENSG00000103197	421	11	13528	8.76355	1	0.725581	53.666	0.139314
GOTERM_BP_FAT	GO:0006334	nucleosome assembly	7	1.21951	0.0462968	ENSG00000184260, ENSG00000167670, ENSG00000158373, ENSG00000184678, ENSG00000124575, ENSG00000203814, ENSG00000158406	421	84	13528	2.67775	1	0.728992	55.5816	0.137277
GOTERM_BP_FAT	GO:0006357	regulation of transcription from RNA polymerase II promoter	32	5.57491	0.0451492	ENSG00000105229, ENSG00000119729, ENSG00000160199, ENSG00000097007, ENSG00000169136, ENSG00000171720, ENSG00000110768, ENSG00000130675, ENSG00000101849, ENSG00000132522, ENSG00000071564, ENSG00000129911, ENSG00000128272, ENSG00000141568, ENSG00000172977, ENSG00000132170, ENSG00000123933, ENSG00000141582, ENSG00000143190, ENSG00000175745, ENSG00000144485, ENSG00000101144, ENSG00000131408, ENSG0000…	421	727	13528	1.41438	1	0.730156	54.6577	0.136584
GOTERM_BP_FAT	GO:0070085	glycosylation	9	1.56794	0.0460104	ENSG00000161013, ENSG00000140650, ENSG00000196968, ENSG00000136908, ENSG00000160408, ENSG00000129255, ENSG00000179085, ENSG00000033011, ENSG00000177239	421	128	13528	2.25935	1	0.731831	55.3526	0.135589
GOTERM_BP_FAT	GO:0043413	biopolymer glycosylation	9	1.56794	0.0460104	ENSG00000161013, ENSG00000140650, ENSG00000196968, ENSG00000136908, ENSG00000160408, ENSG00000129255, ENSG00000179085, ENSG00000033011, ENSG00000177239	421	128	13528	2.25935	1	0.731831	55.3526	0.135589
GOTERM_BP_FAT	GO:0006486	protein amino acid glycosylation	9	1.56794	0.0460104	ENSG00000161013, ENSG00000140650, ENSG00000196968, ENSG00000136908, ENSG00000160408, ENSG00000129255, ENSG00000179085, ENSG00000033011, ENSG00000177239	421	128	13528	2.25935	1	0.731831	55.3526	0.135589
GOTERM_BP_FAT	GO:0006284	base-excision repair	4	0.696864	0.0500956	ENSG00000103152, ENSG00000185379, ENSG00000123415, ENSG00000165392	421	27	13528	4.76045	1	0.752315	58.5152	0.1236
GOTERM_BP_FAT	GO:0001952	regulation of cell-matrix adhesion	4	0.696864	0.0500956	ENSG00000105810, ENSG00000165699, ENSG00000067606, ENSG00000103197	421	27	13528	4.76045	1	0.752315	58.5152	0.1236
GOTERM_BP_FAT	GO:0043549	regulation of kinase activity	18	3.13589	0.0536501	ENSG00000127564, ENSG00000067606, ENSG00000110768, ENSG00000130758, ENSG00000085511, ENSG00000123080, ENSG00000012983, ENSG00000099860, ENSG00000132522, ENSG00000107404, ENSG00000165699, ENSG00000103197, ENSG00000157193, ENSG00000116014, ENSG00000135549, ENSG00000100422, ENSG00000141736, ENSG00000127191	421	357	13528	1.62015	1	0.766921	61.0941	0.115249
GOTERM_BP_FAT	GO:0031497	chromatin assembly	7	1.21951	0.0533186	ENSG00000184260, ENSG00000167670, ENSG00000158373, ENSG00000184678, ENSG00000124575, ENSG00000203814, ENSG00000158406	421	87	13528	2.58542	1	0.769436	60.8601	0.113828
GOTERM_BP_FAT	GO:0009101	glycoprotein biosynthetic process	10	1.74216	0.0579965	ENSG00000161013, ENSG00000140650, ENSG00000196968, ENSG00000070614, ENSG00000136908, ENSG00000160408, ENSG00000129255, ENSG00000179085, ENSG00000033011, ENSG00000177239	421	158	13528	2.03374	1	0.780339	64.0425	0.107717
GOTERM_BP_FAT	GO:0016192	vesicle-mediated transport	26	4.52962	0.0576248	ENSG00000105402, ENSG00000103496, ENSG00000139636, ENSG00000066777, ENSG00000101199, ENSG00000151445, ENSG00000183020, ENSG00000167515, ENSG00000131899, ENSG00000136874, ENSG00000078808, ENSG00000157193, ENSG00000162236, ENSG00000153339, ENSG00000085719, ENSG00000167996, ENSG00000220205, ENSG00000125149, ENSG00000100281, ENSG00000105355, ENSG00000196655, ENSG00000103197, ENSG00000111737, ENSG0000…	421	576	13528	1.45045	1	0.782539	63.7988	0.106494
GOTERM_BP_FAT	GO:0032583	regulation of gene-specific transcription	9	1.56794	0.0573432	ENSG00000132522, ENSG00000119729, ENSG00000071564, ENSG00000131408, ENSG00000108840, ENSG00000171720, ENSG00000101849, ENSG00000172977, ENSG00000132170	421	134	13528	2.15819	1	0.785312	63.6132	0.104958
GOTERM_BP_FAT	GO:0010970	microtubule-based transport	4	0.696864	0.0598325	ENSG00000140983, ENSG00000174996, ENSG00000067606, ENSG00000197912	421	29	13528	4.43214	1	0.786653	65.2236	0.104217
GOTERM_BP_FAT	GO:0006417	regulation of translation	9	1.56794	0.0636188	ENSG00000099875, ENSG00000073792, ENSG00000116001, ENSG00000165699, ENSG00000154059, ENSG00000106682, ENSG00000087074, ENSG00000063046, ENSG00000005007	421	137	13528	2.11093	1	0.798952	67.545	0.0974796
GOTERM_BP_FAT	GO:0051656	establishment of organelle localization	6	1.0453	0.0628848	ENSG00000140983, ENSG00000146670, ENSG00000117724, ENSG00000101199, ENSG00000115268, ENSG00000162236	421	69	13528	2.79418	1	0.799192	67.1067	0.0973488
GOTERM_BP_FAT	GO:0034728	nucleosome organization	7	1.21951	0.0692043	ENSG00000184260, ENSG00000167670, ENSG00000158373, ENSG00000184678, ENSG00000124575, ENSG00000203814, ENSG00000158406	421	93	13528	2.41861	1	0.818592	70.7046	0.0869325
GOTERM_BP_FAT	GO:0009264	deoxyribonucleotide catabolic process	3	0.522648	0.0684153	ENSG00000103152, ENSG00000125458, ENSG00000123415	421	14	13528	6.88565	1	0.818758	70.2766	0.0868444
GOTERM_BP_FAT	GO:0030865	cortical cytoskeleton organization	3	0.522648	0.0684153	ENSG00000119729, ENSG00000002834, ENSG00000131899	421	14	13528	6.88565	1	0.818758	70.2766	0.0868444
GOTERM_BP_FAT	GO:0042127	regulation of cell proliferation	33	5.74913	0.07225	ENSG00000139842, ENSG00000119950, ENSG00000187741, ENSG00000197461, ENSG00000197063, ENSG00000161955, ENSG00000185324, ENSG00000101190, ENSG00000071564, ENSG00000185686, ENSG00000118046, ENSG00000141736, ENSG00000132170, ENSG00000148926, ENSG00000167996, ENSG00000123933, ENSG00000151208, ENSG00000148411, ENSG00000067606, ENSG00000141013, ENSG00000027847, ENSG00000123080, ENSG00000101144, ENSG0000…	421	787	13528	1.34738	1	0.824831	72.3031	0.083635
GOTERM_BP_FAT	GO:0006351	transcription, DNA-dependent	15	2.61324	0.0717336	ENSG00000177700, ENSG00000169957, ENSG00000110768, ENSG00000101216, ENSG00000146109, ENSG00000101190, ENSG00000070047, ENSG00000099821, ENSG00000175197, ENSG00000085274, ENSG00000175221, ENSG00000187531, ENSG00000125952, ENSG00000121022, ENSG00000126522	421	292	13528	1.65067	1	0.826255	72.038	0.0828859
GOTERM_BP_FAT	GO:0051301	cell division	15	2.61324	0.0764466	ENSG00000160072, ENSG00000117724, ENSG00000214367, ENSG00000100865, ENSG00000072609, ENSG00000185324, ENSG00000141552, ENSG00000105810, ENSG00000146670, ENSG00000161888, ENSG00000111737, ENSG00000132694, ENSG00000168061, ENSG00000111450, ENSG00000105255	421	295	13528	1.63388	1	0.831846	74.3715	0.0799569
GOTERM_BP_FAT	GO:0006511	ubiquitin-dependent protein catabolic process	13	2.26481	0.0749133	ENSG00000139842, ENSG00000115464, ENSG00000170832, ENSG00000162298, ENSG00000205220, ENSG00000072609, ENSG00000101849, ENSG00000177479, ENSG00000166167, ENSG00000141552, ENSG00000182446, ENSG00000135506, ENSG00000044090	421	242	13528	1.72615	1	0.83258	73.6332	0.0795739
GOTERM_BP_FAT	GO:0007034	vacuolar transport	4	0.696864	0.0759499	ENSG00000100281, ENSG00000053501, ENSG00000151445, ENSG00000101844	421	32	13528	4.01663	1	0.833316	74.1345	0.0791903
GOTERM_BP_FAT	GO:0032774	RNA biosynthetic process	15	2.61324	0.0781479	ENSG00000177700, ENSG00000169957, ENSG00000110768, ENSG00000101216, ENSG00000146109, ENSG00000101190, ENSG00000070047, ENSG00000099821, ENSG00000175197, ENSG00000085274, ENSG00000175221, ENSG00000187531, ENSG00000125952, ENSG00000121022, ENSG00000126522	421	296	13528	1.62836	1	0.835236	75.1678	0.0781906
GOTERM_BP_FAT	GO:0043087	regulation of GTPase activity	8	1.39373	0.0884493	ENSG00000105963, ENSG00000165699, ENSG00000131584, ENSG00000101199, ENSG00000103197, ENSG00000203879, ENSG00000132405, ENSG00000197226	421	123	13528	2.08995	1	0.865496	79.5137	0.062735
GOTERM_BP_FAT	GO:0034976	response to endoplasmic reticulum stress	4	0.696864	0.0876419	ENSG00000135506, ENSG00000175197, ENSG00000128272, ENSG00000087074	421	34	13528	3.78035	1	0.865952	79.2008	0.0625059
GOTERM_BP_FAT	GO:0006506	GPI anchor biosynthetic process	4	0.696864	0.0876419	ENSG00000165282, ENSG00000136908, ENSG00000007541, ENSG00000179085	421	34	13528	3.78035	1	0.865952	79.2008	0.0625059
GOTERM_BP_FAT	GO:0040029	regulation of gene expression, epigenetic	6	1.0453	0.0909332	ENSG00000169241, ENSG00000108840, ENSG00000077463, ENSG00000071655, ENSG00000128191, ENSG00000187531	421	77	13528	2.50387	1	0.867329	80.4486	0.0618163
GOTERM_BP_FAT	GO:0018103	protein amino acid C-linked glycosylation	2	0.348432	0.0902848	ENSG00000136908, ENSG00000179085	421	3	13528	21.422	1	0.868277	80.2086	0.0613419
GOTERM_BP_FAT	GO:0035269	protein amino acid O-linked mannosylation	2	0.348432	0.0902848	ENSG00000136908, ENSG00000179085	421	3	13528	21.422	1	0.868277	80.2086	0.0613419
GOTERM_BP_FAT	GO:0018406	protein amino acid C-linked glycosylation via 2'-alpha-mannosyl-L-tryptophan	2	0.348432	0.0902848	ENSG00000136908, ENSG00000179085	421	3	13528	21.422	1	0.868277	80.2086	0.0613419
GOTERM_BP_FAT	GO:0018317	protein amino acid C-linked glycosylation via tryptophan	2	0.348432	0.0902848	ENSG00000136908, ENSG00000179085	421	3	13528	21.422	1	0.868277	80.2086	0.0613419
GOTERM_BP_FAT	GO:0035268	protein amino acid mannosylation	2	0.348432	0.0902848	ENSG00000136908, ENSG00000179085	421	3	13528	21.422	1	0.868277	80.2086	0.0613419
GOTERM_BP_FAT	GO:0018211	peptidyl-tryptophan modification	2	0.348432	0.0902848	ENSG00000136908, ENSG00000179085	421	3	13528	21.422	1	0.868277	80.2086	0.0613419
GOTERM_BP_FAT	GO:0051726	regulation of cell cycle	16	2.78746	0.0926003	ENSG00000127564, ENSG00000117724, ENSG00000110768, ENSG00000171720, ENSG00000072609, ENSG00000185324, ENSG00000167513, ENSG00000123080, ENSG00000099860, ENSG00000101144, ENSG00000105810, ENSG00000071564, ENSG00000221829, ENSG00000103197, ENSG00000121022, ENSG00000044090	421	331	13528	1.55326	1	0.869501	81.0535	0.0607298
GOTERM_BP_FAT	GO:0006505	GPI anchor metabolic process	4	0.696864	0.093755	ENSG00000165282, ENSG00000136908, ENSG00000007541, ENSG00000179085	421	35	13528	3.67234	1	0.870087	81.462	0.0604371
GOTERM_BP_FAT	GO:0031023	microtubule organizing center organization	4	0.696864	0.093755	ENSG00000112877, ENSG00000214367, ENSG00000168061, ENSG00000074935	421	35	13528	3.67234	1	0.870087	81.462	0.0604371
GOTERM_BP_FAT	GO:0016254	preassembly of GPI anchor in ER membrane	3	0.522648	0.0962651	ENSG00000165282, ENSG00000136908, ENSG00000007541	421	17	13528	5.67053	1	0.871807	82.3217	0.0595797
GOTERM_BP_FAT	GO:0051225	spindle assembly	3	0.522648	0.0962651	ENSG00000214367, ENSG00000171720, ENSG00000168061	421	17	13528	5.67053	1	0.871807	82.3217	0.0595797
GOTERM_BP_FAT	GO:0000082	G1/S transition of mitotic cell cycle	5	0.87108	0.0955499	ENSG00000139842, ENSG00000177084, ENSG00000146670, ENSG00000099804, ENSG00000123080	421	56	13528	2.86902	1	0.872526	82.0806	0.0592215
GOTERM_BP_FAT	GO:0016458	gene silencing	5	0.87108	0.0955499	ENSG00000108840, ENSG00000077463, ENSG00000071655, ENSG00000128191, ENSG00000187531	421	56	13528	2.86902	1	0.872526	82.0806	0.0592215
GOTERM_BP_FAT	GO:0009100	glycoprotein metabolic process	11	1.91638	0.0988797	ENSG00000161013, ENSG00000140650, ENSG00000196968, ENSG00000070614, ENSG00000136908, ENSG00000160408, ENSG00000129255, ENSG00000179085, ENSG00000027847, ENSG00000033011, ENSG00000177239	421	202	13528	1.74982	1	0.876437	83.1772	0.0572791
WT
Category	GO number	Terms	Count	%	PValue	Genes	List Total	Pop Hits	Pop Total	Fold Enrichment	Bonferroni	Benjamini	FDR	(-)logBenjamini
GOTERM_BP_FAT	GO:0045449	regulation of transcription	104	20.8	9.53908e-06	ENSG00000160199, ENSG00000138386, ENSG00000169136, ENSG00000110768, ENSG00000171720, ENSG00000121417, ENSG00000175691, ENSG00000092067, ENSG00000175197, ENSG00000167670, ENSG00000166529, ENSG00000125846, ENSG00000169957, ENSG00000169955, ENSG00000148334, ENSG00000175745, ENSG00000106261, ENSG00000169951, ENSG00000146109, ENSG00000101144, ENSG00000131408, ENSG00000167565, ENSG00000187079, ENSG0000…	362	2601	13528	1.49423	0.0168551	0.0168551	0.0161784	1.77327
GOTERM_BP_FAT	GO:0065004	protein-DNA complex assembly	12	2.4	2.9404e-05	ENSG00000196866, ENSG00000117724, ENSG00000184270, ENSG00000167670, ENSG00000158373, ENSG00000197903, ENSG00000184678, ENSG00000197409, ENSG00000105011, ENSG00000124575, ENSG00000203814, ENSG00000158406	362	91	13528	4.92793	0.0510496	0.0258591	0.0498618	1.58739
GOTERM_BP_FAT	GO:0006333	chromatin assembly or disassembly	14	2.8	3.42935e-05	ENSG00000103510, ENSG00000141582, ENSG00000197903, ENSG00000184678, ENSG00000105011, ENSG00000196866, ENSG00000184270, ENSG00000167670, ENSG00000158373, ENSG00000197409, ENSG00000172977, ENSG00000158406, ENSG00000124575, ENSG00000203814	362	127	13528	4.11955	0.0592822	0.0201646	0.0581509	1.69541
GOTERM_BP_FAT	GO:0006350	transcription	85	17	6.15747e-05	ENSG00000088876, ENSG00000169136, ENSG00000138386, ENSG00000110768, ENSG00000171720, ENSG00000115750, ENSG00000105011, ENSG00000221978, ENSG00000010539, ENSG00000121417, ENSG00000175691, ENSG00000187626, ENSG00000101190, ENSG00000092067, ENSG00000099821, ENSG00000063978, ENSG00000167670, ENSG00000175197, ENSG00000164576, ENSG00000180806, ENSG00000166529, ENSG00000125846, ENSG00000169957, ENSG0000…	362	2101	13528	1.51188	0.103924	0.0270595	0.104388	1.56768
GOTERM_BP_FAT	GO:0006334	nucleosome assembly	11	2.2	7.71377e-05	ENSG00000196866, ENSG00000184270, ENSG00000167670, ENSG00000158373, ENSG00000197903, ENSG00000184678, ENSG00000197409, ENSG00000105011, ENSG00000124575, ENSG00000203814, ENSG00000158406	362	84	13528	4.89371	0.128435	0.0271185	0.130756	1.56674
GOTERM_BP_FAT	GO:0031497	chromatin assembly	11	2.2	0.000104136	ENSG00000196866, ENSG00000184270, ENSG00000167670, ENSG00000158373, ENSG00000197903, ENSG00000184678, ENSG00000197409, ENSG00000105011, ENSG00000124575, ENSG00000203814, ENSG00000158406	362	87	13528	4.72496	0.169378	0.0304567	0.176484	1.51632
GOTERM_BP_FAT	GO:0034728	nucleosome organization	11	2.2	0.000182569	ENSG00000196866, ENSG00000184270, ENSG00000167670, ENSG00000158373, ENSG00000197903, ENSG00000184678, ENSG00000197409, ENSG00000105011, ENSG00000124575, ENSG00000203814, ENSG00000158406	362	93	13528	4.42013	0.277739	0.0454175	0.309214	1.34278
GOTERM_BP_FAT	GO:0033554	cellular response to stress	31	6.2	0.000274911	ENSG00000139842, ENSG00000002016, ENSG00000187741, ENSG00000185504, ENSG00000110768, ENSG00000087074, ENSG00000089486, ENSG00000005007, ENSG00000130758, ENSG00000085511, ENSG00000087206, ENSG00000189046, ENSG00000167670, ENSG00000175197, ENSG00000128272, ENSG00000131944, ENSG00000111445, ENSG00000123415, ENSG00000172977, ENSG00000148926, ENSG00000188130, ENSG00000182150, ENSG00000154920, ENSG0000…	362	566	13528	2.04678	0.387348	0.059407	0.465267	1.22616
GOTERM_BP_FAT	GO:0006325	chromatin organization	23	4.6	0.00053253	ENSG00000103510, ENSG00000064961, ENSG00000141582, ENSG00000087152, ENSG00000197903, ENSG00000171720, ENSG00000184678, ENSG00000105011, ENSG00000100425, ENSG00000196866, ENSG00000111653, ENSG00000087206, ENSG00000108840, ENSG00000184270, ENSG00000167670, ENSG00000158373, ENSG00000172530, ENSG00000197409, ENSG00000172977, ENSG00000108799, ENSG00000203814, ENSG00000158406, ENSG00000124575	362	378	13528	2.27385	0.612957	0.100098	0.89942	0.999576
KEGG_PATHWAY	hsa00510:N-Glycan biosynthesis		7	1.4	0.000784879	ENSG00000117411, ENSG00000214160, ENSG00000136908, ENSG00000131446, ENSG00000179085, ENSG00000033011, ENSG00000177239	125	46	5085	6.19043	0.0899197	0.0899197	0.897292	1.04615
GOTERM_BP_FAT	GO:0006323	DNA packaging	11	2.2	0.00114695	ENSG00000196866, ENSG00000184270, ENSG00000167670, ENSG00000158373, ENSG00000197903, ENSG00000184678, ENSG00000197409, ENSG00000105011, ENSG00000124575, ENSG00000203814, ENSG00000158406	362	117	13528	3.51343	0.870625	0.184948	1.92769	0.73295
GOTERM_BP_FAT	GO:0006355	regulation of transcription, DNA-dependent	69	13.8	0.00115921	ENSG00000088876, ENSG00000160199, ENSG00000169136, ENSG00000138386, ENSG00000110768, ENSG00000171720, ENSG00000105204, ENSG00000121417, ENSG00000187626, ENSG00000175691, ENSG00000101190, ENSG00000092067, ENSG00000175197, ENSG00000063978, ENSG00000180806, ENSG00000166529, ENSG00000125846, ENSG00000188157, ENSG00000125816, ENSG00000169955, ENSG00000131470, ENSG00000175745, ENSG00000124459, ENSG0000…	362	1773	13528	1.45434	0.873424	0.171303	1.94811	0.766234
GOTERM_BP_FAT	GO:0051252	regulation of RNA metabolic process	70	14	0.00128761	ENSG00000088876, ENSG00000160199, ENSG00000169136, ENSG00000138386, ENSG00000110768, ENSG00000171720, ENSG00000105204, ENSG00000121417, ENSG00000187626, ENSG00000175691, ENSG00000101190, ENSG00000092067, ENSG00000175197, ENSG00000063978, ENSG00000180806, ENSG00000166529, ENSG00000125846, ENSG00000188157, ENSG00000125816, ENSG00000169955, ENSG00000131470, ENSG00000175745, ENSG00000124459, ENSG0000…	362	1813	13528	1.44286	0.899339	0.174142	2.16167	0.759096
GOTERM_BP_FAT	GO:0051172	negative regulation of nitrogen compound metabolic process	27	5.4	0.00157649	ENSG00000111145, ENSG00000117724, ENSG00000138386, ENSG00000171720, ENSG00000101849, ENSG00000197728, ENSG00000105993, ENSG00000130758, ENSG00000167513, ENSG00000087206, ENSG00000197114, ENSG00000099864, ENSG00000172977, ENSG00000103510, ENSG00000123933, ENSG00000148411, ENSG00000077463, ENSG00000141582, ENSG00000175745, ENSG00000093010, ENSG00000111653, ENSG00000131408, ENSG00000108840, ENSG0000…	362	519	13528	1.94411	0.939886	0.194483	2.64058	0.711119
GOTERM_BP_FAT	GO:0010629	negative regulation of gene expression	26	5.2	0.00219227	ENSG00000111145, ENSG00000117724, ENSG00000138386, ENSG00000171720, ENSG00000101849, ENSG00000105993, ENSG00000130758, ENSG00000087206, ENSG00000197114, ENSG00000172977, ENSG00000103510, ENSG00000123933, ENSG00000148411, ENSG00000077463, ENSG00000128191, ENSG00000141582, ENSG00000175745, ENSG00000135116, ENSG00000187772, ENSG00000111653, ENSG00000131408, ENSG00000108840, ENSG00000143390, ENSG0000…	362	504	13528	1.92783	0.979978	0.243725	3.65405	0.6131
GOTERM_BP_FAT	GO:0006974	response to DNA damage stimulus	21	4.2	0.00247849	ENSG00000139842, ENSG00000187741, ENSG00000002016, ENSG00000188130, ENSG00000182150, ENSG00000185504, ENSG00000154920, ENSG00000110768, ENSG00000089486, ENSG00000087074, ENSG00000005007, ENSG00000135945, ENSG00000111653, ENSG00000087206, ENSG00000189046, ENSG00000175197, ENSG00000167670, ENSG00000123415, ENSG00000131944, ENSG00000111445, ENSG00000172977	362	373	13528	2.10395	0.987992	0.255327	4.12176	0.592903
GOTERM_BP_FAT	GO:0048193	Golgi vesicle transport	11	2.2	0.0026732	ENSG00000105402, ENSG00000121542, ENSG00000103496, ENSG00000220205, ENSG00000142186, ENSG00000101199, ENSG00000197969, ENSG00000167515, ENSG00000093183, ENSG00000196655, ENSG00000153339	362	131	13528	3.13795	0.99152	0.257792	4.43868	0.58873
GOTERM_BP_FAT	GO:0045934	negative regulation of nucleobase, nucleoside, nucleotide and nucleic acid metabolic process	26	5.2	0.00271364	ENSG00000111145, ENSG00000117724, ENSG00000138386, ENSG00000171720, ENSG00000101849, ENSG00000197728, ENSG00000105993, ENSG00000130758, ENSG00000167513, ENSG00000087206, ENSG00000197114, ENSG00000099864, ENSG00000172977, ENSG00000103510, ENSG00000123933, ENSG00000148411, ENSG00000077463, ENSG00000141582, ENSG00000175745, ENSG00000111653, ENSG00000131408, ENSG00000108840, ENSG00000143390, ENSG0000…	362	512	13528	1.8977	0.992111	0.247865	4.50438	0.605785
GOTERM_BP_FAT	GO:0051276	chromosome organization	25	5	0.00277285	ENSG00000117724, ENSG00000087152, ENSG00000171720, ENSG00000105011, ENSG00000087206, ENSG00000167670, ENSG00000184270, ENSG00000172977, ENSG00000203814, ENSG00000103510, ENSG00000013573, ENSG00000064961, ENSG00000141582, ENSG00000197903, ENSG00000184678, ENSG00000100425, ENSG00000111653, ENSG00000196866, ENSG00000108840, ENSG00000158373, ENSG00000172530, ENSG00000197409, ENSG00000108799, ENSG0000…	362	485	13528	1.9263	0.992903	0.240347	4.60051	0.619161
GOTERM_BP_FAT	GO:0060284	regulation of cell development	14	2.8	0.00346225	ENSG00000188157, ENSG00000176749, ENSG00000076928, ENSG00000169136, ENSG00000171720, ENSG00000182670, ENSG00000103260, ENSG00000005073, ENSG00000196576, ENSG00000006327, ENSG00000101144, ENSG00000141522, ENSG00000108840, ENSG00000018189	362	205	13528	2.55211	0.99793	0.277679	5.71299	0.556456
GOTERM_BP_FAT	GO:0050772	positive regulation of axonogenesis	5	1	0.0040474	ENSG00000006327, ENSG00000141522, ENSG00000076928, ENSG00000103260, ENSG00000196576	362	25	13528	7.47403	0.999273	0.303269	6.64765	0.518172
GOTERM_BP_FAT	GO:0006259	DNA metabolic process	25	5	0.00469912	ENSG00000169241, ENSG00000139842, ENSG00000002016, ENSG00000187741, ENSG00000117724, ENSG00000185504, ENSG00000110768, ENSG00000100865, ENSG00000005007, ENSG00000013563, ENSG00000167513, ENSG00000087206, ENSG00000189046, ENSG00000167670, ENSG00000099804, ENSG00000123415, ENSG00000111445, ENSG00000131944, ENSG00000172977, ENSG00000127586, ENSG00000182150, ENSG00000131470, ENSG00000154920, ENSG0000…	362	506	13528	1.84635	0.999774	0.329475	7.67838	0.482178
GOTERM_BP_FAT	GO:0034622	cellular macromolecular complex assembly	18	3.6	0.00525322	ENSG00000115286, ENSG00000188157, ENSG00000117724, ENSG00000213465, ENSG00000197903, ENSG00000184678, ENSG00000105011, ENSG00000196866, ENSG00000107404, ENSG00000184270, ENSG00000167670, ENSG00000158373, ENSG00000115268, ENSG00000104872, ENSG00000197409, ENSG00000158406, ENSG00000124575, ENSG00000203814	362	318	13528	2.11529	0.999916	0.347297	8.54629	0.459299
GOTERM_BP_FAT	GO:0045859	regulation of protein kinase activity	19	3.8	0.00530846	ENSG00000127564, ENSG00000176749, ENSG00000067606, ENSG00000110768, ENSG00000130758, ENSG00000171862, ENSG00000085511, ENSG00000123080, ENSG00000072062, ENSG00000012983, ENSG00000099860, ENSG00000107404, ENSG00000114739, ENSG00000197114, ENSG00000128563, ENSG00000157193, ENSG00000116014, ENSG00000149930, ENSG00000127191	362	345	13528	2.05807	0.999924	0.337931	8.63239	0.471171
GOTERM_BP_FAT	GO:0046907	intracellular transport	30	6	0.00546311	ENSG00000105402, ENSG00000103496, ENSG00000154174, ENSG00000101199, ENSG00000173992, ENSG00000183020, ENSG00000167515, ENSG00000005007, ENSG00000101844, ENSG00000174996, ENSG00000157911, ENSG00000131652, ENSG00000115268, ENSG00000197969, ENSG00000090581, ENSG00000153339, ENSG00000053770, ENSG00000030110, ENSG00000121542, ENSG00000220205, ENSG00000067606, ENSG00000142186, ENSG00000093000, ENSG0000…	362	657	13528	1.7064	0.999942	0.334188	8.87303	0.476009
GOTERM_BP_FAT	GO:0016481	negative regulation of transcription	23	4.6	0.00595931	ENSG00000111145, ENSG00000103510, ENSG00000123933, ENSG00000117724, ENSG00000148411, ENSG00000077463, ENSG00000138386, ENSG00000141582, ENSG00000171720, ENSG00000175745, ENSG00000101849, ENSG00000105993, ENSG00000130758, ENSG00000111653, ENSG00000087206, ENSG00000131408, ENSG00000108840, ENSG00000197114, ENSG00000143390, ENSG00000179094, ENSG00000187531, ENSG00000064932, ENSG00000172977	362	459	13528	1.87258	0.999976	0.346917	9.64114	0.459775
GOTERM_BP_FAT	GO:0044265	cellular macromolecule catabolic process	32	6.4	0.00661935	ENSG00000139842, ENSG00000110768, ENSG00000101849, ENSG00000153827, ENSG00000005007, ENSG00000161956, ENSG00000101844, ENSG00000013563, ENSG00000177479, ENSG00000160445, ENSG00000167671, ENSG00000099804, ENSG00000197548, ENSG00000099364, ENSG00000123415, ENSG00000132017, ENSG00000197562, ENSG00000159069, ENSG00000130560, ENSG00000164068, ENSG00000168397, ENSG00000169062, ENSG00000188612, ENSG0000…	362	725	13528	1.64944	0.999993	0.365671	10.6534	0.436909
GOTERM_BP_FAT	GO:0051325	interphase	9	1.8	0.00742328	ENSG00000139842, ENSG00000105810, ENSG00000071564, ENSG00000013573, ENSG00000117724, ENSG00000099804, ENSG00000197343, ENSG00000185324, ENSG00000123080	362	106	13528	3.17294	0.999998	0.388453	11.8719	0.410661
GOTERM_BP_FAT	GO:0034621	cellular macromolecular complex subunit organization	19	3.8	0.00748124	ENSG00000115286, ENSG00000122033, ENSG00000188157, ENSG00000117724, ENSG00000213465, ENSG00000197903, ENSG00000184678, ENSG00000105011, ENSG00000196866, ENSG00000107404, ENSG00000184270, ENSG00000167670, ENSG00000158373, ENSG00000115268, ENSG00000104872, ENSG00000197409, ENSG00000158406, ENSG00000124575, ENSG00000203814	362	357	13528	1.98889	0.999998	0.379927	11.9592	0.4203
GOTERM_BP_FAT	GO:0043549	regulation of kinase activity	19	3.8	0.00748124	ENSG00000127564, ENSG00000176749, ENSG00000067606, ENSG00000110768, ENSG00000130758, ENSG00000171862, ENSG00000085511, ENSG00000123080, ENSG00000072062, ENSG00000012983, ENSG00000099860, ENSG00000107404, ENSG00000114739, ENSG00000197114, ENSG00000128563, ENSG00000157193, ENSG00000116014, ENSG00000149930, ENSG00000127191	362	357	13528	1.98889	0.999998	0.379927	11.9592	0.4203
GOTERM_BP_FAT	GO:0010605	negative regulation of macromolecule metabolic process	32	6.4	0.00764306	ENSG00000111145, ENSG00000116001, ENSG00000117724, ENSG00000138386, ENSG00000171720, ENSG00000101849, ENSG00000197728, ENSG00000105993, ENSG00000130758, ENSG00000167513, ENSG00000087206, ENSG00000197114, ENSG00000172977, ENSG00000030110, ENSG00000103510, ENSG00000123933, ENSG00000148411, ENSG00000067606, ENSG00000077463, ENSG00000141582, ENSG00000128191, ENSG00000175745, ENSG00000135116, ENSG0000…	362	734	13528	1.62922	0.999999	0.375907	12.2023	0.424919
GOTERM_BP_FAT	GO:0031346	positive regulation of cell projection organization	6	1.2	0.00805391	ENSG00000006327, ENSG00000141522, ENSG00000076928, ENSG00000179604, ENSG00000103260, ENSG00000196576	362	47	13528	4.77066	0.999999	0.381426	12.8169	0.418589
GOTERM_BP_FAT	GO:0022604	regulation of cell morphogenesis	10	2	0.00847291	ENSG00000006327, ENSG00000141522, ENSG00000076928, ENSG00000179604, ENSG00000182670, ENSG00000018189, ENSG00000099864, ENSG00000103260, ENSG00000149930, ENSG00000196576	362	131	13528	2.85268	1	0.386841	13.4394	0.412467
GOTERM_BP_FAT	GO:0031327	negative regulation of cellular biosynthetic process	26	5.2	0.00848883	ENSG00000111145, ENSG00000116001, ENSG00000117724, ENSG00000138386, ENSG00000171720, ENSG00000101849, ENSG00000105993, ENSG00000130758, ENSG00000167513, ENSG00000087206, ENSG00000197114, ENSG00000099864, ENSG00000172977, ENSG00000103510, ENSG00000123933, ENSG00000148411, ENSG00000077463, ENSG00000141582, ENSG00000175745, ENSG00000111653, ENSG00000131408, ENSG00000108840, ENSG00000143390, ENSG0000…	362	561	13528	1.73195	1	0.377953	13.463	0.422562
GOTERM_BP_FAT	GO:0010721	negative regulation of cell development	6	1.2	0.00879851	ENSG00000101144, ENSG00000141522, ENSG00000076928, ENSG00000169136, ENSG00000182670, ENSG00000018189	362	48	13528	4.67127	1	0.379495	13.9203	0.420794
GOTERM_BP_FAT	GO:0006281	DNA repair	16	3.2	0.00942652	ENSG00000139842, ENSG00000002016, ENSG00000187741, ENSG00000182150, ENSG00000185504, ENSG00000154920, ENSG00000110768, ENSG00000005007, ENSG00000135945, ENSG00000087206, ENSG00000167670, ENSG00000189046, ENSG00000123415, ENSG00000111445, ENSG00000131944, ENSG00000172977	362	284	13528	2.10536	1	0.391284	14.8407	0.407507
KEGG_PATHWAY	hsa05322:Systemic lupus erythematosus		8	1.6	0.010077	ENSG00000196866, ENSG00000184270, ENSG00000158373, ENSG00000197903, ENSG00000184678, ENSG00000197409, ENSG00000203814, ENSG00000158406	125	99	5085	3.28727	0.703399	0.455389	10.9759	0.341617
GOTERM_BP_FAT	GO:0009057	macromolecule catabolic process	33	6.6	0.0104761	ENSG00000139842, ENSG00000110768, ENSG00000101849, ENSG00000153827, ENSG00000103126, ENSG00000005007, ENSG00000161956, ENSG00000101844, ENSG00000013563, ENSG00000177479, ENSG00000160445, ENSG00000167671, ENSG00000099804, ENSG00000197548, ENSG00000099364, ENSG00000123415, ENSG00000132017, ENSG00000197562, ENSG00000159069, ENSG00000130560, ENSG00000164068, ENSG00000168397, ENSG00000169062, ENSG0000…	362	781	13528	1.57902	1	0.415031	16.3582	0.38192
GOTERM_BP_FAT	GO:0009890	negative regulation of biosynthetic process	26	5.2	0.0110037	ENSG00000111145, ENSG00000116001, ENSG00000117724, ENSG00000138386, ENSG00000171720, ENSG00000101849, ENSG00000105993, ENSG00000130758, ENSG00000167513, ENSG00000087206, ENSG00000197114, ENSG00000099864, ENSG00000172977, ENSG00000103510, ENSG00000123933, ENSG00000148411, ENSG00000077463, ENSG00000141582, ENSG00000175745, ENSG00000111653, ENSG00000131408, ENSG00000108840, ENSG00000143390, ENSG0000…	362	573	13528	1.69568	1	0.421723	17.1115	0.374973
GOTERM_BP_FAT	GO:0043632	modification-dependent macromolecule catabolic process	26	5.2	0.0112254	ENSG00000139842, ENSG00000101849, ENSG00000153827, ENSG00000101844, ENSG00000177479, ENSG00000161956, ENSG00000160445, ENSG00000167671, ENSG00000099804, ENSG00000197548, ENSG00000099364, ENSG00000132017, ENSG00000197562, ENSG00000130560, ENSG00000159069, ENSG00000164068, ENSG00000168397, ENSG00000188612, ENSG00000160087, ENSG00000141582, ENSG00000187608, ENSG00000049759, ENSG00000177981, ENSG0000…	362	574	13528	1.69273	1	0.419402	17.426	0.37737
GOTERM_BP_FAT	GO:0019941	modification-dependent protein catabolic process	26	5.2	0.0112254	ENSG00000139842, ENSG00000101849, ENSG00000153827, ENSG00000101844, ENSG00000177479, ENSG00000161956, ENSG00000160445, ENSG00000167671, ENSG00000099804, ENSG00000197548, ENSG00000099364, ENSG00000132017, ENSG00000197562, ENSG00000130560, ENSG00000159069, ENSG00000164068, ENSG00000168397, ENSG00000188612, ENSG00000160087, ENSG00000141582, ENSG00000187608, ENSG00000049759, ENSG00000177981, ENSG0000…	362	574	13528	1.69273	1	0.419402	17.426	0.37737
GOTERM_BP_FAT	GO:0051338	regulation of transferase activity	19	3.8	0.0112392	ENSG00000127564, ENSG00000176749, ENSG00000067606, ENSG00000110768, ENSG00000130758, ENSG00000171862, ENSG00000085511, ENSG00000123080, ENSG00000072062, ENSG00000012983, ENSG00000099860, ENSG00000107404, ENSG00000114739, ENSG00000197114, ENSG00000128563, ENSG00000157193, ENSG00000116014, ENSG00000149930, ENSG00000127191	362	372	13528	1.90869	1	0.411422	17.4457	0.385712
GOTERM_BP_FAT	GO:0010558	negative regulation of macromolecule biosynthetic process	25	5	0.0117721	ENSG00000111145, ENSG00000116001, ENSG00000117724, ENSG00000138386, ENSG00000171720, ENSG00000101849, ENSG00000105993, ENSG00000130758, ENSG00000167513, ENSG00000087206, ENSG00000197114, ENSG00000172977, ENSG00000103510, ENSG00000123933, ENSG00000148411, ENSG00000141582, ENSG00000077463, ENSG00000175745, ENSG00000111653, ENSG00000131408, ENSG00000108840, ENSG00000143390, ENSG00000179094, ENSG0000…	362	547	13528	1.70796	1	0.417884	18.197	0.378944
GOTERM_BP_FAT	GO:0045596	negative regulation of cell differentiation	13	2.6	0.0132987	ENSG00000076928, ENSG00000169136, ENSG00000171720, ENSG00000182670, ENSG00000101144, ENSG00000105810, ENSG00000141522, ENSG00000131408, ENSG00000108840, ENSG00000185686, ENSG00000135870, ENSG00000018189, ENSG00000158406	362	216	13528	2.24913	1	0.449226	20.3141	0.347536
GOTERM_BP_FAT	GO:0042325	regulation of phosphorylation	22	4.4	0.0135909	ENSG00000030110, ENSG00000127564, ENSG00000176749, ENSG00000067606, ENSG00000110768, ENSG00000103126, ENSG00000130758, ENSG00000171862, ENSG00000085511, ENSG00000123080, ENSG00000072062, ENSG00000012983, ENSG00000099860, ENSG00000101144, ENSG00000107404, ENSG00000114739, ENSG00000197114, ENSG00000128563, ENSG00000157193, ENSG00000116014, ENSG00000149930, ENSG00000127191	362	466	13528	1.76426	1	0.448305	20.7136	0.348426
GOTERM_BP_FAT	GO:0030163	protein catabolic process	27	5.4	0.0158442	ENSG00000139842, ENSG00000101849, ENSG00000153827, ENSG00000103126, ENSG00000101844, ENSG00000177479, ENSG00000161956, ENSG00000160445, ENSG00000167671, ENSG00000099804, ENSG00000197548, ENSG00000099364, ENSG00000132017, ENSG00000197562, ENSG00000130560, ENSG00000159069, ENSG00000164068, ENSG00000168397, ENSG00000188612, ENSG00000160087, ENSG00000141582, ENSG00000187608, ENSG00000049759, ENSG0000…	362	622	13528	1.62218	1	0.49218	23.7302	0.307876
GOTERM_BP_FAT	GO:0007049	cell cycle	32	6.4	0.0160234	ENSG00000139842, ENSG00000002016, ENSG00000187741, ENSG00000117724, ENSG00000213465, ENSG00000214367, ENSG00000171720, ENSG00000100865, ENSG00000197343, ENSG00000087074, ENSG00000005007, ENSG00000185324, ENSG00000167513, ENSG00000069956, ENSG00000071564, ENSG00000099804, ENSG00000167670, ENSG00000175197, ENSG00000118046, ENSG00000127564, ENSG00000188130, ENSG00000013573, ENSG00000127586, ENSG0000…	362	776	13528	1.54104	1	0.487993	23.9654	0.311586
GOTERM_BP_FAT	GO:0010769	regulation of cell morphogenesis involved in differentiation	7	1.4	0.0167788	ENSG00000006327, ENSG00000141522, ENSG00000076928, ENSG00000182670, ENSG00000018189, ENSG00000103260, ENSG00000196576	362	77	13528	3.39729	1	0.496064	24.9494	0.304462
GOTERM_BP_FAT	GO:0051318	G1 phase	4	0.8	0.0175462	ENSG00000105810, ENSG00000071564, ENSG00000197343, ENSG00000185324	362	21	13528	7.11813	1	0.503911	25.9368	0.297646
GOTERM_BP_FAT	GO:0050770	regulation of axonogenesis	6	1.2	0.0177308	ENSG00000006327, ENSG00000141522, ENSG00000076928, ENSG00000018189, ENSG00000103260, ENSG00000196576	362	57	13528	3.9337	1	0.499946	26.1725	0.301077
GOTERM_BP_FAT	GO:0051603	proteolysis involved in cellular protein catabolic process	26	5.2	0.0184509	ENSG00000139842, ENSG00000101849, ENSG00000153827, ENSG00000101844, ENSG00000177479, ENSG00000161956, ENSG00000160445, ENSG00000167671, ENSG00000099804, ENSG00000197548, ENSG00000099364, ENSG00000132017, ENSG00000197562, ENSG00000130560, ENSG00000159069, ENSG00000164068, ENSG00000168397, ENSG00000188612, ENSG00000160087, ENSG00000141582, ENSG00000187608, ENSG00000049759, ENSG00000177981, ENSG0000…	362	600	13528	1.61937	1	0.506433	27.0851	0.295478
GOTERM_BP_FAT	GO:0008654	phospholipid biosynthetic process	8	1.6	0.0193135	ENSG00000136908, ENSG00000007541, ENSG00000160216, ENSG00000185813, ENSG00000179085, ENSG00000174915, ENSG00000087157, ENSG00000100288	362	102	13528	2.93099	1	0.515205	28.1645	0.28802
GOTERM_BP_FAT	GO:0044257	cellular protein catabolic process	26	5.2	0.0195332	ENSG00000139842, ENSG00000101849, ENSG00000153827, ENSG00000101844, ENSG00000177479, ENSG00000161956, ENSG00000160445, ENSG00000167671, ENSG00000099804, ENSG00000197548, ENSG00000099364, ENSG00000132017, ENSG00000197562, ENSG00000130560, ENSG00000159069, ENSG00000164068, ENSG00000168397, ENSG00000188612, ENSG00000160087, ENSG00000141582, ENSG00000187608, ENSG00000049759, ENSG00000177981, ENSG0000…	362	603	13528	1.61132	1	0.51198	28.4369	0.290747
GOTERM_BP_FAT	GO:0006476	protein amino acid deacetylation	4	0.8	0.0199231	ENSG00000108840, ENSG00000077463, ENSG00000171720, ENSG00000187531	362	22	13528	6.79458	1	0.511897	28.9181	0.290817
GOTERM_BP_FAT	GO:0051329	interphase of mitotic cell cycle	8	1.6	0.0202649	ENSG00000139842, ENSG00000105810, ENSG00000071564, ENSG00000013573, ENSG00000117724, ENSG00000099804, ENSG00000185324, ENSG00000123080	362	103	13528	2.90254	1	0.51098	29.3373	0.291596
GOTERM_BP_FAT	GO:0051174	regulation of phosphorus metabolic process	22	4.4	0.0203882	ENSG00000030110, ENSG00000127564, ENSG00000176749, ENSG00000067606, ENSG00000110768, ENSG00000103126, ENSG00000130758, ENSG00000171862, ENSG00000085511, ENSG00000123080, ENSG00000072062, ENSG00000012983, ENSG00000099860, ENSG00000101144, ENSG00000107404, ENSG00000114739, ENSG00000197114, ENSG00000128563, ENSG00000157193, ENSG00000116014, ENSG00000149930, ENSG00000127191	362	485	13528	1.69514	1	0.50634	29.488	0.295558
GOTERM_BP_FAT	GO:0019220	regulation of phosphate metabolic process	22	4.4	0.0203882	ENSG00000030110, ENSG00000127564, ENSG00000176749, ENSG00000067606, ENSG00000110768, ENSG00000103126, ENSG00000130758, ENSG00000171862, ENSG00000085511, ENSG00000123080, ENSG00000072062, ENSG00000012983, ENSG00000099860, ENSG00000101144, ENSG00000107404, ENSG00000114739, ENSG00000197114, ENSG00000128563, ENSG00000157193, ENSG00000116014, ENSG00000149930, ENSG00000127191	362	485	13528	1.69514	1	0.50634	29.488	0.295558
GOTERM_BP_FAT	GO:0070085	glycosylation	9	1.8	0.021363	ENSG00000214160, ENSG00000136908, ENSG00000090581, ENSG00000160408, ENSG00000129255, ENSG00000131446, ENSG00000179085, ENSG00000033011, ENSG00000177239	362	128	13528	2.62759	1	0.516191	30.6688	0.28719
GOTERM_BP_FAT	GO:0043413	biopolymer glycosylation	9	1.8	0.021363	ENSG00000214160, ENSG00000136908, ENSG00000090581, ENSG00000160408, ENSG00000129255, ENSG00000131446, ENSG00000179085, ENSG00000033011, ENSG00000177239	362	128	13528	2.62759	1	0.516191	30.6688	0.28719
GOTERM_BP_FAT	GO:0006486	protein amino acid glycosylation	9	1.8	0.021363	ENSG00000214160, ENSG00000136908, ENSG00000090581, ENSG00000160408, ENSG00000129255, ENSG00000131446, ENSG00000179085, ENSG00000033011, ENSG00000177239	362	128	13528	2.62759	1	0.516191	30.6688	0.28719
GOTERM_BP_FAT	GO:0006888	ER to Golgi vesicle-mediated transport	5	1	0.0251546	ENSG00000121542, ENSG00000167515, ENSG00000093183, ENSG00000196655, ENSG00000153339	362	42	13528	4.44883	1	0.5686	35.0866	0.245193
GOTERM_BP_FAT	GO:0000186	activation of MAPKK activity	4	0.8	0.0280642	ENSG00000099860, ENSG00000085511, ENSG00000116014, ENSG00000149930	362	25	13528	5.97923	1	0.60239	38.2958	0.220122
GOTERM_BP_FAT	GO:0050768	negative regulation of neurogenesis	5	1	0.0314808	ENSG00000101144, ENSG00000141522, ENSG00000076928, ENSG00000169136, ENSG00000018189	362	45	13528	4.15224	1	0.638637	41.8734	0.194746
GOTERM_BP_FAT	GO:0031344	regulation of cell projection organization	7	1.4	0.0316327	ENSG00000006327, ENSG00000141522, ENSG00000076928, ENSG00000179604, ENSG00000018189, ENSG00000103260, ENSG00000196576	362	89	13528	2.93923	1	0.633925	42.0278	0.197962
GOTERM_BP_FAT	GO:0051726	regulation of cell cycle	16	3.2	0.0325339	ENSG00000030110, ENSG00000127564, ENSG00000176749, ENSG00000117724, ENSG00000110768, ENSG00000171720, ENSG00000197343, ENSG00000185324, ENSG00000171862, ENSG00000167513, ENSG00000123080, ENSG00000099860, ENSG00000101144, ENSG00000105810, ENSG00000087206, ENSG00000071564	362	331	13528	1.80641	1	0.638031	42.9361	0.195158
GOTERM_BP_FAT	GO:0032147	activation of protein kinase activity	8	1.6	0.0329557	ENSG00000099860, ENSG00000114739, ENSG00000067606, ENSG00000085511, ENSG00000116014, ENSG00000149930, ENSG00000127191, ENSG00000072062	362	114	13528	2.62247	1	0.636562	43.3566	0.19616
GOTERM_BP_FAT	GO:0065003	macromolecular complex assembly	27	5.4	0.0330451	ENSG00000115286, ENSG00000187741, ENSG00000103496, ENSG00000117724, ENSG00000213465, ENSG00000110768, ENSG00000105011, ENSG00000167670, ENSG00000184270, ENSG00000115268, ENSG00000104872, ENSG00000203814, ENSG00000127191, ENSG00000188157, ENSG00000185000, ENSG00000067606, ENSG00000148411, ENSG00000117425, ENSG00000197903, ENSG00000184678, ENSG00000196866, ENSG00000107404, ENSG00000158373, ENSG0000…	362	665	13528	1.51728	1	0.631393	43.4454	0.199701
GOTERM_BP_FAT	GO:0051960	regulation of nervous system development	11	2.2	0.0334001	ENSG00000006327, ENSG00000101144, ENSG00000188157, ENSG00000176749, ENSG00000141522, ENSG00000076928, ENSG00000169136, ENSG00000182670, ENSG00000018189, ENSG00000103260, ENSG00000196576	362	192	13528	2.141	1	0.629309	43.7965	0.201136
GOTERM_BP_FAT	GO:0050767	regulation of neurogenesis	10	2	0.0340616	ENSG00000006327, ENSG00000101144, ENSG00000176749, ENSG00000141522, ENSG00000076928, ENSG00000169136, ENSG00000182670, ENSG00000018189, ENSG00000103260, ENSG00000196576	362	166	13528	2.25121	1	0.630668	44.4454	0.200199
GOTERM_BP_FAT	GO:0051129	negative regulation of cellular component organization	9	1.8	0.0365717	ENSG00000131408, ENSG00000034510, ENSG00000141522, ENSG00000117724, ENSG00000076928, ENSG00000067606, ENSG00000182670, ENSG00000018189, ENSG00000171862	362	142	13528	2.36853	1	0.651406	46.8439	0.186148
GOTERM_BP_FAT	GO:0010720	positive regulation of cell development	6	1.2	0.0368492	ENSG00000006327, ENSG00000141522, ENSG00000076928, ENSG00000103260, ENSG00000005073, ENSG00000196576	362	69	13528	3.24958	1	0.648449	47.103	0.188124
GOTERM_BP_FAT	GO:0010975	regulation of neuron projection development	6	1.2	0.0388512	ENSG00000006327, ENSG00000141522, ENSG00000076928, ENSG00000018189, ENSG00000103260, ENSG00000196576	362	70	13528	3.20316	1	0.662558	48.9373	0.178776
GOTERM_BP_FAT	GO:0043933	macromolecular complex subunit organization	28	5.6	0.0403581	ENSG00000115286, ENSG00000122033, ENSG00000187741, ENSG00000103496, ENSG00000117724, ENSG00000213465, ENSG00000110768, ENSG00000105011, ENSG00000167670, ENSG00000184270, ENSG00000115268, ENSG00000104872, ENSG00000203814, ENSG00000127191, ENSG00000188157, ENSG00000185000, ENSG00000067606, ENSG00000148411, ENSG00000117425, ENSG00000197903, ENSG00000184678, ENSG00000196866, ENSG00000107404, ENSG0000…	362	710	13528	1.47375	1	0.671188	50.2784	0.173156
GOTERM_BP_FAT	GO:0048641	regulation of skeletal muscle tissue development	4	0.8	0.0412561	ENSG00000188157, ENSG00000108840, ENSG00000171720, ENSG00000108443	362	29	13528	5.15451	1	0.673905	51.0616	0.171401
GOTERM_BP_FAT	GO:0016202	regulation of striated muscle tissue development	5	1	0.0439238	ENSG00000188157, ENSG00000108840, ENSG00000117724, ENSG00000171720, ENSG00000108443	362	50	13528	3.73702	1	0.691831	53.3207	0.16
GOTERM_BP_FAT	GO:0016570	histone modification	8	1.6	0.0449506	ENSG00000103510, ENSG00000100425, ENSG00000111653, ENSG00000087206, ENSG00000108840, ENSG00000087152, ENSG00000171720, ENSG00000172977	362	122	13528	2.4505	1	0.695109	54.1638	0.157947
GOTERM_BP_FAT	GO:0048634	regulation of muscle development	5	1	0.046699	ENSG00000188157, ENSG00000108840, ENSG00000117724, ENSG00000171720, ENSG00000108443	362	51	13528	3.66374	1	0.704024	55.5664	0.152413
GOTERM_BP_FAT	GO:0022402	cell cycle process	23	4.6	0.0491883	ENSG00000139842, ENSG00000127564, ENSG00000002016, ENSG00000187741, ENSG00000188130, ENSG00000013573, ENSG00000117724, ENSG00000131470, ENSG00000214367, ENSG00000171720, ENSG00000087074, ENSG00000197343, ENSG00000185324, ENSG00000123080, ENSG00000105810, ENSG00000111653, ENSG00000071564, ENSG00000161888, ENSG00000099804, ENSG00000175197, ENSG00000168061, ENSG00000118046, ENSG00000187531	362	565	13528	1.52126	1	0.71803	57.4939	0.143858
GOTERM_BP_FAT	GO:0006733	oxidoreduction coenzyme metabolic process	5	1	0.0495695	ENSG00000147813, ENSG00000167113, ENSG00000183077, ENSG00000169738, ENSG00000008130	362	52	13528	3.59329	1	0.715862	57.7821	0.14517
GOTERM_BP_FAT	GO:0008610	lipid biosynthetic process	15	3	0.0516766	ENSG00000185000, ENSG00000148334, ENSG00000136908, ENSG00000160408, ENSG00000160216, ENSG00000185813, ENSG00000087157, ENSG00000033011, ENSG00000007541, ENSG00000149809, ENSG00000198189, ENSG00000174915, ENSG00000179085, ENSG00000148926, ENSG00000100288	362	323	13528	1.73546	1	0.726167	59.3418	0.138963
GOTERM_BP_FAT	GO:0016569	covalent chromatin modification	8	1.6	0.0518786	ENSG00000103510, ENSG00000100425, ENSG00000111653, ENSG00000087206, ENSG00000108840, ENSG00000087152, ENSG00000171720, ENSG00000172977	362	126	13528	2.37271	1	0.722758	59.4885	0.141007
GOTERM_BP_FAT	GO:0022403	cell cycle phase	18	3.6	0.0523255	ENSG00000139842, ENSG00000127564, ENSG00000002016, ENSG00000187741, ENSG00000013573, ENSG00000117724, ENSG00000131470, ENSG00000214367, ENSG00000171720, ENSG00000197343, ENSG00000185324, ENSG00000123080, ENSG00000105810, ENSG00000071564, ENSG00000161888, ENSG00000099804, ENSG00000168061, ENSG00000187531	362	414	13528	1.62479	1	0.721117	59.8112	0.141994
GOTERM_BP_FAT	GO:0006944	membrane fusion	5	1	0.0525351	ENSG00000030110, ENSG00000105402, ENSG00000103496, ENSG00000182446, ENSG00000197548	362	53	13528	3.52549	1	0.717859	59.9617	0.143961
GOTERM_BP_FAT	GO:0006414	translational elongation	7	1.4	0.0531759	ENSG00000177954, ENSG00000116251, ENSG00000115268, ENSG00000148303, ENSG00000104529, ENSG00000197728, ENSG00000168028	362	101	13528	2.59001	1	0.71764	60.4185	0.144093
GOTERM_BP_FAT	GO:0040029	regulation of gene expression, epigenetic	6	1.2	0.0547027	ENSG00000169241, ENSG00000108840, ENSG00000077463, ENSG00000128191, ENSG00000187531, ENSG00000187772	362	77	13528	2.91196	1	0.723412	61.4872	0.140614
GOTERM_BP_FAT	GO:0000079	regulation of cyclin-dependent protein kinase activity	5	1	0.0555954	ENSG00000127564, ENSG00000176749, ENSG00000110768, ENSG00000171862, ENSG00000123080	362	54	13528	3.4602	1	0.724804	62.0995	0.139779
GOTERM_BP_FAT	GO:0007050	cell cycle arrest	7	1.4	0.057459	ENSG00000139842, ENSG00000111653, ENSG00000188130, ENSG00000175197, ENSG00000087074, ENSG00000118046, ENSG00000123080	362	103	13528	2.53972	1	0.732368	63.3483	0.135271
KEGG_PATHWAY	hsa03010:Ribosome		6	1.2	0.0603047	ENSG00000177954, ENSG00000116251, ENSG00000115268, ENSG00000148303, ENSG00000197728, ENSG00000168028	125	87	5085	2.80552	0.999427	0.916923	51.0323	0.0376673
GOTERM_BP_FAT	GO:0009101	glycoprotein biosynthetic process	9	1.8	0.0613411	ENSG00000214160, ENSG00000136908, ENSG00000090581, ENSG00000160408, ENSG00000129255, ENSG00000131446, ENSG00000179085, ENSG00000033011, ENSG00000177239	362	158	13528	2.12868	1	0.751589	65.8263	0.12402
GOTERM_BP_FAT	GO:0016458	gene silencing	5	1	0.0619978	ENSG00000108840, ENSG00000077463, ENSG00000128191, ENSG00000187531, ENSG00000187772	362	56	13528	3.33662	1	0.751147	66.2296	0.124275
GOTERM_BP_FAT	GO:0045017	glycerolipid biosynthetic process	6	1.2	0.0624873	ENSG00000185000, ENSG00000136908, ENSG00000007541, ENSG00000179085, ENSG00000174915, ENSG00000100288	362	80	13528	2.80276	1	0.749762	66.5273	0.125076
GOTERM_BP_FAT	GO:0034470	ncRNA processing	10	2	0.0634731	ENSG00000182173, ENSG00000174177, ENSG00000167112, ENSG00000128191, ENSG00000115268, ENSG00000127054, ENSG00000164880, ENSG00000101361, ENSG00000149743, ENSG00000187772	362	187	13528	1.9984	1	0.751216	67.1192	0.124235
GOTERM_BP_FAT	GO:0016568	chromatin modification	13	2.6	0.0641333	ENSG00000103510, ENSG00000064961, ENSG00000141582, ENSG00000087152, ENSG00000171720, ENSG00000105011, ENSG00000100425, ENSG00000111653, ENSG00000087206, ENSG00000108840, ENSG00000172530, ENSG00000172977, ENSG00000108799	362	274	13528	1.77304	1	0.750822	67.5102	0.124463
GOTERM_BP_FAT	GO:0070647	protein modification by small protein conjugation or removal	9	1.8	0.0650311	ENSG00000087206, ENSG00000049759, ENSG00000197530, ENSG00000188612, ENSG00000146373, ENSG00000099804, ENSG00000087152, ENSG00000142546, ENSG00000153827	362	160	13528	2.10207	1	0.75175	68.0348	0.123927
GOTERM_BP_FAT	GO:0045664	regulation of neuron differentiation	8	1.6	0.0655422	ENSG00000006327, ENSG00000176749, ENSG00000141522, ENSG00000076928, ENSG00000182670, ENSG00000018189, ENSG00000103260, ENSG00000196576	362	133	13528	2.24783	1	0.750551	68.3299	0.12462
GOTERM_BP_FAT	GO:0007264	small GTPase mediated signal transduction	14	2.8	0.0658251	ENSG00000206418, ENSG00000188130, ENSG00000102606, ENSG00000076928, ENSG00000213465, ENSG00000116473, ENSG00000140983, ENSG00000141522, ENSG00000006607, ENSG00000179604, ENSG00000111737, ENSG00000101246, ENSG00000197562, ENSG00000089820	362	305	13528	1.71535	1	0.748133	68.4921	0.126021
GOTERM_BP_FAT	GO:0006260	DNA replication	10	2	0.0687834	ENSG00000111653, ENSG00000127586, ENSG00000117724, ENSG00000099804, ENSG00000167670, ENSG00000100865, ENSG00000111445, ENSG00000005007, ENSG00000135945, ENSG00000167513	362	190	13528	1.96685	1	0.75994	70.1424	0.11922
GOTERM_BP_FAT	GO:0050769	positive regulation of neurogenesis	5	1	0.0722961	ENSG00000006327, ENSG00000141522, ENSG00000076928, ENSG00000103260, ENSG00000196576	362	59	13528	3.16696	1	0.773689	71.9963	0.111433
GOTERM_BP_FAT	GO:0051225	spindle assembly	3	0.6	0.0742074	ENSG00000214367, ENSG00000171720, ENSG00000168061	362	17	13528	6.59474	1	0.779069	72.959	0.108424
GOTERM_BP_FAT	GO:0060070	Wnt receptor signaling pathway through beta-catenin	3	0.6	0.0742074	ENSG00000107404, ENSG00000101849, ENSG00000103126	362	17	13528	6.59474	1	0.779069	72.959	0.108424
GOTERM_BP_FAT	GO:0045860	positive regulation of protein kinase activity	11	2.2	0.0770004	ENSG00000099860, ENSG00000114739, ENSG00000067606, ENSG00000157193, ENSG00000085511, ENSG00000116014, ENSG00000130758, ENSG00000149930, ENSG00000127191, ENSG00000012983, ENSG00000072062	362	223	13528	1.84337	1	0.788179	74.3099	0.103375
GOTERM_BP_FAT	GO:0035269	protein amino acid O-linked mannosylation	2	0.4	0.0779445	ENSG00000136908, ENSG00000179085	362	3	13528	24.9134	1	0.788797	74.7519	0.103035
GOTERM_BP_FAT	GO:0035268	protein amino acid mannosylation	2	0.4	0.0779445	ENSG00000136908, ENSG00000179085	362	3	13528	24.9134	1	0.788797	74.7519	0.103035
GOTERM_BP_FAT	GO:0018211	peptidyl-tryptophan modification	2	0.4	0.0779445	ENSG00000136908, ENSG00000179085	362	3	13528	24.9134	1	0.788797	74.7519	0.103035
GOTERM_BP_FAT	GO:0018317	protein amino acid C-linked glycosylation via tryptophan	2	0.4	0.0779445	ENSG00000136908, ENSG00000179085	362	3	13528	24.9134	1	0.788797	74.7519	0.103035
GOTERM_BP_FAT	GO:0018103	protein amino acid C-linked glycosylation	2	0.4	0.0779445	ENSG00000136908, ENSG00000179085	362	3	13528	24.9134	1	0.788797	74.7519	0.103035
GOTERM_BP_FAT	GO:0018406	protein amino acid C-linked glycosylation via 2'-alpha-mannosyl-L-tryptophan	2	0.4	0.0779445	ENSG00000136908, ENSG00000179085	362	3	13528	24.9134	1	0.788797	74.7519	0.103035
GOTERM_BP_FAT	GO:0007266	Rho protein signal transduction	4	0.8	0.0801251	ENSG00000141522, ENSG00000076928, ENSG00000179604, ENSG00000089820	362	38	13528	3.9337	1	0.7947	75.7458	0.099797
GOTERM_BP_FAT	GO:0006914	autophagy	4	0.8	0.0801251	ENSG00000168397, ENSG00000175224, ENSG00000197548, ENSG00000101844	362	38	13528	3.9337	1	0.7947	75.7458	0.099797
GOTERM_BP_FAT	GO:0000080	G1 phase of mitotic cell cycle	3	0.6	0.0820561	ENSG00000105810, ENSG00000071564, ENSG00000185324	362	18	13528	6.22836	1	0.799318	76.5951	0.0972806
GOTERM_BP_FAT	GO:0006342	chromatin silencing	3	0.6	0.0820561	ENSG00000108840, ENSG00000077463, ENSG00000187531	362	18	13528	6.22836	1	0.799318	76.5951	0.0972806
GOTERM_BP_FAT	GO:0006468	protein amino acid phosphorylation	25	5	0.0829526	ENSG00000105204, ENSG00000174292, ENSG00000103507, ENSG00000085511, ENSG00000185324, ENSG00000130758, ENSG00000072062, ENSG00000099860, ENSG00000069956, ENSG00000105397, ENSG00000118046, ENSG00000127564, ENSG00000176749, ENSG00000188130, ENSG00000067606, ENSG00000142186, ENSG00000130669, ENSG00000012983, ENSG00000101144, ENSG00000105810, ENSG00000027075, ENSG00000114739, ENSG00000116014, ENSG0000…	362	667	13528	1.40068	1	0.7996	76.9798	0.0971272
KEGG_PATHWAY	hsa00564:Glycerophospholipid metabolism		5	1	0.0833057	ENSG00000160216, ENSG00000185813, ENSG00000174915, ENSG00000087157, ENSG00000100288	125	68	5085	2.99118	0.999971	0.926424	63.1563	0.0331902
GOTERM_BP_FAT	GO:0042475	odontogenesis of dentine-containing tooth	4	0.8	0.0851635	ENSG00000101144, ENSG00000114739, ENSG00000184207, ENSG00000091409	362	39	13528	3.83284	1	0.805089	77.9032	0.094156
GOTERM_BP_FAT	GO:0046496	nicotinamide nucleotide metabolic process	4	0.8	0.0903332	ENSG00000147813, ENSG00000183077, ENSG00000169738, ENSG00000008130	362	40	13528	3.73702	1	0.821216	79.9283	0.0855428
GOTERM_BP_FAT	GO:0006769	nicotinamide metabolic process	4	0.8	0.0903332	ENSG00000147813, ENSG00000183077, ENSG00000169738, ENSG00000008130	362	40	13528	3.73702	1	0.821216	79.9283	0.0855428
GOTERM_BP_FAT	GO:0033674	positive regulation of kinase activity	11	2.2	0.0910984	ENSG00000099860, ENSG00000114739, ENSG00000067606, ENSG00000157193, ENSG00000085511, ENSG00000116014, ENSG00000130758, ENSG00000149930, ENSG00000127191, ENSG00000012983, ENSG00000072062	362	231	13528	1.77953	1	0.820814	80.2128	0.0857551
GOTERM_BP_FAT	GO:0046328	regulation of JNK cascade	5	1	0.0953031	ENSG00000171720, ENSG00000103126, ENSG00000130758, ENSG00000149930, ENSG00000012983	362	65	13528	2.87463	1	0.832164	81.7094	0.0797911
GOTERM_BP_FAT	GO:0042063	gliogenesis	5	1	0.0953031	ENSG00000105810, ENSG00000102606, ENSG00000138386, ENSG00000123080, ENSG00000103260	362	65	13528	2.87463	1	0.832164	81.7094	0.0797911
GOTERM_BP_FAT	GO:0009820	alkaloid metabolic process	4	0.8	0.0956306	ENSG00000147813, ENSG00000183077, ENSG00000169738, ENSG00000008130	362	41	13528	3.64587	1	0.83026	81.8214	0.0807861
GOTERM_BP_FAT	GO:0010553	negative regulation of specific transcription from RNA polymerase II promoter	4	0.8	0.0956306	ENSG00000108840, ENSG00000171720, ENSG00000101849, ENSG00000172977	362	41	13528	3.64587	1	0.83026	81.8214	0.0807861
GOTERM_BP_FAT	GO:0051173	positive regulation of nitrogen compound metabolic process	24	4.8	0.0957115	ENSG00000103510, ENSG00000188157, ENSG00000160199, ENSG00000131470, ENSG00000087152, ENSG00000110768, ENSG00000105204, ENSG00000101849, ENSG00000161955, ENSG00000072310, ENSG00000101144, ENSG00000093010, ENSG00000087206, ENSG00000071564, ENSG00000131408, ENSG00000108840, ENSG00000063978, ENSG00000175197, ENSG00000167565, ENSG00000187079, ENSG00000128272, ENSG00000187531, ENSG00000166529, ENSG0000…	362	644	13528	1.39268	1	0.827552	81.8489	0.0822046
GOTERM_BP_FAT	GO:0010628	positive regulation of gene expression	22	4.4	0.0980929	ENSG00000169241, ENSG00000103510, ENSG00000188157, ENSG00000160199, ENSG00000131470, ENSG00000087152, ENSG00000110768, ENSG00000105204, ENSG00000101849, ENSG00000072310, ENSG00000101144, ENSG00000071564, ENSG00000131408, ENSG00000108840, ENSG00000063978, ENSG00000175197, ENSG00000167565, ENSG00000187079, ENSG00000128272, ENSG00000187531, ENSG00000166529, ENSG00000172977	362	581	13528	1.41505	1	0.832407	82.6428	0.0796643
R534H
Category	GO number	Terms	Count	%	PValue	Genes	List Total	Pop Hits	Pop Total	Fold Enrichment	Bonferroni	Benjamini	FDR	(-)logBenjamini
GOTERM_BP_FAT	GO:0031497	chromatin assembly	16	2.97952	1.81942e-08	ENSG00000197903, ENSG00000184678, ENSG00000105011, ENSG00000124635, ENSG00000196866, ENSG00000184260, ENSG00000184270, ENSG00000167670, ENSG00000180596, ENSG00000158373, ENSG00000180573, ENSG00000197409, ENSG00000185130, ENSG00000158406, ENSG00000124575, ENSG00000203814	383	87	13528	6.49584	3.15301e-05	1.57652e-05	3.07582e-05	4.8023
GOTERM_BP_FAT	GO:0006334	nucleosome assembly	16	2.97952	1.10582e-08	ENSG00000197903, ENSG00000184678, ENSG00000105011, ENSG00000124635, ENSG00000196866, ENSG00000184260, ENSG00000184270, ENSG00000167670, ENSG00000180596, ENSG00000158373, ENSG00000180573, ENSG00000197409, ENSG00000185130, ENSG00000158406, ENSG00000124575, ENSG00000203814	383	84	13528	6.72784	1.91636e-05	1.91636e-05	1.86943e-05	4.71752
GOTERM_BP_FAT	GO:0065004	protein-DNA complex assembly	16	2.97952	3.41985e-08	ENSG00000197903, ENSG00000184678, ENSG00000105011, ENSG00000124635, ENSG00000196866, ENSG00000184260, ENSG00000184270, ENSG00000167670, ENSG00000180596, ENSG00000158373, ENSG00000180573, ENSG00000197409, ENSG00000185130, ENSG00000158406, ENSG00000124575, ENSG00000203814	383	91	13528	6.21031	5.92643e-05	1.97551e-05	5.78142e-05	4.70432
GOTERM_BP_FAT	GO:0034728	nucleosome organization	16	2.97952	4.62775e-08	ENSG00000197903, ENSG00000184678, ENSG00000105011, ENSG00000124635, ENSG00000196866, ENSG00000184260, ENSG00000184270, ENSG00000167670, ENSG00000180596, ENSG00000158373, ENSG00000180573, ENSG00000197409, ENSG00000185130, ENSG00000158406, ENSG00000124575, ENSG00000203814	383	93	13528	6.07676	8.01957e-05	2.00495e-05	7.82343e-05	4.6979
GOTERM_BP_FAT	GO:0006333	chromatin assembly or disassembly	18	3.35196	1.01207e-07	ENSG00000141582, ENSG00000197903, ENSG00000184678, ENSG00000105011, ENSG00000124177, ENSG00000124635, ENSG00000196866, ENSG00000184260, ENSG00000184270, ENSG00000167670, ENSG00000180596, ENSG00000158373, ENSG00000180573, ENSG00000197409, ENSG00000185130, ENSG00000158406, ENSG00000124575, ENSG00000203814	383	127	13528	5.00615	0.000175376	3.50776e-05	0.000171094	4.45497
GOTERM_BP_FAT	GO:0006323	DNA packaging	17	3.16574	1.78509e-07	ENSG00000197903, ENSG00000184678, ENSG00000105011, ENSG00000124635, ENSG00000196866, ENSG00000184260, ENSG00000184270, ENSG00000167670, ENSG00000180596, ENSG00000158373, ENSG00000180573, ENSG00000197409, ENSG00000185130, ENSG00000025770, ENSG00000158406, ENSG00000124575, ENSG00000203814	383	117	13528	5.13213	0.000309308	5.1558e-05	0.000301777	4.2877
GOTERM_BP_FAT	GO:0006355	regulation of transcription, DNA-dependent	82	15.27	5.84659e-06	ENSG00000105173, ENSG00000196418, ENSG00000189298, ENSG00000169136, ENSG00000171720, ENSG00000121417, ENSG00000167840, ENSG00000013561, ENSG00000187626, ENSG00000132522, ENSG00000101190, ENSG00000167637, ENSG00000092067, ENSG00000175197, ENSG00000078043, ENSG00000180806, ENSG00000184939, ENSG00000188227, ENSG00000166529, ENSG00000136870, ENSG00000204920, ENSG00000125816, ENSG00000169955, ENSG0000…	383	1773	13528	1.63358	0.010081	0.00144641	0.00988348	2.83971
GOTERM_BP_FAT	GO:0051252	regulation of RNA metabolic process	83	15.4562	7.34403e-06	ENSG00000105173, ENSG00000196418, ENSG00000189298, ENSG00000169136, ENSG00000171720, ENSG00000121417, ENSG00000167840, ENSG00000013561, ENSG00000187626, ENSG00000132522, ENSG00000101190, ENSG00000167637, ENSG00000092067, ENSG00000175197, ENSG00000078043, ENSG00000180806, ENSG00000184939, ENSG00000188227, ENSG00000166529, ENSG00000136870, ENSG00000204920, ENSG00000125816, ENSG00000169955, ENSG0000…	383	1813	13528	1.61702	0.0126466	0.00158964	0.0124147	2.7987
GOTERM_BP_FAT	GO:0045449	regulation of transcription	109	20.298	9.11799e-06	ENSG00000196418, ENSG00000169136, ENSG00000171720, ENSG00000167840, ENSG00000121417, ENSG00000013561, ENSG00000092067, ENSG00000175197, ENSG00000167670, ENSG00000184939, ENSG00000188227, ENSG00000166529, ENSG00000136870, ENSG00000204920, ENSG00000169955, ENSG00000083812, ENSG00000148334, ENSG00000153767, ENSG00000130844, ENSG00000169951, ENSG00000146109, ENSG00000101144, ENSG00000152443, ENSG0000…	383	2601	13528	1.4802	0.0156774	0.00175419	0.0154133	2.75592
GOTERM_BP_FAT	GO:0034622	cellular macromolecular complex assembly	24	4.46927	3.63834e-05	ENSG00000115286, ENSG00000213465, ENSG00000197903, ENSG00000204220, ENSG00000184678, ENSG00000110713, ENSG00000105011, ENSG00000124635, ENSG00000196866, ENSG00000184260, ENSG00000107404, ENSG00000167670, ENSG00000184270, ENSG00000180596, ENSG00000158373, ENSG00000115268, ENSG00000180573, ENSG00000104872, ENSG00000197409, ENSG00000152147, ENSG00000185130, ENSG00000203814, ENSG00000158406, ENSG0000…	383	318	13528	2.66575	0.0611069	0.00571575	0.0614901	2.24293
GOTERM_BP_FAT	GO:0006350	transcription	90	16.7598	3.54906e-05	ENSG00000058600, ENSG00000196418, ENSG00000189298, ENSG00000169136, ENSG00000171720, ENSG00000115750, ENSG00000105011, ENSG00000221978, ENSG00000121417, ENSG00000167840, ENSG00000013561, ENSG00000187626, ENSG00000101191, ENSG00000126746, ENSG00000101190, ENSG00000167637, ENSG00000092067, ENSG00000099821, ENSG00000146243, ENSG00000167670, ENSG00000175197, ENSG00000078043, ENSG00000180806, ENSG0000…	383	2101	13528	1.51304	0.059653	0.00613175	0.0599816	2.21242
GOTERM_BP_FAT	GO:0034621	cellular macromolecular complex subunit organization	25	4.65549	7.77423e-05	ENSG00000115286, ENSG00000213465, ENSG00000105011, ENSG00000110713, ENSG00000124635, ENSG00000167670, ENSG00000184270, ENSG00000115268, ENSG00000104872, ENSG00000185130, ENSG00000203814, ENSG00000197903, ENSG00000204220, ENSG00000184678, ENSG00000184260, ENSG00000196866, ENSG00000107404, ENSG00000180596, ENSG00000158373, ENSG00000180573, ENSG00000148187, ENSG00000197409, ENSG00000152147, ENSG0000…	383	357	13528	2.47347	0.126051	0.0111649	0.131346	1.95214
GOTERM_BP_FAT	GO:0065003	macromolecular complex assembly	37	6.89013	0.000137672	ENSG00000115286, ENSG00000187741, ENSG00000103496, ENSG00000173660, ENSG00000213465, ENSG00000110713, ENSG00000105011, ENSG00000130208, ENSG00000124635, ENSG00000131899, ENSG00000184270, ENSG00000167670, ENSG00000115268, ENSG00000104872, ENSG00000185130, ENSG00000203814, ENSG00000185437, ENSG00000067606, ENSG00000117425, ENSG00000197903, ENSG00000204220, ENSG00000184678, ENSG00000153767, ENSG0000…	383	665	13528	1.96524	0.212271	0.0181865	0.232485	1.74025
GOTERM_BP_FAT	GO:0033554	cellular response to stress	33	6.14525	0.000149752	ENSG00000139842, ENSG00000187741, ENSG00000002016, ENSG00000100387, ENSG00000116030, ENSG00000170734, ENSG00000185504, ENSG00000087074, ENSG00000130758, ENSG00000181544, ENSG00000132522, ENSG00000117450, ENSG00000221829, ENSG00000148153, ENSG00000167670, ENSG00000175197, ENSG00000128272, ENSG00000123415, ENSG00000148926, ENSG00000188130, ENSG00000182150, ENSG00000107643, ENSG00000154920, ENSG0000…	383	566	13528	2.05936	0.228593	0.0183678	0.252861	1.73594
GOTERM_BP_FAT	GO:0043933	macromolecular complex subunit organization	38	7.07635	0.000236419	ENSG00000115286, ENSG00000187741, ENSG00000103496, ENSG00000173660, ENSG00000213465, ENSG00000110713, ENSG00000105011, ENSG00000130208, ENSG00000124635, ENSG00000131899, ENSG00000184270, ENSG00000167670, ENSG00000115268, ENSG00000104872, ENSG00000185130, ENSG00000203814, ENSG00000185437, ENSG00000067606, ENSG00000117425, ENSG00000197903, ENSG00000204220, ENSG00000184678, ENSG00000153767, ENSG0000…	383	710	13528	1.89043	0.336192	0.0269477	0.398926	1.56948
GOTERM_BP_FAT	GO:0006259	DNA metabolic process	29	5.40037	0.000545385	ENSG00000169241, ENSG00000139842, ENSG00000187741, ENSG00000002016, ENSG00000100387, ENSG00000116030, ENSG00000170734, ENSG00000185504, ENSG00000100865, ENSG00000110713, ENSG00000167513, ENSG00000181544, ENSG00000221829, ENSG00000099804, ENSG00000148153, ENSG00000167670, ENSG00000123415, ENSG00000106028, ENSG00000127586, ENSG00000182150, ENSG00000154920, ENSG00000131470, ENSG00000085999, ENSG0000…	383	506	13528	2.02433	0.61148	0.0573763	0.918011	1.24127
GOTERM_BP_FAT	GO:0046907	intracellular transport	34	6.33147	0.000973973	ENSG00000105402, ENSG00000103496, ENSG00000196465, ENSG00000101199, ENSG00000151445, ENSG00000183020, ENSG00000167515, ENSG00000110713, ENSG00000101844, ENSG00000100575, ENSG00000126746, ENSG00000162231, ENSG00000115268, ENSG00000162236, ENSG00000153339, ENSG00000053770, ENSG00000167996, ENSG00000196459, ENSG00000220205, ENSG00000135486, ENSG00000129515, ENSG00000067606, ENSG00000134375, ENSG0000…	383	657	13528	1.82788	0.815244	0.0895512	1.63385	1.04793
GOTERM_BP_FAT	GO:0006974	response to DNA damage stimulus	23	4.28305	0.000932695	ENSG00000139842, ENSG00000100387, ENSG00000002016, ENSG00000187741, ENSG00000188130, ENSG00000116030, ENSG00000182150, ENSG00000170734, ENSG00000185504, ENSG00000085999, ENSG00000154920, ENSG00000087074, ENSG00000185787, ENSG00000166169, ENSG00000181544, ENSG00000111653, ENSG00000221829, ENSG00000175197, ENSG00000148153, ENSG00000167670, ENSG00000152942, ENSG00000123415, ENSG00000183161	383	373	13528	2.17798	0.801529	0.0907401	1.56512	1.0422
GOTERM_BP_FAT	GO:0006325	chromatin organization	23	4.28305	0.00110673	ENSG00000141582, ENSG00000087152, ENSG00000197903, ENSG00000171720, ENSG00000184678, ENSG00000185787, ENSG00000105011, ENSG00000124177, ENSG00000124635, ENSG00000196866, ENSG00000111653, ENSG00000184260, ENSG00000108840, ENSG00000184270, ENSG00000167670, ENSG00000180596, ENSG00000158373, ENSG00000180573, ENSG00000197409, ENSG00000185130, ENSG00000203814, ENSG00000158406, ENSG00000124575	383	378	13528	2.14917	0.85325	0.0960682	1.8546	1.01742
GOTERM_BP_FAT	GO:0006281	DNA repair	19	3.53818	0.00120424	ENSG00000139842, ENSG00000100387, ENSG00000187741, ENSG00000002016, ENSG00000116030, ENSG00000182150, ENSG00000170734, ENSG00000185504, ENSG00000085999, ENSG00000154920, ENSG00000185787, ENSG00000166169, ENSG00000181544, ENSG00000221829, ENSG00000148153, ENSG00000167670, ENSG00000152942, ENSG00000123415, ENSG00000183161	383	284	13528	2.36303	0.876092	0.0991447	2.01645	1.00373
GOTERM_BP_FAT	GO:0034470	ncRNA processing	14	2.60708	0.00253272	ENSG00000182173, ENSG00000174177, ENSG00000128191, ENSG00000127054, ENSG00000164880, ENSG00000072756, ENSG00000101361, ENSG00000187772, ENSG00000124787, ENSG00000167112, ENSG00000115268, ENSG00000151576, ENSG00000102309, ENSG00000126749	383	187	13528	2.64436	0.987658	0.188828	4.19651	0.723934
GOTERM_BP_FAT	GO:0007049	cell cycle	36	6.70391	0.00413165	ENSG00000139842, ENSG00000187741, ENSG00000002016, ENSG00000105173, ENSG00000213465, ENSG00000113068, ENSG00000182628, ENSG00000214367, ENSG00000072609, ENSG00000171720, ENSG00000100865, ENSG00000087074, ENSG00000185324, ENSG00000167513, ENSG00000105856, ENSG00000132522, ENSG00000071564, ENSG00000099804, ENSG00000167670, ENSG00000175197, ENSG00000118046, ENSG00000143933, ENSG00000178999, ENSG0000…	383	776	13528	1.63861	0.999235	0.267986	6.75989	0.571887
GOTERM_BP_FAT	GO:0048193	Golgi vesicle transport	11	2.04842	0.00399661	ENSG00000090615, ENSG00000105402, ENSG00000167996, ENSG00000103496, ENSG00000196459, ENSG00000220205, ENSG00000101199, ENSG00000053501, ENSG00000167515, ENSG00000196655, ENSG00000153339	383	131	13528	2.9659	0.999032	0.270543	6.54591	0.567764
GOTERM_BP_FAT	GO:0006457	protein folding	13	2.42086	0.00447135	ENSG00000204315, ENSG00000106080, ENSG00000113068, ENSG00000116138, ENSG00000204220, ENSG00000105993, ENSG00000108176, ENSG00000123349, ENSG00000196262, ENSG00000129255, ENSG00000162616, ENSG00000141556, ENSG00000102309	383	177	13528	2.59421	0.999576	0.276455	7.29611	0.558375
GOTERM_BP_FAT	GO:0030163	protein catabolic process	30	5.58659	0.00563525	ENSG00000139842, ENSG00000100387, ENSG00000116030, ENSG00000112812, ENSG00000104343, ENSG00000072609, ENSG00000107829, ENSG00000153827, ENSG00000103126, ENSG00000101844, ENSG00000177479, ENSG00000013561, ENSG00000150401, ENSG00000167671, ENSG00000099804, ENSG00000078043, ENSG00000099364, ENSG00000197562, ENSG00000159069, ENSG00000164068, ENSG00000115464, ENSG00000188612, ENSG00000100814, ENSG0000…	383	622	13528	1.70359	0.999944	0.31386	9.11143	0.503264
KEGG_PATHWAY	hsa03010:Ribosome		8	1.48976	0.00597539	ENSG00000205246, ENSG00000177954, ENSG00000198242, ENSG00000115268, ENSG00000148303, ENSG00000137876, ENSG00000197728, ENSG00000105640, ENSG00000168028	129	87	5085	3.6247	0.535663	0.318577	6.72353	0.496786
GOTERM_BP_FAT	GO:0051276	chromosome organization	25	4.65549	0.00563058	ENSG00000087152, ENSG00000171720, ENSG00000105011, ENSG00000124635, ENSG00000124177, ENSG00000167670, ENSG00000184270, ENSG00000185130, ENSG00000203814, ENSG00000141582, ENSG00000085999, ENSG00000197903, ENSG00000184678, ENSG00000185787, ENSG00000111653, ENSG00000184260, ENSG00000196866, ENSG00000108840, ENSG00000180596, ENSG00000158373, ENSG00000180573, ENSG00000197409, ENSG00000025770, ENSG0000…	383	485	13528	1.82068	0.999944	0.3239	9.10421	0.489589
GOTERM_BP_FAT	GO:0022402	cell cycle process	27	5.02793	0.0100488	ENSG00000139842, ENSG00000187741, ENSG00000002016, ENSG00000105173, ENSG00000182628, ENSG00000214367, ENSG00000171720, ENSG00000072609, ENSG00000087074, ENSG00000185324, ENSG00000105856, ENSG00000071564, ENSG00000099804, ENSG00000175197, ENSG00000118046, ENSG00000178999, ENSG00000127564, ENSG00000188130, ENSG00000131470, ENSG00000085999, ENSG00000123080, ENSG00000111653, ENSG00000105810, ENSG0000…	383	565	13528	1.68791	1	0.477039	15.6959	0.321446
GOTERM_BP_FAT	GO:0043632	modification-dependent macromolecule catabolic process	27	5.02793	0.0121076	ENSG00000139842, ENSG00000100387, ENSG00000116030, ENSG00000104343, ENSG00000072609, ENSG00000107829, ENSG00000153827, ENSG00000101844, ENSG00000177479, ENSG00000013561, ENSG00000150401, ENSG00000167671, ENSG00000099804, ENSG00000078043, ENSG00000099364, ENSG00000197562, ENSG00000159069, ENSG00000164068, ENSG00000115464, ENSG00000188612, ENSG00000100814, ENSG00000160087, ENSG00000141582, ENSG0000…	383	574	13528	1.66145	1	0.529496	18.6114	0.276138
GOTERM_BP_FAT	GO:0019941	modification-dependent protein catabolic process	27	5.02793	0.0121076	ENSG00000139842, ENSG00000100387, ENSG00000116030, ENSG00000104343, ENSG00000072609, ENSG00000107829, ENSG00000153827, ENSG00000101844, ENSG00000177479, ENSG00000013561, ENSG00000150401, ENSG00000167671, ENSG00000099804, ENSG00000078043, ENSG00000099364, ENSG00000197562, ENSG00000159069, ENSG00000164068, ENSG00000115464, ENSG00000188612, ENSG00000100814, ENSG00000160087, ENSG00000141582, ENSG0000…	383	574	13528	1.66145	1	0.529496	18.6114	0.276138
GOTERM_BP_FAT	GO:0016192	vesicle-mediated transport	26	4.84171	0.0221289	ENSG00000105402, ENSG00000103496, ENSG00000139636, ENSG00000101199, ENSG00000151445, ENSG00000183020, ENSG00000167515, ENSG00000131899, ENSG00000147010, ENSG00000092067, ENSG00000078808, ENSG00000157193, ENSG00000162236, ENSG00000153339, ENSG00000053770, ENSG00000085719, ENSG00000167996, ENSG00000196459, ENSG00000220205, ENSG00000143878, ENSG00000105355, ENSG00000196655, ENSG00000090615, ENSG0000…	383	576	13528	1.59436	1	0.691228	31.4975	0.160379
GOTERM_BP_FAT	GO:0006476	protein amino acid deacetylation	4	0.744879	0.0231032	ENSG00000108840, ENSG00000171720, ENSG00000185787, ENSG00000187531	383	22	13528	6.42203	1	0.696204	32.6423	0.157264
GOTERM_BP_FAT	GO:0051603	proteolysis involved in cellular protein catabolic process	27	5.02793	0.0204533	ENSG00000139842, ENSG00000100387, ENSG00000116030, ENSG00000104343, ENSG00000072609, ENSG00000107829, ENSG00000153827, ENSG00000101844, ENSG00000177479, ENSG00000013561, ENSG00000150401, ENSG00000167671, ENSG00000099804, ENSG00000078043, ENSG00000099364, ENSG00000197562, ENSG00000159069, ENSG00000164068, ENSG00000115464, ENSG00000188612, ENSG00000100814, ENSG00000160087, ENSG00000141582, ENSG0000…	383	600	13528	1.58945	1	0.696923	29.4859	0.156815
GOTERM_BP_FAT	GO:0044257	cellular protein catabolic process	27	5.02793	0.0212342	ENSG00000139842, ENSG00000100387, ENSG00000116030, ENSG00000104343, ENSG00000072609, ENSG00000107829, ENSG00000153827, ENSG00000101844, ENSG00000177479, ENSG00000013561, ENSG00000150401, ENSG00000167671, ENSG00000099804, ENSG00000078043, ENSG00000099364, ENSG00000197562, ENSG00000159069, ENSG00000164068, ENSG00000115464, ENSG00000188612, ENSG00000100814, ENSG00000160087, ENSG00000141582, ENSG0000…	383	603	13528	1.58154	1	0.698759	30.4302	0.155673
GOTERM_BP_FAT	GO:0006465	signal peptide processing	3	0.558659	0.0198946	ENSG00000114902, ENSG00000140612, ENSG00000118363	383	8	13528	13.2454	1	0.699065	28.8029	0.155483
GOTERM_BP_FAT	GO:0009057	macromolecule catabolic process	33	6.14525	0.021951	ENSG00000139842, ENSG00000100387, ENSG00000116030, ENSG00000112812, ENSG00000104343, ENSG00000072609, ENSG00000107829, ENSG00000153827, ENSG00000103126, ENSG00000101844, ENSG00000177479, ENSG00000013561, ENSG00000150401, ENSG00000167671, ENSG00000099804, ENSG00000078043, ENSG00000099364, ENSG00000123415, ENSG00000204389, ENSG00000197562, ENSG00000159069, ENSG00000164068, ENSG00000115464, ENSG0000…	383	781	13528	1.49244	1	0.699415	31.2866	0.155265
GOTERM_BP_FAT	GO:0006414	translational elongation	8	1.48976	0.0241839	ENSG00000205246, ENSG00000177954, ENSG00000198242, ENSG00000103319, ENSG00000115268, ENSG00000148303, ENSG00000197728, ENSG00000105640, ENSG00000168028	383	101	13528	2.79771	1	0.702448	33.891	0.153386
GOTERM_BP_FAT	GO:0001954	positive regulation of cell-matrix adhesion	3	0.558659	0.0251065	ENSG00000105810, ENSG00000165699, ENSG00000067606	383	9	13528	11.7737	1	0.705957	34.9397	0.151222
GOTERM_BP_FAT	GO:0022403	cell cycle phase	20	3.72439	0.0258796	ENSG00000139842, ENSG00000127564, ENSG00000187741, ENSG00000002016, ENSG00000105173, ENSG00000182628, ENSG00000085999, ENSG00000131470, ENSG00000214367, ENSG00000171720, ENSG00000072609, ENSG00000185324, ENSG00000123080, ENSG00000105810, ENSG00000071564, ENSG00000161888, ENSG00000099804, ENSG00000168061, ENSG00000187531, ENSG00000178999	383	414	13528	1.70634	1	0.707153	35.8064	0.150487
GOTERM_BP_FAT	GO:0007050	cell cycle arrest	8	1.48976	0.0265768	ENSG00000139842, ENSG00000111653, ENSG00000188130, ENSG00000175197, ENSG00000087074, ENSG00000118046, ENSG00000123080, ENSG00000105856	383	103	13528	2.74339	1	0.70725	36.5787	0.150427
GOTERM_BP_FAT	GO:0034660	ncRNA metabolic process	13	2.42086	0.0302801	ENSG00000182173, ENSG00000174177, ENSG00000127054, ENSG00000164880, ENSG00000072756, ENSG00000101361, ENSG00000187772, ENSG00000124787, ENSG00000167112, ENSG00000115268, ENSG00000151576, ENSG00000102309, ENSG00000126749	383	230	13528	1.99641	1	0.736092	40.5366	0.133068
GOTERM_BP_FAT	GO:0006888	ER to Golgi vesicle-mediated transport	5	0.931099	0.0301343	ENSG00000196459, ENSG00000053501, ENSG00000167515, ENSG00000196655, ENSG00000153339	383	42	13528	4.2049	1	0.743245	40.3853	0.128868
KEGG_PATHWAY	hsa03440:Homologous recombination		4	0.744879	0.0322664	ENSG00000002016, ENSG00000106028, ENSG00000085999, ENSG00000154920	129	28	5085	5.63123	0.984977	0.753255	31.6753	0.123058
GOTERM_BP_FAT	GO:0032446	protein modification by small protein conjugation	9	1.67598	0.0335761	ENSG00000100387, ENSG00000116030, ENSG00000197530, ENSG00000188612, ENSG00000099804, ENSG00000072609, ENSG00000142546, ENSG00000153827, ENSG00000013561	383	132	13528	2.40826	1	0.763919	43.8626	0.116953
GOTERM_BP_FAT	GO:0051172	negative regulation of nitrogen compound metabolic process	23	4.28305	0.0380412	ENSG00000111145, ENSG00000123933, ENSG00000116030, ENSG00000100211, ENSG00000129515, ENSG00000141582, ENSG00000171720, ENSG00000197728, ENSG00000105993, ENSG00000130758, ENSG00000130208, ENSG00000149600, ENSG00000167513, ENSG00000093010, ENSG00000132522, ENSG00000111653, ENSG00000108840, ENSG00000167637, ENSG00000198625, ENSG00000179094, ENSG00000152942, ENSG00000187531, ENSG00000136870	383	519	13528	1.56529	1	0.782933	48.0899	0.106276
KEGG_PATHWAY	hsa04130:SNARE interactions in vesicular transport		4	0.744879	0.0694275	ENSG00000103496, ENSG00000220205, ENSG00000053501, ENSG00000162236	129	38	5085	4.14933	0.9999	0.784554	56.6403	0.105377
GOTERM_BP_FAT	GO:0001952	regulation of cell-matrix adhesion	4	0.744879	0.0395883	ENSG00000105810, ENSG00000165699, ENSG00000067606, ENSG00000171862	383	27	13528	5.23276	1	0.788935	49.4833	0.102959
GOTERM_BP_FAT	GO:0044265	cellular macromolecule catabolic process	30	5.58659	0.0378669	ENSG00000139842, ENSG00000100387, ENSG00000116030, ENSG00000104343, ENSG00000072609, ENSG00000107829, ENSG00000153827, ENSG00000101844, ENSG00000177479, ENSG00000013561, ENSG00000150401, ENSG00000167671, ENSG00000099804, ENSG00000078043, ENSG00000099364, ENSG00000123415, ENSG00000204389, ENSG00000197562, ENSG00000159069, ENSG00000164068, ENSG00000115464, ENSG00000188612, ENSG00000100814, ENSG0000…	383	725	13528	1.46156	1	0.788973	47.9306	0.102938
KEGG_PATHWAY	hsa05222:Small cell lung cancer		6	1.11732	0.059582	ENSG00000105810, ENSG00000105173, ENSG00000078043, ENSG00000125952, ENSG00000091409, ENSG00000171862	129	84	5085	2.81561	0.999615	0.792501	51.0033	0.101
GOTERM_BP_FAT	GO:0070647	protein modification by small protein conjugation or removal	10	1.8622	0.0378322	ENSG00000100387, ENSG00000116030, ENSG00000197530, ENSG00000188612, ENSG00000099804, ENSG00000087152, ENSG00000072609, ENSG00000142546, ENSG00000153827, ENSG00000013561	383	160	13528	2.20757	1	0.796344	47.8988	0.0988992
GOTERM_BP_FAT	GO:0006260	DNA replication	11	2.04842	0.0434407	ENSG00000111653, ENSG00000106028, ENSG00000127586, ENSG00000170734, ENSG00000099804, ENSG00000167670, ENSG00000100865, ENSG00000152942, ENSG00000166169, ENSG00000110713, ENSG00000167513	383	190	13528	2.04491	1	0.812353	52.8017	0.0902553
GOTERM_BP_FAT	GO:0070302	regulation of stress-activated protein kinase signaling pathway	6	1.11732	0.0451666	ENSG00000132522, ENSG00000117450, ENSG00000171720, ENSG00000103126, ENSG00000130758, ENSG00000012983	383	69	13528	3.0714	1	0.818079	54.2209	0.087205
KEGG_PATHWAY	hsa04120:Ubiquitin mediated proteolysis		8	1.48976	0.056432	ENSG00000139842, ENSG00000100387, ENSG00000099804, ENSG00000104343, ENSG00000160087, ENSG00000078043, ENSG00000151148, ENSG00000153827	129	137	5085	2.30182	0.99941	0.844137	49.0631	0.073587
GOTERM_BP_FAT	GO:0033239	negative regulation of cellular amine metabolic process	2	0.372439	0.0556801	ENSG00000093010, ENSG00000130208	383	2	13528	35.3211	1	0.873615	62.0355	0.0586801
GOTERM_BP_FAT	GO:0042254	ribosome biogenesis	8	1.48976	0.0575796	ENSG00000165699, ENSG00000143319, ENSG00000115268, ENSG00000148303, ENSG00000137876, ENSG00000102309, ENSG00000101361, ENSG00000126749	383	122	13528	2.31614	1	0.877227	63.3061	0.0568879
GOTERM_BP_FAT	GO:0007034	vacuolar transport	4	0.744879	0.0606137	ENSG00000053501, ENSG00000151445, ENSG00000143878, ENSG00000101844	383	32	13528	4.41514	1	0.885507	65.2529	0.0528081
GOTERM_BP_FAT	GO:0008033	tRNA processing	6	1.11732	0.0635054	ENSG00000182173, ENSG00000174177, ENSG00000124787, ENSG00000167112, ENSG00000072756, ENSG00000151576	383	76	13528	2.78851	1	0.892418	67.0175	0.0494315
GOTERM_BP_FAT	GO:0080135	regulation of cellular response to stress	7	1.30354	0.0713817	ENSG00000132522, ENSG00000117450, ENSG00000170734, ENSG00000171720, ENSG00000103126, ENSG00000130758, ENSG00000012983	383	103	13528	2.40047	1	0.907143	71.4061	0.0423242
GOTERM_BP_FAT	GO:0051329	interphase of mitotic cell cycle	7	1.30354	0.0713817	ENSG00000139842, ENSG00000105810, ENSG00000071564, ENSG00000105173, ENSG00000099804, ENSG00000185324, ENSG00000123080	383	103	13528	2.40047	1	0.907143	71.4061	0.0423242
GOTERM_BP_FAT	GO:0070585	protein localization in mitochondrion	4	0.744879	0.070217	ENSG00000134375, ENSG00000104980, ENSG00000072756, ENSG00000100575	383	34	13528	4.15543	1	0.907501	70.7937	0.0421529
GOTERM_BP_FAT	GO:0006626	protein targeting to mitochondrion	4	0.744879	0.070217	ENSG00000134375, ENSG00000104980, ENSG00000072756, ENSG00000100575	383	34	13528	4.15543	1	0.907501	70.7937	0.0421529
GOTERM_BP_FAT	GO:0022613	ribonucleoprotein complex biogenesis	10	1.8622	0.0694465	ENSG00000165699, ENSG00000143319, ENSG00000115268, ENSG00000148303, ENSG00000104872, ENSG00000137876, ENSG00000152147, ENSG00000102309, ENSG00000101361, ENSG00000126749	383	180	13528	1.96229	1	0.909167	70.3818	0.0413565
GOTERM_BP_FAT	GO:0031327	negative regulation of cellular biosynthetic process	23	4.28305	0.0746011	ENSG00000111145, ENSG00000123933, ENSG00000116001, ENSG00000116030, ENSG00000100211, ENSG00000129515, ENSG00000141582, ENSG00000171720, ENSG00000105993, ENSG00000130758, ENSG00000130208, ENSG00000149600, ENSG00000167513, ENSG00000132522, ENSG00000111653, ENSG00000108840, ENSG00000167637, ENSG00000165699, ENSG00000198625, ENSG00000179094, ENSG00000152942, ENSG00000187531, ENSG00000136870	383	561	13528	1.4481	1	0.913093	73.0365	0.0394851
GOTERM_BP_FAT	GO:0010608	posttranscriptional regulation of gene expression	11	2.04842	0.0765715	ENSG00000085760, ENSG00000116001, ENSG00000165699, ENSG00000198625, ENSG00000128191, ENSG00000106682, ENSG00000087074, ENSG00000063046, ENSG00000171862, ENSG00000156976, ENSG00000187772	383	211	13528	1.84139	1	0.915013	73.9908	0.038573
GOTERM_BP_FAT	GO:0018211	peptidyl-tryptophan modification	2	0.372439	0.0823495	ENSG00000136908, ENSG00000179085	383	3	13528	23.5474	1	0.91644	76.6093	0.0378957
GOTERM_BP_FAT	GO:0035269	protein amino acid O-linked mannosylation	2	0.372439	0.0823495	ENSG00000136908, ENSG00000179085	383	3	13528	23.5474	1	0.91644	76.6093	0.0378957
GOTERM_BP_FAT	GO:0018103	protein amino acid C-linked glycosylation	2	0.372439	0.0823495	ENSG00000136908, ENSG00000179085	383	3	13528	23.5474	1	0.91644	76.6093	0.0378957
GOTERM_BP_FAT	GO:0018317	protein amino acid C-linked glycosylation via tryptophan	2	0.372439	0.0823495	ENSG00000136908, ENSG00000179085	383	3	13528	23.5474	1	0.91644	76.6093	0.0378957
GOTERM_BP_FAT	GO:0035268	protein amino acid mannosylation	2	0.372439	0.0823495	ENSG00000136908, ENSG00000179085	383	3	13528	23.5474	1	0.91644	76.6093	0.0378957
GOTERM_BP_FAT	GO:0018406	protein amino acid C-linked glycosylation via 2'-alpha-mannosyl-L-tryptophan	2	0.372439	0.0823495	ENSG00000136908, ENSG00000179085	383	3	13528	23.5474	1	0.91644	76.6093	0.0378957
GOTERM_BP_FAT	GO:0030521	androgen receptor signaling pathway	4	0.744879	0.0804581	ENSG00000105173, ENSG00000078043, ENSG00000175221, ENSG00000013561	383	36	13528	3.92457	1	0.918428	75.7808	0.036955
GOTERM_BP_FAT	GO:0051225	spindle assembly	3	0.558659	0.0818442	ENSG00000214367, ENSG00000171720, ENSG00000168061	383	17	13528	6.23314	1	0.918577	76.3906	0.0368845
GOTERM_BP_FAT	GO:0016575	histone deacetylation	3	0.558659	0.0818442	ENSG00000108840, ENSG00000171720, ENSG00000185787	383	17	13528	6.23314	1	0.918577	76.3906	0.0368845
GOTERM_BP_FAT	GO:0051325	interphase	7	1.30354	0.0795491	ENSG00000139842, ENSG00000105810, ENSG00000071564, ENSG00000105173, ENSG00000099804, ENSG00000185324, ENSG00000123080	383	106	13528	2.33253	1	0.919556	75.3729	0.0364217
GOTERM_BP_FAT	GO:0000080	G1 phase of mitotic cell cycle	3	0.558659	0.0904121	ENSG00000105810, ENSG00000071564, ENSG00000185324	383	18	13528	5.88686	1	0.923159	79.8512	0.0347233
GOTERM_BP_FAT	GO:0045934	negative regulation of nucleobase, nucleoside, nucleotide and nucleic acid metabolic process	21	3.91061	0.0896278	ENSG00000111145, ENSG00000123933, ENSG00000116030, ENSG00000100211, ENSG00000129515, ENSG00000141582, ENSG00000171720, ENSG00000197728, ENSG00000105993, ENSG00000130758, ENSG00000149600, ENSG00000167513, ENSG00000132522, ENSG00000111653, ENSG00000108840, ENSG00000167637, ENSG00000198625, ENSG00000179094, ENSG00000152942, ENSG00000187531, ENSG00000136870	383	512	13528	1.44872	1	0.924456	79.5554	0.0341136
GOTERM_BP_FAT	GO:0006412	translation	15	2.7933	0.0870858	ENSG00000198242, ENSG00000103319, ENSG00000106682, ENSG00000148303, ENSG00000132313, ENSG00000063046, ENSG00000197728, ENSG00000105640, ENSG00000168028, ENSG00000205246, ENSG00000177954, ENSG00000085760, ENSG00000115268, ENSG00000148187, ENSG00000137876, ENSG00000156976	383	331	13528	1.60066	1	0.924868	78.5686	0.03392
GOTERM_BP_FAT	GO:0009890	negative regulation of biosynthetic process	23	4.28305	0.0893593	ENSG00000111145, ENSG00000123933, ENSG00000116001, ENSG00000116030, ENSG00000100211, ENSG00000129515, ENSG00000141582, ENSG00000171720, ENSG00000105993, ENSG00000130758, ENSG00000130208, ENSG00000149600, ENSG00000167513, ENSG00000132522, ENSG00000111653, ENSG00000108840, ENSG00000167637, ENSG00000165699, ENSG00000198625, ENSG00000179094, ENSG00000152942, ENSG00000187531, ENSG00000136870	383	573	13528	1.41778	1	0.926939	79.4533	0.0329488
GOTERM_BP_FAT	GO:0007005	mitochondrion organization	8	1.48976	0.0961463	ENSG00000115286, ENSG00000221829, ENSG00000106028, ENSG00000099821, ENSG00000134375, ENSG00000104980, ENSG00000072756, ENSG00000100575	383	138	13528	2.0476	1	0.929653	81.8941	0.031679
GOTERM_BP_FAT	GO:0010558	negative regulation of macromolecule biosynthetic process	22	4.09683	0.094945	ENSG00000111145, ENSG00000123933, ENSG00000116001, ENSG00000116030, ENSG00000100211, ENSG00000129515, ENSG00000141582, ENSG00000171720, ENSG00000105993, ENSG00000130758, ENSG00000149600, ENSG00000167513, ENSG00000132522, ENSG00000111653, ENSG00000108840, ENSG00000167637, ENSG00000165699, ENSG00000198625, ENSG00000179094, ENSG00000152942, ENSG00000187531, ENSG00000136870	383	547	13528	1.42059	1	0.930034	81.483	0.0315012
